# Supplementary material for: Unveiling the dynamic active site of defective carbon-based electrocatalysts for hydrogen peroxide production
Source: Nat Commun. 2023 Oct 7;14:6275. doi: 10.1038/s41467-023-41947-7 (PMC10560253; doi:10.1038/s41467-023-41947-7)
Supplement: Supplementary file 3 — Source Data [file 41467_2023_41947_MOESM3_ESM.zip]

Archive with 10 entries (10 files):
- Source Data 1.xls
- __MACOSX/._Source Data 1.xls
- Source Data 2.xls
- __MACOSX/._Source Data 2.xls
- Source Data 3.xls
- __MACOSX/._Source Data 3.xls
- Source Data 4.xls
- __MACOSX/._Source Data 4.xls
- Source Data 5.xls
- __MACOSX/._Source Data 5.xls
