# Supplementary material for: Unveiling the dynamic active site of defective carbon-based electrocatalysts for hydrogen peroxide production
Source: Nat Commun. 2023 Oct 7;14:6275. doi: 10.1038/s41467-023-41947-7 (PMC10560253; doi:10.1038/s41467-023-41947-7)
Supplement: Supplementary file 3 — Source Data [file 41467_2023_41947_MOESM3_ESM.zip › Source Data 1.xls]

## Sheet: Fig. 1
		PG		DG-5		DG-15		DG-30		DG-40		DG-60
Fig. 1a Raman data	1000	36.1251	1000	36.4027	1000	26.4979	1000	35.6675	1000	33.3027	1000	34.6857
	1000.21	35.2911	1000.21	36.6936	1000.21	27.2421	1000.21	35.2268	1000.21	33.8321	1000.21	34.3975
	1000.43	34.5009	1000.43	37.1039	1000.43	27.6018	1000.43	34.6865	1000.43	34.0096	1000.43	34.2627
	1000.64	35.4626	1000.64	37.9454	1000.64	26.9919	1000.64	35.0089	1000.64	33.5997	1000.64	35.0897
	1000.86	36.3911	1000.86	38.6254	1000.86	26.6284	1000.86	35.4236	1000.86	33.5612	1000.86	35.5182
	1001.07	37.0637	1001.07	37.7499	1001.07	26.9781	1001.07	34.6108	1001.07	33.3251	1001.07	35.6694
	1001.29	37.5722	1001.29	36.7913	1001.29	27.6695	1001.29	33.8453	1001.29	33.6706	1001.29	35.199
	1001.5	36.6319	1001.5	37.162	1001.5	27.1119	1001.5	35.1605	1001.5	33.1565	1001.5	35.0429
	1001.72	35.4854	1001.72	37.5423	1001.72	26.4507	1001.72	36.6908	1001.72	33.0073	1001.72	34.6437
	1001.93	34.831	1001.93	37.2482	1001.93	26.5054	1001.93	37.0525	1001.93	33.2137	1001.93	34.1898
	1002.15	34.4676	1002.15	37.0371	1002.15	26.8193	1002.15	36.6925	1002.15	33.507	1002.15	34.1447
	1002.36	34.0683	1002.36	37.54	1002.36	26.954	1002.36	36.1923	1002.36	33.4171	1002.36	34.8624
	1002.58	33.7713	1002.58	38.39	1002.58	27.1564	1002.58	35.7464	1002.58	33.0109	1002.58	35.4562
	1002.79	34.126	1002.79	39.1786	1002.79	27.1377	1002.79	35.3768	1002.79	33.0191	1002.79	35.2583
	1003.01	35.3624	1003.01	39.0722	1003.01	26.697	1003.01	35.0951	1003.01	34.1703	1003.01	34.7476
	1003.22	36.2427	1003.22	38.4786	1003.22	26.5564	1003.22	35.1554	1003.22	35.4737	1003.22	34.2805
	1003.44	35.8985	1003.44	38.512	1003.44	27.0025	1003.44	36.3298	1003.44	35.4323	1003.44	33.6014
	1003.65	35.8066	1003.65	38.6056	1003.65	27.3142	1003.65	37.3212	1003.65	35.386	1003.65	33.1763
	1003.87	36.6822	1003.87	39.1773	1003.87	27.0012	1003.87	36.9263	1003.87	35.2561	1003.87	34.592
	1004.08	37.6888	1004.08	39.4321	1004.08	26.6665	1004.08	36.567	1004.08	35.4816	1004.08	36.1352
	1004.29	37.2273	1004.29	38.7949	1004.29	26.9189	1004.29	36.2243	1004.29	34.7576	1004.29	36.2487
	1004.51	37.2112	1004.51	37.7788	1004.51	27.0131	1004.51	35.656	1004.51	33.8865	1004.51	36.3038
	1004.72	36.8822	1004.72	37.4347	1004.72	26.7202	1004.72	35.0699	1004.72	33.1373	1004.72	36.5451
	1004.94	36.0412	1004.94	37.5871	1004.94	26.5388	1004.94	34.5736	1004.94	32.8122	1004.94	36.5374
	1005.15	36.0848	1005.15	37.9931	1005.15	26.9597	1005.15	35.1695	1005.15	32.8781	1005.15	36.0066
	1005.37	36.8972	1005.37	38.3993	1005.37	27.794	1005.37	36.5566	1005.37	32.6887	1005.37	35.1008
	1005.58	37.3563	1005.58	38.6406	1005.58	27.8253	1005.58	36.9427	1005.58	32.7313	1005.58	34.392
	1005.8	36.6716	1005.8	38.4315	1005.8	26.5885	1005.8	35.6349	1005.8	33.306	1005.8	34.3432
	1006.01	35.7496	1006.01	38.1458	1006.01	25.8555	1006.01	34.6712	1006.01	33.4808	1006.01	34.4816
	1006.23	35.1628	1006.23	37.6826	1006.23	27.0252	1006.23	34.9193	1006.23	32.9039	1006.23	34.6091
	1006.44	34.6491	1006.44	37.1334	1006.44	28.0813	1006.44	35.1685	1006.44	32.5502	1006.44	34.5713
	1006.66	35.1444	1006.66	36.9949	1006.66	27.9341	1006.66	35.6899	1006.66	33.6268	1006.66	34.0455
	1006.87	35.7932	1006.87	36.949	1006.87	27.6642	1006.87	36.3802	1006.87	34.7911	1006.87	33.6441
	1007.09	36.2016	1007.09	37.1086	1007.09	27.557	1007.09	35.6742	1007.09	34.5851	1007.09	34.4335
	1007.3	36.142	1007.3	37.199	1007.3	27.5632	1007.3	34.7042	1007.3	34.0265	1007.3	35.1334
	1007.52	35.9622	1007.52	37.9486	1007.52	27.047	1007.52	34.8625	1007.52	33.9301	1007.52	34.7835
	1007.73	35.9654	1007.73	38.7183	1007.73	26.1378	1007.73	35.2668	1007.73	34.005	1007.73	34.2744
	1007.95	36.2564	1007.95	39.3467	1007.95	26.6356	1007.95	35.1866	1007.95	33.8311	1007.95	35.1292
	1008.16	37.2746	1008.16	39.6487	1008.16	28.1066	1008.16	35.1619	1008.16	33.8268	1008.16	37.0472
	1008.37	38.0126	1008.37	39.7627	1008.37	28.7072	1008.37	35.6033	1008.37	33.875	1008.37	37.725
	1008.59	37.4343	1008.59	40.3693	1008.59	28.2015	1008.59	36.4551	1008.59	33.6827	1008.59	36.3975
	1008.8	36.891	1008.8	40.4607	1008.8	27.7421	1008.8	36.7257	1008.8	33.2527	1008.8	35.5397
	1009.02	36.7234	1009.02	38.7242	1009.02	27.8645	1009.02	34.9684	1009.02	32.2125	1009.02	35.8212
	1009.23	36.2927	1009.23	37.3039	1009.23	27.9912	1009.23	33.6106	1009.23	31.4677	1009.23	35.8878
	1009.45	34.959	1009.45	37.5444	1009.45	27.6544	1009.45	34.5346	1009.45	32.6599	1009.45	34.772
	1009.66	33.774	1009.66	37.7315	1009.66	27.3495	1009.66	35.4551	1009.66	33.9184	1009.66	33.757
	1009.88	35.0283	1009.88	37.3306	1009.88	27.6963	1009.88	35.6791	1009.88	33.7919	1009.88	33.9275
	1010.09	36.2338	1010.09	36.8589	1010.09	28.0753	1010.09	36.0408	1010.09	33.4395	1010.09	34.3007
	1010.31	35.7346	1010.31	36.648	1010.31	28.6085	1010.31	36.783	1010.31	32.3818	1010.31	34.4431
	1010.52	35.2413	1010.52	36.8751	1010.52	29.3687	1010.52	37.3658	1010.52	31.2924	1010.52	34.6685
	1010.74	35.5685	1010.74	37.8806	1010.74	28.8266	1010.74	37.18	1010.74	31.817	1010.74	34.8883
	1010.95	36.0071	1010.95	38.6276	1010.95	27.4256	1010.95	36.754	1010.95	32.8485	1010.95	34.7265
	1011.17	36.3269	1011.17	38.674	1011.17	27.0999	1011.17	36.5062	1011.17	33.4942	1011.17	34.3111
	1011.38	36.8149	1011.38	39.1062	1011.38	27.8719	1011.38	36.3718	1011.38	34.577	1011.38	33.7659
	1011.6	37.1698	1011.6	39.4981	1011.6	28.3418	1011.6	36.3686	1011.6	35.5555	1011.6	33.5526
	1011.81	37.4961	1011.81	38.341	1011.81	28.4373	1011.81	36.9011	1011.81	35.6266	1011.81	34.265
	1012.02	37.7537	1012.02	37.4498	1012.02	28.5522	1012.02	37.5335	1012.02	35.5822	1012.02	35.1297
	1012.24	36.5468	1012.24	38.6397	1012.24	27.7778	1012.24	37.5467	1012.24	34.6066	1012.24	36.1493
	1012.45	35.4622	1012.45	39.6886	1012.45	27.0172	1012.45	37.4545	1012.45	33.7224	1012.45	37.0431
	1012.67	36.8355	1012.67	39.1148	1012.67	27.2148	1012.67	36.5193	1012.67	34.171	1012.67	36.3337
	1012.88	38.5112	1012.88	38.4722	1012.88	27.6187	1012.88	35.6825	1012.88	34.8488	1012.88	35.5806
	1013.1	37.5657	1013.1	38.1376	1013.1	27.576	1013.1	36.6587	1013.1	34.319	1013.1	35.8233
	1013.31	35.9492	1013.31	37.6825	1013.31	27.6385	1013.31	38.0352	1013.31	33.3498	1013.31	36.1203
	1013.53	35.5935	1013.53	37.4513	1013.53	28.1238	1013.53	38.1738	1013.53	32.5044	1013.53	35.761
	1013.74	36.1927	1013.74	37.5181	1013.74	28.3765	1013.74	37.6121	1013.74	32.0055	1013.74	35.3275
	1013.96	36.7401	1013.96	38.3557	1013.96	28.3284	1013.96	36.8931	1013.96	32.4645	1013.96	35.0528
	1014.17	36.7263	1014.17	39.8548	1014.17	28.3989	1014.17	35.9968	1014.17	33.5012	1014.17	34.5919
	1014.39	36.9565	1014.39	40.5916	1014.39	28.6962	1014.39	35.6843	1014.39	34.1305	1014.39	34.1998
	1014.6	38.0213	1014.6	40.0346	1014.6	28.8554	1014.6	36.6724	1014.6	34.1294	1014.6	34.5397
	1014.82	38.5227	1014.82	39.8901	1014.82	28.658	1014.82	37.4405	1014.82	34.2416	1014.82	35.1123
	1015.03	36.8438	1015.03	40.2172	1015.03	28.0545	1015.03	36.1989	1015.03	34.7816	1015.03	36.3511
	1015.25	35.3149	1015.25	40.2592	1015.25	27.6365	1015.25	35.0113	1015.25	35.2347	1015.25	37.3859
	1015.46	35.8581	1015.46	38.4573	1015.46	28.3705	1015.46	35.2536	1015.46	34.2985	1015.46	36.5741
	1015.68	36.6236	1015.68	36.6142	1015.68	29.1186	1015.68	35.6933	1015.68	33.248	1015.68	35.6465
	1015.89	37.0336	1015.89	36.9643	1015.89	28.3112	1015.89	36.7129	1015.89	33.5499	1015.89	35.6466
	1016.1	36.8603	1016.1	37.8124	1016.1	27.2534	1016.1	37.5789	1016.1	34.1742	1016.1	35.5461
	1016.32	37.1721	1016.32	37.8629	1016.32	27.3567	1016.32	37.846	1016.32	34.8019	1016.32	35.283
	1016.53	38.2623	1016.53	37.0861	1016.53	28.1025	1016.53	38.147	1016.53	35.6448	1016.53	35.2439
	1016.75	38.4079	1016.75	37.0733	1016.75	28.9811	1016.75	38.076	1016.75	35.9652	1016.75	35.3974
	1016.96	37.3973	1016.96	38.0096	1016.96	29.7927	1016.96	37.6131	1016.96	35.3677	1016.96	35.5739
	1017.18	36.6799	1017.18	38.2264	1017.18	30.0818	1017.18	37.721	1017.18	35.0839	1017.18	36.1594
	1017.39	36.7588	1017.39	38.3208	1017.39	29.2751	1017.39	38.6788	1017.39	35.5169	1017.39	37.3359
	1017.61	37.2273	1017.61	38.9645	1017.61	28.4095	1017.61	39.0975	1017.61	35.8599	1017.61	37.9373
	1017.82	38.3867	1017.82	39.2684	1017.82	28.5927	1017.82	37.9914	1017.82	36.0265	1017.82	36.9379
	1018.04	39.0873	1018.04	39.407	1018.04	28.8786	1018.04	36.878	1018.04	36.127	1018.04	36.0096
	1018.25	37.2297	1018.25	39.533	1018.25	28.9825	1018.25	36.044	1018.25	35.3704	1018.25	35.5412
	1018.47	35.3434	1018.47	39.6731	1018.47	29.0045	1018.47	35.2796	1018.47	34.6649	1018.47	35.1034
	1018.68	36.3174	1018.68	39.0106	1018.68	28.9372	1018.68	36.0486	1018.68	35.1547	1018.68	35.9065
	1018.9	37.6437	1018.9	37.9742	1018.9	28.9015	1018.9	36.7547	1018.9	35.8613	1018.9	36.7931
	1019.11	38.832	1019.11	38.3102	1019.11	29.2923	1019.11	38.3453	1019.11	36.1925	1019.11	36.8104
	1019.33	39.5579	1019.33	39.314	1019.33	29.6483	1019.33	40.2568	1019.33	36.3846	1019.33	36.3825
	1019.54	38.7069	1019.54	39.6966	1019.54	29.596	1019.54	39.8448	1019.54	35.895	1019.54	35.2826
	1019.76	37.1217	1019.76	40.0186	1019.76	29.5013	1019.76	38.084	1019.76	35.1367	1019.76	34.2082
	1019.97	36.5339	1019.97	40.2982	1019.97	29.575	1019.97	36.6784	1019.97	34.9896	1019.97	33.9562
	1020.18	37.1381	1020.18	39.768	1020.18	29.3664	1020.18	35.5946	1020.18	35.338	1020.18	34.4717
	1020.4	37.6163	1020.4	39.1286	1020.4	28.7062	1020.4	35.5136	1020.4	35.5234	1020.4	35.1141
	1020.61	38.1631	1020.61	39.5302	1020.61	28.5711	1020.61	38.2254	1020.61	35.3367	1020.61	36.1748
	1020.83	38.5221	1020.83	40.0652	1020.83	28.6775	1020.83	40.2343	1020.83	35.0296	1020.83	37.1123
	1021.04	37.6528	1021.04	39.4515	1021.04	29.0048	1021.04	38.8993	1021.04	34.5739	1021.04	36.7504
	1021.26	36.8469	1021.26	38.6213	1021.26	29.2853	1021.26	37.642	1021.26	34.2199	1021.26	36.3796
	1021.47	37.0401	1021.47	38.3824	1021.47	28.8779	1021.47	36.9869	1021.47	34.2558	1021.47	36.3324
	1021.69	37.2542	1021.69	38.482	1021.69	28.2367	1021.69	36.0946	1021.69	34.1766	1021.69	36.3029
	1021.9	37.6406	1021.9	38.9024	1021.9	28.3919	1021.9	36.2921	1021.9	34.7996	1021.9	36.59
	1022.12	38.1003	1022.12	38.8907	1022.12	28.7091	1022.12	36.8753	1022.12	35.7119	1022.12	37.4242
	1022.33	37.8202	1022.33	39.2294	1022.33	28.6186	1022.33	36.6874	1022.33	35.831	1022.33	37.5595
	1022.55	37.2378	1022.55	39.8786	1022.55	28.7039	1022.55	36.3973	1022.55	35.3961	1022.55	36.7541
	1022.76	37.0034	1022.76	39.9273	1022.76	28.9475	1022.76	36.5489	1022.76	34.8557	1022.76	36.7668
	1022.98	36.8496	1022.98	39.8005	1022.98	29.132	1022.98	36.8273	1022.98	34.4362	1022.98	37.6427
	1023.19	36.5407	1023.19	40.0672	1023.19	29.0754	1023.19	37.1744	1023.19	34.1897	1023.19	37.8142
	1023.41	36.4976	1023.41	40.6378	1023.41	28.3669	1023.41	37.7739	1023.41	34.1067	1023.41	37.3898
	1023.62	36.8878	1023.62	40.9396	1023.62	27.6178	1023.62	38.1417	1023.62	34.1489	1023.62	37.3131
	1023.84	38.5691	1023.84	40.4366	1023.84	27.2737	1023.84	38.0605	1023.84	34.7168	1023.84	37.5323
	1024.05	39.936	1024.05	39.9743	1024.05	27.005	1024.05	38.1836	1024.05	35.1893	1024.05	37.6339
	1024.26	38.9191	1024.26	40.0847	1024.26	27.6799	1024.26	39.0105	1024.26	34.9625	1024.26	37.0862
	1024.48	37.8527	1024.48	40.2223	1024.48	28.4553	1024.48	39.7458	1024.48	34.7285	1024.48	36.5349
	1024.69	37.8542	1024.69	40.0005	1024.69	29.2766	1024.69	39.8318	1024.69	35.4867	1024.69	36.5772
	1024.91	37.922	1024.91	39.5477	1024.91	29.8641	1024.91	40.0602	1024.91	36.1847	1024.91	36.499
	1025.12	37.8704	1025.12	38.7008	1025.12	29.4173	1025.12	39.0951	1025.12	35.7674	1025.12	35.9139
	1025.34	37.571	1025.34	38.1885	1025.34	28.5537	1025.34	37.6482	1025.34	35.4166	1025.34	35.487
	1025.55	37.3416	1025.55	38.5195	1025.55	27.8456	1025.55	37.3315	1025.55	35.4628	1025.55	36.2823
	1025.77	37.1978	1025.77	38.8306	1025.77	27.6475	1025.77	37.7831	1025.77	35.2256	1025.77	37.6814
	1025.98	37.5826	1025.98	38.717	1025.98	27.7602	1025.98	37.5645	1025.98	35.2252	1025.98	38.1972
	1026.2	38.727	1026.2	38.1315	1026.2	28.2595	1026.2	36.698	1026.2	35.8613	1026.2	37.9469
	1026.41	39.2259	1026.41	37.6429	1026.41	28.6084	1026.41	36.4048	1026.41	36.306	1026.41	38.0231
	1026.63	38.8995	1026.63	38.6466	1026.63	28.5332	1026.63	37.4298	1026.63	35.3737	1026.63	37.4078
	1026.84	38.8103	1026.84	39.8735	1026.84	28.466	1026.84	38.4041	1026.84	34.5356	1026.84	36.4998
	1027.06	38.108	1027.06	40.7737	1027.06	28.3373	1027.06	38.5522	1027.06	35.2793	1027.06	36.5451
	1027.27	37.2393	1027.27	41.4523	1027.27	28.2357	1027.27	38.6145	1027.27	36.1771	1027.27	36.8742
	1027.49	37.7784	1027.49	40.6727	1027.49	29.321	1027.49	38.1393	1027.49	35.9149	1027.49	36.6903
	1027.7	38.8491	1027.7	39.916	1027.7	30.3987	1027.7	37.6617	1027.7	35.441	1027.7	36.0856
	1027.91	39.185	1027.91	39.249	1027.91	30.2023	1027.91	36.9113	1027.91	35.3665	1027.91	36.7561
	1028.13	38.7235	1028.13	38.68	1028.13	29.6615	1028.13	36.2287	1028.13	35.7848	1028.13	38.0633
	1028.34	38.4446	1028.34	38.9081	1028.34	29.2865	1028.34	36.5038	1028.34	36.3258	1028.34	38.368
	1028.56	38.7586	1028.56	39.3615	1028.56	28.997	1028.56	37.1299	1028.56	36.6005	1028.56	37.7637
	1028.77	38.4029	1028.77	39.0686	1028.77	28.6952	1028.77	37.3249	1028.77	36.8724	1028.77	37.4938
	1028.99	37.2381	1028.99	38.0159	1028.99	28.819	1028.99	37.5888	1028.99	36.6719	1028.99	37.7067
	1029.2	36.3733	1029.2	37.6905	1029.2	28.8729	1029.2	38.3389	1029.2	35.7862	1029.2	37.7916
	1029.42	36.9037	1029.42	38.7535	1029.42	29.08	1029.42	39.0705	1029.42	34.5442	1029.42	37.8524
	1029.63	37.7926	1029.63	39.5508	1029.63	29.7537	1029.63	39.3645	1029.63	33.8027	1029.63	37.9167
	1029.85	38.7603	1029.85	40.8105	1029.85	30.0586	1029.85	38.2232	1029.85	36.5241	1029.85	38.0542
	1030.06	39.5411	1030.06	42.0742	1030.06	30.1055	1030.06	37.3127	1030.06	39.1965	1030.06	38.2313
	1030.28	38.5473	1030.28	41.7445	1030.28	29.122	1030.28	38.8564	1030.28	38.6111	1030.28	37.8903
	1030.49	37.4149	1030.49	41.0793	1030.49	28.2697	1030.49	40.596	1030.49	37.483	1030.49	37.4136
	1030.71	37.7804	1030.71	40.0619	1030.71	28.0773	1030.71	39.9673	1030.71	36.4972	1030.71	36.9602
	1030.92	38.419	1030.92	39.0736	1030.92	27.7963	1030.92	38.8388	1030.92	35.4862	1030.92	36.6886
	1031.14	38.4613	1031.14	38.8571	1031.14	28.1497	1031.14	37.6321	1031.14	35.2801	1031.14	36.6376
	1031.35	38.3254	1031.35	39.1664	1031.35	29.1797	1031.35	36.6462	1031.35	35.6863	1031.35	36.6514
	1031.57	38.1829	1031.57	40.0981	1031.57	29.404	1031.57	35.8718	1031.57	36.0027	1031.57	36.3681
	1031.78	38.099	1031.78	40.8728	1031.78	28.6673	1031.78	35.5985	1031.78	36.2371	1031.78	35.6664
	1031.99	38.4934	1031.99	40.7143	1031.99	28.562	1031.99	35.9241	1031.99	36.9145	1031.99	35.7787
	1032.21	39.5141	1032.21	39.9753	1032.21	29.0776	1032.21	36.46	1032.21	38.2837	1032.21	37.4878
	1032.42	39.9895	1032.42	39.7065	1032.42	29.4466	1032.42	37.39	1032.42	38.7244	1032.42	38.7895
	1032.64	39.3021	1032.64	40.3475	1032.64	29.6129	1032.64	38.2894	1032.64	36.6651	1032.64	38.7278
	1032.85	38.8646	1032.85	40.6884	1032.85	29.5769	1032.85	38.8596	1032.85	35.0925	1032.85	38.7002
	1033.07	38.7191	1033.07	39.4912	1033.07	29.1308	1033.07	38.7601	1033.07	35.5986	1033.07	38.5138
	1033.28	38.4977	1033.28	38.3589	1033.28	28.7769	1033.28	38.7098	1033.28	36.0825	1033.28	38.3025
	1033.5	38.7655	1033.5	39.4971	1033.5	28.8069	1033.5	37.1981	1033.5	36.624	1033.5	37.4376
	1033.71	39.1792	1033.71	40.8338	1033.71	28.7424	1033.71	35.5739	1033.71	37.6316	1033.71	36.4469
	1033.93	38.6179	1033.93	40.7798	1033.93	28.9348	1033.93	36.6094	1033.93	37.5812	1033.93	36.8054
	1034.14	37.796	1034.14	40.515	1034.14	29.2097	1034.14	38.3915	1034.14	36.4669	1034.14	37.7352
	1034.36	38.0762	1034.36	40.5095	1034.36	29.3973	1034.36	39.6679	1034.36	36.0839	1034.36	37.9079
	1034.57	39.4204	1034.57	40.2644	1034.57	29.4973	1034.57	40.5702	1034.57	36.6388	1034.57	37.5625
	1034.79	40.2842	1034.79	40.3935	1034.79	29.5067	1034.79	40.5617	1034.79	36.8861	1034.79	37.6897
	1035	39.9091	1035	41.2816	1035	29.3951	1035	39.6273	1035	36.1456	1035	38.3268
	1035.22	39.0193	1035.22	41.7689	1035.22	29.5248	1035.22	38.9693	1035.22	35.6121	1035.22	38.5324
	1035.43	38.4038	1035.43	41.2886	1035.43	29.9503	1035.43	38.6889	1035.43	36.9016	1035.43	38.0567
	1035.65	38.5334	1035.65	40.9107	1035.65	29.9946	1035.65	38.4582	1035.65	38.0747	1035.65	37.755
	1035.86	39.1238	1035.86	41.3509	1035.86	29.2371	1035.86	38.7952	1035.86	37.7854	1035.86	37.9174
	1036.07	39.5143	1036.07	41.7816	1036.07	28.6767	1036.07	39.0797	1036.07	37.5487	1036.07	38.078
	1036.29	39.2501	1036.29	41.7001	1036.29	28.8812	1036.29	38.7287	1036.29	37.4519	1036.29	38.1907
	1036.5	39.0934	1036.5	41.5058	1036.5	28.9977	1036.5	38.3074	1036.5	37.3376	1036.5	38.3036
	1036.72	39.454	1036.72	41.2402	1036.72	29.2782	1036.72	38.112	1036.72	36.7809	1036.72	37.8819
	1036.93	39.9285	1036.93	40.9038	1036.93	30.0156	1036.93	37.8127	1036.93	36.1745	1036.93	37.1784
	1037.15	40.2828	1037.15	40.4425	1037.15	30.4777	1037.15	37.8692	1037.15	36.4112	1037.15	36.8466
	1037.36	40.5421	1037.36	40.0904	1037.36	30.368	1037.36	38.1987	1037.36	36.9361	1037.36	37.0964
	1037.58	40.323	1037.58	39.9613	1037.58	29.9537	1037.58	38.0608	1037.58	37.1912	1037.58	38.1311
	1037.79	39.7024	1037.79	40.1106	1037.79	29.5584	1037.79	37.6733	1037.79	37.3099	1037.79	39.5824
	1038.01	39.143	1038.01	39.8791	1038.01	29.4217	1038.01	38.0946	1038.01	37.0198	1038.01	39.7945
	1038.22	38.9731	1038.22	39.2049	1038.22	29.8924	1038.22	39.4456	1038.22	35.9722	1038.22	38.1656
	1038.44	38.8622	1038.44	39.1282	1038.44	30.3464	1038.44	40.4392	1038.44	35.2267	1038.44	37.2204
	1038.65	38.2114	1038.65	39.4675	1038.65	30.1759	1038.65	40.0021	1038.65	35.8757	1038.65	37.6797
	1038.87	37.4093	1038.87	39.653	1038.87	30.161	1038.87	39.1959	1038.87	36.5241	1038.87	37.8829
	1039.08	36.7835	1039.08	40.3932	1039.08	30.1738	1039.08	37.1461	1039.08	37.1948	1039.08	37.7583
	1039.3	36.3574	1039.3	41.159	1039.3	30.107	1039.3	35.3344	1039.3	37.9377	1039.3	37.7455
	1039.51	37.5107	1039.51	41.2023	1039.51	30.5715	1039.51	37.363	1039.51	38.3632	1039.51	37.8526
	1039.73	38.5782	1039.73	41.2011	1039.73	31.3829	1039.73	39.7832	1039.73	38.547	1039.73	37.7389
	1039.94	38.6979	1039.94	41.0454	1039.94	30.9712	1039.94	39.425	1039.94	38.1567	1039.94	37.1913
	1040.15	38.9676	1040.15	40.6861	1040.15	30.123	1040.15	38.4028	1040.15	37.8121	1040.15	36.7938
	1040.37	39.2881	1040.37	41.002	1040.37	30.0252	1040.37	38.3385	1040.37	37.1651	1040.37	36.6261
	1040.58	39.1959	1040.58	41.7306	1040.58	30.2775	1040.58	38.519	1040.58	37.1053	1040.58	36.5329
	1040.8	38.5737	1040.8	41.4205	1040.8	30.3159	1040.8	38.1149	1040.8	37.9201	1040.8	36.4263
	1041.01	37.7182	1041.01	40.3338	1041.01	29.9985	1041.01	37.5918	1041.01	38.3945	1041.01	36.2208
	1041.23	37.1306	1041.23	40.1768	1041.23	29.7145	1041.23	37.4761	1041.23	38.3483	1041.23	36.1792
	1041.44	37.3854	1041.44	41.0434	1041.44	29.9236	1041.44	38.2476	1041.44	37.5935	1041.44	37.0087
	1041.66	37.8329	1041.66	41.5712	1041.66	30.202	1041.66	38.8857	1041.66	37.1371	1041.66	37.6887
	1041.87	39.6041	1041.87	41.0505	1041.87	30.3855	1041.87	38.479	1041.87	37.9551	1041.87	36.5352
	1042.09	41.2912	1042.09	40.5059	1042.09	30.6757	1042.09	38.3366	1042.09	38.6083	1042.09	35.7327
	1042.3	40.0306	1042.3	40.4662	1042.3	31.3771	1042.3	38.8379	1042.3	38.4223	1042.3	38.0569
	1042.52	38.4211	1042.52	40.5279	1042.52	32.0321	1042.52	39.1869	1042.52	38.2417	1042.52	40.5371
	1042.73	39.1931	1042.73	41.5787	1042.73	31.287	1042.73	38.6222	1042.73	38.3947	1042.73	39.4883
	1042.95	40.5482	1042.95	42.534	1042.95	30.4837	1042.95	38.4042	1042.95	38.5142	1042.95	37.9973
	1043.16	40.1822	1043.16	41.9711	1043.16	30.4711	1043.16	38.8615	1043.16	39.3329	1043.16	37.3637
	1043.38	39.3436	1043.38	41.0971	1043.38	30.7299	1043.38	39.0867	1043.38	40.3592	1043.38	37.1311
	1043.59	39.0828	1043.59	40.7138	1043.59	30.3168	1043.59	37.7415	1043.59	40.1768	1043.59	37.2333
	1043.81	39.0604	1043.81	40.4486	1043.81	29.4337	1043.81	35.5138	1043.81	39.367	1043.81	37.6881
	1044.02	39.2527	1044.02	39.9484	1044.02	29.3119	1044.02	34.5873	1044.02	39.0154	1044.02	38.0643
	1044.23	39.8754	1044.23	39.9132	1044.23	29.8492	1044.23	35.9441	1044.23	39.195	1044.23	37.9138
	1044.45	40.4819	1044.45	40.5264	1044.45	29.9291	1044.45	37.4675	1044.45	39.3274	1044.45	37.6957
	1044.66	40.1246	1044.66	41.5477	1044.66	29.0168	1044.66	38.4602	1044.66	38.5721	1044.66	37.3379
	1044.88	39.5904	1044.88	42.3966	1044.88	28.1823	1044.88	39.3282	1044.88	37.8293	1044.88	37.2717
	1045.09	39.8161	1045.09	42.1643	1045.09	28.4359	1045.09	38.3762	1045.09	37.8095	1045.09	38.5315
	1045.31	40.0814	1045.31	41.7181	1045.31	28.7461	1045.31	37.3959	1045.31	37.7335	1045.31	39.6884
	1045.52	39.9487	1045.52	40.9026	1045.52	29.5156	1045.52	37.2287	1045.52	37.2265	1045.52	39.8737
	1045.74	39.7428	1045.74	40.3051	1045.74	30.3417	1045.74	37.2473	1045.74	36.7394	1045.74	40.0311
	1045.95	39.484	1045.95	40.8821	1045.95	30.7399	1045.95	38.277	1045.95	38.2531	1045.95	39.2931
	1046.17	39.1959	1046.17	41.3057	1046.17	31.1293	1046.17	39.871	1046.17	39.9953	1046.17	38.4949
	1046.38	38.8478	1046.38	41.8907	1046.38	31.081	1046.38	39.6507	1046.38	40.0168	1046.38	38.4333
	1046.6	38.4971	1046.6	42.438	1046.6	30.4167	1046.6	38.0814	1046.6	39.1812	1046.6	38.4759
	1046.81	38.8135	1046.81	41.9255	1046.81	29.6162	1046.81	37.497	1046.81	38.6109	1046.81	38.2275
	1047.03	39.435	1047.03	40.6475	1047.03	28.9922	1047.03	38.1002	1047.03	38.9696	1047.03	37.6951
	1047.24	39.4594	1047.24	39.5401	1047.24	28.7971	1047.24	38.51	1047.24	39.2496	1047.24	37.9796
	1047.46	39.4823	1047.46	39.1052	1047.46	29.0647	1047.46	38.1531	1047.46	38.658	1047.46	40.0935
	1047.67	39.8216	1047.67	39.3935	1047.67	29.1567	1047.67	37.9999	1047.67	38.1252	1047.67	41.654
	1047.88	39.7111	1047.88	40.9942	1047.88	29.5188	1047.88	39.344	1047.88	38.4175	1047.88	40.7664
	1048.1	39.4752	1048.1	42.2119	1048.1	29.9208	1048.1	40.7185	1048.1	38.7024	1048.1	39.9781
	1048.31	39.0356	1048.31	41.6156	1048.31	29.6784	1048.31	41.0552	1048.31	38.1504	1048.31	39.6443
	1048.53	38.6328	1048.53	41.0684	1048.53	29.4308	1048.53	41.1556	1048.53	37.5627	1048.53	39.2527
	1048.74	39.3418	1048.74	41.874	1048.74	29.7251	1048.74	40.1309	1048.74	37.6827	1048.74	38.8727
	1048.96	40.2731	1048.96	42.7735	1048.96	30.0543	1048.96	39.2287	1048.96	37.9281	1048.96	38.6845
	1049.17	40.3994	1049.17	42.3397	1049.17	29.7318	1049.17	39.266	1049.17	38.246	1049.17	38.1047
	1049.39	39.9951	1049.39	41.7031	1049.39	29.3857	1049.39	38.754	1049.39	38.5144	1049.39	37.22
	1049.6	39.6067	1049.6	41.3741	1049.6	29.1581	1049.6	38.0395	1049.6	37.9288	1049.6	37.4697
	1049.82	39.4729	1049.82	41.0804	1049.82	28.9898	1049.82	38.2948	1049.82	36.8409	1049.82	38.1232
	1050.03	39.8063	1050.03	40.2861	1050.03	29.1908	1050.03	38.6399	1050.03	36.972	1050.03	37.7916
	1050.25	40.3744	1050.25	39.2859	1050.25	29.5821	1050.25	38.0671	1050.25	38.0869	1050.25	36.523
	1050.46	39.9793	1050.46	39.0087	1050.46	29.5608	1050.46	37.3887	1050.46	38.6262	1050.46	36.2627
	1050.68	38.503	1050.68	39.5933	1050.68	29.1439	1050.68	37.5731	1050.68	38.3641	1050.68	38.1039
	1050.89	37.3611	1050.89	40.0132	1050.89	28.9742	1050.89	38.0805	1050.89	37.7307	1050.89	39.3299
	1051.11	37.0163	1051.11	39.7247	1051.11	29.6838	1051.11	37.8494	1051.11	36.8906	1051.11	37.9009
	1051.32	37.1107	1051.32	39.4171	1051.32	30.4062	1051.32	37.5184	1051.32	36.2989	1051.32	36.438
	1051.54	39.4691	1051.54	40.1179	1051.54	30.9086	1051.54	38.3945	1051.54	36.255	1051.54	36.8475
	1051.75	41.7179	1051.75	40.8794	1051.75	31.3611	1051.75	39.4404	1051.75	36.2248	1051.75	37.5356
	1051.96	40.9236	1051.96	40.7452	1051.96	30.9817	1051.96	38.6619	1051.96	36.9211	1051.96	37.9372
	1052.18	39.9204	1052.18	40.413	1052.18	30.441	1052.18	37.2909	1052.18	37.6894	1052.18	37.9005
	1052.39	41.0921	1052.39	41.0956	1052.39	30.7545	1052.39	37.9441	1052.39	38.2097	1052.39	37.4524
	1052.61	42.657	1052.61	41.6621	1052.61	31.3549	1052.61	39.8986	1052.61	38.7748	1052.61	37.2211
	1052.82	41.6263	1052.82	42.0748	1052.82	31.4635	1052.82	40.614	1052.82	38.2192	1052.82	37.2356
	1053.04	39.3868	1053.04	43.0802	1053.04	31.4373	1053.04	40.1094	1053.04	36.9917	1053.04	37.1278
	1053.25	38.508	1053.25	43.5981	1053.25	31.4345	1053.25	39.651	1053.25	36.2215	1053.25	37.6023
	1053.47	38.8717	1053.47	42.6034	1053.47	31.1009	1053.47	39.6171	1053.47	36.3812	1053.47	38.9821
	1053.68	39.0952	1053.68	41.4859	1053.68	30.9604	1053.68	39.3418	1053.68	36.8643	1053.68	39.892
	1053.9	39.0369	1053.9	41.7572	1053.9	31.5128	1053.9	38.5618	1053.9	37.3301	1053.9	39.6863
	1054.11	38.8475	1054.11	41.7689	1054.11	32.0253	1054.11	38.5123	1054.11	37.836	1054.11	39.5179
	1054.33	39.0718	1054.33	40.0821	1054.33	31.9038	1054.33	39.8078	1054.33	37.5752	1054.33	39.0134
	1054.54	39.5533	1054.54	38.8469	1054.54	31.6206	1054.54	40.565	1054.54	37.1827	1054.54	38.4388
	1054.76	40.3929	1054.76	41.0274	1054.76	31.1155	1054.76	38.7652	1054.76	37.1865	1054.76	37.9111
	1054.97	41.0677	1054.97	43.3792	1054.97	30.7089	1054.97	37.0792	1054.97	37.3898	1054.97	37.4432
	1055.19	40.81	1055.19	44.1287	1055.19	30.7531	1055.19	39.2591	1055.19	38.4169	1055.19	38.0957
	1055.4	40.7774	1055.4	44.2791	1055.4	30.7982	1055.4	41.6857	1055.4	39.3731	1055.4	39.1333
	1055.62	40.6809	1055.62	42.7182	1055.62	31.0504	1055.62	41.0386	1055.62	38.7424	1055.62	38.9096
	1055.83	40.1451	1055.83	41.239	1055.83	31.2066	1055.83	39.814	1055.83	37.8222	1055.83	37.6584
	1056.04	39.2929	1056.04	40.4581	1056.04	31.0763	1056.04	38.9179	1056.04	37.2614	1056.04	37.4239
	1056.26	38.3841	1056.26	40.1827	1056.26	30.8645	1056.26	37.9584	1056.26	37.1312	1056.26	37.9893
	1056.47	38.1325	1056.47	40.4758	1056.47	30.8957	1056.47	37.9012	1056.47	37.5775	1056.47	38.1618
	1056.69	39.1031	1056.69	40.6433	1056.69	31.0857	1056.69	38.9305	1056.69	38.1731	1056.69	38.3922
	1056.9	39.8178	1056.9	40.6058	1056.9	31.1121	1056.9	39.285	1056.9	38.5619	1056.9	38.6056
	1057.12	39.2967	1057.12	41.6686	1057.12	30.8116	1057.12	37.7152	1057.12	38.1499	1057.12	38.3852
	1057.33	38.7658	1057.33	42.7936	1057.33	30.4169	1057.33	36.4389	1057.33	37.6069	1057.33	37.9968
	1057.55	38.8809	1057.55	42.2038	1057.55	30.6717	1057.55	38.4398	1057.55	38.4082	1057.55	36.9787
	1057.76	39.1288	1057.76	41.7672	1057.76	30.951	1057.76	40.1529	1057.76	39.2252	1057.76	36.0224
	1057.98	39.9615	1057.98	41.8679	1057.98	30.0618	1057.98	38.8339	1057.98	38.5003	1057.98	35.9184
	1058.19	40.7481	1058.19	41.8631	1058.19	29.0052	1058.19	37.3347	1058.19	37.5487	1058.19	35.9431
	1058.41	40.4171	1058.41	41.3537	1058.41	29.8005	1058.41	38.0483	1058.41	36.9847	1058.41	37.5323
	1058.62	39.937	1058.62	41.1155	1058.62	30.9649	1058.62	38.8807	1058.62	36.5749	1058.62	39.1858
	1058.84	39.7631	1058.84	41.2834	1058.84	30.9903	1058.84	39.6737	1058.84	36.873	1058.84	39.4277
	1059.05	39.7953	1059.05	41.3841	1059.05	30.5708	1059.05	40.3827	1059.05	37.6347	1059.05	39.3947
	1059.27	40.0074	1059.27	41.2532	1059.27	30.3281	1059.27	40.4565	1059.27	37.7472	1059.27	38.7368
	1059.48	40.4503	1059.48	41.2406	1059.48	30.3506	1059.48	40.4018	1059.48	37.0844	1059.48	37.5048
	1059.7	40.4005	1059.7	41.2275	1059.7	30.3211	1059.7	40.575	1059.7	36.8137	1059.7	37.6331
	1059.91	39.5331	1059.91	40.8374	1059.91	30.4855	1059.91	40.5427	1059.91	37.3215	1059.91	39.7198
	1060.12	38.9545	1060.12	41.261	1060.12	30.697	1060.12	39.8645	1060.12	37.7195	1060.12	40.936
	1060.34	38.7169	1060.34	42.9925	1060.34	30.4776	1060.34	38.8068	1060.34	37.8366	1060.34	39.5516
	1060.55	38.5511	1060.55	43.9323	1060.55	30.1876	1060.55	38.0433	1060.55	37.8957	1060.55	38.2346
	1060.77	39.6884	1060.77	42.4202	1060.77	29.9691	1060.77	37.9348	1060.77	37.3701	1060.77	38.7944
	1060.98	40.7832	1060.98	40.9879	1060.98	29.8871	1060.98	37.9435	1060.98	37.0026	1060.98	39.5517
	1061.2	41.2193	1061.2	40.9252	1061.2	30.3383	1061.2	38.9052	1061.2	38.1425	1061.2	40.186
	1061.41	41.5748	1061.41	41.038	1061.41	30.7467	1061.41	39.9316	1061.41	39.3936	1061.41	40.6137
	1061.63	41.3597	1061.63	41.8071	1061.63	30.5509	1061.63	40.6643	1061.63	38.909	1061.63	40.3747
	1061.84	40.8899	1061.84	42.5223	1061.84	30.5222	1061.84	41.352	1061.84	38.08	1061.84	40.4129
	1062.06	40.6767	1062.06	42.1665	1062.06	30.5279	1062.06	40.6729	1062.06	37.222	1062.06	39.7715
	1062.27	40.7022	1062.27	41.2792	1062.27	30.319	1062.27	39.5187	1062.27	36.4528	1062.27	38.9131
	1062.49	39.8318	1062.49	40.652	1062.49	30.419	1062.49	38.8145	1062.49	36.2701	1062.49	39.329
	1062.7	38.7609	1062.7	40.6322	1062.7	30.631	1062.7	38.605	1062.7	36.9022	1062.7	39.8528
	1062.92	39.0697	1062.92	40.7919	1062.92	30.7792	1062.92	38.8296	1062.92	37.5284	1062.92	39.7983
	1063.13	40.2116	1063.13	40.6252	1063.13	31.0895	1063.13	39.0924	1063.13	37.4458	1063.13	40.0064
	1063.35	40.9376	1063.35	40.6675	1063.35	31.3511	1063.35	39.2771	1063.35	37.6483	1063.35	40.088
	1063.56	41.5617	1063.56	41.4843	1063.56	31.4698	1063.56	39.582	1063.56	38.0662	1063.56	39.635
	1063.77	41.7704	1063.77	41.984	1063.77	31.5245	1063.77	39.6936	1063.77	38.1772	1063.77	39.2941
	1063.99	40.6041	1063.99	41.8825	1063.99	31.7816	1063.99	38.4985	1063.99	38.3396	1063.99	38.8605
	1064.2	39.765	1064.2	41.8199	1064.2	32.0405	1064.2	37.3687	1064.2	38.5718	1064.2	38.395
	1064.42	39.856	1064.42	42.2358	1064.42	31.559	1064.42	38.3566	1064.42	38.5544	1064.42	37.8416
	1064.63	39.7983	1064.63	42.6714	1064.63	30.9638	1064.63	39.6352	1064.63	38.4443	1064.63	37.3183
	1064.85	39.1792	1064.85	42.9301	1064.85	31.4381	1064.85	39.649	1064.85	36.6913	1064.85	38.1168
	1065.06	38.8258	1065.06	42.648	1065.06	32.2076	1065.06	39.1795	1065.06	35.0259	1065.06	39.1374
	1065.28	39.5419	1065.28	41.5462	1065.28	32.4491	1065.28	39.1855	1065.28	36.5909	1065.28	39.5209
	1065.49	40.6528	1065.49	40.3902	1065.49	32.2101	1065.49	39.4218	1065.49	38.8321	1065.49	39.7535
	1065.71	40.9019	1065.71	40.4717	1065.71	31.8473	1065.71	39.8257	1065.71	38.9317	1065.71	39.8475
	1065.92	40.2679	1065.92	42.0351	1065.92	31.5781	1065.92	40.5443	1065.92	38.1639	1065.92	39.9323
	1066.14	40.0654	1066.14	43.2037	1066.14	30.946	1066.14	40.9917	1066.14	37.627	1066.14	40.3466
	1066.35	40.7917	1066.35	42.8599	1066.35	29.9823	1066.35	40.7439	1066.35	36.843	1066.35	40.5565
	1066.57	41.4556	1066.57	42.1995	1066.57	29.2664	1066.57	40.4893	1066.57	36.5663	1066.57	40.4524
	1066.78	41.5187	1066.78	41.6004	1066.78	29.1232	1066.78	39.9527	1066.78	37.3745	1066.78	39.9027
	1067	41.3019	1067	41.2966	1067	29.1808	1067	39.4188	1067	37.9981	1067	39.4249
	1067.21	40.8441	1067.21	42.4855	1067.21	30.2071	1067.21	40.8162	1067.21	37.9185	1067.21	40.232
	1067.43	40.7078	1067.43	43.4276	1067.43	31.2184	1067.43	42.0638	1067.43	37.9534	1067.43	40.9465
	1067.64	41.5682	1067.64	42.2336	1067.64	31.6141	1067.64	41.2105	1067.64	38.0562	1067.64	40.4293
	1067.85	42.2962	1067.85	40.9186	1067.85	31.917	1067.85	40.1881	1067.85	38.0667	1067.85	39.8261
	1068.07	41.1885	1068.07	40.9157	1068.07	31.1528	1068.07	39.7633	1068.07	37.2758	1068.07	40.4081
	1068.28	40.1382	1068.28	41.0708	1068.28	30.2805	1068.28	39.3691	1068.28	36.7405	1068.28	41.2003
	1068.5	39.7911	1068.5	42.0082	1068.5	30.4355	1068.5	38.6712	1068.5	36.9084	1068.5	40.6413
	1068.71	39.5725	1068.71	42.8497	1068.71	31.1027	1068.71	37.851	1068.71	37.075	1068.71	39.5035
	1068.93	40.3004	1068.93	42.2889	1068.93	31.4385	1068.93	39.0845	1068.93	37.8973	1068.93	39.6581
	1069.14	41.9033	1069.14	41.3728	1069.14	31.0438	1069.14	41.7513	1069.14	39.1729	1069.14	40.4642
	1069.36	42.2785	1069.36	41.1097	1069.36	30.6186	1069.36	42.4866	1069.36	39.8894	1069.36	40.2763
	1069.57	41.0585	1069.57	41.6704	1069.57	31.025	1069.57	40.3968	1069.57	39.8145	1069.57	39.7252
	1069.79	40.704	1069.79	42.4007	1069.79	31.2758	1069.79	38.445	1069.79	39.6146	1069.79	39.7142
	1070	41.7706	1070	42.3295	1070	30.3996	1070	38.4655	1070	39.5802	1070	39.6769
	1070.22	42.5562	1070.22	41.7701	1070.22	29.6453	1070.22	38.8508	1070.22	39.5575	1070.22	39.7786
	1070.43	42.1168	1070.43	41.8445	1070.43	29.7763	1070.43	39.1469	1070.43	38.2091	1070.43	41.1406
	1070.65	41.6664	1070.65	42.1835	1070.65	30.0186	1070.65	39.5024	1070.65	36.9934	1070.65	42.2541
	1070.86	41.6674	1070.86	42.5654	1070.86	30.4417	1070.86	39.4869	1070.86	38.1563	1070.86	41.4483
	1071.08	41.7172	1071.08	42.7531	1071.08	30.796	1071.08	39.3587	1071.08	39.5276	1071.08	40.5504
	1071.29	40.9899	1071.29	42.7741	1071.29	30.3555	1071.29	39.3305	1071.29	39.0636	1071.29	39.8168
	1071.51	40.1289	1071.51	43.0649	1071.51	29.9065	1071.51	39.6576	1071.51	38.261	1071.51	39.2321
	1071.72	40.5725	1071.72	43.1195	1071.72	30.2315	1071.72	40.2148	1071.72	37.3259	1071.72	40.5301
	1071.93	41.5316	1071.93	42.5784	1071.93	30.9566	1071.93	40.616	1071.93	36.636	1071.93	41.9357
	1072.15	40.992	1072.15	41.7152	1072.15	31.2726	1072.15	40.7045	1072.15	36.9403	1072.15	40.8715
	1072.36	39.6642	1072.36	41.1796	1072.36	31.1342	1072.36	40.4927	1072.36	37.4893	1072.36	39.1759
	1072.58	39.4825	1072.58	41.0319	1072.58	30.5768	1072.58	40.4408	1072.58	38.1867	1072.58	38.6978
	1072.79	39.7002	1072.79	41.1165	1072.79	29.7735	1072.79	40.7081	1072.79	38.9108	1072.79	38.6709
	1073.01	39.9474	1073.01	41.6462	1073.01	30.0825	1073.01	40.779	1073.01	38.6764	1073.01	38.835
	1073.22	41.2959	1073.22	42.6615	1073.22	32.2547	1073.22	40.6072	1073.22	37.6579	1073.22	40.1884
	1073.44	42.5153	1073.44	43.0426	1073.44	33.8316	1073.44	40.8271	1073.44	37.2364	1073.44	41.1961
	1073.65	42.4431	1073.65	41.8598	1073.65	32.9119	1073.65	41.4032	1073.65	37.0922	1073.65	39.3521
	1073.87	42.2122	1073.87	40.7248	1073.87	31.8984	1073.87	41.6136	1073.87	36.8705	1073.87	37.5273
	1074.08	40.6991	1074.08	40.131	1074.08	31.0967	1074.08	40.8556	1074.08	36.769	1074.08	37.9721
	1074.3	39.1838	1074.3	39.6379	1074.3	30.3977	1074.3	40.2553	1074.3	36.7148	1074.3	38.7024
	1074.51	39.8583	1074.51	40.848	1074.51	30.6661	1074.51	41.4424	1074.51	36.8227	1074.51	39.4395
	1074.73	40.9583	1074.73	42.2363	1074.73	31.0349	1074.73	42.6922	1074.73	37.0048	1074.73	39.8446
	1074.94	41.179	1074.94	42.4828	1074.94	31.3702	1074.94	42.3131	1074.94	38.2308	1074.94	39.886
	1075.16	40.9005	1075.16	42.3387	1075.16	31.4536	1075.16	41.5062	1075.16	39.781	1075.16	40.1339
	1075.37	40.9532	1075.37	42.4611	1075.37	30.9771	1075.37	40.501	1075.37	39.7553	1075.37	40.412
	1075.59	41.3138	1075.59	42.9347	1075.59	30.6151	1075.59	39.5774	1075.59	38.7875	1075.59	40.3753
	1075.8	41.2532	1075.8	43.2201	1075.8	30.8816	1075.8	39.3092	1075.8	38.9891	1075.8	39.8151
	1076.01	41.1978	1076.01	42.5583	1076.01	31.3994	1076.01	39.8007	1076.01	39.9714	1076.01	39.4616
	1076.23	41.2438	1076.23	41.9332	1076.23	31.7746	1076.23	40.5027	1076.23	39.9587	1076.23	38.8752
	1076.44	41.0147	1076.44	42.3336	1076.44	31.6703	1076.44	40.6164	1076.44	38.9436	1076.44	38.375
	1076.66	40.8065	1076.66	42.732	1076.66	31.4722	1076.66	40.5167	1076.66	38.1893	1076.66	38.8204
	1076.87	40.7139	1076.87	42.7892	1076.87	31.6915	1076.87	40.2168	1076.87	38.0388	1076.87	39.2659
	1077.09	40.776	1077.09	42.9555	1077.09	31.8475	1077.09	39.7374	1077.09	37.9327	1077.09	39.2441
	1077.3	41.0542	1077.3	43.3064	1077.3	32.0997	1077.3	39.1923	1077.3	38.6249	1077.3	39.2488
	1077.52	41.1946	1077.52	43.5142	1077.52	32.3461	1077.52	38.7731	1077.52	39.4447	1077.52	39.4606
	1077.73	40.7345	1077.73	43.2993	1077.73	31.3593	1077.73	39.372	1077.73	40.6386	1077.73	40.237
	1077.95	40.3902	1077.95	43.2505	1077.95	30.1377	1077.95	40.0391	1077.95	41.7566	1077.95	40.901
	1078.16	40.7888	1078.16	43.4378	1078.16	30.0585	1078.16	41.5889	1078.16	40.114	1078.16	40.8208
	1078.38	41.2346	1078.38	43.2248	1078.38	30.3036	1078.38	43.3583	1078.38	37.7678	1078.38	40.6999
	1078.59	41.9918	1078.59	42.9132	1078.59	31.1576	1078.59	42.9867	1078.59	36.5893	1078.59	40.2678
	1078.81	42.7609	1078.81	42.6481	1078.81	32.1631	1078.81	41.4464	1078.81	36.1888	1078.81	39.4056
	1079.02	43.3292	1079.02	42.1954	1079.02	32.7166	1079.02	40.9055	1079.02	36.8079	1079.02	38.7546
	1079.24	43.3941	1079.24	42.043	1079.24	32.6448	1079.24	41.3155	1079.24	38.2159	1079.24	39.0622
	1079.45	42.498	1079.45	42.3263	1079.45	32.3346	1079.45	41.1342	1079.45	39.0053	1079.45	40.0713
	1079.66	40.9638	1079.66	42.4072	1079.66	32.6909	1079.66	40.1968	1079.66	38.9019	1079.66	41.3077
	1079.88	40.0956	1079.88	42.272	1079.88	33.1021	1079.88	39.9883	1079.88	38.5481	1079.88	41.5792
	1080.09	41.0464	1080.09	42.1178	1080.09	31.8235	1080.09	41.9695	1080.09	38.3135	1080.09	40.114
	1080.31	41.8365	1080.31	42.2183	1080.31	30.2892	1080.31	43.8918	1080.31	38.6002	1080.31	39.241
	1080.52	41.8787	1080.52	43.3747	1080.52	30.9402	1080.52	43.931	1080.52	38.8259	1080.52	39.2764
	1080.74	42.0126	1080.74	44.3592	1080.74	31.7583	1080.74	43.7457	1080.74	38.8335	1080.74	39.0981
	1080.95	42.3614	1080.95	44.8635	1080.95	31.9715	1080.95	41.8507	1080.95	38.8685	1080.95	39.7245
	1081.17	42.6397	1081.17	45.4685	1081.17	31.9678	1081.17	39.8766	1081.17	39.1319	1081.17	40.7149
	1081.38	43.1236	1081.38	43.4721	1081.38	32.4888	1081.38	40.646	1081.38	39.5233	1081.38	41.1462
	1081.6	43.5918	1081.6	40.7083	1081.6	33.1297	1081.6	41.8873	1081.6	39.7679	1081.6	41.0256
	1081.81	43.1227	1081.81	40.357	1081.81	32.6662	1081.81	41.2712	1081.81	39.614	1081.81	41.0004
	1082.03	42.4412	1082.03	41.0043	1082.03	31.6615	1082.03	40.3914	1082.03	39.3261	1082.03	41.0381
	1082.24	41.4895	1082.24	41.5071	1082.24	31.4478	1082.24	41.588	1082.24	38.5645	1082.24	40.8576
	1082.46	40.5254	1082.46	42.2868	1082.46	31.8143	1082.46	43.2968	1082.46	37.37	1082.46	40.6136
	1082.67	40.6689	1082.67	43.1278	1082.67	32.2385	1082.67	43.7579	1082.67	37.3355	1082.67	40.581
	1082.89	41.6415	1082.89	43.3238	1082.89	33.1422	1082.89	43.6825	1082.89	39.2323	1082.89	40.8079
	1083.1	42.5465	1083.1	43.3446	1083.1	33.556	1083.1	43.6793	1083.1	40.6797	1083.1	40.693
	1083.32	43.5202	1083.32	43.542	1083.32	32.3192	1083.32	43.0452	1083.32	40.5297	1083.32	40.4402
	1083.53	44.1598	1083.53	43.7323	1083.53	31.2208	1083.53	42.3385	1083.53	40.1766	1083.53	40.4754
	1083.74	43.7703	1083.74	43.5073	1083.74	31.7665	1083.74	43.1038	1083.74	39.4822	1083.74	40.454
	1083.96	43.4223	1083.96	43.3304	1083.96	32.2788	1083.96	43.9812	1083.96	39.059	1083.96	40.2897
	1084.17	43.2379	1084.17	44.0349	1084.17	31.9579	1084.17	42.8785	1084.17	39.2244	1084.17	39.6177
	1084.39	43.0328	1084.39	44.8164	1084.39	31.5845	1084.39	41.4837	1084.39	39.2305	1084.39	39.0247
	1084.6	42.1265	1084.6	45.1916	1084.6	32.096	1084.6	41.5099	1084.6	37.9465	1084.6	40.0575
	1084.82	41.1199	1084.82	45.3223	1084.82	32.7574	1084.82	42.0941	1084.82	36.8336	1084.82	41.2466
	1085.03	41.6261	1085.03	44.8314	1085.03	32.637	1085.03	41.6373	1085.03	38.394	1085.03	41.1521
	1085.25	42.4328	1085.25	44.4292	1085.25	32.1193	1085.25	40.7723	1085.25	40.4143	1085.25	41.0599
	1085.46	42.4135	1085.46	44.8592	1085.46	32.4569	1085.46	40.4806	1085.46	40.1264	1085.46	41.1104
	1085.68	42.1243	1085.68	45.4689	1085.68	33.4078	1085.68	40.3589	1085.68	38.7375	1085.68	40.3306
	1085.89	41.9222	1085.89	45.2813	1085.89	34.058	1085.89	40.4405	1085.89	38.457	1085.89	39.7869
	1086.11	41.773	1086.11	44.6647	1086.11	34.2177	1086.11	41.2187	1086.11	39.2239	1086.11	40.4983
	1086.32	42.2791	1086.32	44.0804	1086.32	33.5139	1086.32	42.2483	1086.32	39.545	1086.32	41.2133
	1086.54	43.902	1086.54	43.4748	1086.54	32.1587	1086.54	42.5643	1086.54	39.1141	1086.54	41.2507
	1086.75	44.8543	1086.75	43.3496	1086.75	31.5285	1086.75	42.4005	1086.75	39.0948	1086.75	41.051
	1086.97	43.9936	1086.97	44.2158	1086.97	32.3542	1086.97	41.6405	1086.97	39.3504	1086.97	40.3255
	1087.18	43.3585	1087.18	44.9285	1087.18	33.1245	1087.18	40.7954	1087.18	39.2612	1087.18	39.7267
	1087.4	42.6524	1087.4	44.6509	1087.4	33.3996	1087.4	40.1344	1087.4	38.8628	1087.4	40.0733
	1087.61	41.8819	1087.61	44.2647	1087.61	33.6364	1087.61	39.6855	1087.61	38.709	1087.61	40.4266
	1087.82	41.8767	1087.82	44.0849	1087.82	33.6683	1087.82	41.089	1087.82	39.4788	1087.82	40.5003
	1088.04	42.0762	1088.04	44.0958	1088.04	33.7012	1088.04	42.6015	1088.04	40.1233	1088.04	40.5546
	1088.25	41.8132	1088.25	44.1201	1088.25	32.8201	1088.25	42.5954	1088.25	39.6317	1088.25	40.3791
	1088.47	41.1871	1088.47	43.9438	1088.47	31.8297	1088.47	42.3798	1088.47	39.35	1088.47	40.1958
	1088.68	41.488	1088.68	43.9829	1088.68	31.5299	1088.68	42.6547	1088.68	39.3188	1088.68	40.9356
	1088.9	42.6092	1088.9	44.0728	1088.9	31.4673	1088.9	42.9922	1088.9	39.3965	1088.9	41.7306
	1089.11	43.5849	1089.11	43.5833	1089.11	32.2883	1089.11	43.4324	1089.11	39.934	1089.11	41.2649
	1089.33	44.2616	1089.33	42.862	1089.33	33.5982	1089.33	43.8554	1089.33	40.4186	1089.33	40.4545
	1089.54	44.2927	1089.54	43.8206	1089.54	33.8038	1089.54	43.1967	1089.54	40.0497	1089.54	40.3158
	1089.76	43.479	1089.76	46.3661	1089.76	32.9294	1089.76	41.4828	1089.76	38.9381	1089.76	40.2778
	1089.97	42.7954	1089.97	47.0496	1089.97	32.4364	1089.97	40.3467	1089.97	38.7152	1089.97	40.4098
	1090.19	43.0711	1090.19	44.4605	1090.19	32.5298	1090.19	40.5898	1090.19	39.5838	1090.19	41.4463
	1090.4	43.5039	1090.4	42.5751	1090.4	32.595	1090.4	40.8482	1090.4	39.8562	1090.4	41.7478
	1090.62	43.1964	1090.62	42.5674	1090.62	33.0498	1090.62	40.8234	1090.62	39.4677	1090.62	40.2517
	1090.83	42.7674	1090.83	42.5957	1090.83	33.4677	1090.83	40.8641	1090.83	39.3237	1090.83	39.2663
	1091.05	41.1184	1091.05	43.5748	1091.05	32.6454	1091.05	41.1786	1091.05	40.2328	1091.05	40.3166
	1091.26	39.3985	1091.26	44.6536	1091.26	31.6797	1091.26	41.5087	1091.26	41.1217	1091.26	41.2902
	1091.48	39.5909	1091.48	44.9823	1091.48	31.3077	1091.48	42.5267	1091.48	41.3823	1091.48	41.2825
	1091.69	40.2267	1091.69	45.0565	1091.69	31.1024	1091.69	43.72	1091.69	41.6239	1091.69	41.2228
	1091.9	42.3718	1091.9	44.5648	1091.9	31.2336	1091.9	43.2558	1091.9	40.6673	1091.9	40.6494
	1092.12	44.4786	1092.12	44.4224	1092.12	31.7306	1092.12	42.2274	1092.12	39.0179	1092.12	40.11
	1092.33	44.4962	1092.33	44.4282	1092.33	32.8886	1092.33	41.4242	1092.33	38.9677	1092.33	40.7693
	1092.55	43.842	1092.55	44.0346	1092.55	33.7689	1092.55	40.9984	1092.55	40.5177	1092.55	41.8937
	1092.76	43.4926	1092.76	44.2496	1092.76	33.8792	1092.76	41.9551	1092.76	41.442	1092.76	42.4731
	1092.98	43.3359	1092.98	44.9236	1092.98	33.756	1092.98	43.7374	1092.98	41.454	1092.98	42.8542
	1093.19	43.2545	1093.19	45.1225	1093.19	33.3901	1093.19	44.0825	1093.19	41.309	1093.19	43.5413
	1093.41	43.4175	1093.41	45.1132	1093.41	32.8005	1093.41	42.5874	1093.41	40.8129	1093.41	44.5009
	1093.62	43.5644	1093.62	44.978	1093.62	32.6564	1093.62	42.1399	1093.62	40.9375	1093.62	44.6965
	1093.84	43.9458	1093.84	43.893	1093.84	33.1376	1093.84	44.5305	1093.84	41.8765	1093.84	42.4289
	1094.05	44.5115	1094.05	42.9237	1094.05	33.3633	1094.05	46.5826	1094.05	42.4224	1094.05	40.4943
	1094.27	44.5654	1094.27	43.9868	1094.27	32.9155	1094.27	46.2573	1094.27	41.8878	1094.27	40.2208
	1094.48	44.5232	1094.48	45.2189	1094.48	32.6116	1094.48	45.8349	1094.48	41.3651	1094.48	39.9304
	1094.7	44.7551	1094.7	45.5027	1094.7	33.4548	1094.7	44.6858	1094.7	40.8351	1094.7	39.9064
	1094.91	45.1148	1094.91	45.4344	1094.91	34.3216	1094.91	43.4455	1094.91	40.3308	1094.91	40.0164
	1095.13	44.2995	1095.13	44.458	1095.13	34.42	1095.13	42.4472	1095.13	39.7059	1095.13	40.4192
	1095.34	43.3454	1095.34	43.8106	1095.34	34.4498	1095.34	41.5876	1095.34	39.124	1095.34	40.6109
	1095.56	43.8371	1095.56	43.2645	1095.56	34.2179	1095.56	41.4896	1095.56	39.9064	1095.56	41.1319
	1095.77	44.6052	1095.77	42.6359	1095.77	33.8269	1095.77	42.0898	1095.77	41.2902	1095.77	42.0608
	1095.98	44.3026	1095.98	43.1742	1095.98	33.4997	1095.98	42.5271	1095.98	41.1408	1095.98	43.1563
	1096.2	43.5964	1096.2	44.1524	1096.2	33.3165	1096.2	41.8762	1096.2	39.3205	1096.2	44.017
	1096.41	42.7731	1096.41	43.9513	1096.41	33.3479	1096.41	41.476	1096.41	38.3236	1096.41	43.2007
	1096.63	41.7832	1096.63	43.1101	1096.63	33.5676	1096.63	42.1315	1096.63	38.9344	1096.63	41.2414
	1096.84	41.5762	1096.84	42.8164	1096.84	33.6089	1096.84	42.2132	1096.84	39.392	1096.84	40.8889
	1097.06	42.9795	1097.06	42.9698	1097.06	33.2795	1097.06	41.0923	1097.06	39.5421	1097.06	42.5774
	1097.27	44.2683	1097.27	43.2469	1097.27	33.0152	1097.27	40.4786	1097.27	39.9045	1097.27	43.3551
	1097.49	44.1814	1097.49	43.2773	1097.49	32.7334	1097.49	41.4671	1097.49	40.268	1097.49	43.2319
	1097.7	43.9473	1097.7	43.1255	1097.7	32.3844	1097.7	42.3603	1097.7	40.434	1097.7	43.4242
	1097.92	43.2069	1097.92	44.141	1097.92	32.3857	1097.92	42.33	1097.92	40.1013	1097.92	42.7012
	1098.13	42.5132	1098.13	45.4538	1098.13	32.4864	1098.13	42.1984	1098.13	39.9066	1098.13	41.7395
	1098.35	43.1189	1098.35	45.8352	1098.35	33.2941	1098.35	41.2615	1098.35	40.7512	1098.35	41.5941
	1098.56	44.0019	1098.56	45.5769	1098.56	34.2127	1098.56	40.2882	1098.56	41.5303	1098.56	41.6708
	1098.78	44.0391	1098.78	44.4411	1098.78	35.103	1098.78	41.2268	1098.78	41.4166	1098.78	42.1741
	1098.99	43.8588	1098.99	44.0014	1098.99	35.7236	1098.99	42.6798	1098.99	41.4342	1098.99	43.1241
	1099.21	43.7713	1099.21	44.702	1099.21	35.4527	1099.21	43.2619	1099.21	41.5236	1099.21	44.074
	1099.42	43.4382	1099.42	45.4079	1099.42	34.8811	1099.42	43.4003	1099.42	41.4459	1099.42	44.4447
	1099.63	43.8759	1099.63	45.5314	1099.63	34.6176	1099.63	44.3875	1099.63	41.402	1099.63	43.918
	1099.85	44.9492	1099.85	44.9298	1099.85	34.7455	1099.85	45.8338	1099.85	41.3905	1099.85	42.7098
	1100.06	45.8383	1100.06	44.459	1100.06	34.7078	1100.06	45.5529	1100.06	41.2469	1100.06	41.7264
	1100.28	46.438	1100.28	44.4924	1100.28	33.9768	1100.28	43.3313	1100.28	40.6321	1100.28	41.5656
	1100.49	46.3716	1100.49	44.5364	1100.49	33.6838	1100.49	41.9039	1100.49	40.307	1100.49	41.4723
	1100.71	45.0129	1100.71	45.1234	1100.71	34.5219	1100.71	41.8691	1100.71	41.1511	1100.71	42.3606
	1100.92	43.7444	1100.92	45.7337	1100.92	34.9066	1100.92	42.0072	1100.92	41.9658	1100.92	43.5778
	1101.14	43.8325	1101.14	45.1221	1101.14	34.5656	1101.14	42.9686	1101.14	42.4888	1101.14	44.3364
	1101.35	44.0659	1101.35	44.5636	1101.35	34.483	1101.35	43.8555	1101.35	42.7231	1101.35	44.9196
	1101.57	43.987	1101.57	45.7766	1101.57	35.05	1101.57	44.6333	1101.57	42.1106	1101.57	44.536
	1101.78	43.7159	1101.78	47.201	1101.78	35.4797	1101.78	45.4282	1101.78	41.6785	1101.78	44.1592
	1102	43.1131	1102	46.5202	1102	34.498	1102	44.4048	1102	41.5007	1102	44.475
	1102.21	42.7973	1102.21	45.3329	1102.21	33.5199	1102.21	43.2423	1102.21	40.6459	1102.21	44.7074
	1102.43	43.7611	1102.43	45.7044	1102.43	33.7197	1102.43	42.8787	1102.43	40.8226	1102.43	43.6416
	1102.64	44.5196	1102.64	46.6955	1102.64	34.2147	1102.64	42.2699	1102.64	41.7852	1102.64	42.1988
	1102.86	44.3039	1102.86	46.7627	1102.86	34.324	1102.86	42.3717	1102.86	41.3649	1102.86	42.7349
	1103.07	44.1645	1103.07	46.1906	1103.07	34.3079	1103.07	43.6179	1103.07	40.297	1103.07	44.5277
	1103.29	44.4614	1103.29	45.6414	1103.29	34.5238	1103.29	44.9965	1103.29	40.8389	1103.29	44.7804
	1103.5	44.8528	1103.5	45.2319	1103.5	34.6527	1103.5	45.7609	1103.5	42.3579	1103.5	43.6582
	1103.71	45.2709	1103.71	45.1183	1103.71	34.9722	1103.71	45.6592	1103.71	42.774	1103.71	42.7551
	1103.93	46.1179	1103.93	45.536	1103.93	35.9062	1103.93	44.5262	1103.93	42.5576	1103.93	42.2632
	1104.14	46.6838	1104.14	45.6457	1104.14	36.4507	1104.14	43.4643	1104.14	42.4982	1104.14	41.9718
	1104.36	45.7335	1104.36	44.4097	1104.36	35.6442	1104.36	43.4289	1104.36	41.6679	1104.36	42.7832
	1104.57	44.7887	1104.57	43.2066	1104.57	34.8501	1104.57	43.6128	1104.57	40.8743	1104.57	43.5907
	1104.79	45.6172	1104.79	43.0515	1104.79	34.3785	1104.79	44.4299	1104.79	41.0579	1104.79	43.7268
	1105	46.5767	1105	43.2143	1105	34.0751	1105	45.3223	1105	41.3805	1105	43.9962
	1105.22	46.324	1105.22	45.0942	1105.22	34.9415	1105.22	46.1759	1105.22	42.0754	1105.22	44.7231
	1105.43	45.746	1105.43	46.9123	1105.43	35.8452	1105.43	46.9091	1105.43	42.7075	1105.43	45.3247
	1105.65	45.1402	1105.65	46.2624	1105.65	35.0774	1105.65	46.2147	1105.65	42.1668	1105.65	45.2544
	1105.86	44.874	1105.86	45.9664	1105.86	34.3973	1105.86	45.0666	1105.86	41.7063	1105.86	45.6118
	1106.08	46.2647	1106.08	46.3963	1106.08	34.6506	1106.08	45.3097	1106.08	42.1163	1106.08	45.2058
	1106.29	47.6603	1106.29	46.3036	1106.29	35.1768	1106.29	46.9414	1106.29	42.645	1106.29	44.1299
	1106.51	46.9991	1106.51	46.5195	1106.51	35.5294	1106.51	47.2064	1106.51	43.4226	1106.51	43.4076
	1106.72	45.5888	1106.72	46.8781	1106.72	35.1962	1106.72	45.8907	1106.72	43.9606	1106.72	42.921
	1106.94	45.1894	1106.94	46.4764	1106.94	34.7598	1106.94	44.2853	1106.94	43.6015	1106.94	43.0055
	1107.15	45.9335	1107.15	45.6084	1107.15	34.6192	1107.15	42.6334	1107.15	42.7462	1107.15	43.6569
	1107.37	46.3557	1107.37	44.9082	1107.37	34.468	1107.37	42.1576	1107.37	42.1821	1107.37	43.9511
	1107.58	45.6424	1107.58	45.3957	1107.58	34.1618	1107.58	43.7255	1107.58	42.7856	1107.58	43.82
	1107.79	45.1451	1107.79	45.9938	1107.79	34.0864	1107.79	45.1836	1107.79	43.2836	1107.79	43.9285
	1108.01	45.1986	1108.01	45.0067	1108.01	35.4458	1108.01	45.4406	1108.01	42.6909	1108.01	44.5813
	1108.22	45.0859	1108.22	44.2464	1108.22	36.7039	1108.22	45.4545	1108.22	42.3589	1108.22	45.1321
	1108.44	45.0474	1108.44	45.3177	1108.44	35.8883	1108.44	45.2187	1108.44	43.065	1108.44	45.1467
	1108.65	45.1468	1108.65	46.2053	1108.65	34.9471	1108.65	44.9686	1108.65	43.7856	1108.65	45.1391
	1108.87	45.9645	1108.87	45.2878	1108.87	34.6473	1108.87	44.143	1108.87	44.5384	1108.87	45.0369
	1109.08	46.7838	1109.08	44.4091	1109.08	34.5351	1109.08	43.3002	1109.08	45.2989	1109.08	44.9409
	1109.3	46.8701	1109.3	46.0292	1109.3	35.3206	1109.3	44.6727	1109.3	43.4853	1109.3	44.7301
	1109.51	46.9639	1109.51	47.8504	1109.51	36.1737	1109.51	46.1474	1109.51	41.3946	1109.51	44.4415
	1109.73	47.157	1109.73	48.2001	1109.73	36.031	1109.73	45.9274	1109.73	41.571	1109.73	45.1012
	1109.94	47.3449	1109.94	47.7052	1109.94	35.5416	1109.94	45.3088	1109.94	42.3222	1109.94	46.0268
	1110.16	47.4277	1110.16	47.3916	1110.16	35.425	1110.16	44.3596	1110.16	42.2381	1110.16	45.4716
	1110.37	47.2531	1110.37	47.5919	1110.37	35.5185	1110.37	42.9339	1110.37	41.8962	1110.37	44.4817
	1110.59	46.6945	1110.59	48.0479	1110.59	35.7079	1110.59	43.1161	1110.59	41.8775	1110.59	44.5706
	1110.8	45.9089	1110.8	48.546	1110.8	36.0311	1110.8	45.4386	1110.8	42.1665	1110.8	45.0544
	1111.02	45.6158	1111.02	48.5525	1111.02	35.9398	1111.02	46.4285	1111.02	42.3606	1111.02	45.3645
	1111.23	46.0123	1111.23	47.6437	1111.23	35.498	1111.23	45.172	1111.23	41.9087	1111.23	46.057
	1111.45	46.5335	1111.45	46.5829	1111.45	35.3368	1111.45	44.7645	1111.45	41.4902	1111.45	46.3836
	1111.66	47.7193	1111.66	45.9164	1111.66	34.2653	1111.66	46.4368	1111.66	42.2743	1111.66	44.7836
	1111.87	48.6137	1111.87	45.4721	1111.87	33.2191	1111.87	47.6803	1111.87	43.0022	1111.87	43.6381
	1112.09	47.6793	1112.09	45.2953	1112.09	34.0988	1112.09	46.9211	1112.09	43.0168	1112.09	45.0668
	1112.3	46.6776	1112.3	45.1416	1112.3	35.1063	1112.3	46.1231	1112.3	42.9715	1112.3	46.4131
	1112.52	46.3973	1112.52	46.6047	1112.52	35.9037	1112.52	45.096	1112.52	42.3356	1112.52	46.5705
	1112.73	46.3048	1112.73	48.3101	1112.73	36.6939	1112.73	44.0205	1112.73	41.6154	1112.73	46.8132
	1112.95	47.4476	1112.95	48.1772	1112.95	37.2729	1112.95	43.8064	1112.95	42.5871	1112.95	46.6673
	1113.16	48.3544	1113.16	47.5046	1113.16	37.8481	1113.16	43.6962	1113.16	43.7994	1113.16	46.2227
	1113.38	47.7075	1113.38	47.3341	1113.38	37.4129	1113.38	44.7494	1113.38	44.0585	1113.38	45.1549
	1113.59	46.8389	1113.59	47.6712	1113.59	36.5256	1113.59	46.0651	1113.59	44.1254	1113.59	43.7764
	1113.81	46.6272	1113.81	48.0948	1113.81	36.0397	1113.81	46.1057	1113.81	44.0562	1113.81	43.7928
	1114.02	46.4517	1114.02	48.2083	1114.02	35.3946	1114.02	45.7174	1114.02	43.7994	1114.02	44.7325
	1114.24	46.5755	1114.24	47.7367	1114.24	34.5466	1114.24	45.9924	1114.24	43.3043	1114.24	45.2027
	1114.45	47.5918	1114.45	46.9627	1114.45	34.6917	1114.45	46.3479	1114.45	42.1009	1114.45	45.5069
	1114.67	48.3596	1114.67	47.3964	1114.67	35.476	1114.67	46.7089	1114.67	41.4175	1114.67	45.8101
	1114.88	48.8223	1114.88	49.5897	1114.88	36.0355	1114.88	47.4273	1114.88	42.3671	1114.88	46.4092
	1115.1	49.3079	1115.1	50.6623	1115.1	36.2209	1115.1	47.9942	1115.1	43.2125	1115.1	47.147
	1115.31	48.3281	1115.31	47.6551	1115.31	36.3188	1115.31	48.2109	1115.31	43.2973	1115.31	46.5622
	1115.53	47.4914	1115.53	45.1224	1115.53	36.6468	1115.53	48.0692	1115.53	43.4412	1115.53	45.788
	1115.74	48.4448	1115.74	47.2311	1115.74	36.9473	1115.74	47.182	1115.74	43.752	1115.74	45.4018
	1115.95	49.3436	1115.95	49.4381	1115.95	37.0281	1115.95	46.5504	1115.95	44.0494	1115.95	45.1626
	1116.17	48.7201	1116.17	49.178	1116.17	36.186	1116.17	46.8178	1116.17	44.0744	1116.17	44.4158
	1116.38	48.0554	1116.38	48.5776	1116.38	35.457	1116.38	46.8691	1116.38	44.0793	1116.38	43.4198
	1116.6	47.9194	1116.6	47.5425	1116.6	36.6674	1116.6	46.3188	1116.6	44.8646	1116.6	43.34
	1116.81	47.8829	1116.81	46.9013	1116.81	38.1045	1116.81	46.0242	1116.81	45.9088	1116.81	44.0371
	1117.03	48.8144	1117.03	47.0721	1117.03	37.9408	1117.03	46.8389	1117.03	45.2907	1117.03	45.8534
	1117.24	49.9414	1117.24	46.78	1117.24	37.1254	1117.24	48.0243	1117.24	44.2499	1117.24	47.4391
	1117.46	49.5044	1117.46	46.8171	1117.46	36.843	1117.46	47.9736	1117.46	44.3581	1117.46	48.0043
	1117.67	48.2488	1117.67	47.3927	1117.67	36.6741	1117.67	46.605	1117.67	44.9738	1117.67	48.1647
	1117.89	47.6249	1117.89	47.9498	1117.89	36.6125	1117.89	46.1508	1117.89	45.6079	1117.89	47.827
	1118.1	47.1084	1118.1	48.5112	1118.1	36.9014	1118.1	47.1857	1118.1	45.322	1118.1	47.4566
	1118.32	46.9162	1118.32	48.861	1118.32	37.0144	1118.32	47.9368	1118.32	44.5316	1118.32	46.9888
	1118.53	47.5497	1118.53	48.6409	1118.53	36.6003	1118.53	48.177	1118.53	45.1703	1118.53	45.284
	1118.75	47.7042	1118.75	48.3141	1118.75	36.1521	1118.75	48.1636	1118.75	46.1734	1118.75	44.1395
	1118.96	47.2015	1118.96	48.1957	1118.96	36.2624	1118.96	47.4316	1118.96	45.5182	1118.96	45.1673
	1119.18	47.0834	1119.18	48.2175	1119.18	36.3864	1119.18	46.9016	1119.18	44.5679	1119.18	45.9563
	1119.39	48.4526	1119.39	48.4313	1119.39	36.2452	1119.39	46.9498	1119.39	44.0638	1119.39	45.9747
	1119.6	49.67	1119.6	48.643	1119.6	36.0805	1119.6	46.9698	1119.6	43.6647	1119.6	46.0741
	1119.82	49.2441	1119.82	48.9386	1119.82	36.5753	1119.82	46.0073	1119.82	43.6227	1119.82	46.3884
	1120.03	48.7375	1120.03	49.2081	1120.03	37.2334	1120.03	44.8717	1120.03	43.6315	1120.03	46.6238
	1120.25	49.0777	1120.25	48.3794	1120.25	37.847	1120.25	45.3327	1120.25	45.1995	1120.25	46.1663
	1120.46	49.4577	1120.46	47.6479	1120.46	38.0403	1120.46	46.3801	1120.46	46.3074	1120.46	45.6922
	1120.68	49.2758	1120.68	47.7039	1120.68	37.3713	1120.68	45.5338	1120.68	45.0728	1120.68	46.5332
	1120.89	48.6873	1120.89	47.4427	1120.89	36.7198	1120.89	43.8161	1120.89	43.7779	1120.89	47.6784
	1121.11	47.8817	1121.11	47.7772	1121.11	36.9205	1121.11	44.4917	1121.11	44.7099	1121.11	46.9336
	1121.32	47.3564	1121.32	49.2753	1121.32	37.5339	1121.32	46.8481	1121.32	46.9984	1121.32	45.6846
	1121.54	47.5297	1121.54	49.8534	1121.54	37.5319	1121.54	48.3563	1121.54	47.7413	1121.54	45.2779
	1121.75	48.2851	1121.75	48.8555	1121.75	37.112	1121.75	48.7225	1121.75	46.4556	1121.75	44.9467
	1121.97	48.7251	1121.97	48.0438	1121.97	37.3632	1121.97	48.089	1121.97	45.1619	1121.97	45.4032
	1122.18	48.3813	1122.18	48.4694	1122.18	38.3967	1122.18	46.0494	1122.18	44.5511	1122.18	47.691
	1122.4	48.3872	1122.4	49.3427	1122.4	38.812	1122.4	44.9078	1122.4	44.7192	1122.4	49.2867
	1122.61	49.5912	1122.61	50.1426	1122.61	37.6846	1122.61	46.9118	1122.61	46.2714	1122.61	48.0922
	1122.83	50.8233	1122.83	50.5595	1122.83	36.7207	1122.83	48.7248	1122.83	47.4098	1122.83	47.1139
	1123.04	51.7487	1123.04	48.9063	1123.04	36.8506	1123.04	48.3373	1123.04	46.2725	1123.04	48.6052
	1123.26	52.4885	1123.26	47.4183	1123.26	37.1319	1123.26	47.9549	1123.26	45.2338	1123.26	49.9235
	1123.47	52.2421	1123.47	49.4451	1123.47	37.6408	1123.47	48.5613	1123.47	45.6999	1123.47	47.7066
	1123.68	52.0244	1123.68	51.8613	1123.68	38.0346	1123.68	49.2697	1123.68	46.2846	1123.68	45.152
	1123.9	50.4144	1123.9	50.6075	1123.9	38.2997	1123.9	48.7935	1123.9	45.8342	1123.9	46.4263
	1124.11	48.6373	1124.11	48.7765	1124.11	38.8599	1124.11	48.1288	1124.11	45.2332	1124.11	48.1842
	1124.33	49.8158	1124.33	49.3421	1124.33	39.2749	1124.33	47.118	1124.33	44.7835	1124.33	49.1383
	1124.54	51.5786	1124.54	50.5101	1124.54	39.701	1124.54	45.9023	1124.54	44.5228	1124.54	49.9254
	1124.76	52.3284	1124.76	50.2171	1124.76	40.0427	1124.76	47.2979	1124.76	44.364	1124.76	48.8539
	1124.97	52.6215	1124.97	48.7623	1124.97	39.9884	1124.97	50.7122	1124.97	44.2701	1124.97	46.8098
	1125.19	51.6152	1125.19	47.5157	1125.19	39.3704	1125.19	53.0259	1125.19	44.2187	1125.19	46.5049
	1125.4	50.1811	1125.4	47.6701	1125.4	38.4503	1125.4	53.1438	1125.4	44.1747	1125.4	48.0484
	1125.62	49.6243	1125.62	48.5786	1125.62	38.236	1125.62	51.8401	1125.62	44.3772	1125.62	48.4038
	1125.83	49.009	1125.83	49.3461	1125.83	38.8433	1125.83	49.8022	1125.83	44.6216	1125.83	46.6816
	1126.05	48.8808	1126.05	49.6771	1126.05	39.335	1126.05	48.8749	1126.05	44.966	1126.05	46.1371
	1126.26	50.9365	1126.26	49.6062	1126.26	39.8593	1126.26	49.1607	1126.26	46.0366	1126.26	47.7275
	1126.48	52.4302	1126.48	49.7181	1126.48	40.27	1126.48	48.7429	1126.48	46.8115	1126.48	48.567
	1126.69	50.5798	1126.69	50.2217	1126.69	39.6266	1126.69	46.8592	1126.69	47.1615	1126.69	48.2293
	1126.91	48.9629	1126.91	50.6164	1126.91	39.0248	1126.91	45.3861	1126.91	47.6548	1126.91	48.1143
	1127.12	49.022	1127.12	50.297	1127.12	38.8298	1127.12	46.7418	1127.12	46.5725	1127.12	48.191
	1127.34	49.1529	1127.34	49.9669	1127.34	38.689	1127.34	48.1499	1127.34	45.1765	1127.34	48.1502
	1127.55	49.177	1127.55	50.7403	1127.55	39.7284	1127.55	47.9754	1127.55	45.6656	1127.55	49.108
	1127.76	49.1712	1127.76	51.6883	1127.76	41.0361	1127.76	47.7971	1127.76	46.763	1127.76	50.3096
	1127.98	49.1243	1127.98	51.7669	1127.98	39.765	1127.98	46.775	1127.98	45.6582	1127.98	50.0639
	1128.19	49.3723	1128.19	51.3815	1128.19	37.6683	1128.19	45.4912	1128.19	43.9185	1128.19	49.3427
	1128.41	48.4718	1128.41	50.962	1128.41	37.1579	1128.41	45.4265	1128.41	43.7324	1128.41	48.5203
	1128.62	47.1073	1128.62	50.7509	1128.62	37.6415	1128.62	45.5001	1128.62	44.2265	1128.62	47.755
	1128.84	47.7405	1128.84	50.6665	1128.84	37.8389	1128.84	45.64	1128.84	44.5518	1128.84	46.9311
	1129.05	49.5141	1129.05	50.6566	1129.05	37.5636	1129.05	46.3847	1129.05	45.2066	1129.05	45.9885
	1129.27	50.5678	1129.27	50.6806	1129.27	38.0227	1129.27	48.3396	1129.27	46.4643	1129.27	46.4775
	1129.48	51.0157	1129.48	50.4004	1129.48	39.3412	1129.48	51.2737	1129.48	47.2927	1129.48	48.7523
	1129.7	51.3027	1129.7	49.8624	1129.7	40.1998	1129.7	52.6343	1129.7	47.2423	1129.7	49.7593
	1129.91	51.3139	1129.91	49.615	1129.91	40.3026	1129.91	50.7384	1129.91	46.2507	1129.91	48.8357
	1130.13	51.5224	1130.13	49.0409	1130.13	40.3088	1130.13	49.158	1130.13	45.7696	1130.13	48.3988
	1130.34	51.9232	1130.34	49.1211	1130.34	39.651	1130.34	48.7108	1130.34	47.3025	1130.34	48.1685
	1130.56	52.4411	1130.56	49.8929	1130.56	38.9835	1130.56	48.2838	1130.56	48.6185	1130.56	48.0329
	1130.77	53.1104	1130.77	50.0139	1130.77	38.7383	1130.77	49.0698	1130.77	48.0903	1130.77	49.1885
	1130.99	53.52	1130.99	49.6957	1130.99	38.5417	1130.99	49.8853	1130.99	47.5104	1130.99	50.3166
	1131.2	51.8701	1131.2	49.3522	1131.2	38.8767	1131.2	49.4202	1131.2	47.7027	1131.2	49.6954
	1131.41	50.3012	1131.41	49.325	1131.41	39.3382	1131.41	48.8289	1131.41	48.0206	1131.41	48.9423
	1131.63	50.1975	1131.63	50.2785	1131.63	39.7325	1131.63	49.1999	1131.63	47.6757	1131.63	48.7794
	1131.84	49.9538	1131.84	51.7254	1131.84	39.8279	1131.84	49.3117	1131.84	47.0839	1131.84	48.9778
	1132.06	51.7287	1132.06	52.3769	1132.06	39.9176	1132.06	49.5936	1132.06	47.4848	1132.06	49.7651
	1132.27	54.2273	1132.27	52.1347	1132.27	40.2395	1132.27	50.4768	1132.27	48.4356	1132.27	50.111
	1132.49	54.0601	1132.49	50.7346	1132.49	40.1659	1132.49	50.9786	1132.49	48.5566	1132.49	50.0581
	1132.7	52.8454	1132.7	49.3204	1132.7	39.4193	1132.7	51.2015	1132.7	48.4344	1132.7	50.4395
	1132.92	52.2679	1132.92	49.4284	1132.92	39.1076	1132.92	50.6121	1132.92	48.2656	1132.92	50.2867
	1133.13	51.5376	1133.13	50.4632	1133.13	39.6701	1133.13	48.6239	1133.13	46.9217	1133.13	48.871
	1133.35	51.2267	1133.35	51.0483	1133.35	39.6349	1133.35	47.9621	1133.35	45.5374	1133.35	47.9055
	1133.56	52.0425	1133.56	51.2381	1133.56	38.7666	1133.56	49.8387	1133.56	44.8237	1133.56	48.6669
	1133.78	52.7144	1133.78	51.3476	1133.78	38.6016	1133.78	51.2449	1133.78	44.4014	1133.78	49.6398
	1133.99	52.0341	1133.99	51.9679	1133.99	40.277	1133.99	51.7433	1133.99	45.6418	1133.99	50.14
	1134.21	51.1667	1134.21	52.7516	1134.21	41.7555	1134.21	52.1884	1134.21	46.8257	1134.21	50.4685
	1134.42	52.0063	1134.42	52.7959	1134.42	41.3759	1134.42	50.6105	1134.42	47.1349	1134.42	50.4781
	1134.64	53.0348	1134.64	52.7602	1134.64	40.8737	1134.64	48.9403	1134.64	47.4164	1134.64	50.5059
	1134.85	52.7571	1134.85	52.4853	1134.85	40.9122	1134.85	49.4741	1134.85	47.2734	1134.85	50.1395
	1135.07	52.1218	1135.07	52.1784	1135.07	41.1547	1135.07	50.4826	1135.07	47.0813	1135.07	49.681
	1135.28	52.739	1135.28	51.907	1135.28	41.1644	1135.28	51.018	1135.28	47.2898	1135.28	48.235
	1135.49	53.9778	1135.49	51.8919	1135.49	40.7743	1135.49	51.0333	1135.49	47.5547	1135.49	46.7115
	1135.71	54.0771	1135.71	51.6695	1135.71	41.0833	1135.71	50.0898	1135.71	47.9865	1135.71	47.9519
	1135.92	53.5089	1135.92	50.9816	1135.92	41.7715	1135.92	49.3875	1135.92	48.4192	1135.92	50.1857
	1136.14	53.6503	1136.14	50.9213	1136.14	41.9228	1136.14	49.9604	1136.14	48.1938	1136.14	50.4021
	1136.35	54.0712	1136.35	51.5259	1136.35	42.0265	1136.35	50.856	1136.35	47.6977	1136.35	49.4718
	1136.57	54.3532	1136.57	52.7936	1136.57	41.7215	1136.57	51.1628	1136.57	47.4531	1136.57	50.0091
	1136.78	55.0538	1136.78	54.2925	1136.78	40.85	1136.78	50.7214	1136.78	47.3859	1136.78	51.3913
	1137	55.6041	1137	54.3853	1137	40.5273	1137	50.6894	1137	47.1696	1137	51.7419
	1137.21	54.4479	1137.21	53.2302	1137.21	40.9463	1137.21	50.641	1137.21	46.8847	1137.21	51.0643
	1137.43	53.0065	1137.43	52.8125	1137.43	41.1305	1137.43	50.2166	1137.43	46.9223	1137.43	50.6597
	1137.64	53.2071	1137.64	53.5118	1137.64	40.9921	1137.64	50.8182	1137.64	47.9255	1137.64	51.3038
	1137.86	53.7034	1137.86	54.1494	1137.86	41.1756	1137.86	51.5177	1137.86	48.6436	1137.86	51.9626
	1138.07	53.7115	1138.07	54.8753	1138.07	42.2268	1138.07	51.2565	1138.07	47.1802	1138.07	51.4804
	1138.29	53.7995	1138.29	55.4635	1138.29	42.9325	1138.29	50.9953	1138.29	45.9541	1138.29	51.0312
	1138.5	53.9848	1138.5	53.6786	1138.5	41.6007	1138.5	51.3391	1138.5	47.1329	1138.5	50.7799
	1138.72	54.0197	1138.72	51.7723	1138.72	40.3627	1138.72	51.6138	1138.72	48.4461	1138.72	50.5337
	1138.93	53.933	1138.93	52.0217	1138.93	41.1906	1138.93	50.9333	1138.93	47.9504	1138.93	51.1587
	1139.15	54.1944	1139.15	52.6453	1139.15	42.1275	1139.15	50.3859	1139.15	47.0269	1139.15	52.0189
	1139.36	54.2704	1139.36	52.8365	1139.36	41.7206	1139.36	51.6082	1139.36	46.3387	1139.36	52.0919
	1139.57	53.8575	1139.57	52.8331	1139.57	41.3114	1139.57	52.2904	1139.57	46.4008	1139.57	51.9028
	1139.79	54.2962	1139.79	52.6437	1139.79	41.8715	1139.79	51.768	1139.79	47.4734	1139.79	52.0098
	1140	54.9691	1140	52.3229	1140	42.4402	1140	51.5581	1140	48.1326	1140	52.0448
	1140.22	54.3874	1140.22	52.7596	1140.22	42.0188	1140.22	52.4392	1140.22	48.3517	1140.22	51.9681
	1140.43	53.1875	1140.43	53.9205	1140.43	41.3783	1140.43	53.2145	1140.43	49.1867	1140.43	52.325
	1140.65	52.9088	1140.65	54.0713	1140.65	40.8911	1140.65	52.9163	1140.65	49.1753	1140.65	52.7142
	1140.86	53.4696	1140.86	53.6921	1140.86	40.074	1140.86	51.9022	1140.86	47.5145	1140.86	52.1495
	1141.08	54.1264	1141.08	54.2388	1141.08	39.8304	1141.08	51.3016	1141.08	46.2887	1141.08	51.446
	1141.29	55.0855	1141.29	55.2996	1141.29	41.5018	1141.29	51.873	1141.29	45.9213	1141.29	51.0854
	1141.51	55.2625	1141.51	55.7428	1141.51	42.6317	1141.51	51.9084	1141.51	45.6537	1141.51	50.3073
	1141.72	53.3723	1141.72	55.4841	1141.72	40.6842	1141.72	49.3479	1141.72	46.329	1141.72	49.8518
	1141.94	51.9016	1141.94	55.6771	1141.94	39.1207	1141.94	47.4866	1141.94	47.0244	1141.94	49.8687
	1142.15	52.5932	1142.15	55.5006	1142.15	41.1372	1142.15	50.8207	1142.15	46.9739	1142.15	49.8158
	1142.37	53.3064	1142.37	55.0148	1142.37	42.9437	1142.37	53.5794	1142.37	47.1251	1142.37	49.7761
	1142.58	54.1075	1142.58	53.0518	1142.58	42.4894	1142.58	51.7982	1142.58	48.5648	1142.58	50.6944
	1142.8	54.9274	1142.8	51.1548	1142.8	41.942	1142.8	50.0463	1142.8	49.9418	1142.8	51.6724
	1143.01	54.689	1143.01	52.548	1143.01	41.9047	1143.01	52.3682	1143.01	48.8585	1143.01	50.7315
	1143.23	54.1001	1143.23	54.5029	1143.23	41.7779	1143.23	54.7133	1143.23	47.6095	1143.23	49.5159
	1143.44	53.5316	1143.44	54.5281	1143.44	41.7614	1143.44	55.172	1143.44	48.2483	1143.44	49.8996
	1143.65	53.1897	1143.65	53.9565	1143.65	41.987	1143.65	55.2623	1143.65	49.3528	1143.65	50.7283
	1143.87	54.3966	1143.87	53.731	1143.87	42.3219	1143.87	53.428	1143.87	49.3935	1143.87	51.1165
	1144.08	56.4695	1144.08	53.5591	1144.08	42.3318	1144.08	51.1259	1144.08	48.9849	1144.08	51.3153
	1144.3	56.6544	1144.3	53.3038	1144.3	42.7381	1144.3	51.8372	1144.3	48.731	1144.3	51.2993
	1144.51	55.5978	1144.51	53.5825	1144.51	43.9216	1144.51	54.5822	1144.51	48.8336	1144.51	51.615
	1144.73	54.9266	1144.73	54.2525	1144.73	43.8999	1144.73	56.0288	1144.73	49.4756	1144.73	52.4727
	1144.94	53.7862	1144.94	54.6889	1144.94	42.0508	1144.94	56.0731	1144.94	49.9534	1144.94	52.9573
	1145.16	52.7549	1145.16	54.6953	1145.16	41.0822	1145.16	56.0196	1145.16	50.1332	1145.16	53.0168
	1145.37	52.7314	1145.37	53.7611	1145.37	42.1957	1145.37	55.2621	1145.37	50.4319	1145.37	51.983
	1145.59	52.9398	1145.59	52.6173	1145.59	43.0599	1145.59	54.7572	1145.59	50.5243	1145.59	50.7411
	1145.8	53.796	1145.8	52.1135	1145.8	42.6733	1145.8	55.1998	1145.8	49.6602	1145.8	51.4151
	1146.02	54.6145	1146.02	52.1363	1146.02	42.2526	1146.02	55.1472	1146.02	48.77	1146.02	52.4358
	1146.23	54.4822	1146.23	53.7372	1146.23	42.389	1146.23	52.9732	1146.23	48.0061	1146.23	53.6696
	1146.45	54.3304	1146.45	55.0269	1146.45	42.5451	1146.45	51.0924	1146.45	47.3883	1146.45	54.6714
	1146.66	55.8546	1146.66	53.7436	1146.66	42.1236	1146.66	52.8675	1146.66	47.8134	1146.66	53.648
	1146.88	57.6706	1146.88	52.3433	1146.88	41.6364	1146.88	54.952	1146.88	48.2879	1146.88	52.4962
	1147.09	57.1661	1147.09	52.8931	1147.09	42.0233	1147.09	54.476	1147.09	48.343	1147.09	53.2816
	1147.31	56.1496	1147.31	53.8451	1147.31	42.2772	1147.31	53.5597	1147.31	48.2874	1147.31	54.1486
	1147.52	55.6963	1147.52	55.0597	1147.52	42.918	1147.52	52.9476	1147.52	48.2907	1147.52	55.2037
	1147.73	55.5711	1147.73	56.1445	1147.73	44.2415	1147.73	52.274	1147.73	48.3644	1147.73	56.6263
	1147.95	56.4676	1147.95	55.9576	1147.95	44.7134	1147.95	52.0765	1147.95	48.173	1147.95	56.0303
	1148.16	57.345	1148.16	55.0071	1148.16	44.1723	1148.16	52.5099	1148.16	47.9096	1148.16	53.8688
	1148.38	57.249	1148.38	54.7602	1148.38	43.3797	1148.38	52.5934	1148.38	47.7976	1148.38	52.8547
	1148.59	56.9704	1148.59	55.0364	1148.59	42.8847	1148.59	51.8554	1148.59	48.0374	1148.59	53.4062
	1148.81	56.7814	1148.81	55.267	1148.81	43.0712	1148.81	51.7602	1148.81	48.6242	1148.81	53.6093
	1149.02	56.2943	1149.02	55.6383	1149.02	43.9359	1149.02	52.7368	1149.02	49.2925	1149.02	53.5995
	1149.24	56.2563	1149.24	55.7134	1149.24	44.2488	1149.24	53.2496	1149.24	49.7888	1149.24	53.8506
	1149.45	56.7259	1149.45	54.8118	1149.45	43.7939	1149.45	52.8153	1149.45	50.4286	1149.45	54.1408
	1149.67	57.1242	1149.67	53.6795	1149.67	43.6415	1149.67	52.9885	1149.67	50.9312	1149.67	54.6822
	1149.88	58.1383	1149.88	53.0253	1149.88	43.7743	1149.88	53.6732	1149.88	49.9474	1149.88	55.5827
	1150.1	58.8381	1150.1	52.8825	1150.1	43.8916	1150.1	53.6653	1150.1	49.0357	1150.1	56.1106
	1150.31	58.553	1150.31	54.7916	1150.31	44.5262	1150.31	53.7902	1150.31	48.1761	1150.31	54.691
	1150.53	58.3613	1150.53	56.4496	1150.53	45.2297	1150.53	54.0622	1150.53	47.3548	1150.53	53.1989
	1150.74	58.3544	1150.74	55.1329	1150.74	44.9109	1150.74	52.3618	1150.74	48.0997	1150.74	52.4384
	1150.96	58.2619	1150.96	53.6113	1150.96	44.3287	1150.96	50.3256	1150.96	49.1217	1150.96	51.8802
	1151.17	58.1601	1151.17	53.6772	1151.17	43.9419	1151.17	51.5225	1151.17	50.0018	1151.17	52.6067
	1151.38	58.0675	1151.38	53.8577	1151.38	43.9004	1151.38	52.6648	1151.38	50.9412	1151.38	53.4892
	1151.6	57.9865	1151.6	53.8895	1151.6	43.9123	1151.6	52.679	1151.6	50.4102	1151.6	53.6618
	1151.81	57.9601	1151.81	53.9739	1151.81	43.772	1151.81	52.8985	1151.81	49.2493	1151.81	53.3244
	1152.03	58.6626	1152.03	55.3487	1152.03	43.8896	1152.03	52.3769	1152.03	48.9436	1152.03	52.9154
	1152.24	59.4854	1152.24	57.2315	1152.24	44.1955	1152.24	51.4663	1152.24	49.2921	1152.24	52.4701
	1152.46	59.9332	1152.46	57.6996	1152.46	43.2368	1152.46	51.6054	1152.46	49.4818	1152.46	53.1015
	1152.67	60.1863	1152.67	57.329	1152.67	41.4263	1152.67	52.6759	1152.67	49.3905	1152.67	54.9465
	1152.89	59.5084	1152.89	56.6608	1152.89	41.251	1152.89	53.5964	1152.89	48.9547	1152.89	55.6963
	1153.1	57.7461	1153.1	55.2249	1153.1	42.7314	1153.1	53.6616	1153.1	47.8475	1153.1	54.8377
	1153.32	56.6413	1153.32	54.0698	1153.32	43.2177	1153.32	53.524	1153.32	47.0146	1153.32	54.1789
	1153.53	56.9493	1153.53	54.0505	1153.53	42.9397	1153.53	53.9329	1153.53	46.4374	1153.53	53.3477
	1153.75	57.5923	1153.75	54.2827	1153.75	43.2728	1153.75	54.194	1153.75	46.0235	1153.75	52.6979
	1153.96	59.3343	1153.96	54.864	1153.96	43.8088	1153.96	54.7543	1153.96	48.3385	1153.96	53.1549
	1154.18	60.7051	1154.18	55.421	1154.18	44.0697	1154.18	55.3595	1154.18	50.8973	1154.18	53.6751
	1154.39	59.8443	1154.39	56.2081	1154.39	43.6798	1154.39	54.1676	1154.39	50.7449	1154.39	54.6801
	1154.61	59.0067	1154.61	56.9189	1154.61	43.4468	1154.61	53.0033	1154.61	50.1362	1154.61	55.5356
	1154.82	58.529	1154.82	55.8561	1154.82	44.5208	1154.82	53.4213	1154.82	50.3619	1154.82	55.1107
	1155.04	57.9983	1155.04	54.5537	1155.04	45.6565	1155.04	53.917	1155.04	51.1115	1155.04	54.6996
	1155.25	58.5061	1155.25	55.1731	1155.25	44.8937	1155.25	53.9356	1155.25	50.3908	1155.25	55.3819
	1155.46	59.31	1155.46	56.2664	1155.46	43.7987	1155.46	54.144	1155.46	49.219	1155.46	56.0795
	1155.68	59.3027	1155.68	56.6153	1155.68	43.7514	1155.68	55.4558	1155.68	48.9949	1155.68	55.7396
	1155.89	59.0234	1155.89	56.5915	1155.89	44.2921	1155.89	57.0271	1155.89	48.962	1155.89	55.0548
	1156.11	58.704	1156.11	56.0038	1156.11	45.14	1156.11	56.0605	1156.11	49.293	1156.11	54.557
	1156.32	58.2669	1156.32	55.1791	1156.32	45.6379	1156.32	53.9496	1156.32	50.0773	1156.32	54.267
	1156.54	58.1427	1156.54	55.6331	1156.54	45.6682	1156.54	54.278	1156.54	51.0373	1156.54	53.2143
	1156.75	58.7904	1156.75	56.6793	1156.75	46.0225	1156.75	56.5734	1156.75	51.758	1156.75	51.4924
	1156.97	59.2932	1156.97	56.4634	1156.97	46.1975	1156.97	57.8113	1156.97	52.0986	1156.97	51.2527
	1157.18	58.6309	1157.18	55.7428	1157.18	45.4431	1157.18	56.9957	1157.18	51.6932	1157.18	52.9215
	1157.4	57.9732	1157.4	55.9809	1157.4	44.5624	1157.4	55.9776	1157.4	51.0562	1157.4	54.3595
	1157.61	57.706	1157.61	56.7657	1157.61	44.3484	1157.61	55.3621	1157.61	51.2543	1157.61	54.8185
	1157.83	57.279	1157.83	56.8041	1157.83	44.4224	1157.83	54.4646	1157.83	51.4893	1157.83	54.7591
	1158.04	57.9498	1158.04	55.6455	1158.04	44.2373	1158.04	52.8313	1158.04	51.0581	1158.04	53.6514
	1158.26	58.8142	1158.26	54.9421	1158.26	44.0301	1158.26	51.6862	1158.26	50.9153	1158.26	53.0372
	1158.47	58.715	1158.47	56.1772	1158.47	44.3646	1158.47	53.2381	1158.47	50.8594	1158.47	54.7483
	1158.69	58.6045	1158.69	57.3643	1158.69	44.7317	1158.69	54.8951	1158.69	50.5218	1158.69	56.2155
	1158.9	60.5363	1158.9	58.0354	1158.9	44.1662	1158.9	55.3515	1158.9	50.3016	1158.9	55.8437
	1159.12	62.6936	1159.12	58.675	1159.12	43.4061	1159.12	55.5074	1159.12	50.4436	1159.12	55.5154
	1159.33	59.9077	1159.33	58.0965	1159.33	41.7011	1159.33	54.7888	1159.33	51.771	1159.33	55.3904
	1159.54	56.4812	1159.54	57.442	1159.54	40.1978	1159.54	54.3374	1159.54	52.9035	1159.54	55.0504
	1159.76	57.1136	1159.76	57.2754	1159.76	41.1487	1159.76	54.4945	1159.76	51.9071	1159.76	54.3391
	1159.97	58.3076	1159.97	56.9981	1159.97	42.5838	1159.97	54.9249	1159.97	50.1415	1159.97	53.3837
	1160.19	57.7166	1160.19	55.7445	1160.19	44.0986	1160.19	54.7314	1160.19	49.6903	1160.19	54.0604
	1160.4	56.7443	1160.4	54.2444	1160.4	45.591	1160.4	53.8738	1160.4	50.065	1160.4	55.7139
	1160.62	56.4658	1160.62	54.852	1160.62	45.8789	1160.62	53.5598	1160.62	49.8669	1160.62	55.6283
	1160.83	56.9412	1160.83	56.729	1160.83	45.3963	1160.83	53.9338	1160.83	49.3157	1160.83	53.8563
	1161.05	57.8056	1161.05	57.978	1161.05	45.3415	1161.05	53.4478	1161.05	49.1278	1161.05	52.772
	1161.26	58.6349	1161.26	58.3654	1161.26	45.6761	1161.26	52.1079	1161.26	49.4196	1161.26	53.7856
	1161.48	59.0209	1161.48	58.0738	1161.48	45.6908	1161.48	51.747	1161.48	49.5334	1161.48	55.2056
	1161.69	59.2371	1161.69	57.823	1161.69	44.9431	1161.69	52.8771	1161.69	49.6973	1161.69	55.6827
	1161.91	59.7215	1161.91	57.6485	1161.91	44.1281	1161.91	53.8519	1161.91	50.5954	1161.91	55.6649
	1162.12	59.5387	1162.12	57.3513	1162.12	44.3975	1162.12	54.2964	1162.12	52.0018	1162.12	55.2995
	1162.34	59.0704	1162.34	57.4651	1162.34	44.9909	1162.34	54.6158	1162.34	52.6318	1162.34	55.3414
	1162.55	59.1549	1162.55	57.8372	1162.55	44.8994	1162.55	54.6253	1162.55	51.0754	1162.55	55.8381
	1162.77	59.2945	1162.77	58.024	1162.77	44.6989	1162.77	54.5883	1162.77	49.839	1162.77	56.0947
	1162.98	58.5581	1162.98	58.1123	1162.98	45.0457	1162.98	53.6489	1162.98	50.5255	1162.98	57.0413
	1163.2	57.6867	1163.2	58.286	1163.2	45.4891	1163.2	52.7023	1163.2	51.2196	1163.2	58.299
	1163.41	56.7323	1163.41	56.8151	1163.41	44.9973	1163.41	54.8777	1163.41	51.3555	1163.41	56.5364
	1163.62	55.6691	1163.62	55.0604	1163.62	44.5648	1163.62	57.3801	1163.62	51.438	1163.62	53.9923
	1163.84	57.3481	1163.84	55.1645	1163.84	45.7634	1163.84	57.595	1163.84	51.9341	1163.84	55.0907
	1164.05	59.8941	1164.05	55.6251	1164.05	46.797	1164.05	57.2622	1164.05	52.4888	1164.05	57.1739
	1164.27	60.3171	1164.27	56.2897	1164.27	45.5896	1164.27	56.0912	1164.27	52.5438	1164.27	57.6748
	1164.48	60.0332	1164.48	56.7696	1164.48	44.0617	1164.48	54.8882	1164.48	53.0497	1164.48	57.4577
	1164.7	59.5778	1164.7	57.0476	1164.7	44.3041	1164.7	55.2663	1164.7	53.6973	1164.7	56.2321
	1164.91	58.8175	1164.91	58.0463	1164.91	45.1301	1164.91	56.0875	1164.91	53.3828	1164.91	54.2558
	1165.13	59.6319	1165.13	58.7062	1165.13	45.3618	1165.13	55.8893	1165.13	52.0003	1165.13	54.2181
	1165.34	61.647	1165.34	58.2728	1165.34	45.6745	1165.34	55.0982	1165.34	50.45	1165.34	56.5556
	1165.56	62.3135	1165.56	57.6837	1165.56	45.6666	1165.56	54.8612	1165.56	50.385	1165.56	57.7121
	1165.77	61.2157	1165.77	57.1993	1165.77	44.8712	1165.77	55.3397	1165.77	52.2318	1165.77	56.7452
	1165.99	60.3197	1165.99	57.1045	1165.99	44.6018	1165.99	55.8274	1165.99	52.848	1165.99	56.1723
	1166.2	59.45	1166.2	57.9383	1166.2	45.2077	1166.2	57.7414	1166.2	51.0505	1166.2	56.8763
	1166.42	58.8182	1166.42	58.3578	1166.42	45.6576	1166.42	59.2035	1166.42	49.8576	1166.42	57.6419
	1166.63	60.8854	1166.63	57.4779	1166.63	46.5633	1166.63	57.0908	1166.63	50.2247	1166.63	56.984
	1166.85	62.7659	1166.85	56.7674	1166.85	47.464	1166.85	55.4989	1166.85	50.7047	1166.85	56.2195
	1167.06	63.1899	1167.06	58.4019	1167.06	46.8747	1167.06	56.4798	1167.06	51.9234	1167.06	56.6405
	1167.28	63.5319	1167.28	60.2546	1167.28	46.1117	1167.28	57.4164	1167.28	53.1213	1167.28	57.2659
	1167.49	63.2886	1167.49	60.0803	1167.49	45.8132	1167.49	58.1129	1167.49	53.5673	1167.49	57.5178
	1167.7	62.9261	1167.7	59.2498	1167.7	45.6267	1167.7	58.9941	1167.7	53.9705	1167.7	57.691
	1167.92	62.4973	1167.92	56.912	1167.92	45.16	1167.92	57.4798	1167.92	53.4396	1167.92	56.9694
	1168.13	61.7743	1168.13	54.8507	1168.13	44.8617	1168.13	55.7502	1168.13	52.5847	1168.13	55.945
	1168.35	61.0152	1168.35	56.6755	1168.35	45.1516	1168.35	55.4385	1168.35	52.2345	1168.35	56.7184
	1168.56	60.6111	1168.56	59.2699	1168.56	45.3403	1168.56	55.2074	1168.56	52.3049	1168.56	57.6196
	1168.78	60.454	1168.78	59.1327	1168.78	44.1706	1168.78	55.3107	1168.78	52.0925	1168.78	57.1629
	1168.99	60.0187	1168.99	57.4648	1168.99	42.6216	1168.99	55.8253	1168.99	51.8075	1168.99	56.3298
	1169.21	59.2169	1169.21	57.1304	1169.21	42.7455	1169.21	56.0037	1169.21	52.5067	1169.21	56.0385
	1169.42	58.4468	1169.42	58.827	1169.42	44.3732	1169.42	56.1087	1169.42	53.8065	1169.42	56.9972
	1169.64	58.6907	1169.64	59.8587	1169.64	45.5435	1169.64	56.4852	1169.64	54.2433	1169.64	57.3318
	1169.85	60.6087	1169.85	59.122	1169.85	45.5473	1169.85	56.7631	1169.85	53.5891	1169.85	56.06
	1170.07	62.0937	1170.07	58.1446	1170.07	45.6874	1170.07	56.7478	1170.07	52.6989	1170.07	55.4219
	1170.28	62.4774	1170.28	56.9341	1170.28	46.3667	1170.28	56.2281	1170.28	51.2801	1170.28	56.3021
	1170.5	62.7654	1170.5	56.2493	1170.5	46.868	1170.5	55.776	1170.5	50.4599	1170.5	57.0607
	1170.71	62.5123	1170.71	57.5645	1170.71	47.2608	1170.71	55.6543	1170.71	52.3291	1170.71	57.0651
	1170.93	62.4504	1170.93	58.6782	1170.93	47.9122	1170.93	55.8997	1170.93	54.2094	1170.93	56.988
	1171.14	62.4053	1171.14	58.0585	1171.14	48.0871	1171.14	57.7299	1171.14	53.9727	1171.14	57.5271
	1171.36	62.1961	1171.36	57.4147	1171.36	47.9193	1171.36	59.4747	1171.36	53.408	1171.36	58.1838
	1171.57	61.7785	1171.57	58.3082	1171.57	47.66	1171.57	59.8987	1171.57	52.8106	1171.57	57.6592
	1171.78	61.5215	1171.78	59.4492	1171.78	47.7646	1171.78	60.1567	1171.78	52.5028	1171.78	56.8124
	1172	62.5633	1172	59.9383	1172	47.2394	1172	57.3179	1172	53.0819	1172	56.5963
	1172.21	63.5322	1172.21	60.1896	1172.21	46.1253	1172.21	54.0551	1172.21	53.7563	1172.21	56.5485
	1172.43	63.9015	1172.43	59.601	1172.43	45.0571	1172.43	54.8863	1172.43	54.401	1172.43	56.8514
	1172.64	64.5951	1172.64	58.7374	1172.64	44.1648	1172.64	57.3431	1172.64	54.6368	1172.64	57.5877
	1172.86	64.3101	1172.86	58.7069	1172.86	45.3514	1172.86	58.6022	1172.86	54.5992	1172.86	57.5347
	1173.07	63.0205	1173.07	59.2253	1173.07	47.981	1173.07	58.6826	1173.07	55.0616	1173.07	56.7834
	1173.29	61.5841	1173.29	59.6497	1173.29	48.7687	1173.29	57.7114	1173.29	55.4048	1173.29	56.647
	1173.5	60.6382	1173.5	60.0105	1173.5	47.3306	1173.5	56.2904	1173.5	55.0181	1173.5	57.3869
	1173.72	60.9096	1173.72	59.8755	1173.72	46.1759	1173.72	56.1387	1173.72	54.4128	1173.72	58.195
	1173.93	61.9357	1173.93	59.4718	1173.93	45.7344	1173.93	57.2606	1173.93	53.841	1173.93	58.4279
	1174.15	62.0784	1174.15	59.7467	1174.15	45.4121	1174.15	56.5921	1174.15	53.2603	1174.15	58.0309
	1174.36	61.4941	1174.36	59.4176	1174.36	45.7334	1174.36	53.7546	1174.36	52.9037	1174.36	57.0406
	1174.58	61.0836	1174.58	58.4042	1174.58	46.223	1174.58	53.3775	1174.58	52.6452	1174.58	56.4536
	1174.79	60.1845	1174.79	58.4579	1174.79	46.5093	1174.79	57.3839	1174.79	52.0616	1174.79	56.9054
	1175.01	59.637	1175.01	59.0891	1175.01	46.3622	1175.01	59.8509	1175.01	51.7352	1175.01	57.3829
	1175.22	61.407	1175.22	60.1317	1175.22	46.1006	1175.22	57.1312	1175.22	52.6405	1175.22	57.918
	1175.43	63.1352	1175.43	60.9285	1175.43	46.2051	1175.43	54.6839	1175.43	53.5116	1175.43	58.3604
	1175.65	63.9918	1175.65	60.0928	1175.65	46.5311	1175.65	55.6847	1175.65	53.8533	1175.65	58.2698
	1175.86	64.673	1175.86	59.2732	1175.86	46.6525	1175.86	56.9431	1175.86	54.0521	1175.86	58.187
	1176.08	64.4581	1176.08	59.3144	1176.08	46.4984	1176.08	55.9684	1176.08	54.4883	1176.08	58.0836
	1176.29	64.276	1176.29	59.3235	1176.29	46.4017	1176.29	54.4789	1176.29	55.3	1176.29	57.9123
	1176.51	63.0922	1176.51	57.8932	1176.51	46.2223	1176.51	55.9808	1176.51	55.2142	1176.51	57.3058
	1176.72	61.504	1176.72	56.6348	1176.72	46.2621	1176.72	58.1444	1176.72	54.3229	1176.72	56.6694
	1176.94	61.7635	1176.94	57.3027	1176.94	45.7478	1176.94	59.3971	1176.94	53.6525	1176.94	56.7128
	1177.15	62.7002	1177.15	58.5134	1177.15	44.7339	1177.15	59.7543	1177.15	53.5393	1177.15	56.8574
	1177.37	63.2413	1177.37	59.6692	1177.37	45.244	1177.37	59.632	1177.37	54.0331	1177.37	57.1723
	1177.58	63.8831	1177.58	60.7897	1177.58	46.7852	1177.58	59.8927	1177.58	54.7981	1177.58	57.9865
	1177.8	63.9614	1177.8	61.4153	1177.8	47.9361	1177.8	58.6093	1177.8	54.5496	1177.8	58.3286
	1178.01	63.5802	1178.01	61.462	1178.01	48.8642	1178.01	56.3536	1178.01	52.9539	1178.01	58.173
	1178.23	63.2372	1178.23	60.6746	1178.23	49.0395	1178.23	55.3707	1178.23	51.6687	1178.23	58.2318
	1178.44	62.4991	1178.44	59.2127	1178.44	48.0864	1178.44	54.9997	1178.44	51.3664	1178.44	58.3845
	1178.66	62.0597	1178.66	58.8047	1178.66	47.5389	1178.66	55.1415	1178.66	51.6546	1178.66	58.4392
	1178.87	62.8444	1178.87	59.502	1178.87	47.6099	1178.87	57.076	1178.87	52.5403	1178.87	58.1246
	1179.09	63.5371	1179.09	59.7597	1179.09	47.5086	1179.09	58.6031	1179.09	53.3923	1179.09	58.118
	1179.3	63.1384	1179.3	59.6822	1179.3	47.3805	1179.3	59.4042	1179.3	54.475	1179.3	58.87
	1179.51	62.8129	1179.51	59.8308	1179.51	47.4128	1179.51	60.0619	1179.51	55.1477	1179.51	59.3956
	1179.73	62.5635	1179.73	59.6514	1179.73	47.46	1179.73	58.5776	1179.73	54.3786	1179.73	58.9797
	1179.94	62.3916	1179.94	59.2877	1179.94	47.452	1179.94	57.2287	1179.94	53.8242	1179.94	58.5988
	1180.16	62.3939	1180.16	58.9549	1180.16	47.562	1180.16	57.6468	1180.16	53.972	1180.16	58.4939
	1180.37	62.3065	1180.37	58.7629	1180.37	47.7285	1180.37	58.1861	1180.37	54.0473	1180.37	58.3659
	1180.59	62.4978	1180.59	58.4404	1180.59	47.8286	1180.59	57.5142	1180.59	53.6681	1180.59	57.7208
	1180.8	63.0905	1180.8	57.9555	1180.8	47.9143	1180.8	56.5223	1180.8	53.2501	1180.8	57.1211
	1181.02	63.1562	1181.02	58.175	1181.02	47.977	1181.02	56.0976	1181.02	53.734	1181.02	58.6139
	1181.23	62.7535	1181.23	58.8889	1181.23	48.0391	1181.23	56.5457	1181.23	54.586	1181.23	60.7068
	1181.45	62.5614	1181.45	61.3412	1181.45	47.7952	1181.45	58.2878	1181.45	54.64	1181.45	60.5699
	1181.66	62.7076	1181.66	64.0352	1181.66	47.8312	1181.66	59.7071	1181.66	54.4956	1181.66	58.7756
	1181.88	62.8502	1181.88	63.5811	1181.88	49.4738	1181.88	59.7162	1181.88	55.1526	1181.88	58.0513
	1182.09	62.7375	1182.09	61.5196	1182.09	50.9633	1182.09	59.3005	1182.09	56.1593	1182.09	58.8606
	1182.31	62.7709	1182.31	60.2441	1182.31	50.4553	1182.31	57.6581	1182.31	56.3347	1182.31	58.9299
	1182.52	63.4514	1182.52	59.5421	1182.52	49.3144	1182.52	54.983	1182.52	55.0976	1182.52	58.5703
	1182.74	64.3311	1182.74	59.9279	1182.74	48.2755	1182.74	54.1435	1182.74	54.06	1182.74	59.1906
	1182.95	64.8535	1182.95	61.522	1182.95	47.0119	1182.95	55.201	1182.95	54.3966	1182.95	60.1117
	1183.17	65.1995	1183.17	62.4604	1183.17	46.8624	1183.17	56.5566	1183.17	54.8008	1183.17	60.3759
	1183.38	64.7449	1183.38	61.7279	1183.38	48.5747	1183.38	58.3232	1183.38	54.0058	1183.38	59.846
	1183.59	64.3916	1183.59	60.7384	1183.59	49.5584	1183.59	59.5525	1183.59	53.2037	1183.59	59.1548
	1183.81	64.7921	1183.81	59.4497	1183.81	48.6773	1183.81	58.6267	1183.81	54.6888	1183.81	58.0674
	1184.02	65.0004	1184.02	58.3007	1184.02	47.9679	1184.02	57.4443	1184.02	56.0801	1184.02	57.5438
	1184.24	65.0676	1184.24	59.199	1184.24	47.952	1184.24	56.4473	1184.24	54.4482	1184.24	59.7863
	1184.45	65.1527	1184.45	60.2495	1184.45	47.9585	1184.45	55.6808	1184.45	53.0253	1184.45	61.8019
	1184.67	65.6427	1184.67	61.161	1184.67	47.651	1184.67	57.5382	1184.67	55.2928	1184.67	61.2603
	1184.88	66.2238	1184.88	61.9384	1184.88	47.311	1184.88	59.6611	1184.88	57.748	1184.88	60.5394
	1185.1	66.0953	1185.1	61.4054	1185.1	48.1701	1185.1	59.9252	1185.1	56.3499	1185.1	59.6729
	1185.31	65.6451	1185.31	60.601	1185.31	49.2384	1185.31	59.7155	1185.31	54.7107	1185.31	58.7293
	1185.53	64.9218	1185.53	60.164	1185.53	48.6462	1185.53	60.057	1185.53	55.9639	1185.53	59.1826
	1185.74	64.2551	1185.74	60.2214	1185.74	48.0627	1185.74	60.5936	1185.74	57.4408	1185.74	60.3517
	1185.96	64.5589	1185.96	60.1853	1185.96	48.6644	1185.96	59.7289	1185.96	57.1609	1185.96	60.6251
	1186.17	65.3495	1186.17	59.6951	1186.17	49.1459	1186.17	58.3948	1186.17	56.2728	1186.17	59.8966
	1186.39	66.1759	1186.39	60.0565	1186.39	49.2631	1186.39	57.8772	1186.39	55.0048	1186.39	58.887
	1186.6	66.6905	1186.6	61.0569	1186.6	49.4233	1186.6	57.8935	1186.6	53.4013	1186.6	58.0113
	1186.82	65.9519	1186.82	61.7373	1186.82	48.8092	1186.82	58.2502	1186.82	52.2914	1186.82	57.5656
	1187.03	64.206	1187.03	62.4104	1187.03	46.945	1187.03	58.3293	1187.03	52.2208	1187.03	57.6817
	1187.24	63.1503	1187.24	62.916	1187.24	45.649	1187.24	58.3835	1187.24	52.6475	1187.24	58.5437
	1187.46	63.4056	1187.46	62.6021	1187.46	46.3996	1187.46	59.361	1187.46	53.6426	1187.46	60.2935
	1187.67	64.1897	1187.67	61.9071	1187.67	47.7548	1187.67	60.3265	1187.67	55.0042	1187.67	61.2523
	1187.89	65.8745	1187.89	61.7211	1187.89	49.2638	1187.89	59.9827	1187.89	56.2417	1187.89	60.7324
	1188.1	67.0568	1188.1	61.9239	1188.1	50.2456	1188.1	59.6316	1188.1	57.0847	1188.1	60.5116
	1188.32	66.4025	1188.32	62.9284	1188.32	49.0594	1188.32	60.6855	1188.32	57.284	1188.32	61.1102
	1188.53	66.113	1188.53	63.8516	1188.53	47.8528	1188.53	61.6057	1188.53	57.3995	1188.53	61.6279
	1188.75	67.5274	1188.75	62.4328	1188.75	47.7428	1188.75	61.8408	1188.75	57.214	1188.75	61.5677
	1188.96	68.8012	1188.96	61.1218	1188.96	47.6878	1188.96	61.9316	1188.96	57.1204	1188.96	61.5668
	1189.18	67.7476	1189.18	61.5656	1189.18	48.1039	1189.18	60.0153	1189.18	56.0849	1189.18	61.8151
	1189.39	66.4511	1189.39	61.977	1189.39	48.6328	1189.39	57.9823	1189.39	54.8857	1189.39	62.0242
	1189.61	66.4354	1189.61	60.8932	1189.61	49.1869	1189.61	58.21	1189.61	55.7697	1189.61	61.9134
	1189.82	66.9343	1189.82	59.976	1189.82	49.5337	1189.82	58.8136	1189.82	57.0584	1189.82	61.8184
	1190.04	67.0204	1190.04	61.7418	1190.04	49.1348	1190.04	58.2069	1190.04	56.1724	1190.04	61.2397
	1190.25	66.4863	1190.25	63.6064	1190.25	48.7975	1190.25	57.1712	1190.25	55.0101	1190.25	60.5829
	1190.47	66.1958	1190.47	63.6578	1190.47	48.9171	1190.47	58.4525	1190.47	54.7106	1190.47	61.0423
	1190.68	66.5279	1190.68	63.4353	1190.68	48.9747	1190.68	60.6636	1190.68	55.032	1190.68	62.0682
	1190.9	67.1219	1190.9	63.2686	1190.9	49.1693	1190.9	61.3466	1190.9	55.5024	1190.9	62.1378
	1191.11	67.541	1191.11	63.4508	1191.11	49.3969	1191.11	61.03	1191.11	55.5258	1191.11	61.2721
	1191.32	67.1859	1191.32	63.8737	1191.32	49.8544	1191.32	60.7114	1191.32	55.9079	1191.32	60.8314
	1191.54	66.1971	1191.54	63.2008	1191.54	50.9253	1191.54	60.6093	1191.54	56.5039	1191.54	61.3917
	1191.75	65.312	1191.75	62.4299	1191.75	50.8554	1191.75	59.8867	1191.75	56.3135	1191.75	61.8401
	1191.97	64.7909	1191.97	62.2392	1191.97	49.2135	1191.97	58.3824	1191.97	56.0302	1191.97	61.3378
	1192.18	64.4054	1192.18	61.911	1192.18	48.7572	1192.18	57.7154	1192.18	56.3494	1192.18	61.0635
	1192.4	63.4995	1192.4	62.0144	1192.4	49.8471	1192.4	58.0639	1192.4	56.7088	1192.4	61.9734
	1192.61	63.2424	1192.61	62.1965	1192.61	50.2623	1192.61	58.31	1192.61	56.6996	1192.61	62.743
	1192.83	66.4921	1192.83	61.6675	1192.83	49.5528	1192.83	59.2469	1192.83	56.254	1192.83	63.1558
	1193.04	69.2845	1193.04	61.1244	1193.04	48.8766	1193.04	60.4704	1193.04	56.2404	1193.04	63.3232
	1193.26	68.2163	1193.26	62.112	1193.26	49.3733	1193.26	61.4158	1193.26	57.5456	1193.26	61.4298
	1193.47	67.3219	1193.47	63.1112	1193.47	50.1191	1193.47	61.9581	1193.47	58.5522	1193.47	59.9811
	1193.69	68.1157	1193.69	62.6859	1193.69	50.7878	1193.69	60.7042	1193.69	58.1608	1193.69	60.8445
	1193.9	68.918	1193.9	62.1175	1193.9	51.2554	1193.9	59.6322	1193.9	57.7939	1193.9	61.5652
	1194.12	68.6907	1194.12	62.3016	1194.12	50.8482	1194.12	61.5013	1194.12	56.3981	1194.12	61.8058
	1194.33	68.4871	1194.33	62.5684	1194.33	50.4049	1194.33	63.5995	1194.33	54.6484	1194.33	62.4796
	1194.55	67.1843	1194.55	62.887	1194.55	49.8293	1194.55	63.3041	1194.55	53.6904	1194.55	63.0175
	1194.76	65.7495	1194.76	63.3158	1194.76	49.5323	1194.76	62.797	1194.76	53.267	1194.76	63.1468
	1194.98	66.3389	1194.98	63.8071	1194.98	50.5971	1194.98	61.4768	1194.98	54.8187	1194.98	63.4539
	1195.19	67.0922	1195.19	64.3301	1195.19	51.7847	1195.19	59.745	1195.19	57.0555	1195.19	63.6621
	1195.4	67.3547	1195.4	64.6192	1195.4	51.5243	1195.4	59.8962	1195.4	58.2662	1195.4	62.904
	1195.62	68.042	1195.62	64.3959	1195.62	50.5588	1195.62	60.8096	1195.62	58.7702	1195.62	61.8347
	1195.83	68.787	1195.83	63.6665	1195.83	50.6574	1195.83	60.8828	1195.83	59.2797	1195.83	61.3777
	1196.05	69.0788	1196.05	63.5064	1196.05	51.696	1196.05	61.0003	1196.05	59.229	1196.05	61.4984
	1196.26	68.8046	1196.26	63.3939	1196.26	51.5737	1196.26	61.8468	1196.26	58.7737	1196.26	61.2451
	1196.48	67.8724	1196.48	62.5823	1196.48	50.2056	1196.48	62.0968	1196.48	58.5391	1196.48	60.7442
	1196.69	67.4604	1196.69	62.4103	1196.69	49.4993	1196.69	61.3578	1196.69	58.2115	1196.69	60.9229
	1196.91	68.1653	1196.91	63.6691	1196.91	49.7625	1196.91	60.8637	1196.91	58.1052	1196.91	61.6942
	1197.12	68.742	1197.12	64.4057	1197.12	50.2608	1197.12	61.0865	1197.12	58.5112	1197.12	62.2241
	1197.34	69.485	1197.34	63.8771	1197.34	51.4765	1197.34	61.759	1197.34	58.9561	1197.34	62.2023
	1197.55	70.1167	1197.55	63.6585	1197.55	52.4602	1197.55	62.2825	1197.55	58.9061	1197.55	62.3351
	1197.77	68.5719	1197.77	63.6579	1197.77	51.0646	1197.77	63.3271	1197.77	58.5279	1197.77	63.6472
	1197.98	67.3136	1197.98	63.7439	1197.98	49.8075	1197.98	64.3129	1197.98	58.4578	1197.98	64.9549
	1198.2	67.7484	1198.2	64.0614	1198.2	50.5606	1198.2	63.3593	1198.2	58.1507	1198.2	65.2781
	1198.41	68.0633	1198.41	64.2304	1198.41	51.3983	1198.41	62.2815	1198.41	57.6678	1198.41	65.4952
	1198.63	68.3477	1198.63	64.3831	1198.63	51.525	1198.63	62.7279	1198.63	57.9947	1198.63	65.8855
	1198.84	68.9181	1198.84	64.7247	1198.84	51.5695	1198.84	63.4506	1198.84	58.5781	1198.84	66.3241
	1199.06	68.7144	1199.06	63.9309	1199.06	51.0717	1199.06	62.8116	1199.06	57.7445	1199.06	64.7686
	1199.27	68.0802	1199.27	62.7944	1199.27	50.5565	1199.27	61.9941	1199.27	56.5152	1199.27	63.0266
	1199.48	68.4771	1199.48	63.9327	1199.48	51.0519	1199.48	61.3698	1199.48	56.758	1199.48	62.6191
	1199.7	69.2192	1199.7	65.3502	1199.7	51.8943	1199.7	60.5189	1199.7	57.4924	1199.7	62.5494
	1199.91	69.4025	1199.91	65.1347	1199.91	52.341	1199.91	61.1475	1199.91	57.2536	1199.91	63.2851
	1200.13	69.3024	1200.13	64.7306	1200.13	52.5463	1200.13	62.4097	1200.13	56.9091	1200.13	64.3302
	1200.34	68.2737	1200.34	64.1667	1200.34	52.0269	1200.34	61.9168	1200.34	56.9949	1200.34	63.9968
	1200.56	67.0283	1200.56	63.3709	1200.56	51.0423	1200.56	60.2048	1200.56	57.1504	1200.56	62.6487
	1200.77	66.1734	1200.77	62.9068	1200.77	51.0603	1200.77	60.097	1200.77	57.259	1200.77	62.9202
	1200.99	64.8398	1200.99	62.9776	1200.99	52.0122	1200.99	62.1498	1200.99	57.1566	1200.99	64.4287
	1201.2	65.132	1201.2	62.9829	1201.2	52.5998	1201.2	63.8798	1201.2	57.7687	1201.2	64.9537
	1201.42	68.4797	1201.42	62.5068	1201.42	52.3014	1201.42	65.0093	1201.42	59.5793	1201.42	65.1921
	1201.63	70.5091	1201.63	63.0787	1201.63	51.814	1201.63	65.4822	1201.63	60.794	1201.63	65.3803
	1201.85	69.4291	1201.85	64.9906	1201.85	51.7562	1201.85	64.3314	1201.85	59.9965	1201.85	64.7634
	1202.06	68.7901	1202.06	66.1669	1202.06	51.9217	1202.06	63.6475	1202.06	58.7113	1202.06	64.4016
	1202.28	69.688	1202.28	67.1761	1202.28	52.0081	1202.28	64.2608	1202.28	57.9825	1202.28	63.3322
	1202.49	70.376	1202.49	67.9322	1202.49	52.0178	1202.49	64.7042	1202.49	57.8247	1202.49	62.2217
	1202.71	69.5314	1202.71	66.0898	1202.71	51.7894	1202.71	64.9133	1202.71	58.0579	1202.71	64.2841
	1202.92	68.7984	1202.92	64.4968	1202.92	51.5722	1202.92	64.9662	1202.92	58.2975	1202.92	66.3077
	1203.13	69.2227	1203.13	64.8822	1203.13	51.745	1203.13	62.8659	1203.13	59.2458	1203.13	66.4864
	1203.35	69.6845	1203.35	65.2279	1203.35	52.0225	1203.35	60.7644	1203.35	60.1595	1203.35	66.4659
	1203.56	70.4576	1203.56	65.4121	1203.56	52.3657	1203.56	61.1435	1203.56	59.4048	1203.56	64.6018
	1203.78	71.4543	1203.78	65.884	1203.78	52.5482	1203.78	61.6197	1203.78	58.5664	1203.78	62.346
	1203.99	71.6753	1203.99	66.6522	1203.99	51.8127	1203.99	62.8209	1203.99	58.6375	1203.99	62.875
	1204.21	71.6567	1204.21	66.9565	1204.21	51.5387	1204.21	64.6767	1204.21	58.9099	1204.21	64.1381
	1204.42	71.4698	1204.42	67.1097	1204.42	52.4371	1204.42	64.7248	1204.42	59.605	1204.42	65.878
	1204.64	71.1631	1204.64	67.3485	1204.64	53.1104	1204.64	63.8419	1204.64	60.4542	1204.64	67.601
	1204.85	71.4759	1204.85	65.9379	1204.85	53.964	1204.85	63.7015	1204.85	61.1972	1204.85	67.5362
	1205.07	72.1274	1205.07	63.8107	1205.07	54.8633	1205.07	64.1019	1205.07	61.8514	1205.07	66.7156
	1205.28	72.5793	1205.28	63.5625	1205.28	54.5561	1205.28	64.3199	1205.28	61.9306	1205.28	66.3808
	1205.5	72.3434	1205.5	64.3608	1205.5	53.7965	1205.5	64.5838	1205.5	61.37	1205.5	65.7134
	1205.71	71.6037	1205.71	64.8547	1205.71	53.3413	1205.71	64.7411	1205.71	61.0153	1205.71	65.0947
	1205.93	71.3648	1205.93	65.8843	1205.93	52.9976	1205.93	64.5146	1205.93	61.2536	1205.93	65.4496
	1206.14	71.6642	1206.14	67.2649	1206.14	52.7231	1206.14	64.4017	1206.14	61.303	1206.14	65.6343
	1206.36	72.3013	1206.36	68.1147	1206.36	52.4774	1206.36	64.0176	1206.36	60.4866	1206.36	65.3105
	1206.57	72.6181	1206.57	68.5882	1206.57	52.237	1206.57	63.4945	1206.57	60.1943	1206.57	65.5105
	1206.79	71.8402	1206.79	68.6442	1206.79	52.0823	1206.79	63.6379	1206.79	61.0214	1206.79	66.7447
	1207	71.2164	1207	68.2744	1207	52.1232	1207	64.4542	1207	61.4181	1207	67.7678
	1207.21	71.5065	1207.21	67.6554	1207.21	53.1303	1207.21	66.8664	1207.21	61.0157	1207.21	67.8399
	1207.43	71.8236	1207.43	67.2761	1207.43	54.1401	1207.43	68.8049	1207.43	60.8292	1207.43	67.6427
	1207.64	72.8666	1207.64	67.3575	1207.64	54.3205	1207.64	67.5835	1207.64	61.9621	1207.64	66.4938
	1207.86	73.9513	1207.86	67.5046	1207.86	54.2785	1207.86	66.2496	1207.86	62.9309	1207.86	65.678
	1208.07	73.3049	1208.07	66.8966	1208.07	53.4634	1208.07	65.7227	1208.07	61.5944	1208.07	67.1458
	1208.29	72.2624	1208.29	66.0537	1208.29	52.7429	1208.29	65.472	1208.29	60.1144	1208.29	68.5217
	1208.5	70.645	1208.5	66.6137	1208.5	53.4709	1208.5	67.4501	1208.5	59.477	1208.5	67.8017
	1208.72	69.3816	1208.72	67.7305	1208.72	54.384	1208.72	69.6209	1208.72	58.9455	1208.72	67.2507
	1208.93	72.0531	1208.93	68.2701	1208.93	54.1257	1208.93	68.9873	1208.93	58.588	1208.93	67.5546
	1209.15	75.0041	1209.15	68.0385	1209.15	53.2396	1209.15	67.8125	1209.15	58.3505	1209.15	67.6338
	1209.36	73.6648	1209.36	66.9558	1209.36	53.7488	1209.36	65.965	1209.36	58.9108	1209.36	67.5461
	1209.58	71.121	1209.58	66.2618	1209.58	55.0233	1209.58	63.8016	1209.58	59.8412	1209.58	67.4891
	1209.79	71.3184	1209.79	66.1959	1209.79	54.6912	1209.79	64.0967	1209.79	61.4548	1209.79	68.4214
	1210.01	72.9805	1210.01	66.295	1210.01	53.2717	1210.01	66.2169	1210.01	63.3332	1210.01	69.4281
	1210.22	73.9299	1210.22	66.6968	1210.22	52.7375	1210.22	66.6726	1210.22	63.5668	1210.22	68.9943
	1210.44	74.4034	1210.44	67.535	1210.44	53.4116	1210.44	65.1482	1210.44	62.1165	1210.44	68.1167
	1210.65	74.0774	1210.65	68.3296	1210.65	54.0877	1210.65	63.4702	1210.65	61.7313	1210.65	67.8744
	1210.87	71.6569	1210.87	68.1974	1210.87	54.6204	1210.87	62.0222	1210.87	62.7397	1210.87	67.508
	1211.08	69.7328	1211.08	67.7487	1211.08	55.401	1211.08	62.9545	1211.08	63.0669	1211.08	66.4157
	1211.29	71.1156	1211.29	67.5159	1211.29	56.3058	1211.29	66.3225	1211.29	62.956	1211.29	65.3775
	1211.51	72.7338	1211.51	66.911	1211.51	56.8077	1211.51	68.3407	1211.51	63.2244	1211.51	65.3275
	1211.72	72.5442	1211.72	66.2411	1211.72	56.8475	1211.72	68.56	1211.72	63.1928	1211.72	66.7209
	1211.94	72.1087	1211.94	66.3244	1211.94	57.1633	1211.94	69.0092	1211.94	63.1054	1211.94	67.6173
	1212.15	72.0848	1212.15	66.9039	1212.15	56.8838	1212.15	68.751	1212.15	64.4487	1212.15	66.879
	1212.37	72.4118	1212.37	67.2163	1212.37	56.2836	1212.37	67.846	1212.37	65.5756	1212.37	66.4869
	1212.58	74.5055	1212.58	67.3303	1212.58	55.4501	1212.58	67.2969	1212.58	63.8603	1212.58	68.2846
	1212.8	76.4405	1212.8	67.5153	1212.8	54.7899	1212.8	67.281	1212.8	62.2271	1212.8	70.0163
	1213.01	75.2836	1213.01	67.223	1213.01	55.0517	1213.01	68.3461	1213.01	63.1716	1213.01	68.8727
	1213.23	73.7548	1213.23	66.7963	1213.23	55.2878	1213.23	69.1279	1213.23	64.3026	1213.23	67.374
	1213.44	72.5644	1213.44	67.122	1213.44	54.2538	1213.44	66.8778	1213.44	63.6147	1213.44	67.8367
	1213.66	71.8004	1213.66	67.768	1213.66	53.1662	1213.66	64.2006	1213.66	62.6519	1213.66	68.9078
	1213.87	73.1289	1213.87	68.034	1213.87	54.1192	1213.87	63.547	1213.87	64.6886	1213.87	69.7205
	1214.09	74.8733	1214.09	67.9016	1214.09	55.2133	1214.09	63.6266	1214.09	67.5917	1214.09	70.1354
	1214.3	75.4808	1214.3	68.0692	1214.3	55.7153	1214.3	64.8462	1214.3	66.7681	1214.3	70.1224
	1214.52	75.1363	1214.52	68.5951	1214.52	56.1067	1214.52	66.6368	1214.52	64.6832	1214.52	70.6452
	1214.73	73.6225	1214.73	68.7846	1214.73	55.9163	1214.73	66.8361	1214.73	64.3638	1214.73	70.6672
	1214.95	71.9278	1214.95	69.0415	1214.95	55.5068	1214.95	65.3752	1214.95	63.9849	1214.95	69.8016
	1215.16	72.3924	1215.16	69.7395	1215.16	56.4162	1215.16	64.8775	1215.16	62.3257	1215.16	70.3934
	1215.37	74.1469	1215.37	70.4884	1215.37	57.8572	1215.37	65.67	1215.37	60.8253	1215.37	71.7543
	1215.59	75.3548	1215.59	70.6302	1215.59	57.248	1215.59	66.3375	1215.59	60.4222	1215.59	70.8347
	1215.8	76.198	1215.8	69.5744	1215.8	55.2366	1215.8	67.2543	1215.8	60.7816	1215.8	67.8535
	1216.02	76.2048	1216.02	68.1773	1216.02	54.7888	1216.02	68.3923	1216.02	61.397	1216.02	66.9814
	1216.23	75.0683	1216.23	67.2653	1216.23	56.2713	1216.23	69.2336	1216.23	61.8155	1216.23	69.8121
	1216.45	74.0763	1216.45	67.029	1216.45	57.0971	1216.45	69.3932	1216.45	61.9995	1216.45	72.0608
	1216.66	72.9853	1216.66	67.39	1216.66	56.1294	1216.66	67.7621	1216.66	63.2762	1216.66	72.3707
	1216.88	72.1318	1216.88	67.5217	1216.88	55.404	1216.88	66.2169	1216.88	64.1265	1216.88	72.1801
	1217.09	74.0687	1217.09	68.5129	1217.09	56.7779	1217.09	67.7023	1217.09	62.7791	1217.09	70.4829
	1217.31	76.0906	1217.31	69.7939	1217.31	57.9703	1217.31	69.7776	1217.31	61.7214	1217.31	69.12
	1217.52	75.6057	1217.52	70.1126	1217.52	58.0615	1217.52	70.6735	1217.52	61.9563	1217.52	71.4031
	1217.74	74.8748	1217.74	70.1366	1217.74	58.2067	1217.74	71.1276	1217.74	62.477	1217.74	73.7043
	1217.95	75.1475	1217.95	70.0344	1217.95	57.4969	1217.95	70.124	1217.95	64.2224	1217.95	72.3259
	1218.17	75.8413	1218.17	70.2128	1218.17	56.6117	1218.17	69.1437	1218.17	65.7548	1218.17	70.5461
	1218.38	77.929	1218.38	71.2291	1218.38	56.5284	1218.38	68.2409	1218.38	64.3888	1218.38	71.5601
	1218.6	79.7711	1218.6	71.9472	1218.6	56.634	1218.6	67.4142	1218.6	62.9301	1218.6	73.086
	1218.81	79.2377	1218.81	71.1208	1218.81	57.1565	1218.81	67.1823	1218.81	63.7848	1218.81	72.1195
	1219.03	78.7079	1219.03	70.4949	1219.03	57.8428	1219.03	67.121	1219.03	64.8624	1219.03	70.6892
	1219.24	78.6136	1219.24	70.2556	1219.24	58.449	1219.24	67.409	1219.24	64.5869	1219.24	70.661
	1219.45	78.366	1219.45	70.3016	1219.45	59.1473	1219.45	67.9567	1219.45	64.5864	1219.45	71.296
	1219.67	77.6899	1219.67	69.4885	1219.67	58.0286	1219.67	67.9755	1219.67	65.6562	1219.67	72.5963
	1219.88	77.4518	1219.88	68.0723	1219.88	55.8109	1219.88	67.0244	1219.88	65.7509	1219.88	73.6576
	1220.1	78.2735	1220.1	68.436	1220.1	55.4482	1220.1	68.1373	1220.1	65.2022	1220.1	73.7921
	1220.31	78.7585	1220.31	69.8605	1220.31	56.4485	1220.31	71.208	1220.31	65.4807	1220.31	73.6847
	1220.53	77.9787	1220.53	70.4747	1220.53	57.1838	1220.53	71.9088	1220.53	65.6696	1220.53	72.9577
	1220.74	77.2479	1220.74	70.5252	1220.74	57.1908	1220.74	69.7307	1220.74	65.6903	1220.74	71.7297
	1220.96	77.3698	1220.96	70.9382	1220.96	56.4208	1220.96	69.0333	1220.96	65.7404	1220.96	70.5456
	1221.17	77.7341	1221.17	71.0272	1221.17	55.9478	1221.17	71.4892	1221.17	65.7129	1221.17	69.3128
	1221.39	78.1686	1221.39	71.0216	1221.39	56.7589	1221.39	72.4091	1221.39	66.0434	1221.39	69.3551
	1221.6	78.6059	1221.6	72.152	1221.6	58.3552	1221.6	70.3769	1221.6	66.2017	1221.6	71.7386
	1221.82	78.8811	1221.82	73.2613	1221.82	59.1855	1221.82	69.1646	1221.82	65.9754	1221.82	73.6866
	1222.03	79.4912	1222.03	72.9646	1222.03	58.8056	1222.03	69.0897	1222.03	65.451	1222.03	74.7146
	1222.25	79.8538	1222.25	72.4488	1222.25	58.5731	1222.25	69.1275	1222.25	65.0057	1222.25	75.5886
	1222.46	78.6619	1222.46	72.9089	1222.46	58.32	1222.46	69.878	1222.46	65.3577	1222.46	74.0451
	1222.68	77.8389	1222.68	73.4863	1222.68	57.9271	1222.68	70.596	1222.68	65.5002	1222.68	72.492
	1222.89	79.1317	1222.89	74.2918	1222.89	59.0008	1222.89	70.6426	1222.89	64.017	1222.89	72.1025
	1223.11	80.3546	1223.11	75.0145	1223.11	60.3655	1223.11	70.7121	1223.11	62.7294	1223.11	71.906
	1223.32	79.1023	1223.32	74.1722	1223.32	60.1528	1223.32	71.5875	1223.32	64.5939	1223.32	72.5813
	1223.53	77.5148	1223.53	73.0831	1223.53	59.4528	1223.53	72.4752	1223.53	66.6444	1223.53	73.3334
	1223.75	76.1364	1223.75	72.6258	1223.75	59.5762	1223.75	72.4573	1223.75	67.3892	1223.75	73.3128
	1223.96	75.3754	1223.96	72.0411	1223.96	59.9986	1223.96	72.9351	1223.96	67.892	1223.96	73.2479
	1224.18	76.6071	1224.18	70.4514	1224.18	60.1307	1224.18	72.3897	1224.18	66.5455	1224.18	72.3287
	1224.39	77.9208	1224.39	69.2245	1224.39	60.0953	1224.39	70.8369	1224.39	64.6684	1224.39	71.3461
	1224.61	78.1752	1224.61	70.6822	1224.61	59.5844	1224.61	71.2815	1224.61	65.1593	1224.61	71.2856
	1224.82	77.7749	1224.82	72.8388	1224.82	58.9324	1224.82	72.8788	1224.82	67.0043	1224.82	71.5267
	1225.04	78.3134	1225.04	73.3162	1225.04	58.8397	1225.04	73.3186	1225.04	68.3249	1225.04	72.2964
	1225.25	79.641	1225.25	73.0062	1225.25	59.0278	1225.25	72.9965	1225.25	68.9127	1225.25	73.0576
	1225.47	79.6678	1225.47	72.6564	1225.47	58.9501	1225.47	72.7699	1225.47	67.9281	1225.47	74.0288
	1225.68	78.446	1225.68	71.9538	1225.68	59.0194	1225.68	72.6474	1225.68	66.228	1225.68	75.0056
	1225.9	78.6136	1225.9	71.6785	1225.9	59.3909	1225.9	72.6897	1225.9	66.3722	1225.9	74.8572
	1226.11	81.2797	1226.11	72.6381	1226.11	59.277	1226.11	72.5579	1226.11	68.691	1226.11	73.5607
	1226.33	82.1453	1226.33	73.3645	1226.33	58.8843	1226.33	73.0917	1226.33	70.3018	1226.33	73.2997
	1226.54	79.7086	1226.54	72.6768	1226.54	59.0568	1226.54	75.4442	1226.54	69.6301	1226.54	75.0749
	1226.76	78.9983	1226.76	72.3113	1226.76	59.8941	1226.76	76.6848	1226.76	68.9116	1226.76	76.2976
	1226.97	81.2621	1226.97	72.5336	1226.97	61.4892	1226.97	74.596	1226.97	68.1896	1226.97	76.7905
	1227.18	83.226	1227.18	71.9526	1227.18	62.2687	1227.18	72.8022	1227.18	67.3396	1227.18	77.3916
	1227.4	83.6505	1227.4	70.8848	1227.4	61.0051	1227.4	73.5129	1227.4	67.0793	1227.4	77.3226
	1227.61	83.5621	1227.61	70.248	1227.61	60.1566	1227.61	74.2907	1227.61	67.0174	1227.61	77.3497
	1227.83	81.4417	1227.83	71.6495	1227.83	60.8042	1227.83	73.9919	1227.83	67.5837	1227.83	76.9023
	1228.04	79.4855	1228.04	73.2549	1228.04	61.3768	1228.04	73.5833	1228.04	68.2044	1228.04	76.3552
	1228.26	80.1645	1228.26	74.4802	1228.26	61.0413	1228.26	72.5007	1228.26	69.3612	1228.26	74.9711
	1228.47	81.1007	1228.47	75.4103	1228.47	60.5719	1228.47	71.4637	1228.47	70.4204	1228.47	73.4794
	1228.69	81.6911	1228.69	74.9918	1228.69	59.3332	1228.69	72.5997	1228.69	69.7744	1228.69	73.8615
	1228.9	82.1995	1228.9	74.4421	1228.9	58.1146	1228.9	73.9942	1228.9	69.1448	1228.9	74.8822
	1229.12	83.1005	1229.12	73.3775	1229.12	59.6639	1229.12	74.4452	1229.12	70.2025	1229.12	74.8951
	1229.33	83.8278	1229.33	72.3235	1229.33	61.6478	1229.33	74.5905	1229.33	71.0487	1229.33	74.4122
	1229.55	83.2305	1229.55	72.5989	1229.55	61.2448	1229.55	75.1573	1229.55	70.6572	1229.55	74.8198
	1229.76	82.4177	1229.76	73.3822	1229.76	60.1662	1229.76	76.0207	1229.76	70.1671	1229.76	75.2996
	1229.98	81.699	1229.98	74.0011	1229.98	61.1461	1229.98	75.8268	1229.98	69.6704	1229.98	75.6361
	1230.19	81.3227	1230.19	74.3278	1230.19	62.4845	1230.19	75.6768	1230.19	69.3447	1230.19	76.1531
	1230.41	81.9655	1230.41	75.2365	1230.41	62.4782	1230.41	77.0953	1230.41	69.9256	1230.41	77.0673
	1230.62	82.9362	1230.62	76.8013	1230.62	62.2918	1230.62	78.7365	1230.62	70.8961	1230.62	78.2553
	1230.84	83.1729	1230.84	76.6185	1230.84	62.332	1230.84	77.5021	1230.84	71.2655	1230.84	78.2018
	1231.05	82.7939	1231.05	74.8243	1231.05	62.2581	1231.05	74.1677	1231.05	71.0246	1231.05	76.7113
	1231.26	83.3464	1231.26	73.6324	1231.26	62.2768	1231.26	72.692	1231.26	70.8078	1231.26	75.896
	1231.48	84.6811	1231.48	73.1326	1231.48	62.6805	1231.48	73.6913	1231.48	70.5721	1231.48	76.4339
	1231.69	84.4382	1231.69	73.2657	1231.69	63.0511	1231.69	75.2639	1231.69	70.3778	1231.69	76.8402
	1231.91	82.4982	1231.91	74.7196	1231.91	63.3633	1231.91	77.2347	1231.91	70.5356	1231.91	76.4338
	1232.12	82.0693	1232.12	75.7351	1232.12	63.681	1232.12	78.1948	1232.12	71.1439	1232.12	76.1236
	1232.34	83.1697	1232.34	75.1436	1232.34	63.1425	1232.34	77.6319	1232.34	72.0095	1232.34	75.9807
	1232.55	83.5342	1232.55	74.2009	1232.55	62.355	1232.55	77.7408	1232.55	72.3547	1232.55	75.8911
	1232.77	83.6594	1232.77	73.2586	1232.77	62.2515	1232.77	78.3635	1232.77	71.6203	1232.77	77.4754
	1232.98	83.7301	1232.98	73.3434	1232.98	62.3071	1232.98	78.5427	1232.98	70.7621	1232.98	78.8836
	1233.2	84.0665	1233.2	76.628	1233.2	61.1464	1233.2	77.4333	1233.2	69.3081	1233.2	77.5374
	1233.41	84.6166	1233.41	79.2759	1233.41	59.8831	1233.41	76.4295	1233.41	68.0831	1233.41	76.1907
	1233.63	84.6673	1233.63	76.9056	1233.63	60.1569	1233.63	75.7191	1233.63	69.1271	1233.63	76.4388
	1233.84	84.4585	1233.84	74.3413	1233.84	60.7288	1233.84	74.9704	1233.84	70.3391	1233.84	76.7638
	1234.06	84.7233	1234.06	73.5519	1234.06	61.7499	1234.06	75.5944	1234.06	71.7771	1234.06	76.7172
	1234.27	85.1731	1234.27	73.077	1234.27	62.731	1234.27	76.6209	1234.27	73.2216	1234.27	76.8614
	1234.49	84.9314	1234.49	76.4278	1234.49	63.663	1234.49	77.4165	1234.49	72.9907	1234.49	77.2628
	1234.7	84.3108	1234.7	80.6459	1234.7	64.5444	1234.7	77.683	1234.7	72.3447	1234.7	77.1332
	1234.92	84.8982	1234.92	80.2905	1234.92	64.5729	1234.92	78.7314	1234.92	71.7301	1234.92	76.6954
	1235.13	86.7818	1235.13	78.3366	1235.13	64.6527	1235.13	80.5316	1235.13	71.4183	1235.13	76.7127
	1235.34	86.1493	1235.34	77.2095	1235.34	64.6927	1235.34	80.3217	1235.34	71.5216	1235.34	77.3137
	1235.56	83.2563	1235.56	76.547	1235.56	64.3388	1235.56	78.6952	1235.56	71.4837	1235.56	77.7131
	1235.77	82.4944	1235.77	77.9034	1235.77	64.3344	1235.77	78.2101	1235.77	71.5185	1235.77	77.6102
	1235.99	84.3201	1235.99	79.9116	1235.99	64.6514	1235.99	78.5415	1235.99	71.4113	1235.99	77.0888
	1236.2	86.1127	1236.2	80.1614	1236.2	64.5411	1236.2	79.0392	1236.2	70.8901	1236.2	77.0858
	1236.42	86.9785	1236.42	79.2971	1236.42	63.8212	1236.42	80.1897	1236.42	70.843	1236.42	78.3462
	1236.63	87.8994	1236.63	78.6695	1236.63	63.7707	1236.63	80.8041	1236.63	71.5091	1236.63	78.9225
	1236.85	89.2014	1236.85	77.8432	1236.85	65.0543	1236.85	80.2714	1236.85	72.689	1236.85	78.2864
	1237.06	89.5663	1237.06	76.9371	1237.06	66.2463	1237.06	80.0527	1237.06	73.4325	1237.06	77.959
	1237.28	87.3079	1237.28	77.3408	1237.28	66.5116	1237.28	81.1966	1237.28	73.7189	1237.28	78.0716
	1237.49	85.7011	1237.49	78.2267	1237.49	66.1565	1237.49	82.1546	1237.49	74.1156	1237.49	78.4738
	1237.71	87.1458	1237.71	79.7814	1237.71	65.2452	1237.71	81.2324	1237.71	73.5296	1237.71	79.8257
	1237.92	88.057	1237.92	80.8968	1237.92	64.6291	1237.92	80.5534	1237.92	72.9207	1237.92	81.3667
	1238.14	86.27	1238.14	79.6262	1238.14	65.2555	1238.14	80.7011	1238.14	73.0942	1238.14	81.6791
	1238.35	85.0493	1238.35	78.57	1238.35	65.8771	1238.35	80.7229	1238.35	73.7257	1238.35	81.621
	1238.57	87.1802	1238.57	79.8568	1238.57	66.0256	1238.57	80.7423	1238.57	75.6178	1238.57	82.2353
	1238.78	88.9379	1238.78	81.2538	1238.78	66.2356	1238.78	80.5877	1238.78	76.8967	1238.78	82.9441
	1239	88.1256	1239	80.4823	1239	66.3923	1239	80.1671	1239	74.9449	1239	81.753
	1239.21	87.4239	1239.21	79.3861	1239.21	66.347	1239.21	79.8492	1239.21	73.1078	1239.21	80.2152
	1239.42	88.5222	1239.42	79.0498	1239.42	65.7627	1239.42	78.1059	1239.42	73.4267	1239.42	79.3009
	1239.64	89.6632	1239.64	78.9067	1239.64	65.3849	1239.64	75.9758	1239.64	73.8897	1239.64	78.6794
	1239.85	88.881	1239.85	79.7013	1239.85	66.682	1239.85	78.0313	1239.85	73.5689	1239.85	81.7545
	1240.07	87.1448	1240.07	81.0178	1240.07	67.7593	1240.07	80.6147	1240.07	73.2529	1240.07	85.2766
	1240.28	86.7131	1240.28	81.6621	1240.28	67.6518	1240.28	80.6189	1240.28	74.1459	1240.28	83.5153
	1240.5	87.7057	1240.5	81.4021	1240.5	67.6726	1240.5	80.3071	1240.5	74.7446	1240.5	80.7088
	1240.71	87.4095	1240.71	79.8287	1240.71	67.2171	1240.71	80.7589	1240.71	74.1768	1240.71	79.4106
	1240.93	85.9007	1240.93	78.6653	1240.93	66.0434	1240.93	81.2506	1240.93	73.6782	1240.93	77.8109
	1241.14	86.3343	1241.14	79.4288	1241.14	65.5426	1241.14	80.0369	1241.14	74.185	1241.14	77.5272
	1241.36	88.5027	1241.36	80.7576	1241.36	65.7468	1241.36	78.0295	1241.36	75.2316	1241.36	78.9543
	1241.57	89.2646	1241.57	81.2953	1241.57	66.0717	1241.57	78.3811	1241.57	75.5944	1241.57	80.3808
	1241.79	88.1534	1241.79	81.4354	1241.79	66.6156	1241.79	80.7191	1241.79	74.9343	1241.79	81.2034
	1242	87.726	1242	81.4793	1242	66.6758	1242	82.0387	1242	75.0594	1242	81.1034
	1242.22	89.0926	1242.22	80.8875	1242.22	66.1405	1242.22	81.8864	1242.22	76.7318	1242.22	80.2529
	1242.43	90.9216	1242.43	80.4076	1242.43	65.879	1242.43	81.8712	1242.43	76.877	1242.43	81.1041
	1242.65	92.6026	1242.65	80.2434	1242.65	66.5651	1242.65	82.0648	1242.65	75.15	1242.65	84.4902
	1242.86	92.6947	1242.86	80.7729	1242.86	67.4973	1242.86	82.4526	1242.86	74.8004	1242.86	86.1429
	1243.08	89.3352	1243.08	83.6251	1243.08	67.7706	1243.08	83.3371	1243.08	75.7679	1243.08	84.4264
	1243.29	86.9487	1243.29	85.6956	1243.29	67.8092	1243.29	83.6178	1243.29	76.1463	1243.29	83.2915
	1243.5	89.1363	1243.5	83.9274	1243.5	67.9972	1243.5	82.085	1243.5	75.6283	1243.5	82.3576
	1243.72	91.0539	1243.72	82.2138	1243.72	68.3863	1243.72	80.9397	1243.72	75.2045	1243.72	81.2531
	1243.93	90.9867	1243.93	81.3444	1243.93	68.5121	1243.93	83.1994	1243.93	76.0477	1243.93	81.6467
	1244.15	91.1264	1244.15	80.5495	1244.15	68.3429	1244.15	85.2666	1244.15	76.983	1244.15	82.1358
	1244.36	89.7285	1244.36	81.3543	1244.36	67.0513	1244.36	84.6377	1244.36	77.3414	1244.36	81.588
	1244.58	88.1199	1244.58	82.2997	1244.58	65.8874	1244.58	83.8738	1244.58	77.5955	1244.58	80.9896
	1244.79	89.3066	1244.79	82.4592	1244.79	66.2609	1244.79	83.2829	1244.79	78.2103	1244.79	82.8164
	1245.01	90.9458	1245.01	82.499	1245.01	66.7229	1245.01	82.6406	1245.01	78.8225	1245.01	84.9079
	1245.22	90.22	1245.22	83.3384	1245.22	67.5669	1245.22	82.4741	1245.22	77.0763	1245.22	83.9822
	1245.44	89.1133	1245.44	84.1628	1245.44	68.7539	1245.44	82.4531	1245.44	75.1438	1245.44	82.7263
	1245.65	89.9352	1245.65	83.4499	1245.65	69.3816	1245.65	81.8056	1245.65	75.0316	1245.65	83.5225
	1245.87	91.2414	1245.87	82.6958	1245.87	69.279	1245.87	81.507	1245.87	74.9868	1245.87	84.2428
	1246.08	92.2056	1246.08	83.6164	1246.08	69.0661	1246.08	82.2104	1246.08	73.3723	1246.08	84.0505
	1246.3	93.2922	1246.3	84.633	1246.3	69.0397	1246.3	82.1278	1246.3	72.0349	1246.3	83.9079
	1246.51	94.307	1246.51	83.1426	1246.51	68.5298	1246.51	81.7011	1246.51	73.5299	1246.51	83.8134
	1246.73	94.7331	1246.73	81.0101	1246.73	67.7246	1246.73	81.1895	1246.73	75.1641	1246.73	83.9332
	1246.94	94.1051	1246.94	80.0097	1246.94	68.2556	1246.94	79.3454	1246.94	75.3163	1246.94	85.2062
	1247.15	92.8083	1247.15	79.5156	1247.15	69.6552	1247.15	77.9156	1247.15	75.2628	1247.15	86.5824
	1247.37	92.3146	1247.37	79.6495	1247.37	70.3112	1247.37	77.6077	1247.37	76.3008	1247.37	86.1196
	1247.58	92.6315	1247.58	80.9088	1247.58	70.9321	1247.58	78.1734	1247.58	77.9013	1247.58	84.9677
	1247.8	92.2201	1247.8	82.8331	1247.8	71.4784	1247.8	80.805	1247.8	78.7827	1247.8	84.9745
	1248.01	91.5339	1248.01	84.9151	1248.01	71.3048	1248.01	84.2018	1248.01	79.1937	1248.01	85.7687
	1248.23	91.0949	1248.23	85.9003	1248.23	71.315	1248.23	84.9977	1248.23	79.5094	1248.23	85.3257
	1248.44	90.717	1248.44	84.7381	1248.44	71.6405	1248.44	83.415	1248.44	79.4107	1248.44	82.7407
	1248.66	90.8253	1248.66	83.6352	1248.66	71.2384	1248.66	82.9061	1248.66	79.0943	1248.66	81.4905
	1248.87	91.053	1248.87	83.9333	1248.87	69.8079	1248.87	83.2616	1248.87	77.8902	1248.87	84.0683
	1249.09	91.1304	1249.09	84.443	1249.09	69.3211	1249.09	82.787	1249.09	77.1363	1249.09	85.9966
	1249.3	93.0824	1249.3	84.665	1249.3	70.8855	1249.3	82.6402	1249.3	78.994	1249.3	84.1284
	1249.52	94.7417	1249.52	84.7716	1249.52	72.058	1249.52	83.8807	1249.52	80.1624	1249.52	82.3349
	1249.73	92.8567	1249.73	84.8379	1249.73	71.4369	1249.73	86.512	1249.73	77.246	1249.73	82.6314
	1249.95	91.2409	1249.95	84.9389	1249.95	70.7677	1249.95	88.0387	1249.95	74.7678	1249.95	83.171
	1250.16	92.2466	1250.16	83.6269	1250.16	70.0727	1250.16	86.5867	1250.16	76.7798	1250.16	84.8688
	1250.38	93.1471	1250.38	82.2526	1250.38	69.4069	1250.38	85.3948	1250.38	79.0699	1250.38	86.4167
	1250.59	92.4156	1250.59	83.3936	1250.59	69.1126	1250.59	85.0318	1250.59	79.5999	1250.59	85.6526
	1250.81	91.7999	1250.81	84.945	1250.81	68.8797	1250.81	84.7009	1250.81	79.6428	1250.81	84.7365
	1251.02	93.1073	1251.02	87.5739	1251.02	69.4632	1251.02	84.7697	1251.02	79.2435	1251.02	86.0717
	1251.23	94.1991	1251.23	90.214	1251.23	70.1359	1251.23	84.6301	1251.23	79.2013	1251.23	87.6073
	1251.45	91.9059	1251.45	88.318	1251.45	70.3276	1251.45	84.7823	1251.45	79.7799	1251.45	87.8229
	1251.66	88.987	1251.66	86.0827	1251.66	70.4354	1251.66	84.8301	1251.66	80.2682	1251.66	87.9671
	1251.88	89.8125	1251.88	85.8067	1251.88	71.4329	1251.88	84.51	1251.88	79.722	1251.88	87.8303
	1252.09	92.1306	1252.09	85.337	1252.09	72.5719	1252.09	84.4842	1252.09	79.0679	1252.09	87.4759
	1252.31	92.8588	1252.31	85.427	1252.31	72.1812	1252.31	85.031	1252.31	79.8413	1252.31	87.3969
	1252.52	93.4917	1252.52	86.4484	1252.52	71.6529	1252.52	85.5731	1252.52	80.7101	1252.52	87.5609
	1252.74	93.6628	1252.74	87.2535	1252.74	72.3727	1252.74	86.1494	1252.74	80.0966	1252.74	86.9327
	1252.95	92.8383	1252.95	87.1094	1252.95	73.0298	1252.95	87.6372	1252.95	79.355	1252.95	85.3883
	1253.17	93.4224	1253.17	86.399	1253.17	72.7364	1253.17	88.6527	1253.17	79.5517	1253.17	86.1302
	1253.38	95.5349	1253.38	85.791	1253.38	71.9593	1253.38	87.1931	1253.38	80.0255	1253.38	89.2807
	1253.6	97.1348	1253.6	86.21	1253.6	71.5841	1253.6	86.6946	1253.6	80.5788	1253.6	90.5606
	1253.81	97.2403	1253.81	88.2273	1253.81	71.6457	1253.81	89.2268	1253.81	81.4881	1253.81	88.7318
	1254.03	97.4132	1254.03	89.1529	1254.03	71.1476	1254.03	89.6548	1254.03	82.0815	1254.03	86.9025
	1254.24	98.6647	1254.24	88.4253	1254.24	70.384	1254.24	86.2394	1254.24	81.2783	1254.24	86.1724
	1254.46	99.5384	1254.46	87.9388	1254.46	70.5074	1254.46	84.7477	1254.46	80.8532	1254.46	86.0166
	1254.67	99.0848	1254.67	86.5293	1254.67	72.3187	1254.67	86.2536	1254.67	81.6287	1254.67	87.4889
	1254.89	98.553	1254.89	85.5039	1254.89	73.8739	1254.89	87.2701	1254.89	81.804	1254.89	88.948
	1255.1	97.4555	1255.1	87.5137	1255.1	73.6647	1255.1	88.9354	1255.1	81.3826	1255.1	88.6957
	1255.31	96.8486	1255.31	89.5431	1255.31	73.4763	1255.31	90.0708	1255.31	81.1276	1255.31	88.0997
	1255.53	97.3787	1255.53	89.2011	1255.53	74.1591	1255.53	88.5948	1255.53	81.2585	1255.53	86.9939
	1255.74	97.3258	1255.74	88.729	1255.74	74.7967	1255.74	87.6257	1255.74	81.1823	1255.74	86.0584
	1255.96	95.3965	1255.96	88.9422	1255.96	74.121	1255.96	88.9569	1255.96	79.2986	1255.96	86.5157
	1256.17	93.7151	1256.17	89.2416	1256.17	73.2829	1256.17	90.1192	1256.17	77.6048	1256.17	87.1385
	1256.39	95.259	1256.39	89.7455	1256.39	73.0807	1256.39	89.0976	1256.39	80.1047	1256.39	88.2419
	1256.6	97.16	1256.6	90.3615	1256.6	73.0762	1256.6	87.8266	1256.6	82.8515	1256.6	89.2862
	1256.82	97.5186	1256.82	89.9537	1256.82	73.6389	1256.82	87.2237	1256.82	81.5865	1256.82	89.2006
	1257.03	97.3368	1257.03	89.2383	1257.03	74.2786	1257.03	87.2478	1257.03	79.9301	1257.03	88.8392
	1257.25	97.9426	1257.25	88.8429	1257.25	73.1168	1257.25	88.3824	1257.25	81.0446	1257.25	87.7036
	1257.46	98.5946	1257.46	88.4527	1257.46	71.534	1257.46	88.6631	1257.46	82.3248	1257.46	86.8702
	1257.68	97.6401	1257.68	89.8194	1257.68	72.8649	1257.68	88.1696	1257.68	81.5057	1257.68	86.63
	1257.89	96.8149	1257.89	91.8213	1257.89	75.0244	1257.89	87.8062	1257.89	80.2218	1257.89	86.5072
	1258.11	96.5013	1258.11	90.454	1258.11	76.7404	1258.11	88.7847	1258.11	81.2869	1258.11	87.3425
	1258.32	96.1211	1258.32	87.7145	1258.32	78.4936	1258.32	91.0061	1258.32	83.4877	1258.32	87.9194
	1258.54	96.9542	1258.54	86.6107	1258.54	78.9086	1258.54	91.4731	1258.54	83.1912	1258.54	88.4858
	1258.75	98.2239	1258.75	87.0461	1258.75	77.9278	1258.75	90.5427	1258.75	81.2994	1258.75	90.0023
	1258.96	99.2964	1258.96	87.4141	1258.96	76.5012	1258.96	90.9715	1258.96	81.0103	1258.96	91.011
	1259.18	100.562	1259.18	86.5766	1259.18	75.3459	1259.18	91.7966	1259.18	81.7475	1259.18	91.1758
	1259.39	100.457	1259.39	86.2497	1259.39	74.5352	1259.39	92.1179	1259.39	82.2946	1259.39	91.7636
	1259.61	98.6179	1259.61	87.4848	1259.61	73.936	1259.61	92.9921	1259.61	82.8647	1259.61	92.465
	1259.82	96.9676	1259.82	89.0669	1259.82	73.4769	1259.82	93.4985	1259.82	82.7986	1259.82	92.2776
	1260.04	96.1246	1260.04	90.5728	1260.04	73.0054	1260.04	92.5823	1260.04	82.4065	1260.04	91.7126
	1260.25	97.0292	1260.25	91.0595	1260.25	72.9606	1260.25	91.0924	1260.25	82.2316	1260.25	91.3585
	1260.47	100.72	1260.47	88.6958	1260.47	73.67	1260.47	87.8848	1260.47	82.2063	1260.47	90.5336
	1260.68	103.089	1260.68	86.982	1260.68	74.5633	1260.68	85.1161	1260.68	82.6007	1260.68	89.8248
	1260.9	102.511	1260.9	88.9832	1260.9	76.1094	1260.9	86.1381	1260.9	83.4414	1260.9	88.7978
	1261.11	101.993	1261.11	90.7048	1261.11	77.0221	1261.11	87.8254	1261.11	83.7151	1261.11	87.9191
	1261.33	100.402	1261.33	88.5906	1261.33	75.8376	1261.33	89.6755	1261.33	81.9183	1261.33	89.9746
	1261.54	99.0035	1261.54	86.3914	1261.54	74.855	1261.54	91.142	1261.54	80.7188	1261.54	91.9243
	1261.76	97.5116	1261.76	86.9648	1261.76	74.5304	1261.76	91.5477	1261.76	83.0758	1261.76	92.1459
	1261.97	96.0379	1261.97	87.8484	1261.97	74.208	1261.97	91.9279	1261.97	85.3156	1261.97	92.197
	1262.19	98.4507	1262.19	87.2234	1262.19	74.839	1262.19	90.8816	1262.19	85.6173	1262.19	90.0065
	1262.4	101.259	1262.4	86.3647	1262.4	75.6149	1262.4	89.8647	1262.4	85.8039	1262.4	87.5726
	1262.62	100.971	1262.62	88.5978	1262.62	75.2905	1262.62	93.7419	1262.62	86.0504	1262.62	87.4139
	1262.83	100.319	1262.83	91.4485	1262.83	74.6552	1262.83	98.1226	1262.83	86.2727	1262.83	87.6761
	1263.04	99.8508	1263.04	91.2141	1263.04	74.9984	1263.04	95.7678	1263.04	85.8624	1263.04	89.5718
	1263.26	99.0479	1263.26	89.7956	1263.26	75.5566	1263.26	92.656	1263.26	85.6243	1263.26	92.178
	1263.47	99.7	1263.47	91.3995	1263.47	76.1136	1263.47	91.375	1263.47	84.4863	1263.47	92.7452
	1263.69	100.596	1263.69	94.7637	1263.69	76.5567	1263.69	90.5146	1263.69	83.0395	1263.69	92.0469
	1263.9	100.529	1263.9	95.1008	1263.9	77.1391	1263.9	89.3136	1263.9	83.758	1263.9	91.1164
	1264.12	100.762	1264.12	93.6618	1264.12	77.9259	1264.12	88.2099	1264.12	84.4061	1264.12	91.0241
	1264.33	102.538	1264.33	93.5442	1264.33	77.4873	1264.33	89.0175	1264.33	84.9366	1264.33	92.0648
	1264.55	104.733	1264.55	93.8623	1264.55	76.5723	1264.55	90.1354	1264.55	86.1665	1264.55	92.9208
	1264.76	105.184	1264.76	92.9131	1264.76	77.5564	1264.76	91.0595	1264.76	86.4963	1264.76	93.9664
	1264.98	104.34	1264.98	91.3506	1264.98	79.711	1264.98	92.3063	1264.98	86.4744	1264.98	94.8718
	1265.19	103.242	1265.19	90.6845	1265.19	80.2119	1265.19	92.8269	1265.19	86.8499	1265.19	94.5055
	1265.41	101.394	1265.41	91.3624	1265.41	78.9714	1265.41	92.5574	1265.41	87.6377	1265.41	94.2792
	1265.62	100.765	1265.62	92.0831	1265.62	78.6653	1265.62	92.7584	1265.62	87.2646	1265.62	93.9899
	1265.84	103.127	1265.84	92.5562	1265.84	79.6393	1265.84	93.956	1265.84	85.0009	1265.84	91.8306
	1266.05	105.012	1266.05	92.6657	1266.05	80.3503	1266.05	94.9213	1266.05	83.94	1266.05	89.9903
	1266.27	104.751	1266.27	91.941	1266.27	81.236	1266.27	94.4405	1266.27	84.9203	1266.27	90.1859
	1266.48	104.089	1266.48	91.1977	1266.48	80.9677	1266.48	94.2607	1266.48	86.07	1266.48	90.8438
	1266.7	102.677	1266.7	90.6802	1266.7	77.1038	1266.7	96.1757	1266.7	87.1928	1266.7	90.8118
	1266.91	101.857	1266.91	90.5328	1266.91	74.4563	1266.91	97.7267	1266.91	87.6052	1266.91	91.3721
	1267.12	104.257	1267.12	91.9288	1267.12	76.4718	1267.12	96.3533	1267.12	86.1856	1267.12	96.1544
	1267.34	106.436	1267.34	93.1813	1267.34	78.5214	1267.34	94.7301	1267.34	85.0205	1267.34	99.6655
	1267.55	104.906	1267.55	93.1507	1267.55	79.6625	1267.55	94.5975	1267.55	86.0941	1267.55	96.4852
	1267.77	103.471	1267.77	93.2321	1267.77	80.4938	1267.77	94.56	1267.77	87.0906	1267.77	93.8189
	1267.98	104.242	1267.98	92.7517	1267.98	80.0076	1267.98	94.0175	1267.98	87.1072	1267.98	93.6047
	1268.2	105.104	1268.2	92.0343	1268.2	79.4018	1268.2	93.6011	1268.2	87.2732	1268.2	93.3754
	1268.41	104.771	1268.41	91.6589	1268.41	77.8726	1268.41	95.344	1268.41	89.1258	1268.41	94.2988
	1268.63	104.251	1268.63	91.5953	1268.63	76.4147	1268.63	97.0566	1268.63	90.9067	1268.63	95.5173
	1268.84	105.345	1268.84	92.3179	1268.84	77.48	1268.84	96.8264	1268.84	89.5361	1268.84	96.4722
	1269.06	106.954	1269.06	92.9601	1269.06	78.7614	1269.06	96.7122	1269.06	87.7969	1269.06	97.1579
	1269.27	106.745	1269.27	93.9364	1269.27	79.3681	1269.27	95.5836	1269.27	86.8578	1269.27	95.0941
	1269.49	105.956	1269.49	94.8035	1269.49	79.9417	1269.49	93.0868	1269.49	86.1082	1269.49	92.8733
	1269.7	104.734	1269.7	94.778	1269.7	80.2491	1269.7	94.1548	1269.7	87.4513	1269.7	92.4736
	1269.92	103.083	1269.92	95.38	1269.92	80.7479	1269.92	96.6748	1269.92	89.2793	1269.92	92.453
	1270.13	101.911	1270.13	97.5951	1270.13	82.3838	1270.13	96.2408	1270.13	89.0009	1270.13	93.4371
	1270.35	101.534	1270.35	99.2088	1270.35	83.6483	1270.35	95.6637	1270.35	87.7216	1270.35	94.645
	1270.56	102.658	1270.56	97.3309	1270.56	82.1083	1270.56	95.6935	1270.56	87.7067	1270.56	95.4746
	1270.78	104.26	1270.78	94.2981	1270.78	79.7736	1270.78	95.2658	1270.78	88.5182	1270.78	96.1129
	1270.99	105.361	1270.99	92.984	1270.99	79.3872	1270.99	96.6904	1270.99	88.8206	1270.99	96.7311
	1271.2	106.273	1271.2	92.7419	1271.2	80.473	1271.2	98.818	1271.2	89.1556	1271.2	97.243
	1271.42	106.521	1271.42	92.7949	1271.42	81.3486	1271.42	99.3991	1271.42	89.5631	1271.42	96.6478
	1271.63	105.295	1271.63	93.8728	1271.63	81.4234	1271.63	100.021	1271.63	89.785	1271.63	95.4948
	1271.85	105.602	1271.85	95.1463	1271.85	81.6397	1271.85	100.516	1271.85	88.8848	1271.85	95.3865
	1272.06	108.691	1272.06	95.6181	1272.06	82.3039	1272.06	99.3451	1272.06	86.86	1272.06	96.4142
	1272.28	110.164	1272.28	95.2939	1272.28	82.3572	1272.28	98.1221	1272.28	85.1502	1272.28	96.3867
	1272.49	108.567	1272.49	94.0315	1272.49	81.6516	1272.49	97.5705	1272.49	83.7408	1272.49	94.7886
	1272.71	107.356	1272.71	93.428	1272.71	81.4743	1272.71	97.1934	1272.71	84.1018	1272.71	94.6143
	1272.92	108.295	1272.92	93.5569	1272.92	82.1338	1272.92	97.6349	1272.92	87.9333	1272.92	97.026
	1273.14	109.302	1273.14	93.8469	1273.14	82.8531	1273.14	97.7108	1273.14	90.4995	1273.14	99.1426
	1273.35	108.322	1273.35	97.5726	1273.35	84.2019	1273.35	96.9307	1273.35	89.2099	1273.35	100.791
	1273.57	107.262	1273.57	101.571	1273.57	85.1105	1273.57	96.3118	1273.57	87.9808	1273.57	102.075
	1273.78	107.724	1273.78	100.543	1273.78	83.7289	1273.78	96.0409	1273.78	88.7393	1273.78	101.147
	1274	108.364	1274	98.5734	1274	82.7527	1274	96.5627	1274	89.6963	1274	100.414
	1274.21	109.385	1274.21	97.4828	1274.21	83.3951	1274.21	99.2298	1274.21	89.2182	1274.21	100.741
	1274.43	110.239	1274.43	97.3113	1274.43	83.8127	1274.43	101.222	1274.43	88.6834	1274.43	100.868
	1274.64	110.138	1274.64	97.6447	1274.64	82.0447	1274.64	100.369	1274.64	89.8326	1274.64	98.4178
	1274.86	109.896	1274.86	97.4819	1274.86	80.2406	1274.86	99.6505	1274.86	91.0986	1274.86	95.817
	1275.07	109.081	1275.07	97.7682	1275.07	81.5923	1275.07	98.3943	1275.07	91.3123	1275.07	96.3636
	1275.28	108.404	1275.28	98.4212	1275.28	83.4008	1275.28	96.7705	1275.28	91.4258	1275.28	97.5512
	1275.5	108.119	1275.5	98.2949	1275.5	83.5547	1275.5	97.4868	1275.5	90.8628	1275.5	97.2928
	1275.71	107.472	1275.71	98.2051	1275.71	83.5873	1275.71	98.8638	1275.71	90.1484	1275.71	96.4115
	1275.93	107.039	1275.93	97.6587	1275.93	83.1002	1275.93	99.7151	1275.93	88.8994	1275.93	96.1951
	1276.14	106.205	1276.14	96.6093	1276.14	82.2232	1276.14	100.195	1276.14	88.0296	1276.14	96.3803
	1276.36	107.38	1276.36	97.7345	1276.36	83.1325	1276.36	99.9846	1276.36	89.9846	1276.36	97.3458
	1276.57	110.233	1276.57	99.7703	1276.57	84.3856	1276.57	100.317	1276.57	91.9139	1276.57	98.4725
	1276.79	110.251	1276.79	99.8208	1276.79	85.0863	1276.79	101.24	1276.79	92.2348	1276.79	97.9424
	1277	108.58	1277	98.9518	1277	86.084	1277	101.015	1277	91.9396	1277	96.7746
	1277.22	109.633	1277.22	98.9958	1277.22	85.6245	1277.22	101.165	1277.22	91.5669	1277.22	97.8413
	1277.43	112.539	1277.43	99.8582	1277.43	83.9996	1277.43	103.307	1277.43	91.9176	1277.43	99.5519
	1277.65	112.283	1277.65	100.322	1277.65	84.0032	1277.65	104.695	1277.65	92.8292	1277.65	99.9342
	1277.86	110.139	1277.86	99.7782	1277.86	85.4129	1277.86	103.838	1277.86	93.9711	1277.86	100.056
	1278.08	109.718	1278.08	99.3936	1278.08	86.5954	1278.08	101.757	1278.08	93.9016	1278.08	100.122
	1278.29	109.541	1278.29	99.4349	1278.29	87.3474	1278.29	99.7872	1278.29	92.3858	1278.29	100.061
	1278.51	109.336	1278.51	99.1125	1278.51	87.5889	1278.51	99.6756	1278.51	91.8483	1278.51	100.057
	1278.72	109.973	1278.72	99.8905	1278.72	87.1928	1278.72	101.026	1278.72	92.4273	1278.72	100.477
	1278.93	111.015	1278.93	101.307	1278.93	86.7203	1278.93	101.949	1278.93	92.7331	1278.93	101.156
	1279.15	111.937	1279.15	102.247	1279.15	86.2296	1279.15	102.032	1279.15	93.4103	1279.15	101.228
	1279.36	112.256	1279.36	102.387	1279.36	85.7136	1279.36	102.091	1279.36	94.1301	1279.36	100.587
	1279.58	111.549	1279.58	100.763	1279.58	84.9132	1279.58	103.56	1279.58	94.3254	1279.58	99.0126
	1279.79	110.539	1279.79	99.9553	1279.79	84.5935	1279.79	105.069	1279.79	94.2794	1279.79	97.8596
	1280.01	110.31	1280.01	100.128	1280.01	86.0204	1280.01	103.837	1280.01	92.7225	1280.01	97.6963
	1280.22	110.33	1280.22	99.46	1280.22	87.4638	1280.22	102.374	1280.22	91.7643	1280.22	97.6646
	1280.44	110.187	1280.44	100.505	1280.44	88.9192	1280.44	101.565	1280.44	94.2837	1280.44	99.1294
	1280.65	110.32	1280.65	102.232	1280.65	89.7534	1280.65	100.953	1280.65	96.1739	1280.65	100.805
	1280.87	111.589	1280.87	102.616	1280.87	87.7963	1280.87	101.601	1280.87	94.2426	1280.87	102.578
	1281.08	112.589	1281.08	102.327	1281.08	86.1763	1281.08	102.064	1281.08	92.3193	1281.08	103.832
	1281.3	111.371	1281.3	101.539	1281.3	86.4012	1281.3	101.647	1281.3	93.1456	1281.3	102.778
	1281.51	110.259	1281.51	101.16	1281.51	86.4523	1281.51	101.454	1281.51	94.498	1281.51	101.893
	1281.73	111.631	1281.73	102.826	1281.73	86.7681	1281.73	102.541	1281.73	96.3883	1281.73	102.014
	1281.94	113.031	1281.94	104.673	1281.94	87.4913	1281.94	103.437	1281.94	97.7556	1281.94	102.029
	1282.16	111.961	1282.16	102.907	1282.16	88.7288	1282.16	103.362	1282.16	97.3457	1282.16	100.592
	1282.37	110.752	1282.37	100.229	1282.37	89.6091	1282.37	103.297	1282.37	97.1851	1282.37	98.8716
	1282.59	111.711	1282.59	99.6013	1282.59	89.8393	1282.59	105.915	1282.59	97.32	1282.59	101.693
	1282.8	113.355	1282.8	99.853	1282.8	89.8603	1282.8	109.709	1282.8	97.3716	1282.8	105.672
	1283.01	113.937	1283.01	101.673	1283.01	88.2142	1283.01	109.703	1283.01	96.3684	1283.01	103.757
	1283.23	113.774	1283.23	103.232	1283.23	86.2986	1283.23	107.306	1283.23	95.0739	1283.23	99.8523
	1283.44	112.441	1283.44	103.975	1283.44	86.501	1283.44	107.254	1283.44	94.2823	1283.44	101.791
	1283.66	110.813	1283.66	105.287	1283.66	87.6481	1283.66	108.926	1283.66	93.924	1283.66	106.01
	1283.87	111.215	1283.87	105.568	1283.87	89.1172	1283.87	108.449	1283.87	94.3863	1283.87	105.945
	1284.09	112.498	1284.09	105.45	1284.09	90.4492	1284.09	106.804	1284.09	95.1516	1284.09	103.509
	1284.3	112.855	1284.3	106.51	1284.3	89.724	1284.3	106.669	1284.3	96.9921	1284.3	102.516
	1284.52	113.608	1284.52	107.387	1284.52	87.7847	1284.52	107.617	1284.52	99.3307	1284.52	102.837
	1284.73	115.033	1284.73	107.178	1284.73	88.0175	1284.73	108.26	1284.73	97.8964	1284.73	102.979
	1284.95	115.629	1284.95	106.167	1284.95	90.6509	1284.95	108.625	1284.95	93.3797	1284.95	103.608
	1285.16	114.725	1285.16	105.832	1285.16	91.3786	1285.16	108.802	1285.16	91.6367	1285.16	105.173
	1285.38	113.354	1285.38	106.249	1285.38	88.5006	1285.38	108.119	1285.38	93.0657	1285.38	106.717
	1285.59	113.731	1285.59	105.738	1285.59	86.537	1285.59	107.222	1285.59	94.226	1285.59	105.827
	1285.81	114.956	1285.81	105.393	1285.81	88.0246	1285.81	106.761	1285.81	95.4623	1285.81	101.572
	1286.02	115.239	1286.02	105.788	1286.02	89.9395	1286.02	106.854	1286.02	96.9713	1286.02	100.264
	1286.24	115.29	1286.24	104.952	1286.24	90.4865	1286.24	108.367	1286.24	98.1718	1286.24	104.945
	1286.45	115.189	1286.45	103.82	1286.45	90.2604	1286.45	109.58	1286.45	99.3151	1286.45	107.63
	1286.67	114.747	1286.67	104.633	1286.67	91.4029	1286.67	107.533	1286.67	100.18	1286.67	105.818
	1286.88	114.759	1286.88	105.862	1286.88	93.0022	1286.88	105.373	1286.88	100.547	1286.88	104.462
	1287.09	116.374	1287.09	106.883	1287.09	92.0639	1287.09	106.341	1287.09	99.2362	1287.09	103.703
	1287.31	117.742	1287.31	107.322	1287.31	91.1088	1287.31	107.218	1287.31	98.1734	1287.31	103.084
	1287.52	116.697	1287.52	104.979	1287.52	91.5589	1287.52	106.06	1287.52	99.447	1287.52	102.788
	1287.74	115.627	1287.74	103.106	1287.74	92.2554	1287.74	104.903	1287.74	100.605	1287.74	102.792
	1287.95	116.508	1287.95	104.651	1287.95	94.2807	1287.95	104.897	1287.95	100.047	1287.95	104.397
	1288.17	117.632	1288.17	106.127	1288.17	96.2536	1288.17	105.099	1288.17	99.3883	1288.17	105.74
	1288.38	116.011	1288.38	106.539	1288.38	95.2185	1288.38	108.294	1288.38	98.2653	1288.38	105.22
	1288.6	113.741	1288.6	107.166	1288.6	93.6984	1288.6	111.765	1288.6	97.1158	1288.6	104.855
	1288.81	115.467	1288.81	107.882	1288.81	92.7791	1288.81	111.518	1288.81	99.0935	1288.81	104.72
	1289.03	118.41	1289.03	108.2	1289.03	92.3479	1289.03	110.857	1289.03	101.31	1289.03	104.435
	1289.24	118.253	1289.24	107.976	1289.24	92.4866	1289.24	111.757	1289.24	101.561	1289.24	104.873
	1289.46	117.15	1289.46	107.996	1289.46	92.693	1289.46	112.222	1289.46	101.744	1289.46	105.275
	1289.67	116.954	1289.67	108.556	1289.67	93.7696	1289.67	111.959	1289.67	102.632	1289.67	105.99
	1289.89	116.674	1289.89	109.049	1289.89	94.7022	1289.89	111.924	1289.89	103.229	1289.89	107.134
	1290.1	115.232	1290.1	108.225	1290.1	94.5704	1290.1	111.499	1290.1	102.103	1290.1	107.965
	1290.32	114.182	1290.32	107.391	1290.32	94.2184	1290.32	111.438	1290.32	101.014	1290.32	108.005
	1290.53	115.525	1290.53	108.822	1290.53	93.7049	1290.53	111.76	1290.53	101.144	1290.53	108.329
	1290.75	117.06	1290.75	110.668	1290.75	93.1757	1290.75	111.727	1290.75	101.621	1290.75	109.512
	1290.96	117.435	1290.96	109.873	1290.96	93.2996	1290.96	111.46	1290.96	101.573	1290.96	109.976
	1291.17	117.864	1291.17	107.365	1291.17	93.9104	1291.17	110.818	1291.17	101.315	1291.17	109.613
	1291.39	118.458	1291.39	106.512	1291.39	94.7728	1291.39	109.523	1291.39	101.785	1291.39	109.677
	1291.6	118.906	1291.6	107.412	1291.6	95.0739	1291.6	108.451	1291.6	102.721	1291.6	110.055
	1291.82	118.411	1291.82	107.202	1291.82	94.6747	1291.82	109.65	1291.82	103.264	1291.82	110.123
	1292.03	117.408	1292.03	105.992	1292.03	94.4521	1292.03	112.628	1292.03	103.206	1292.03	110.619
	1292.25	117.552	1292.25	106.056	1292.25	94.5477	1292.25	112.631	1292.25	103.615	1292.25	111.454
	1292.46	118.51	1292.46	107.837	1292.46	95.4202	1292.46	109.211	1292.46	105.1	1292.46	111.939
	1292.68	120.217	1292.68	109.071	1292.68	95.8598	1292.68	108.466	1292.68	106.505	1292.68	111.934
	1292.89	123.616	1292.89	108.892	1292.89	95.032	1292.89	111.543	1292.89	107.195	1292.89	111.484
	1293.11	125.431	1293.11	108.031	1293.11	94.9161	1293.11	113.574	1293.11	107.076	1293.11	111.312
	1293.32	122.237	1293.32	107.143	1293.32	95.6543	1293.32	113.174	1293.32	104.023	1293.32	111.039
	1293.54	119.343	1293.54	107.568	1293.54	96.2702	1293.54	112.841	1293.54	101.176	1293.54	110.283
	1293.75	119.642	1293.75	109.401	1293.75	97.7735	1293.75	114.324	1293.75	101.432	1293.75	110.061
	1293.97	120.436	1293.97	110.343	1293.97	98.8258	1293.97	116.065	1293.97	101.474	1293.97	110.128
	1294.18	122.347	1294.18	110.18	1294.18	97.4203	1294.18	115.537	1294.18	101.002	1294.18	108.271
	1294.4	123.912	1294.4	110.496	1294.4	96.379	1294.4	114.197	1294.4	101.237	1294.4	106.639
	1294.61	123.351	1294.61	111.838	1294.61	97.8062	1294.61	111.944	1294.61	102.708	1294.61	109.645
	1294.83	122.685	1294.83	113.05	1294.83	99.2525	1294.83	110.549	1294.83	103.696	1294.83	112.777
	1295.04	122.718	1295.04	112.3	1295.04	98.6702	1295.04	113.98	1295.04	102.544	1295.04	111.307
	1295.25	122.796	1295.25	111.219	1295.25	97.8633	1295.25	117.39	1295.25	101.514	1295.25	109.488
	1295.47	122.384	1295.47	111.979	1295.47	98.6006	1295.47	118.051	1295.47	104.694	1295.47	111.673
	1295.68	122.066	1295.68	113.543	1295.68	99.5724	1295.68	118.337	1295.68	108.334	1295.68	114.103
	1295.9	122.653	1295.9	114.839	1295.9	99.775	1295.9	117.918	1295.9	105.818	1295.9	111.953
	1296.11	123.105	1296.11	115.44	1296.11	100.128	1296.11	117.521	1296.11	102.592	1296.11	109.727
	1296.33	123.157	1296.33	114.674	1296.33	100.63	1296.33	116.104	1296.33	103.654	1296.33	109.8
	1296.54	122.845	1296.54	114.108	1296.54	100.491	1296.54	114.55	1296.54	104.912	1296.54	109.793
	1296.76	122.209	1296.76	114.479	1296.76	100.072	1296.76	114.99	1296.76	106.203	1296.76	110.173
	1296.97	121.851	1296.97	114.927	1296.97	99.9335	1296.97	116.281	1296.97	107.43	1296.97	110.926
	1297.19	122.786	1297.19	114.111	1297.19	100.501	1297.19	116.657	1297.19	107.26	1297.19	112.199
	1297.4	124.093	1297.4	112.891	1297.4	101.242	1297.4	115.441	1297.4	106.872	1297.4	113.805
	1297.62	125.018	1297.62	112.837	1297.62	100.767	1297.62	114.132	1297.62	106.368	1297.62	113.394
	1297.83	125.954	1297.83	113.355	1297.83	99.9329	1297.83	114.618	1297.83	105.67	1297.83	111.44
	1298.05	124.99	1298.05	113.063	1298.05	99.4573	1298.05	116.852	1298.05	104.723	1298.05	110.795
	1298.26	122.529	1298.26	112.27	1298.26	99.1109	1298.26	118.693	1298.26	104.54	1298.26	110.865
	1298.48	121.758	1298.48	111.913	1298.48	99.023	1298.48	118.227	1298.48	106.461	1298.48	111.279
	1298.69	122.479	1298.69	111.425	1298.69	99.561	1298.69	116.785	1298.69	108.234	1298.69	112.142
	1298.9	123.677	1298.9	112.466	1298.9	99.8544	1298.9	116.383	1298.9	107.941	1298.9	111.529
	1299.12	126.227	1299.12	115.234	1299.12	99.1055	1299.12	115.924	1299.12	107.072	1299.12	109.897
	1299.33	128.144	1299.33	114.687	1299.33	98.8443	1299.33	115.795	1299.33	106.972	1299.33	110.189
	1299.55	127.343	1299.55	110.638	1299.55	99.8729	1299.55	117.981	1299.55	106.841	1299.55	112.744
	1299.76	125.745	1299.76	109.617	1299.76	100.855	1299.76	120.609	1299.76	107.873	1299.76	114.284
	1299.98	124.477	1299.98	113.401	1299.98	100.625	1299.98	122.608	1299.98	111.051	1299.98	113.825
	1300.19	124.563	1300.19	116.046	1300.19	99.7801	1300.19	123.702	1300.19	112.48	1300.19	113.245
	1300.41	124.988	1300.41	115.018	1300.41	99.1767	1300.41	122.219	1300.41	110.891	1300.41	112.999
	1300.62	124.247	1300.62	114.27	1300.62	99.3258	1300.62	120.168	1300.62	110.214	1300.62	113.032
	1300.84	124.016	1300.84	116.157	1300.84	101.02	1300.84	117.744	1300.84	110.504	1300.84	113.61
	1301.05	124.478	1301.05	117.833	1301.05	102.28	1301.05	116.686	1301.05	110.075	1301.05	114.396
	1301.27	126.763	1301.27	117.172	1301.27	102.119	1301.27	119.575	1301.27	109.663	1301.27	115.771
	1301.48	129.396	1301.48	116.729	1301.48	102.318	1301.48	121.641	1301.48	109.911	1301.48	116.829
	1301.7	130.855	1301.7	116.883	1301.7	102.977	1301.7	122.022	1301.7	111.046	1301.7	117.365
	1301.91	131.354	1301.91	116.782	1301.91	103.509	1301.91	122.563	1301.91	111.974	1301.91	118.046
	1302.13	128.225	1302.13	116.035	1302.13	104.364	1302.13	121.619	1302.13	113.51	1302.13	118.094
	1302.34	125.53	1302.34	115.473	1302.34	105.351	1302.34	120.493	1302.34	114.804	1302.34	117.988
	1302.56	125.979	1302.56	116.736	1302.56	104.796	1302.56	123.087	1302.56	112.785	1302.56	117.909
	1302.77	126.419	1302.77	118.111	1302.77	103.904	1302.77	126.138	1302.77	110.855	1302.77	117.726
	1302.98	127.206	1302.98	116.317	1302.98	104.402	1302.98	123.74	1302.98	112.192	1302.98	115.649
	1303.2	128.272	1303.2	113.967	1303.2	105.207	1303.2	120.379	1303.2	113.467	1303.2	113.471
	1303.41	129.377	1303.41	114.508	1303.41	105.235	1303.41	123.194	1303.41	112.094	1303.41	115.317
	1303.63	130.148	1303.63	115.725	1303.63	105.341	1303.63	126.964	1303.63	110.745	1303.63	117.763
	1303.84	131.412	1303.84	117.165	1303.84	105.126	1303.84	123.921	1303.84	111.373	1303.84	118.96
	1304.06	133.13	1304.06	118.841	1304.06	104.676	1304.06	119.918	1304.06	112.058	1304.06	119.803
	1304.27	133.843	1304.27	118.326	1304.27	104.978	1304.27	122.03	1304.27	112.499	1304.27	118.408
	1304.49	133.931	1304.49	116.223	1304.49	106.197	1304.49	125.899	1304.49	113.081	1304.49	116.123
	1304.7	133.226	1304.7	116.217	1304.7	106.185	1304.7	125.759	1304.7	113.338	1304.7	116.242
	1304.92	132.46	1304.92	117.914	1304.92	104.434	1304.92	123.852	1304.92	113.119	1304.92	118.063
	1305.13	130.174	1305.13	118.768	1305.13	104.623	1305.13	124.909	1305.13	113.131	1305.13	118.358
	1305.35	127.189	1305.35	118.904	1305.35	106.72	1305.35	127.112	1305.35	113.787	1305.35	117.184
	1305.56	127.86	1305.56	119.222	1305.56	107.073	1305.56	126.647	1305.56	113.639	1305.56	116.448
	1305.78	130.73	1305.78	119.899	1305.78	105.859	1305.78	124.501	1305.78	112.633	1305.78	116.343
	1305.99	131.47	1305.99	121.452	1305.99	104.853	1305.99	122.622	1305.99	111.911	1305.99	115.958
	1306.21	130.318	1306.21	123.258	1306.21	104.118	1306.21	121.798	1306.21	111.62	1306.21	114.683
	1306.42	130.657	1306.42	123.126	1306.42	104.986	1306.42	124.517	1306.42	112.899	1306.42	115.195
	1306.64	132.424	1306.64	121.507	1306.64	107.425	1306.64	129.602	1306.64	115.736	1306.64	118.26
	1306.85	133.186	1306.85	120.733	1306.85	109.009	1306.85	131.66	1306.85	116.953	1306.85	119.867
	1307.06	132.592	1307.06	120.755	1307.06	110.175	1307.06	131.226	1307.06	115.489	1307.06	120.638
	1307.28	132.544	1307.28	120.423	1307.28	110.659	1307.28	130.734	1307.28	114.772	1307.28	122.407
	1307.49	133.342	1307.49	119.637	1307.49	109.653	1307.49	129.902	1307.49	116.895	1307.49	122.691
	1307.71	133.539	1307.71	119.877	1307.71	109.201	1307.71	128.623	1307.71	119.126	1307.71	121.301
	1307.92	134.308	1307.92	122.955	1307.92	108.406	1307.92	124.486	1307.92	119.987	1307.92	120.398
	1308.14	134.952	1308.14	125.247	1308.14	107.46	1308.14	122.808	1308.14	119.174	1308.14	120.62
	1308.35	133.561	1308.35	123.164	1308.35	107.86	1308.35	128.499	1308.35	114.873	1308.35	119.166
	1308.57	133.044	1308.57	121.046	1308.57	108.739	1308.57	131.805	1308.57	112.457	1308.57	116.972
	1308.78	135.411	1308.78	122.322	1308.78	110.125	1308.78	129.339	1308.78	116.053	1308.78	116.92
	1309	136.977	1309	123.835	1309	110.791	1309	127.604	1309	118.752	1309	117.919
	1309.21	135.371	1309.21	123.668	1309.21	110.987	1309.21	127.332	1309.21	115.579	1309.21	119.529
	1309.43	133.751	1309.43	123.493	1309.43	111.658	1309.43	127.309	1309.43	112.882	1309.43	120.52
	1309.64	133.301	1309.64	122.871	1309.64	112.415	1309.64	129.684	1309.64	114.694	1309.64	120.551
	1309.86	133.167	1309.86	121.857	1309.86	112.745	1309.86	131.893	1309.86	116.295	1309.86	120.895
	1310.07	133.636	1310.07	119.725	1310.07	110.818	1310.07	131.326	1310.07	116.632	1310.07	121.795
	1310.29	133.943	1310.29	118.299	1310.29	108.893	1310.29	130.854	1310.29	117.032	1310.29	122.416
	1310.5	134.464	1310.5	121.178	1310.5	109.631	1310.5	131.487	1310.5	116.523	1310.5	122.303
	1310.72	135.327	1310.72	123.84	1310.72	110.769	1310.72	131.593	1310.72	116.009	1310.72	122.317
	1310.93	138.03	1310.93	123.73	1310.93	110.387	1310.93	129.196	1310.93	116.9	1310.93	121.927
	1311.14	140.233	1311.14	123.753	1311.14	109.509	1311.14	127.259	1311.14	117.445	1311.14	121.5
	1311.36	139.468	1311.36	124.683	1311.36	111.257	1311.36	129.839	1311.36	119.085	1311.36	122.962
	1311.57	139.004	1311.57	125.724	1311.57	113.53	1311.57	132.81	1311.57	121.438	1311.57	124.512
	1311.79	137.368	1311.79	125.928	1311.79	113.254	1311.79	133	1311.79	122.017	1311.79	123.388
	1312	135.455	1312	125.751	1312	112.58	1312	132.161	1312	121.932	1312	121.389
	1312.22	136.167	1312.22	125.129	1312.22	112.198	1312.22	132.511	1312.22	120.71	1312.22	122.217
	1312.43	137.749	1312.43	124.807	1312.43	111.317	1312.43	134.449	1312.43	119.009	1312.43	124.434
	1312.65	136.393	1312.65	124.956	1312.65	110.904	1312.65	134.375	1312.65	118.598	1312.65	126.538
	1312.86	133.635	1312.86	124.143	1312.86	111.181	1312.86	131.98	1312.86	118.658	1312.86	128.03
	1313.08	132.964	1313.08	125.144	1313.08	112.801	1313.08	131.522	1313.08	120.778	1313.08	124.762
	1313.29	133.225	1313.29	128.196	1313.29	115.905	1313.29	132.966	1313.29	124.768	1313.29	119.924
	1313.51	134.834	1313.51	128.691	1313.51	117.436	1313.51	134.738	1313.51	125.369	1313.51	121.316
	1313.72	137.681	1313.72	127.811	1313.72	116.392	1313.72	136.386	1313.72	122.447	1313.72	126.057
	1313.94	138.331	1313.94	128.269	1313.94	115.122	1313.94	136.111	1313.94	121.305	1313.94	127.47
	1314.15	137.018	1314.15	129.181	1314.15	114.901	1314.15	134.598	1314.15	123.241	1314.15	127.105
	1314.37	136.26	1314.37	129.354	1314.37	114.831	1314.37	134.568	1314.37	124.679	1314.37	127.652
	1314.58	136.377	1314.58	129.091	1314.58	113.942	1314.58	135.582	1314.58	123.969	1314.58	127.468
	1314.79	136.676	1314.79	129.46	1314.79	112.942	1314.79	137.305	1314.79	122.872	1314.79	127.532
	1315.01	136.853	1315.01	129.987	1315.01	112.733	1315.01	139.738	1315.01	122.323	1315.01	128.46
	1315.22	136.907	1315.22	130.291	1315.22	113.476	1315.22	138.959	1315.22	122.184	1315.22	127.846
	1315.44	137.384	1315.44	131.082	1315.44	115.733	1315.44	134.063	1315.44	121.851	1315.44	126.234
	1315.65	138.748	1315.65	130.657	1315.65	117.357	1315.65	132.51	1315.65	121.72	1315.65	126.223
	1315.87	139.904	1315.87	127.542	1315.87	117.055	1315.87	135.53	1315.87	123.21	1315.87	128.235
	1316.08	140.247	1316.08	125.895	1316.08	116.453	1316.08	136.651	1316.08	124.911	1316.08	129.356
	1316.3	141.035	1316.3	126.913	1316.3	115.133	1316.3	138.575	1316.3	127.02	1316.3	127.55
	1316.51	142.24	1316.51	127.377	1316.51	115.157	1316.51	141.4	1316.51	128.227	1316.51	126.212
	1316.73	142.623	1316.73	128.621	1316.73	119.154	1316.73	139.524	1316.73	126.016	1316.73	127.965
	1316.94	142.685	1316.94	130.499	1316.94	121.97	1316.94	137.146	1316.94	124.423	1316.94	129.421
	1317.16	142.641	1317.16	131.937	1317.16	119.03	1317.16	136.856	1317.16	125.633	1317.16	127.532
	1317.37	142.469	1317.37	132.642	1317.37	116.356	1317.37	136.491	1317.37	126.497	1317.37	126.377
	1317.59	142.406	1317.59	131.335	1317.59	117.978	1317.59	136.253	1317.59	124.963	1317.59	130.13
	1317.8	142.437	1317.8	130.262	1317.8	119.716	1317.8	136.553	1317.8	123.837	1317.8	133.28
	1318.02	141.688	1318.02	129.371	1318.02	119.717	1318.02	138.872	1318.02	125.569	1318.02	131.962
	1318.23	141.009	1318.23	128.399	1318.23	119.565	1318.23	140.78	1318.23	127.213	1318.23	130.74
	1318.45	142.409	1318.45	129.498	1318.45	118.703	1318.45	140.873	1318.45	127.227	1318.45	132.056
	1318.66	143.799	1318.66	131.058	1318.66	117.652	1318.66	141.14	1318.66	126.947	1318.66	133.461
	1318.87	142.53	1318.87	130.266	1318.87	117.891	1318.87	141.526	1318.87	125.199	1318.87	131.692
	1319.09	140.992	1319.09	128.639	1319.09	118.423	1319.09	141.536	1319.09	123.677	1319.09	129.464
	1319.3	143.375	1319.3	129.389	1319.3	120.202	1319.3	140.406	1319.3	124.236	1319.3	131.57
	1319.52	146.487	1319.52	131.015	1319.52	122.198	1319.52	139.41	1319.52	124.931	1319.52	133.979
	1319.73	145.729	1319.73	132.332	1319.73	122.179	1319.73	140.18	1319.73	124.815	1319.73	132.17
	1319.95	143.887	1319.95	134.073	1319.95	121.591	1319.95	141.619	1319.95	124.392	1319.95	129.607
	1320.16	142.861	1320.16	133.301	1320.16	122.316	1320.16	142.679	1320.16	125.129	1320.16	130.982
	1320.38	142.695	1320.38	130.99	1320.38	123.411	1320.38	142.843	1320.38	126.452	1320.38	133.494
	1320.59	144.106	1320.59	132.447	1320.59	123.835	1320.59	141.883	1320.59	126.779	1320.59	133.936
	1320.81	145.547	1320.81	135.057	1320.81	123.849	1320.81	141.701	1320.81	126.287	1320.81	134.152
	1321.02	145.199	1321.02	134.883	1321.02	122.518	1321.02	142.962	1321.02	126.276	1321.02	133.538
	1321.24	144.252	1321.24	134.463	1321.24	121.041	1321.24	143.329	1321.24	126.482	1321.24	132.325
	1321.45	144.239	1321.45	134.558	1321.45	121.179	1321.45	143.351	1321.45	128.108	1321.45	132.95
	1321.67	144.844	1321.67	133.94	1321.67	122.235	1321.67	144.092	1321.67	131.179	1321.67	134.047
	1321.88	145.622	1321.88	133.772	1321.88	122.344	1321.88	144.623	1321.88	132.064	1321.88	133.615
	1322.1	146.132	1322.1	134.472	1322.1	121.655	1322.1	145.503	1322.1	130.902	1322.1	132.87
	1322.31	146.163	1322.31	135.362	1322.31	121.272	1322.31	145.179	1322.31	130.304	1322.31	133.812
	1322.53	146.164	1322.53	135.526	1322.53	120.684	1322.53	141.911	1322.53	130.163	1322.53	135.635
	1322.74	145.522	1322.74	134.076	1322.74	121.033	1322.74	139.515	1322.74	130.649	1322.74	136.316
	1322.95	143.199	1322.95	132.546	1322.95	122.617	1322.95	140.058	1322.95	131.988	1322.95	136.552
	1323.17	142.732	1323.17	132.268	1323.17	123.203	1323.17	141.155	1323.17	131.405	1323.17	136.274
	1323.38	146.279	1323.38	131.808	1323.38	122.764	1323.38	142.336	1323.38	128.068	1323.38	134.208
	1323.6	148.483	1323.6	131.407	1323.6	122.353	1323.6	143.752	1323.6	126.746	1323.6	134.03
	1323.81	146.901	1323.81	133.388	1323.81	122.307	1323.81	143.985	1323.81	129.252	1323.81	137.958
	1324.03	146.025	1324.03	134.877	1324.03	123.02	1324.03	143.16	1324.03	130.621	1324.03	140.039
	1324.24	147.881	1324.24	133.212	1324.24	125.07	1324.24	143.88	1324.24	129.624	1324.24	136.454
	1324.46	148.798	1324.46	132.203	1324.46	126.765	1324.46	145.261	1324.46	129.916	1324.46	133.616
	1324.67	146.241	1324.67	133.308	1324.67	126.666	1324.67	145.703	1324.67	132.401	1324.67	135.539
	1324.89	144.331	1324.89	134.442	1324.89	126.415	1324.89	145.887	1324.89	134.21	1324.89	137.123
	1325.1	147.077	1325.1	137.499	1325.1	126.732	1325.1	145.689	1325.1	134.356	1325.1	135.913
	1325.32	149.193	1325.32	140.228	1325.32	127.14	1325.32	145.807	1325.32	134.071	1325.32	134.84
	1325.53	143.898	1325.53	139.151	1325.53	126.109	1325.53	145.478	1325.53	134.173	1325.53	134.358
	1325.75	139.683	1325.75	138.094	1325.75	125.038	1325.75	144.599	1325.75	133.875	1325.75	133.573
	1325.96	144.384	1325.96	135.261	1325.96	125.441	1325.96	146.207	1325.96	130.269	1325.96	133.762
	1326.18	148.683	1326.18	132.345	1326.18	125.703	1326.18	148.227	1326.18	127.622	1326.18	134.764
	1326.39	147.081	1326.39	134.82	1326.39	124.642	1326.39	148.186	1326.39	131.048	1326.39	136.928
	1326.61	145.62	1326.61	137.963	1326.61	123.847	1326.61	147.893	1326.61	134.127	1326.61	138.436
	1326.82	149.536	1326.82	137.124	1326.82	125.415	1326.82	146.439	1326.82	133.68	1326.82	137.918
	1327.03	153.556	1327.03	135.646	1327.03	126.846	1327.03	144.443	1327.03	133.26	1327.03	137.521
	1327.25	151.35	1327.25	136.476	1327.25	125.645	1327.25	143.854	1327.25	133.733	1327.25	138.91
	1327.46	148.443	1327.46	137.581	1327.46	124.322	1327.46	144.079	1327.46	134.082	1327.46	140.661
	1327.68	148.146	1327.68	138.259	1327.68	126.023	1327.68	146.258	1327.68	136.556	1327.68	140.698
	1327.89	148.438	1327.89	139.612	1327.89	128.032	1327.89	148.038	1327.89	139.778	1327.89	140.096
	1328.11	152.014	1328.11	140.822	1328.11	127.392	1328.11	147.462	1328.11	137.084	1328.11	138.465
	1328.32	156.156	1328.32	141.074	1328.32	126.306	1328.32	147.379	1328.32	133.423	1328.32	136.991
	1328.54	154.768	1328.54	141.42	1328.54	125.468	1328.54	148.498	1328.54	134.457	1328.54	138.465
	1328.75	151.293	1328.75	142.689	1328.75	124.855	1328.75	149.093	1328.75	135.813	1328.75	140.463
	1328.97	151.11	1328.97	143.258	1328.97	125.582	1328.97	148.325	1328.97	134.15	1328.97	141.956
	1329.18	152.771	1329.18	142.688	1329.18	126.238	1329.18	147.557	1329.18	132.474	1329.18	143.379
	1329.4	153.116	1329.4	141.448	1329.4	125.866	1329.4	150.171	1329.4	134.179	1329.4	143.253
	1329.61	152.758	1329.61	139.843	1329.61	125.826	1329.61	153.504	1329.61	137.062	1329.61	142.466
	1329.83	150.91	1329.83	139.564	1329.83	126.542	1329.83	151.836	1329.83	137.741	1329.83	140.743
	1330.04	148.784	1330.04	140.123	1330.04	127.414	1330.04	149.54	1330.04	137.127	1330.04	138.403
	1330.26	150.213	1330.26	141.391	1330.26	128.517	1330.26	150.547	1330.26	138.269	1330.26	137.92
	1330.47	152.282	1330.47	143.415	1330.47	129.455	1330.47	151.806	1330.47	140.482	1330.47	138.33
	1330.68	152.324	1330.68	144.542	1330.68	129.173	1330.68	153.384	1330.68	140.792	1330.68	138.616
	1330.9	151.955	1330.9	144.673	1330.9	128.006	1330.9	155.105	1330.9	139.436	1330.9	139.678
	1331.11	151.633	1331.11	144.029	1331.11	127.348	1331.11	154.194	1331.11	138.468	1331.11	141.54
	1331.33	151.352	1331.33	142.864	1331.33	127.448	1331.33	151.943	1331.33	137.957	1331.33	143.534
	1331.54	151.545	1331.54	142.382	1331.54	128.186	1331.54	151.978	1331.54	138.527	1331.54	144.491
	1331.76	152.44	1331.76	142.893	1331.76	129.216	1331.76	153.84	1331.76	140.573	1331.76	144.482
	1331.97	153.504	1331.97	142.779	1331.97	129.387	1331.97	154.392	1331.97	140.867	1331.97	143.093
	1332.19	154.157	1332.19	141.906	1332.19	129.672	1332.19	153.312	1332.19	138.102	1332.19	140.198
	1332.4	153.267	1332.4	141.075	1332.4	130.07	1332.4	152.214	1332.4	137.037	1332.4	140.444
	1332.62	150.925	1332.62	139.366	1332.62	128.475	1332.62	149.955	1332.62	138.871	1332.62	144.99
	1332.83	150.442	1332.83	138.776	1332.83	127.373	1332.83	148.773	1332.83	139.542	1332.83	147.215
	1333.05	152.932	1333.05	141.999	1333.05	128.865	1333.05	151.261	1333.05	138.849	1333.05	143.876
	1333.26	154.195	1333.26	144.516	1333.26	130.036	1333.26	152.505	1333.26	139.183	1333.26	141.218
	1333.48	152.386	1333.48	142.957	1333.48	130.207	1333.48	152.577	1333.48	142.018	1333.48	143.042
	1333.69	151.819	1333.69	140.798	1333.69	130.674	1333.69	153.309	1333.69	143.595	1333.69	144.579
	1333.91	154.789	1333.91	139.415	1333.91	132.023	1333.91	152.183	1333.91	140.321	1333.91	142.68
	1334.12	156.938	1334.12	138.982	1334.12	133.095	1334.12	150.74	1334.12	137.742	1334.12	140.818
	1334.34	154.388	1334.34	141.175	1334.34	132.727	1334.34	151.641	1334.34	137.661	1334.34	139.965
	1334.55	152.062	1334.55	142.828	1334.55	132.216	1334.55	152.899	1334.55	137.205	1334.55	139.177
	1334.76	154.348	1334.76	141.03	1334.76	130.58	1334.76	153.701	1334.76	136.643	1334.76	139.677
	1334.98	156.593	1334.98	139.663	1334.98	129.214	1334.98	154.369	1334.98	136.382	1334.98	140.206
	1335.19	156.21	1335.19	141.36	1335.19	129.97	1335.19	156.062	1335.19	138.346	1335.19	140.037
	1335.41	155.706	1335.41	142.883	1335.41	130.611	1335.41	157.676	1335.41	140.692	1335.41	140.148
	1335.62	154.031	1335.62	144.987	1335.62	130.506	1335.62	156.012	1335.62	142.57	1335.62	141.766
	1335.84	152.045	1335.84	147.404	1335.84	130.598	1335.84	154.058	1335.84	143.617	1335.84	142.994
	1336.05	151.628	1336.05	146.627	1336.05	131.632	1336.05	154.117	1336.05	142.271	1336.05	141.205
	1336.27	151.86	1336.27	145.327	1336.27	132.474	1336.27	154.386	1336.27	141.551	1336.27	139.367
	1336.48	153.197	1336.48	144.542	1336.48	132.247	1336.48	154.465	1336.48	143.262	1336.48	141.999
	1336.7	154.108	1336.7	143.714	1336.7	132.1	1336.7	154.687	1336.7	144.605	1336.7	145.585
	1336.91	155.317	1336.91	143.804	1336.91	133.67	1336.91	155.703	1336.91	144.304	1336.91	144.312
	1337.13	156.711	1337.13	144.003	1337.13	135.442	1337.13	156.44	1337.13	143.983	1337.13	141.745
	1337.34	157.554	1337.34	146.382	1337.34	133.03	1337.34	154.167	1337.34	142.14	1337.34	140.5
	1337.56	158.988	1337.56	149.871	1337.56	129.253	1337.56	151.687	1337.56	139.853	1337.56	139.75
	1337.77	158.792	1337.77	149.807	1337.77	130.368	1337.77	153.305	1337.77	141.277	1337.77	139.392
	1337.99	157.151	1337.99	147.862	1337.99	133.606	1337.99	155.946	1337.99	143.926	1337.99	138.893
	1338.2	155.261	1338.2	147.657	1338.2	133.919	1338.2	157.067	1338.2	144.148	1338.2	139.489
	1338.42	154.161	1338.42	148.672	1338.42	133.085	1338.42	157.169	1338.42	143.361	1338.42	140.516
	1338.63	154.513	1338.63	147.639	1338.63	133.384	1338.63	156.15	1338.63	143.012	1338.63	141.733
	1338.84	155.372	1338.84	145.088	1338.84	133.241	1338.84	155.551	1338.84	142.95	1338.84	143.706
	1339.06	155.844	1339.06	144.368	1339.06	132.782	1339.06	154.353	1339.06	142.488	1339.06	143.602
	1339.27	156.037	1339.27	145.547	1339.27	133.699	1339.27	150.956	1339.27	141.783	1339.27	141.837
	1339.49	156.755	1339.49	145.567	1339.49	134.614	1339.49	150.701	1339.49	141.797	1339.49	142.721
	1339.7	157.099	1339.7	144.679	1339.7	133.793	1339.7	155.389	1339.7	142.641	1339.7	144.741
	1339.92	156.285	1339.92	145.833	1339.92	132.735	1339.92	157.574	1339.92	143.337	1339.92	144.346
	1340.13	155.786	1340.13	147.943	1340.13	133.11	1340.13	155.347	1340.13	142.44	1340.13	142.286
	1340.35	156.182	1340.35	149.417	1340.35	134.771	1340.35	154.06	1340.35	141.032	1340.35	141.929
	1340.56	156.527	1340.56	151.592	1340.56	136.165	1340.56	154.853	1340.56	140.537	1340.56	144.226
	1340.78	156.467	1340.78	151.441	1340.78	136.06	1340.78	156.231	1340.78	141.284	1340.78	145.718
	1340.99	155.654	1340.99	146.583	1340.99	135.441	1340.99	157.656	1340.99	143.612	1340.99	145.114
	1341.21	155.574	1341.21	144.019	1341.21	134.51	1341.21	157.613	1341.21	144.901	1341.21	144.393
	1341.42	157.586	1341.42	146.088	1341.42	132.363	1341.42	155.447	1341.42	143.836	1341.42	144.237
	1341.64	159.195	1341.64	147.596	1341.64	131.615	1341.64	155.159	1341.64	142.779	1341.64	145.403
	1341.85	159.669	1341.85	146.565	1341.85	133.399	1341.85	158.616	1341.85	143.58	1341.85	148.341
	1342.07	159.584	1342.07	145.823	1342.07	133.97	1342.07	159.945	1342.07	145.162	1342.07	149.118
	1342.28	158.512	1342.28	147.815	1342.28	132.137	1342.28	158.481	1342.28	145.834	1342.28	145.72
	1342.5	157.483	1342.5	149.321	1342.5	131.278	1342.5	158.705	1342.5	145.6	1342.5	143.046
	1342.71	156.16	1342.71	148.738	1342.71	133.013	1342.71	159.844	1342.71	143.244	1342.71	142.4
	1342.92	155.898	1342.92	147.704	1342.92	133.557	1342.92	160.632	1342.92	141.466	1342.92	142.354
	1343.14	157.441	1343.14	145.435	1343.14	131.397	1343.14	159.962	1343.14	144.538	1343.14	143.631
	1343.35	158.035	1343.35	144.092	1343.35	130.403	1343.35	158.88	1343.35	147.376	1343.35	144.263
	1343.57	156.227	1343.57	145.198	1343.57	132.7	1343.57	158.589	1343.57	145.955	1343.57	144.085
	1343.78	154.55	1343.78	146.286	1343.78	134.764	1343.78	158.118	1343.78	144.06	1343.78	144.321
	1344	155.778	1344	147.495	1344	135.302	1344	158.825	1344	142.758	1344	143.928
	1344.21	157.408	1344.21	148.372	1344.21	135.609	1344.21	159.863	1344.21	142.381	1344.21	143.589
	1344.43	158.105	1344.43	148.757	1344.43	134.948	1344.43	161.215	1344.43	145.214	1344.43	142.735
	1344.64	158.281	1344.64	149.382	1344.64	134.49	1344.64	162.193	1344.64	147.511	1344.64	141.798
	1344.86	159.958	1344.86	148.593	1344.86	135.821	1344.86	161.817	1344.86	144.676	1344.86	143.981
	1345.07	161.873	1345.07	147.241	1345.07	136.861	1345.07	161.648	1345.07	141.681	1345.07	146.55
	1345.29	159.504	1345.29	145.485	1345.29	135.304	1345.29	160.861	1345.29	142.496	1345.29	147.642
	1345.5	156.757	1345.5	144.139	1345.5	133.792	1345.5	159.499	1345.5	143.746	1345.5	148.165
	1345.72	157.872	1345.72	146.308	1345.72	133.319	1345.72	156.895	1345.72	143.536	1345.72	146.314
	1345.93	159.376	1345.93	149.046	1345.93	132.728	1345.93	154.763	1345.93	143.042	1345.93	144.562
	1346.15	160.55	1346.15	150.105	1346.15	131.896	1346.15	157.534	1346.15	142.755	1346.15	146.453
	1346.36	161.648	1346.36	150.264	1346.36	131.132	1346.36	160.294	1346.36	142.231	1346.36	148.751
	1346.58	161.125	1346.58	149.848	1346.58	130.888	1346.58	155.044	1346.58	143.97	1346.58	147.988
	1346.79	160.6	1346.79	150	1346.79	130.776	1346.79	149.338	1346.79	146.825	1346.79	146.616
	1347	160.911	1347	149.457	1347	131.826	1347	152.298	1347	145.395	1347	145.284
	1347.22	161.198	1347.22	148.714	1347.22	132.918	1347.22	156.81	1347.22	142.9	1347.22	143.931
	1347.43	159.838	1347.43	148.362	1347.43	133.166	1347.43	156.425	1347.43	144.574	1347.43	143.677
	1347.65	157.825	1347.65	147.828	1347.65	133.299	1347.65	154.654	1347.65	146.801	1347.65	143.601
	1347.86	157.407	1347.86	145.787	1347.86	133.333	1347.86	156.566	1347.86	147.064	1347.86	143.04
	1348.08	157.996	1348.08	143.379	1348.08	133.323	1348.08	159.446	1348.08	146.947	1348.08	142.914
	1348.29	159.032	1348.29	144.051	1348.29	132.741	1348.29	157.716	1348.29	146.944	1348.29	142.4
	1348.51	159.633	1348.51	146.385	1348.51	131.907	1348.51	153.921	1348.51	147.099	1348.51	140.993
	1348.72	158.664	1348.72	149.772	1348.72	130.484	1348.72	152.37	1348.72	147.428	1348.72	142.145
	1348.94	158.213	1348.94	152.537	1348.94	129.209	1348.94	152.172	1348.94	147.905	1348.94	144.571
	1349.15	159.744	1349.15	151.877	1349.15	129.614	1349.15	152.468	1349.15	146.243	1349.15	143.831
	1349.37	160.85	1349.37	150.756	1349.37	129.957	1349.37	153.595	1349.37	143.083	1349.37	141.937
	1349.58	161.447	1349.58	150.639	1349.58	129.705	1349.58	154.683	1349.58	142.579	1349.58	141.898
	1349.8	162.695	1349.8	149.438	1349.8	129.746	1349.8	155.336	1349.8	144.526	1349.8	142.263
	1350.01	162.115	1350.01	148.129	1350.01	129.034	1350.01	155.586	1350.01	146.128	1350.01	141.324
	1350.23	159.948	1350.23	147.731	1350.23	127.967	1350.23	155.877	1350.23	146.654	1350.23	139.472
	1350.44	160.385	1350.44	146.164	1350.44	129.838	1350.44	156.062	1350.44	146.752	1350.44	141.222
	1350.65	162.554	1350.65	144.154	1350.65	133.418	1350.65	155.43	1350.65	146.3	1350.65	146.81
	1350.87	162.138	1350.87	144.532	1350.87	133.872	1350.87	155.801	1350.87	146.043	1350.87	147.915
	1351.08	159.387	1351.08	146.886	1351.08	132.259	1351.08	158.335	1351.08	146.577	1351.08	144.281
	1351.3	157.488	1351.3	148.115	1351.3	131.366	1351.3	159.973	1351.3	146.764	1351.3	141.841
	1351.51	156.932	1351.51	148.208	1351.51	130.513	1351.51	158.363	1351.51	146.484	1351.51	140.876
	1351.73	155.829	1351.73	148.359	1351.73	130.042	1351.73	156.162	1351.73	146.329	1351.73	141.476
	1351.94	154.767	1351.94	147.918	1351.94	130.52	1351.94	155.852	1351.94	146.977	1351.94	143.78
	1352.16	155.746	1352.16	148.172	1352.16	130.881	1352.16	156.574	1352.16	147.839	1352.16	145.086
	1352.37	157.843	1352.37	150.118	1352.37	130.801	1352.37	156.216	1352.37	147.328	1352.37	144.727
	1352.59	158.817	1352.59	150.779	1352.59	130.251	1352.59	154.977	1352.59	145.823	1352.59	143.847
	1352.8	160.237	1352.8	147.521	1352.8	129.564	1352.8	151.971	1352.8	144.069	1352.8	142.346
	1353.02	161.222	1353.02	145.453	1353.02	130.053	1353.02	150.646	1353.02	143.565	1353.02	141.512
	1353.23	159.258	1353.23	147.726	1353.23	132.274	1353.23	156.151	1353.23	143.895	1353.23	142.635
	1353.45	157.391	1353.45	149.626	1353.45	133.305	1353.45	159.833	1353.45	143.772	1353.45	143.352
	1353.66	156.732	1353.66	150.653	1353.66	131.324	1353.66	156.01	1353.66	144.717	1353.66	142.042
	1353.88	156.562	1353.88	151.165	1353.88	129.79	1353.88	153.201	1353.88	145.371	1353.88	140.549
	1354.09	156.599	1354.09	149.621	1354.09	129.85	1354.09	155.326	1354.09	144.084	1354.09	139.868
	1354.31	156.451	1354.31	148.428	1354.31	130.211	1354.31	156.305	1354.31	143.065	1354.31	140.186
	1354.52	156.443	1354.52	146.623	1354.52	131.228	1354.52	154.122	1354.52	143.254	1354.52	143.792
	1354.73	156.19	1354.73	144.943	1354.73	131.643	1354.73	153.044	1354.73	143.568	1354.73	146.877
	1354.95	156.086	1354.95	143.773	1354.95	130.448	1354.95	155.856	1354.95	142.951	1354.95	146.136
	1355.16	156.585	1355.16	142.512	1355.16	129.606	1355.16	158.28	1355.16	142.12	1355.16	145.128
	1355.38	158.358	1355.38	143.412	1355.38	128.608	1355.38	157.873	1355.38	143.469	1355.38	143.871
	1355.59	159.641	1355.59	144.658	1355.59	127.132	1355.59	157.031	1355.59	145.29	1355.59	142.656
	1355.81	158.529	1355.81	145.318	1355.81	126.499	1355.81	153.274	1355.81	146.555	1355.81	144.059
	1356.02	157.438	1356.02	145.927	1356.02	126.521	1356.02	149.742	1356.02	147.205	1356.02	146.035
	1356.24	157.022	1356.24	146.567	1356.24	126.516	1356.24	152.002	1356.24	143.916	1356.24	146.214
	1356.45	156.576	1356.45	147.198	1356.45	125.942	1356.45	154.337	1356.45	140.619	1356.45	145.378
	1356.67	155.846	1356.67	147.077	1356.67	128.166	1356.67	154.093	1356.67	142.865	1356.67	142.782
	1356.88	155.052	1356.88	146.819	1356.88	131.422	1356.88	154.19	1356.88	145.578	1356.88	140.917
	1357.1	153.962	1357.1	144.602	1357.1	130.826	1357.1	153.367	1357.1	144.234	1357.1	142.426
	1357.31	153.487	1357.31	141.89	1357.31	129.033	1357.31	152.087	1357.31	142.224	1357.31	143.51
	1357.53	154.758	1357.53	142.922	1357.53	128.874	1357.53	152.035	1357.53	141.342	1357.53	143.283
	1357.74	155.512	1357.74	144.868	1357.74	128.975	1357.74	151.897	1357.74	141.237	1357.74	143.352
	1357.96	157.191	1357.96	145.404	1357.96	128.074	1357.96	152.231	1357.96	142.061	1357.96	143.701
	1358.17	159.2	1358.17	145.729	1358.17	127.157	1358.17	153.049	1358.17	142.278	1358.17	143.74
	1358.39	159.422	1358.39	146.29	1358.39	127.365	1358.39	152.157	1358.39	142.346	1358.39	142.981
	1358.6	159.577	1358.6	146.319	1358.6	127.924	1358.6	151.169	1358.6	143.619	1358.6	142.36
	1358.81	160.048	1358.81	146.817	1358.81	128.082	1358.81	151.413	1358.81	143.492	1358.81	141.332
	1359.03	159.738	1359.03	148.062	1359.03	127.622	1359.03	151.04	1359.03	141.632	1359.03	139.808
	1359.24	157.571	1359.24	146.962	1359.24	127.144	1359.24	151.295	1359.24	140.337	1359.24	139.67
	1359.46	155.578	1359.46	144.766	1359.46	127.7	1359.46	152.04	1359.46	139.393	1359.46	140.553
	1359.67	154.988	1359.67	145.984	1359.67	126.749	1359.67	151.964	1359.67	138.365	1359.67	141
	1359.89	154.877	1359.89	149.756	1359.89	124.159	1359.89	152.56	1359.89	137.754	1359.89	140.377
	1360.1	155.597	1360.1	149.168	1360.1	123.751	1360.1	153.223	1360.1	138.99	1360.1	140.361
	1360.32	156.373	1360.32	144.92	1360.32	125.362	1360.32	152.622	1360.32	141.33	1360.32	141.655
	1360.53	155.964	1360.53	143.281	1360.53	126.457	1360.53	151.621	1360.53	141.307	1360.53	141.865
	1360.75	155.4	1360.75	143.618	1360.75	126.829	1360.75	150.616	1360.75	139.508	1360.75	140.666
	1360.96	154.896	1360.96	143.864	1360.96	126.693	1360.96	149.302	1360.96	137.826	1360.96	140.141
	1361.18	153.501	1361.18	143.969	1361.18	125.422	1361.18	147.703	1361.18	135.818	1361.18	140.753
	1361.39	152.883	1361.39	144.699	1361.39	123.651	1361.39	147.094	1361.39	135.543	1361.39	140.891
	1361.61	152.891	1361.61	145.847	1361.61	122.566	1361.61	149.019	1361.61	137.902	1361.61	140.576
	1361.82	151.897	1361.82	145.726	1361.82	123.398	1361.82	151.085	1361.82	139.959	1361.82	140.335
	1362.04	150.758	1362.04	144.393	1362.04	126.043	1362.04	151.556	1362.04	140.652	1362.04	139.985
	1362.25	150.634	1362.25	144.03	1362.25	126.465	1362.25	150.525	1362.25	140.436	1362.25	139.715
	1362.47	152.134	1362.47	145.32	1362.47	123.419	1362.47	147.05	1362.47	139.526	1362.47	138.807
	1362.68	153.343	1362.68	144.906	1362.68	121.148	1362.68	145.935	1362.68	138.484	1362.68	138.469
	1362.89	153.01	1362.89	141.463	1362.89	119.932	1362.89	149.619	1362.89	137.118	1362.89	139.936
	1363.11	152.232	1363.11	139.432	1363.11	119.328	1363.11	151.3	1363.11	136.538	1363.11	139.832
	1363.32	152.529	1363.32	140.045	1363.32	121.137	1363.32	148.784	1363.32	136.442	1363.32	136.463
	1363.54	154.052	1363.54	141.079	1363.54	122.691	1363.54	146.651	1363.54	136.173	1363.54	135.672
	1363.75	155.106	1363.75	144.371	1363.75	122.38	1363.75	144.827	1363.75	138.222	1363.75	140.089
	1363.97	155.264	1363.97	146.606	1363.97	122.063	1363.97	143.788	1363.97	139.804	1363.97	141.97
	1364.18	154.428	1364.18	144.123	1364.18	122.203	1364.18	144.716	1364.18	137.356	1364.18	138.814
	1364.4	153.435	1364.4	141.686	1364.4	122.506	1364.4	144.958	1364.4	135.301	1364.4	137.363
	1364.61	153.786	1364.61	140.272	1364.61	123.717	1364.61	146.33	1364.61	135.928	1364.61	138.361
	1364.83	154.294	1364.83	139.153	1364.83	124.169	1364.83	147.461	1364.83	136.276	1364.83	138.261
	1365.04	152.083	1365.04	140.678	1365.04	121.414	1365.04	146.136	1365.04	136.649	1365.04	138.172
	1365.26	149.867	1365.26	142.568	1365.26	119.333	1365.26	145.424	1365.26	137.225	1365.26	138.442
	1365.47	151.616	1365.47	142.625	1365.47	119.327	1365.47	144.812	1365.47	137.427	1365.47	137.686
	1365.69	153.587	1365.69	142.798	1365.69	119.37	1365.69	143.993	1365.69	137.81	1365.69	137.236
	1365.9	155.121	1365.9	142.861	1365.9	121.716	1365.9	144.405	1365.9	136.74	1365.9	137.131
	1366.12	156.424	1366.12	142.576	1366.12	123.879	1366.12	144.739	1366.12	135.013	1366.12	136.774
	1366.33	155.514	1366.33	144.523	1366.33	122.226	1366.33	144.2	1366.33	134.364	1366.33	136.606
	1366.55	154.356	1366.55	146.851	1366.55	120.435	1366.55	144.006	1366.55	134.557	1366.55	136.606
	1366.76	153.692	1366.76	145.006	1366.76	121.029	1366.76	146.538	1366.76	135.698	1366.76	137.549
	1366.97	153.236	1366.97	142.598	1366.97	121.721	1366.97	148.882	1366.97	136.272	1366.97	138.379
	1367.19	151.7	1367.19	142.338	1367.19	121.169	1367.19	148.69	1367.19	135.807	1367.19	137.52
	1367.4	150.006	1367.4	142.552	1367.4	120.724	1367.4	148.362	1367.4	135.465	1367.4	136.718
	1367.62	150.155	1367.62	143.807	1367.62	121.025	1367.62	145.527	1367.62	135.278	1367.62	136.429
	1367.83	150.274	1367.83	145.019	1367.83	120.837	1367.83	142.076	1367.83	135.029	1367.83	135.783
	1368.05	151.314	1368.05	143.468	1368.05	118.655	1368.05	141.932	1368.05	135.303	1368.05	136.053
	1368.26	153.182	1368.26	141.797	1368.26	116.863	1368.26	142.629	1368.26	135.81	1368.26	136.771
	1368.48	151.932	1368.48	142.243	1368.48	118.473	1368.48	143.044	1368.48	136.333	1368.48	137.054
	1368.69	149.263	1368.69	142.586	1368.69	120.137	1368.69	143.2	1368.69	136.524	1368.69	137.337
	1368.91	150.852	1368.91	141.113	1368.91	119.304	1368.91	143.134	1368.91	135.968	1368.91	136.647
	1369.12	153.965	1369.12	139.904	1369.12	118.095	1369.12	143.008	1369.12	135.672	1369.12	136.252
	1369.34	151.827	1369.34	139.759	1369.34	116.938	1369.34	140.548	1369.34	134.76	1369.34	134.523
	1369.55	148.296	1369.55	139.972	1369.55	116.178	1369.55	137.629	1369.55	133.111	1369.55	131.175
	1369.77	148.876	1369.77	139.744	1369.77	116.035	1369.77	138.697	1369.77	131.048	1369.77	131.876
	1369.98	150.387	1369.98	138.543	1369.98	115.363	1369.98	141.061	1369.98	129.149	1369.98	134.33
	1370.2	150.281	1370.2	137.323	1370.2	115.023	1370.2	142.909	1370.2	129.779	1370.2	134.096
	1370.41	149.635	1370.41	136.638	1370.41	115.366	1370.41	144.305	1370.41	131.276	1370.41	133.12
	1370.62	150.306	1370.62	136.394	1370.62	115.516	1370.62	144.416	1370.62	131.378	1370.62	132.726
	1370.84	151.701	1370.84	136.058	1370.84	114.984	1370.84	144.167	1370.84	131.069	1370.84	132.464
	1371.05	150.528	1371.05	136.625	1371.05	113.434	1371.05	141.495	1371.05	132.468	1371.05	133.312
	1371.27	148.094	1371.27	138.3	1371.27	112.429	1371.27	137.508	1371.27	134.798	1371.27	134.234
	1371.48	148.161	1371.48	138.495	1371.48	112.71	1371.48	136.549	1371.48	134.134	1371.48	133.637
	1371.7	149.742	1371.7	137.059	1371.7	112.908	1371.7	137.795	1371.7	131.532	1371.7	133.31
	1371.91	150.16	1371.91	136.475	1371.91	113.175	1371.91	139.374	1371.91	130.93	1371.91	133.768
	1372.13	149.39	1372.13	136.618	1372.13	113.732	1372.13	140.392	1372.13	131.669	1372.13	134.393
	1372.34	148.836	1372.34	136.117	1372.34	113.306	1372.34	139.734	1372.34	131.688	1372.34	134.689
	1372.56	148.107	1372.56	135.76	1372.56	112.1	1372.56	138.109	1372.56	130.739	1372.56	133.768
	1372.77	146.38	1372.77	135.282	1372.77	111.698	1372.77	137.314	1372.77	129.802	1372.77	132.124
	1372.99	145.848	1372.99	133.553	1372.99	112.452	1372.99	137.169	1372.99	129.489	1372.99	130.335
	1373.2	146.692	1373.2	133.107	1373.2	112.436	1373.2	137.983	1373.2	130.04	1373.2	130.053
	1373.42	146.72	1373.42	134.659	1373.42	110.782	1373.42	140.168	1373.42	131.262	1373.42	131.588
	1373.63	147.077	1373.63	134.895	1373.63	110.255	1373.63	140.027	1373.63	130.865	1373.63	131.669
	1373.85	148.276	1373.85	133.79	1373.85	111.039	1373.85	137.739	1373.85	128.785	1373.85	129.583
	1374.06	148.675	1374.06	133.695	1374.06	111.521	1374.06	136.838	1374.06	127.275	1374.06	128.59
	1374.28	148.848	1374.28	134.354	1374.28	112.433	1374.28	136.814	1374.28	126.576	1374.28	129.476
	1374.49	148.707	1374.49	134.895	1374.49	113.591	1374.49	136.318	1374.49	127.213	1374.49	129.794
	1374.7	147.337	1374.7	135.482	1374.7	113.979	1374.7	134.591	1374.7	128.648	1374.7	129.693
	1374.92	146.335	1374.92	135.391	1374.92	113.324	1374.92	132.806	1374.92	127.934	1374.92	129.443
	1375.13	146.225	1375.13	134.703	1375.13	111.73	1375.13	132.098	1375.13	125.651	1375.13	128.229
	1375.35	145.239	1375.35	134.182	1375.35	110.495	1375.35	131.489	1375.35	125.209	1375.35	127.786
	1375.56	143.74	1375.56	133.754	1375.56	110.209	1375.56	130.884	1375.56	127.271	1375.56	128.513
	1375.78	143.14	1375.78	134.07	1375.78	110.092	1375.78	131.287	1375.78	127.687	1375.78	128.565
	1375.99	141.867	1375.99	136.23	1375.99	109.772	1375.99	133.936	1375.99	125.094	1375.99	129.603
	1376.21	140.63	1376.21	138.062	1376.21	109.609	1376.21	135.576	1376.21	123.583	1376.21	131.205
	1376.42	141.868	1376.42	137.481	1376.42	109.608	1376.42	132.764	1376.42	123.292	1376.42	129.939
	1376.64	143.065	1376.64	136.395	1376.64	109.201	1376.64	129.8	1376.64	123.232	1376.64	128.049
	1376.85	142.381	1376.85	135.113	1376.85	108.536	1376.85	127.955	1376.85	124.226	1376.85	128.547
	1377.07	141.4	1377.07	134.01	1377.07	108.251	1377.07	126.967	1377.07	124.727	1377.07	129.066
	1377.28	140.102	1377.28	134.354	1377.28	109.075	1377.28	128.406	1377.28	124.751	1377.28	127.688
	1377.5	139.692	1377.5	134.754	1377.5	109.699	1377.5	129.256	1377.5	125.101	1377.5	127.059
	1377.71	142.595	1377.71	131.669	1377.71	109.281	1377.71	130.641	1377.71	125.566	1377.71	129.695
	1377.93	145.099	1377.93	128.845	1377.93	108.91	1377.93	132.236	1377.93	125.547	1377.93	131.677
	1378.14	144.924	1378.14	133.794	1378.14	107.975	1378.14	132.706	1378.14	125.374	1378.14	130.657
	1378.36	144.19	1378.36	138.479	1378.36	107.05	1378.36	132.96	1378.36	125.66	1378.36	129.919
	1378.57	142.52	1378.57	135.585	1378.57	107.292	1378.57	130.906	1378.57	126.215	1378.57	130.499
	1378.78	141.461	1378.78	132.155	1378.78	107.257	1378.78	128.156	1378.78	126.364	1378.78	131.101
	1379	142.015	1379	130.881	1379	104.987	1379	124.865	1379	126.121	1379	129.828
	1379.21	142.368	1379.21	130.279	1379.21	103.042	1379.21	123.016	1379.21	126.184	1379.21	128.1
	1379.43	141.804	1379.43	129.942	1379.43	104.264	1379.43	126.973	1379.43	125.188	1379.43	126.984
	1379.64	140.898	1379.64	129.155	1379.64	105.588	1379.64	130.351	1379.64	123.669	1379.64	126.196
	1379.86	140.232	1379.86	127.676	1379.86	106.124	1379.86	129.476	1379.86	123.45	1379.86	126.271
	1380.07	139.894	1380.07	126.481	1380.07	106.487	1380.07	128.507	1380.07	123.733	1380.07	126.468
	1380.29	141.674	1380.29	125.304	1380.29	104.596	1380.29	129.336	1380.29	123.882	1380.29	126.366
	1380.5	143.595	1380.5	124.072	1380.5	102.37	1380.5	130.083	1380.5	123.888	1380.5	125.997
	1380.72	142.618	1380.72	125.146	1380.72	101.98	1380.72	128.635	1380.72	121.79	1380.72	126.309
	1380.93	141.176	1380.93	126.541	1380.93	102.171	1380.93	127.531	1380.93	119.025	1380.93	126.844
	1381.15	138.914	1381.15	124.056	1381.15	105.716	1381.15	127.923	1381.15	120.466	1381.15	126.614
	1381.36	136.379	1381.36	120.958	1381.36	109.586	1381.36	127.788	1381.36	123.196	1381.36	126.369
	1381.58	137.88	1381.58	124.849	1381.58	107.305	1381.58	127.698	1381.58	125.209	1381.58	124.529
	1381.79	140.1	1381.79	129.866	1381.79	103.967	1381.79	127.643	1381.79	126.474	1381.79	122.109
	1382.01	140.862	1382.01	129.675	1382.01	104.732	1382.01	128.1	1382.01	124.642	1382.01	123.749
	1382.22	141.261	1382.22	128.802	1382.22	105.898	1382.22	129.153	1382.22	122.742	1382.22	126.144
	1382.44	139.168	1382.44	126.852	1382.44	104.669	1382.44	125.802	1382.44	122.373	1382.44	124.918
	1382.65	136.61	1382.65	124.73	1382.65	103.518	1382.65	121.617	1382.65	122.053	1382.65	123.052
	1382.86	137.143	1382.86	125.432	1382.86	102.412	1382.86	122.427	1382.86	122.107	1382.86	123.6
	1383.08	138.351	1383.08	126.258	1383.08	101.012	1383.08	123.739	1383.08	121.726	1383.08	125.395
	1383.29	138.815	1383.29	126.565	1383.29	100.613	1383.29	123.893	1383.29	119.485	1383.29	124.215
	1383.51	139.184	1383.51	127.364	1383.51	101.029	1383.51	124.795	1383.51	117.866	1383.51	121.24
	1383.72	136.188	1383.72	125.928	1383.72	100.22	1383.72	125.906	1383.72	118.807	1383.72	122.235
	1383.94	132.136	1383.94	123.24	1383.94	98.4868	1383.94	126.354	1383.94	119.932	1383.94	124.656
	1384.15	135.474	1384.15	124.547	1384.15	98.177	1384.15	125.803	1384.15	119.67	1384.15	123.859
	1384.37	141.459	1384.37	128.17	1384.37	98.2924	1384.37	124.786	1384.37	118.947	1384.37	122.186
	1384.58	141.531	1384.58	127.438	1384.58	99.0316	1384.58	123.857	1384.58	118.137	1384.58	121.848
	1384.8	139.45	1384.8	123.934	1384.8	100.583	1384.8	123.147	1384.8	117.215	1384.8	122.105
	1385.01	138.228	1385.01	123.1	1385.01	102.133	1385.01	121.377	1385.01	117.215	1385.01	121.544
	1385.23	136.722	1385.23	123.881	1385.23	103.289	1385.23	119.112	1385.23	117.572	1385.23	120.439
	1385.44	137.052	1385.44	124.207	1385.44	102.801	1385.44	119.237	1385.44	117.828	1385.44	118.789
	1385.66	139.299	1385.66	124.021	1385.66	101.078	1385.66	120.336	1385.66	118.29	1385.66	116.731
	1385.87	138.686	1385.87	122.771	1385.87	100.509	1385.87	120.258	1385.87	118.157	1385.87	115.897
	1386.09	135.375	1386.09	120.961	1386.09	101.15	1386.09	120.296	1386.09	117.515	1386.09	116.166
	1386.3	133.935	1386.3	122.221	1386.3	99.6339	1386.3	121.164	1386.3	117.59	1386.3	118.685
	1386.51	133.867	1386.51	125.701	1386.51	96.461	1386.51	121.648	1386.51	118.666	1386.51	122.234
	1386.73	133.74	1386.73	125.917	1386.73	95.5695	1386.73	122.549	1386.73	118.384	1386.73	121.831
	1386.94	133.831	1386.94	123.468	1386.94	96.4206	1386.94	124.333	1386.94	116.086	1386.94	118.147
	1387.16	134.123	1387.16	122.622	1387.16	96.8596	1387.16	124.628	1387.16	114.638	1387.16	116.956
	1387.37	134.957	1387.37	124.482	1387.37	97.1981	1387.37	123.372	1387.37	114.224	1387.37	119.227
	1387.59	135.655	1387.59	124.734	1387.59	97.0832	1387.59	122.135	1387.59	113.752	1387.59	120.372
	1387.8	135.823	1387.8	120.833	1387.8	96.8938	1387.8	120.336	1387.8	113.671	1387.8	119.161
	1388.02	134.419	1388.02	118.3	1388.02	97.3901	1388.02	119.008	1388.02	114.009	1388.02	118.14
	1388.23	131.364	1388.23	119.856	1388.23	98.0974	1388.23	120.485	1388.23	115.124	1388.23	118.059
	1388.45	130.249	1388.45	121.584	1388.45	97.9565	1388.45	121.692	1388.45	116.116	1388.45	117.847
	1388.66	131.989	1388.66	121.958	1388.66	96.6871	1388.66	119.87	1388.66	116.422	1388.66	117.532
	1388.88	132.061	1388.88	121.535	1388.88	96.0881	1388.88	118.264	1388.88	116.784	1388.88	117.715
	1389.09	128.548	1389.09	119.732	1389.09	95.9993	1389.09	118.05	1389.09	116.219	1389.09	118.006
	1389.31	126.915	1389.31	117.928	1389.31	95.5866	1389.31	117.708	1389.31	114.843	1389.31	117.884
	1389.52	129.346	1389.52	117.949	1389.52	95.8223	1389.52	117.659	1389.52	113.489	1389.52	117.61
	1389.74	131.694	1389.74	119.019	1389.74	95.4607	1389.74	117.039	1389.74	112.695	1389.74	116.989
	1389.95	133.429	1389.95	120.035	1389.95	93.0948	1389.95	114.165	1389.95	112.583	1389.95	114.523
	1390.17	133.823	1390.17	120.518	1390.17	91.7595	1390.17	112.778	1390.17	113.239	1390.17	113.243
	1390.38	131.422	1390.38	120.638	1390.38	93.0893	1390.38	115.981	1390.38	114.652	1390.38	115.721
	1390.59	129.277	1390.59	119.941	1390.59	94.342	1390.59	116.662	1390.59	115.183	1390.59	117.243
	1390.81	127.337	1390.81	117.529	1390.81	95.7271	1390.81	111.643	1390.81	114.581	1390.81	115.843
	1391.02	126.424	1391.02	115.567	1391.02	96.6824	1391.02	109.407	1391.02	113.543	1391.02	114.77
	1391.24	128.48	1391.24	114.408	1391.24	96.18	1391.24	112.604	1391.24	111.792	1391.24	116.329
	1391.45	129.287	1391.45	113.689	1391.45	95.585	1391.45	114.941	1391.45	110.675	1391.45	117.258
	1391.67	127.308	1391.67	113.663	1391.67	92.4745	1391.67	115.498	1391.67	110.932	1391.67	114.718
	1391.88	126.226	1391.88	113.129	1391.88	89.2814	1391.88	115.749	1391.88	111.046	1391.88	112.873
	1392.1	125.496	1392.1	114.39	1392.1	89.0613	1392.1	115.091	1392.1	111.043	1392.1	114.232
	1392.31	124.425	1392.31	116.316	1392.31	89.4996	1392.31	113.904	1392.31	111.432	1392.31	115.535
	1392.53	123.983	1392.53	116.635	1392.53	90.5209	1392.53	111.224	1392.53	112.107	1392.53	116.053
	1392.74	123.299	1392.74	116.36	1392.74	91.1738	1392.74	109.355	1392.74	112.05	1392.74	116.448
	1392.96	125.55	1392.96	114.537	1392.96	92.3923	1392.96	110.435	1392.96	111.2	1392.96	115.805
	1393.17	128.359	1393.17	113.411	1393.17	93.6574	1393.17	111.55	1393.17	110.533	1393.17	115.06
	1393.39	129.98	1393.39	117.126	1393.39	92.2559	1393.39	115.069	1393.39	109.986	1393.39	112.954
	1393.6	131.089	1393.6	120.315	1393.6	90.6713	1393.6	117.999	1393.6	109.694	1393.6	110.978
	1393.82	129.007	1393.82	118.112	1393.82	91.588	1393.82	115.162	1393.82	108.943	1393.82	111.17
	1394.03	126.719	1394.03	115.905	1394.03	92.5372	1394.03	112.523	1394.03	107.909	1394.03	111.405
	1394.25	125.9	1394.25	114.262	1394.25	91.0767	1394.25	113.043	1394.25	108.28	1394.25	111.655
	1394.46	125.291	1394.46	112.84	1394.46	89.5989	1394.46	113.816	1394.46	109.04	1394.46	112.143
	1394.67	125.856	1394.67	113.251	1394.67	90.0011	1394.67	114.741	1394.67	108.868	1394.67	112.352
	1394.89	126.564	1394.89	113.579	1394.89	90.5878	1394.89	115.273	1394.89	108.451	1394.89	112.167
	1395.1	125.444	1395.1	113.033	1395.1	91.1258	1395.1	112.618	1395.1	107.677	1395.1	112.079
	1395.32	124.08	1395.32	112.953	1395.32	91.4832	1395.32	110.192	1395.32	106.713	1395.32	112.151
	1395.53	124.295	1395.53	114.112	1395.53	90.6564	1395.53	109.992	1395.53	106.308	1395.53	112.087
	1395.75	124.677	1395.75	114.782	1395.75	89.8658	1395.75	109.916	1395.75	106.509	1395.75	112.152
	1395.96	125.183	1395.96	115.81	1395.96	89.1093	1395.96	110.054	1395.96	108.162	1395.96	111.591
	1396.18	125.66	1396.18	117.254	1396.18	88.4572	1396.18	110.151	1396.18	109.525	1396.18	110.604
	1396.39	124.625	1396.39	116.465	1396.39	89.791	1396.39	108.428	1396.39	109.374	1396.39	109.597
	1396.61	123.328	1396.61	115.344	1396.61	91.0997	1396.61	106.797	1396.61	109.142	1396.61	109.085
	1396.82	123.168	1396.82	112.197	1396.82	90.2428	1396.82	107.122	1396.82	108.117	1396.82	110.095
	1397.04	123.79	1397.04	108.937	1397.04	89.0588	1397.04	107.302	1397.04	107.203	1397.04	110.954
	1397.25	123.774	1397.25	110.629	1397.25	89.5811	1397.25	108.032	1397.25	106.353	1397.25	109.748
	1397.47	122.565	1397.47	113.279	1397.47	90.7259	1397.47	109.069	1397.47	105.4	1397.47	108.234
	1397.68	122.097	1397.68	111.908	1397.68	89.4571	1397.68	107.435	1397.68	104.534	1397.68	108.466
	1397.9	122.743	1397.9	109.127	1397.9	87.6972	1397.9	105.506	1397.9	104.088	1397.9	109.529
	1398.11	121.424	1398.11	108.265	1398.11	88.1897	1398.11	106.534	1398.11	105.294	1398.11	108.981
	1398.33	118.871	1398.33	108.336	1398.33	88.9245	1398.33	108.166	1398.33	106.378	1398.33	107.517
	1398.54	119.013	1398.54	109.66	1398.54	88.8861	1398.54	107.738	1398.54	105.956	1398.54	106.983
	1398.75	120.837	1398.75	110.632	1398.75	89.1312	1398.75	106.871	1398.75	105.233	1398.75	107.272
	1398.97	123.162	1398.97	111.334	1398.97	88.2102	1398.97	106.391	1398.97	104.179	1398.97	107.594
	1399.18	124.367	1399.18	112.583	1399.18	86.4791	1399.18	106.24	1399.18	103.175	1399.18	107.113
	1399.4	122.928	1399.4	111.125	1399.4	86.4793	1399.4	106.305	1399.4	103.136	1399.4	106.165
	1399.61	121.235	1399.61	108.147	1399.61	87.0797	1399.61	106.633	1399.61	103.673	1399.61	105.884
	1399.83	120.999	1399.83	107.955	1399.83	86.2652	1399.83	105.433	1399.83	103.537	1399.83	107.452
	1400.04	121.512	1400.04	110.152	1400.04	85.4545	1400.04	103.481	1400.04	102.878	1400.04	109.145
	1400.26	121.797	1400.26	111.861	1400.26	84.9672	1400.26	102.303	1400.26	102.704	1400.26	107.735
	1400.47	122.243	1400.47	112.076	1400.47	84.4796	1400.47	101.444	1400.47	102.977	1400.47	105.043
	1400.69	121.234	1400.69	111.147	1400.69	84.8907	1400.69	102.66	1400.69	102.873	1400.69	105.165
	1400.9	118.738	1400.9	110.439	1400.9	85.269	1400.9	104.672	1400.9	102.339	1400.9	107.282
	1401.12	118.317	1401.12	110.41	1401.12	83.8216	1401.12	104.289	1401.12	101.965	1401.12	106.447
	1401.33	119.685	1401.33	110.11	1401.33	81.936	1401.33	103.338	1401.33	101.716	1401.33	103.826
	1401.55	119.486	1401.55	108.516	1401.55	82.3939	1401.55	102.805	1401.55	101.39	1401.55	104.121
	1401.76	117.527	1401.76	106.385	1401.76	84.0605	1401.76	102.591	1401.76	100.928	1401.76	106.063
	1401.98	117.077	1401.98	105.759	1401.98	85.0324	1401.98	102.976	1401.98	101.227	1401.98	106.171
	1402.19	118.905	1402.19	106.258	1402.19	85.5524	1402.19	102.942	1402.19	102.064	1402.19	105.13
	1402.4	120.07	1402.4	107.266	1402.4	86.0247	1402.4	103.543	1402.4	101.888	1402.4	105.053
	1402.62	119.527	1402.62	109.176	1402.62	86.2314	1402.62	105.124	1402.62	101.252	1402.62	105.235
	1402.83	118.405	1402.83	109.3	1402.83	84.8351	1402.83	105.73	1402.83	100.8	1402.83	105.286
	1403.05	117.465	1403.05	107.781	1403.05	82.6712	1403.05	104.838	1403.05	99.9054	1403.05	106.249
	1403.26	117.287	1403.26	107.202	1403.26	82.5324	1403.26	102.987	1403.26	100.42	1403.26	106.688
	1403.48	117.948	1403.48	106.84	1403.48	83.9447	1403.48	100.219	1403.48	102.589	1403.48	105.268
	1403.69	117.862	1403.69	106.633	1403.69	83.9584	1403.69	98.8602	1403.69	102.408	1403.69	103.787
	1403.91	116.726	1403.91	106.845	1403.91	81.5455	1403.91	99.9371	1403.91	99.7937	1403.91	102.993
	1404.12	116.161	1404.12	106.76	1404.12	79.9017	1404.12	100.88	1404.12	98.9606	1404.12	102.767
	1404.34	116.672	1404.34	105.965	1404.34	80.3131	1404.34	100.375	1404.34	100.089	1404.34	103.49
	1404.55	117.987	1404.55	104.73	1404.55	80.7932	1404.55	99.9136	1404.55	100.623	1404.55	103.747
	1404.77	119.778	1404.77	104.746	1404.77	81.3023	1404.77	99.9393	1404.77	100.937	1404.77	103.093
	1404.98	120.439	1404.98	105.735	1404.98	81.8859	1404.98	99.6558	1404.98	101.231	1404.98	102.601
	1405.2	119.558	1405.2	105.599	1405.2	82.0992	1405.2	98.7108	1405.2	100.553	1405.2	102.038
	1405.41	118.566	1405.41	105.166	1405.41	81.9202	1405.41	98.2669	1405.41	99.7764	1405.41	101.939
	1405.63	117.378	1405.63	105.828	1405.63	81.5564	1405.63	98.403	1405.63	98.9043	1405.63	102.803
	1405.84	116.199	1405.84	106.462	1405.84	81.5686	1405.84	98.9368	1405.84	97.3388	1405.84	102.416
	1406.06	115.264	1406.06	106.776	1406.06	81.6703	1406.06	100.258	1406.06	95.804	1406.06	100.902
	1406.27	115.48	1406.27	106.401	1406.27	81.4374	1406.27	100.556	1406.27	95.6321	1406.27	100.52
	1406.48	116.911	1406.48	104.163	1406.48	80.4791	1406.48	98.4574	1406.48	96.2941	1406.48	100.501
	1406.7	117.122	1406.7	102.692	1406.7	79.6988	1406.7	96.787	1406.7	97.0313	1406.7	100.702
	1406.91	116.495	1406.91	103.405	1406.91	79.8322	1406.91	96.958	1406.91	97.4768	1406.91	102.251
	1407.13	116.346	1407.13	104.394	1407.13	80.0458	1407.13	97.7364	1407.13	97.0211	1407.13	103.4
	1407.34	116.962	1407.34	104.19	1407.34	80.7267	1407.34	98.5251	1407.34	96.6817	1407.34	103.088
	1407.56	117.215	1407.56	103.24	1407.56	81.5161	1407.56	98.4971	1407.56	96.6548	1407.56	102.374
	1407.77	115.784	1407.77	103.479	1407.77	81.6848	1407.77	97.1062	1407.77	96.5065	1407.77	101.218
	1407.99	114.589	1407.99	104.023	1407.99	81.5719	1407.99	96.3114	1407.99	97.0266	1407.99	100.342
	1408.2	113.604	1408.2	103.522	1408.2	81.0241	1408.2	97.0701	1408.2	98.2644	1408.2	99.475
	1408.42	112.72	1408.42	102.641	1408.42	80.3942	1408.42	97.5595	1408.42	98.4379	1408.42	98.8858
	1408.63	113.364	1408.63	102.107	1408.63	79.3939	1408.63	96.7782	1408.63	96.1226	1408.63	99.582
	1408.85	114.058	1408.85	102.03	1408.85	78.3627	1408.85	95.8455	1408.85	94.7842	1408.85	100.044
	1409.06	113.603	1409.06	101.838	1409.06	78.2524	1409.06	95.6988	1409.06	96.0613	1409.06	99.8741
	1409.28	113.227	1409.28	101.706	1409.28	78.4483	1409.28	96.0751	1409.28	96.1102	1409.28	100
	1409.49	112.67	1409.49	101.421	1409.49	77.7846	1409.49	96.5314	1409.49	95.3353	1409.49	100.243
	1409.71	111.788	1409.71	100.974	1409.71	77.2141	1409.71	96.7408	1409.71	96.1081	1409.71	99.5002
	1409.92	112.414	1409.92	101.118	1409.92	77.0153	1409.92	95.7435	1409.92	95.8751	1409.92	97.9145
	1410.14	113.19	1410.14	101.999	1410.14	77.0579	1410.14	95.4906	1410.14	94.3309	1410.14	97.466
	1410.35	114.103	1410.35	102.533	1410.35	78.7665	1410.35	96.8654	1410.35	93.7061	1410.35	98.2633
	1410.56	114.839	1410.56	102.56	1410.56	79.5378	1410.56	97.2694	1410.56	93.7537	1410.56	98.6121
	1410.78	112.87	1410.78	101.937	1410.78	77.6527	1410.78	99.0061	1410.78	94.3774	1410.78	99.0066
	1410.99	111.417	1410.99	100.338	1410.99	76.489	1410.99	100.539	1410.99	95.2963	1410.99	99.1575
	1411.21	111.912	1411.21	98.4405	1411.21	76.97	1411.21	96.6062	1411.21	95.2388	1411.21	97.7296
	1411.42	111.81	1411.42	97.2914	1411.42	76.8164	1411.42	93.045	1411.42	94.341	1411.42	96.2271
	1411.64	110.514	1411.64	98.4185	1411.64	76.1976	1411.64	93.5136	1411.64	93.1633	1411.64	95.3859
	1411.85	109.274	1411.85	99.8457	1411.85	76.3525	1411.85	93.7019	1411.85	92.4676	1411.85	94.5107
	1412.07	109.137	1412.07	100.086	1412.07	76.3377	1412.07	92.3524	1412.07	93.4566	1412.07	95.5506
	1412.28	109.219	1412.28	100.723	1412.28	75.5999	1412.28	92.0762	1412.28	94.3958	1412.28	97.3635
	1412.5	108.414	1412.5	100.751	1412.5	75.7512	1412.5	93.5958	1412.5	94.2073	1412.5	98.2726
	1412.71	108.248	1412.71	100.46	1412.71	76.9278	1412.71	93.7833	1412.71	93.321	1412.71	98.4336
	1412.93	109.474	1412.93	100.623	1412.93	78.1301	1412.93	92.3403	1412.93	93.0407	1412.93	97.849
	1413.14	110.015	1413.14	100.289	1413.14	78.2318	1413.14	91.0831	1413.14	93.1333	1413.14	97.4387
	1413.36	109.259	1413.36	99.5538	1413.36	76.7176	1413.36	91.4796	1413.36	92.3599	1413.36	97.6598
	1413.57	108.688	1413.57	99.3623	1413.57	75.6119	1413.57	92.5842	1413.57	91.8805	1413.57	98.1077
	1413.79	110.117	1413.79	99.1365	1413.79	75.3274	1413.79	92.4041	1413.79	92.009	1413.79	98.6211
	1414	111.856	1414	98.0701	1414	75.101	1414	91.5731	1414	91.8981	1414	98.4276
	1414.22	111.199	1414.22	98.0325	1414.22	75.3412	1414.22	91.4197	1414.22	91.9745	1414.22	97.0341
	1414.43	109.539	1414.43	99.2252	1414.43	75.1535	1414.43	91.4029	1414.43	92.4951	1414.43	96.1413
	1414.64	109.179	1414.64	99.4136	1414.64	74.4445	1414.64	90.9207	1414.64	92.5427	1414.64	96.9721
	1414.86	109.639	1414.86	99.107	1414.86	74.3458	1414.86	90.3438	1414.86	91.8204	1414.86	97.7737
	1415.07	108.662	1415.07	98.1267	1415.07	75.3572	1415.07	91.1821	1415.07	91.9253	1415.07	96.2553
	1415.29	107.264	1415.29	97.364	1415.29	76.1873	1415.29	92.0912	1415.29	92.2386	1415.29	94.6098
	1415.5	107.472	1415.5	98.7311	1415.5	75.8436	1415.5	92.3025	1415.5	91.4878	1415.5	95.7032
	1415.72	107.842	1415.72	99.83	1415.72	75.0553	1415.72	92.5346	1415.72	90.5282	1415.72	96.9947
	1415.93	107.179	1415.93	98.2181	1415.93	73.5446	1415.93	91.8932	1415.93	89.9903	1415.93	96.5634
	1416.15	106.607	1416.15	96.4834	1416.15	72.3125	1416.15	90.8223	1416.15	90.1879	1416.15	96.1583
	1416.36	106.5	1416.36	98.4882	1416.36	72.8252	1416.36	90.8438	1416.36	91.872	1416.36	96.5564
	1416.58	106.612	1416.58	101.303	1416.58	73.5333	1416.58	90.9897	1416.58	92.9357	1416.58	96.4428
	1416.79	108.256	1416.79	100.514	1416.79	74.4977	1416.79	91.1738	1416.79	91.8456	1416.79	96.4131
	1417.01	109.907	1417.01	98.585	1417.01	75.1678	1417.01	91.8017	1417.01	90.7846	1417.01	96.9209
	1417.22	108.95	1417.22	96.7502	1417.22	74.1047	1417.22	91.4802	1417.22	90.3354	1417.22	97.075
	1417.44	107.347	1417.44	95.4693	1417.44	73.3135	1417.44	90.3941	1417.44	89.8102	1417.44	96.6254
	1417.65	107.402	1417.65	95.8756	1417.65	73.4539	1417.65	88.7205	1417.65	89.503	1417.65	95.3238
	1417.87	107.997	1417.87	96.3958	1417.87	73.3827	1417.87	86.9515	1417.87	89.5416	1417.87	94.216
	1418.08	108.254	1418.08	96.3703	1418.08	73.2758	1418.08	87.8157	1418.08	89.9849	1418.08	93.8018
	1418.3	108.146	1418.3	96.1534	1418.3	73.3015	1418.3	89.7303	1418.3	90.1001	1418.3	93.8425
	1418.51	107.647	1418.51	97.1231	1418.51	73.4949	1418.51	89.1385	1418.51	89.4418	1418.51	95.0986
	1418.72	107.52	1418.72	98.2894	1418.72	73.7139	1418.72	87.6481	1418.72	89.1179	1418.72	95.9545
	1418.94	107.354	1418.94	96.0706	1418.94	73.1308	1418.94	88.5795	1418.94	90.2238	1418.94	95.09
	1419.15	106.632	1419.15	93.4953	1419.15	72.1265	1419.15	89.9919	1419.15	91.0699	1419.15	94.3013
	1419.37	105.753	1419.37	94.2327	1419.37	72.1602	1419.37	90.3419	1419.37	90.1814	1419.37	94.1645
	1419.58	105.049	1419.58	95.3953	1419.58	72.9555	1419.58	90.903	1419.58	89.4626	1419.58	93.9799
	1419.8	104.864	1419.8	95.2632	1419.8	74.0679	1419.8	89.9255	1419.8	88.4624	1419.8	94.0403
	1420.01	104.983	1420.01	94.3774	1420.01	74.439	1420.01	88.3952	1420.01	87.098	1420.01	94.0648
	1420.23	104.361	1420.23	93.9496	1420.23	73.2007	1420.23	87.4211	1420.23	88.8	1420.23	93.5966
	1420.44	103.504	1420.44	94.7389	1420.44	72.5945	1420.44	86.2097	1420.44	91.5649	1420.44	92.7165
	1420.66	103.527	1420.66	95.3143	1420.66	72.5364	1420.66	86.5262	1420.66	90.845	1420.66	91.8885
	1420.87	103.712	1420.87	94.8034	1420.87	72.0857	1420.87	87.3697	1420.87	88.934	1420.87	91.5969
	1421.09	103.589	1421.09	93.9678	1421.09	72.3759	1421.09	86.6086	1421.09	89.041	1421.09	92.1235
	1421.3	103.31	1421.3	93.7822	1421.3	72.5118	1421.3	86.1895	1421.3	89.7613	1421.3	92.8929
	1421.52	103.809	1421.52	94.9287	1421.52	71.8701	1421.52	86.5754	1421.52	89.3296	1421.52	91.8637
	1421.73	105.032	1421.73	96.0045	1421.73	71.8027	1421.73	86.2168	1421.73	88.4148	1421.73	90.2939
	1421.95	105.47	1421.95	95.4294	1421.95	71.6183	1421.95	86.0271	1421.95	87.515	1421.95	91.5094
	1422.16	104.73	1422.16	94.4627	1422.16	70.8798	1422.16	86.5267	1422.16	86.9568	1422.16	93.4094
	1422.37	104.654	1422.37	93.7625	1422.37	71.2586	1422.37	86.0155	1422.37	86.953	1422.37	92.702
	1422.59	105.326	1422.59	93.1705	1422.59	71.8706	1422.59	84.8337	1422.59	86.8091	1422.59	91.1215
	1422.8	104.275	1422.8	92.5708	1422.8	71.5581	1422.8	84.8464	1422.8	86.9974	1422.8	91.697
	1423.02	102.677	1423.02	91.9102	1423.02	70.9991	1423.02	86.2833	1423.02	87.6382	1423.02	92.9312
	1423.23	102.527	1423.23	91.9088	1423.23	70.4067	1423.23	88.313	1423.23	87.3036	1423.23	92.2659
	1423.45	102.585	1423.45	92.0872	1423.45	70.4315	1423.45	89.4173	1423.45	86.1639	1423.45	91.3933
	1423.66	102.977	1423.66	92.9938	1423.66	71.1289	1423.66	88.1615	1423.66	86.7015	1423.66	91.7474
	1423.88	103.422	1423.88	94.8295	1423.88	71.5181	1423.88	86.4999	1423.88	88.5577	1423.88	92.1529
	1424.09	103.627	1424.09	94.8276	1424.09	70.9073	1424.09	86.7254	1424.09	87.9511	1424.09	92.0797
	1424.31	104.124	1424.31	93.4521	1424.31	69.8757	1424.31	88.0854	1424.31	85.7382	1424.31	92.0959
	1424.52	103.906	1424.52	93.4787	1424.52	69.8048	1424.52	88.2977	1424.52	85.0478	1424.52	91.1052
	1424.74	103.199	1424.74	94.2057	1424.74	70.2788	1424.74	87.8089	1424.74	85.3454	1424.74	89.5573
	1424.95	102.535	1424.95	93.1049	1424.95	70.8282	1424.95	86.6928	1424.95	85.56	1424.95	89.5248
	1425.17	101.694	1425.17	91.0719	1425.17	71.424	1425.17	84.9959	1425.17	85.715	1425.17	90.2674
	1425.38	101.945	1425.38	90.7697	1425.38	71.6886	1425.38	84.3526	1425.38	86.0266	1425.38	90.0695
	1425.6	102.963	1425.6	91.3752	1425.6	71.9163	1425.6	85.1664	1425.6	86.6465	1425.6	89.1469
	1425.81	102.84	1425.81	91.391	1425.81	71.6292	1425.81	85.5808	1425.81	86.7976	1425.81	88.7056
	1426.03	101.905	1426.03	91.6085	1426.03	70.7159	1426.03	84.7088	1426.03	87.1121	1426.03	89.2085
	1426.24	102.063	1426.24	92.0386	1426.24	70.1133	1426.24	84.3407	1426.24	86.7638	1426.24	89.797
	1426.45	103.357	1426.45	91.9848	1426.45	70.1984	1426.45	85.5636	1426.45	84.857	1426.45	89.8727
	1426.67	103.716	1426.67	91.7697	1426.67	70.1661	1426.67	85.9663	1426.67	84.2266	1426.67	89.5007
	1426.88	102.997	1426.88	91.9661	1426.88	69.7479	1426.88	85.0481	1426.88	85.6499	1426.88	89.4302
	1427.1	102.692	1427.1	92.2635	1427.1	69.3231	1427.1	84.5806	1427.1	86.2398	1427.1	89.2194
	1427.31	102.574	1427.31	92.4252	1427.31	68.9904	1427.31	85.2813	1427.31	85.5695	1427.31	88.4914
	1427.53	102.324	1427.53	92.1466	1427.53	68.8064	1427.53	85.0957	1427.53	85.056	1427.53	88.4553
	1427.74	102.441	1427.74	91.4393	1427.74	68.7108	1427.74	83.5336	1427.74	84.903	1427.74	89.2978
	1427.96	102.921	1427.96	91.0327	1427.96	69.0055	1427.96	82.6043	1427.96	85.0921	1427.96	89.6659
	1428.17	103.465	1428.17	91.1738	1428.17	70.0192	1428.17	82.8214	1428.17	86.1514	1428.17	89.5132
	1428.39	103.821	1428.39	90.9705	1428.39	70.7427	1428.39	83.3473	1428.39	86.3797	1428.39	89.0363
	1428.6	103.585	1428.6	89.8998	1428.6	70.9082	1428.6	84.286	1428.6	84.8818	1428.6	88.3342
	1428.82	103.439	1428.82	89.5573	1428.82	70.902	1428.82	84.2188	1428.82	84.0439	1428.82	88.2117
	1429.03	103.894	1429.03	91.0316	1429.03	70.2604	1429.03	82.993	1429.03	83.904	1429.03	88.6964
[truncated: 2,660 more rows]
