# Supplementary material for: Unveiling the dynamic active site of defective carbon-based electrocatalysts for hydrogen peroxide production
Source: Nat Commun. 2023 Oct 7;14:6275. doi: 10.1038/s41467-023-41947-7 (PMC10560253; doi:10.1038/s41467-023-41947-7)
Supplement: Supplementary file 3 — Source Data [file 41467_2023_41947_MOESM3_ESM.zip › Source Data 2.xls]

## Sheet: Fig. 2a
RRDE data	O-PG			O-DG-5			O-DG-15			O-DG-30
	1.16668	0.44077	0.02787	1.16668	0.37432	0.03317	1.16668	0.43823	0.05334	1.16668	0.08057	0.05329
	1.16468	0.39213	0.02734	1.16468	0.3186	0.03286	1.16468	0.35969	0.05308	1.16468	0.06707	0.05295
	1.16268	0.36001	0.02696	1.16268	0.28386	0.03266	1.16268	0.31701	0.05276	1.16268	0.06106	0.05259
	1.16068	0.33394	0.02659	1.16068	0.25445	0.03253	1.16068	0.28466	0.05243	1.16068	0.05628	0.05222
	1.15868	0.30985	0.02623	1.15868	0.22989	0.03229	1.15868	0.25675	0.05195	1.15868	0.05201	0.05199
	1.15668	0.28807	0.02599	1.15668	0.20874	0.03209	1.15668	0.23283	0.05162	1.15668	0.04853	0.05188
	1.15468	0.26677	0.02579	1.15468	0.18943	0.0316	1.15468	0.21129	0.05155	1.15468	0.04477	0.05167
	1.15268	0.2492	0.0256	1.15268	0.17273	0.03133	1.15268	0.19181	0.05141	1.15268	0.04219	0.05142
	1.15068	0.23275	0.0254	1.15068	0.15803	0.03116	1.15068	0.1744	0.05125	1.15068	0.03947	0.05109
	1.14868	0.21836	0.02518	1.14868	0.14515	0.03119	1.14868	0.15914	0.05099	1.14868	0.03694	0.05086
	1.14668	0.20548	0.02497	1.14668	0.13323	0.03119	1.14668	0.14475	0.05066	1.14668	0.03467	0.05077
	1.14468	0.19364	0.02482	1.14468	0.1221	0.0311	1.14468	0.13211	0.05047	1.14468	0.0324	0.05063
	1.14268	0.18187	0.02466	1.14268	0.11216	0.03104	1.14268	0.12043	0.05041	1.14268	0.03037	0.05048
	1.14068	0.16979	0.02451	1.14068	0.10286	0.03093	1.14068	0.10954	0.05039	1.14068	0.02861	0.05039
	1.13868	0.15986	0.02445	1.13868	0.0942	0.03048	1.13868	0.09912	0.05021	1.13868	0.02686	0.05034
	1.13668	0.15055	0.02435	1.13668	0.08641	0.03034	1.13668	0.08967	0.05008	1.13668	0.02509	0.05019
	1.13468	0.14149	0.02427	1.13468	0.07887	0.03027	1.13468	0.0806	0.04975	1.13468	0.02358	0.05001
	1.13268	0.13386	0.02409	1.13268	0.07234	0.03013	1.13268	0.07286	0.04961	1.13268	0.02225	0.04987
	1.13068	0.12711	0.02396	1.13068	0.06588	0.03025	1.13068	0.0652	0.04963	1.13068	0.02094	0.04973
	1.12868	0.11971	0.02384	1.12868	0.05971	0.03025	1.12868	0.05796	0.04967	1.12868	0.01963	0.04962
	1.12668	0.1128	0.02371	1.12668	0.05418	0.03023	1.12668	0.05121	0.04966	1.12668	0.01846	0.04956
	1.12468	0.10564	0.02377	1.12468	0.04897	0.03017	1.12468	0.04497	0.04935	1.12468	0.01742	0.04954
	1.12268	0.09936	0.02369	1.12268	0.04404	0.02995	1.12268	0.0391	0.04913	1.12268	0.01621	0.04957
	1.12068	0.0934	0.02365	1.12068	0.03937	0.02968	1.12068	0.03357	0.04911	1.12068	0.01531	0.04939
	1.11868	0.08784	0.0235	1.11868	0.035	0.02964	1.11868	0.0283	0.04901	1.11868	0.01424	0.04917
	1.11668	0.08315	0.02332	1.11668	0.03101	0.02964	1.11668	0.0235	0.04899	1.11668	0.01337	0.0491
	1.11468	0.07819	0.02325	1.11468	0.02715	0.02975	1.11468	0.01874	0.04887	1.11468	0.01252	0.04905
	1.11268	0.07339	0.02321	1.11268	0.02331	0.02975	1.11268	0.01424	0.04854	1.11268	0.01154	0.04894
	1.11068	0.06823	0.02314	1.11068	0.01998	0.02968	1.11068	0.00999	0.04848	1.11068	0.01068	0.04898
	1.10868	0.06391	0.02316	1.10868	0.0168	0.02961	1.10868	0.00606	0.0485	1.10868	0.01002	0.04898
	1.10668	0.05986	0.02311	1.10668	0.01347	0.0293	1.10668	0.0023	0.04854	1.10668	0.00932	0.04895
	1.10468	0.05602	0.02309	1.10468	0.01045	0.02917	1.10468	-0.00124	0.04849	1.10468	0.0085	0.04878
	1.10268	0.05238	0.02292	1.10268	0.00738	0.02915	1.10268	-0.00479	0.0483	1.10268	0.00772	0.04863
	1.10068	0.049	0.02283	1.10068	0.00477	0.02925	1.10068	-0.00813	0.04812	1.10068	0.00706	0.04856
	1.09868	0.04537	0.0228	1.09868	0.00237	0.0293	1.09868	-0.01123	0.04807	1.09868	0.00645	0.04845
	1.09668	0.04195	0.02278	1.09668	-0.000214227	0.02934	1.09668	-0.01404	0.0482	1.09668	0.00567	0.04839
	1.09468	0.03874	0.0229	1.09468	-0.00247	0.02944	1.09468	-0.01683	0.04823	1.09468	0.00527	0.04866
	1.09268	0.03579	0.02287	1.09268	-0.00471	0.02937	1.09268	-0.01941	0.04817	1.09268	0.00463	0.04866
	1.09068	0.03269	0.02283	1.09068	-0.00709	0.02898	1.09068	-0.02223	0.04793	1.09068	0.00404	0.04859
	1.08868	0.02997	0.0228	1.08868	-0.00907	0.02895	1.08868	-0.02493	0.04782	1.08868	0.0035	0.04851
	1.08668	0.02733	0.02261	1.08668	-0.0111	0.02893	1.08668	-0.02722	0.04786	1.08668	0.00297	0.04831
	1.08468	0.02475	0.02256	1.08468	-0.01284	0.02903	1.08468	-0.02941	0.04795	1.08468	0.00247	0.0483
	1.08268	0.02222	0.02257	1.08268	-0.01459	0.02909	1.08268	-0.03179	0.04796	1.08268	0.00199	0.04818
	1.08068	0.01975	0.02252	1.08068	-0.01636	0.02904	1.08068	-0.03393	0.04792	1.08068	0.00142	0.04817
	1.07868	0.0174	0.0225	1.07868	-0.01812	0.029	1.07868	-0.03615	0.04766	1.07868	0.00106	0.04825
	1.07668	0.01521	0.02251	1.07668	-0.01975	0.02893	1.07668	-0.03803	0.04757	1.07668	0.000592038	0.04826
	1.07468	0.013	0.02249	1.07468	-0.02136	0.02867	1.07468	-0.03992	0.04774	1.07468	3.60191e-05	0.0482
	1.07268	0.01095	0.02241	1.07268	-0.02289	0.0286	1.07268	-0.04153	0.04778	1.07268	-0.000332006	0.04806
	1.07068	0.00894	0.02229	1.07068	-0.02443	0.02861	1.07068	-0.04367	0.04768	1.07068	-0.000817675	0.04799
	1.06868	0.00703	0.02213	1.06868	-0.02567	0.02862	1.06868	-0.04522	0.04744	1.06868	-0.00121	0.04787
	1.06668	0.00518	0.02208	1.06668	-0.02707	0.0287	1.06668	-0.04672	0.04723	1.06668	-0.00156	0.04781
	1.06468	0.00336	0.02211	1.06468	-0.02854	0.02875	1.06468	-0.04807	0.04713	1.06468	-0.00202	0.04785
	1.06268	0.00164	0.02211	1.06268	-0.02975	0.02876	1.06268	-0.04965	0.0473	1.06268	-0.00238	0.04789
	1.06068	5.94191e-05	0.02214	1.06068	-0.03107	0.02852	1.06068	-0.05083	0.04727	1.06068	-0.00266	0.04786
	1.05868	-0.00155	0.02209	1.05868	-0.0325	0.02838	1.05868	-0.05246	0.04725	1.05868	-0.0031	0.04781
	1.05668	-0.00307	0.02197	1.05668	-0.03356	0.02839	1.05668	-0.05381	0.04705	1.05668	-0.00349	0.04773
	1.05468	-0.00458	0.02191	1.05468	-0.03476	0.02835	1.05468	-0.05531	0.04693	1.05468	-0.00389	0.04762
	1.05268	-0.00607	0.02189	1.05268	-0.03552	0.02843	1.05268	-0.05637	0.04697	1.05268	-0.00422	0.04758
	1.05068	-0.00752	0.02185	1.05068	-0.0368	0.0286	1.05068	-0.05771	0.0471	1.05068	-0.00458	0.04754
	1.04868	-0.00891	0.02191	1.04868	-0.03775	0.0286	1.04868	-0.05903	0.047	1.04868	-0.00491	0.04756
	1.04668	-0.01015	0.02191	1.04668	-0.03871	0.02858	1.04668	-0.06005	0.04696	1.04668	-0.00531	0.04762
	1.04468	-0.01138	0.02196	1.04468	-0.03969	0.02859	1.04468	-0.06116	0.04676	1.04468	-0.00554	0.04773
	1.04268	-0.01266	0.02191	1.04268	-0.04072	0.02832	1.04268	-0.06231	0.04677	1.04268	-0.00584	0.04773
	1.04068	-0.01393	0.02183	1.04068	-0.0416	0.02834	1.04068	-0.06334	0.04682	1.04068	-0.0062	0.04761
	1.03868	-0.01517	0.02177	1.03868	-0.04246	0.0283	1.03868	-0.06451	0.04691	1.03868	-0.00653	0.04751
	1.03668	-0.01623	0.02178	1.03668	-0.04319	0.02845	1.03668	-0.06548	0.04684	1.03668	-0.00686	0.04748
	1.03468	-0.01728	0.02179	1.03468	-0.04407	0.0285	1.03468	-0.06649	0.04684	1.03468	-0.00711	0.04745
	1.03268	-0.01835	0.02182	1.03268	-0.04509	0.02848	1.03268	-0.06769	0.04657	1.03268	-0.00747	0.04747
	1.03068	-0.01918	0.02177	1.03068	-0.04563	0.02848	1.03068	-0.06834	0.04649	1.03068	-0.00776	0.04754
	1.02868	-0.02015	0.0218	1.02868	-0.04649	0.02832	1.02868	-0.06916	0.04656	1.02868	-0.00805	0.04755
	1.02668	-0.02141	0.02165	1.02668	-0.04734	0.02808	1.02668	-0.07025	0.04669	1.02668	-0.00835	0.04753
	1.02468	-0.02242	0.02158	1.02468	-0.0479	0.02817	1.02468	-0.07118	0.04665	1.02468	-0.00869	0.04742
	1.02268	-0.0234	0.02159	1.02268	-0.04876	0.02811	1.02268	-0.07219	0.0466	1.02268	-0.00895	0.04736
	1.02068	-0.02427	0.02157	1.02068	-0.04935	0.0282	1.02068	-0.07297	0.0463	1.02068	-0.00917	0.04737
	1.01868	-0.02517	0.02165	1.01868	-0.05017	0.02832	1.01868	-0.07412	0.04631	1.01868	-0.00949	0.04742
	1.01668	-0.02607	0.02166	1.01668	-0.05091	0.02829	1.01668	-0.07457	0.04644	1.01668	-0.00986	0.04735
	1.01468	-0.02703	0.02167	1.01468	-0.05143	0.02828	1.01468	-0.07542	0.04651	1.01468	-0.01009	0.04743
	1.01268	-0.02783	0.02162	1.01268	-0.05224	0.02803	1.01268	-0.07609	0.04639	1.01268	-0.01028	0.04748
	1.01068	-0.02894	0.02153	1.01068	-0.05304	0.02792	1.01068	-0.07714	0.04628	1.01068	-0.01048	0.0474
	1.00868	-0.02986	0.02154	1.00868	-0.05345	0.02791	1.00868	-0.07792	0.04613	1.00868	-0.0109	0.04722
	1.00668	-0.03064	0.02153	1.00668	-0.05437	0.0279	1.00668	-0.07864	0.04631	1.00668	-0.01111	0.04719
	1.00468	-0.03126	0.02156	1.00468	-0.0547	0.02793	1.00468	-0.07887	0.04631	1.00468	-0.01136	0.04725
	1.00268	-0.03209	0.02158	1.00268	-0.05534	0.02809	1.00268	-0.08005	0.04626	1.00268	-0.01162	0.04722
	1.00068	-0.03299	0.0216	1.00068	-0.05597	0.02814	1.00068	-0.08076	0.04614	1.00068	-0.01197	0.04729
	0.99868	-0.03355	0.02159	0.99868	-0.05678	0.02817	0.99868	-0.08172	0.04599	0.99868	-0.01218	0.04734
	0.99668	-0.03451	0.02153	0.99668	-0.05724	0.02814	0.99668	-0.08219	0.04593	0.99668	-0.01235	0.04729
	0.99468	-0.03547	0.02148	0.99468	-0.05796	0.02781	0.99468	-0.08283	0.04608	0.99468	-0.01266	0.04721
	0.99268	-0.03606	0.02156	0.99268	-0.05849	0.0279	0.99268	-0.08339	0.04619	0.99268	-0.01292	0.04725
	0.99068	-0.03664	0.0216	0.99068	-0.05903	0.02792	0.99068	-0.08418	0.04632	0.99068	-0.01314	0.04727
	0.98868	-0.03707	0.02163	0.98868	-0.05939	0.02807	0.98868	-0.08474	0.04616	0.98868	-0.01334	0.04724
	0.98668	-0.03792	0.02166	0.98668	-0.06025	0.02815	0.98668	-0.08585	0.04596	0.98668	-0.01357	0.04734
	0.98468	-0.03836	0.02166	0.98468	-0.06064	0.02819	0.98468	-0.08633	0.04594	0.98468	-0.01381	0.04729
	0.98268	-0.03906	0.02165	0.98268	-0.06133	0.02818	0.98268	-0.08696	0.04611	0.98268	-0.01404	0.04738
	0.98068	-0.03994	0.02152	0.98068	-0.06192	0.02812	0.98068	-0.0872	0.04613	0.98068	-0.01432	0.04737
	0.97868	-0.04073	0.02152	0.97868	-0.06243	0.02783	0.97868	-0.088	0.04606	0.97868	-0.01459	0.04716
	0.97668	-0.04126	0.02147	0.97668	-0.06289	0.02783	0.97668	-0.08887	0.04589	0.97668	-0.01482	0.04718
	0.97468	-0.04181	0.02149	0.97468	-0.06349	0.02779	0.97468	-0.08951	0.0458	0.97468	-0.01514	0.04715
	0.97268	-0.04227	0.02153	0.97268	-0.06394	0.02791	0.97268	-0.08982	0.04591	0.97268	-0.01525	0.04721
	0.97068	-0.04287	0.02155	0.97068	-0.06451	0.02807	0.97068	-0.09054	0.04602	0.97068	-0.01546	0.04729
	0.96868	-0.0435	0.02162	0.96868	-0.06515	0.02807	0.96868	-0.09126	0.04599	0.96868	-0.01584	0.04727
	0.96668	-0.04443	0.02128	0.96668	-0.06578	0.02782	0.96668	-0.09229	0.04563	0.96668	-0.01602	0.04699
	0.96468	-0.04509	0.02114	0.96468	-0.06611	0.02766	0.96468	-0.09245	0.04544	0.96468	-0.01634	0.04678
	0.96268	-0.0456	0.02116	0.96268	-0.06676	0.02739	0.96268	-0.09292	0.04539	0.96268	-0.01654	0.04674
	0.96068	-0.04619	0.02113	0.96068	-0.0673	0.02743	0.96068	-0.09356	0.04553	0.96068	-0.01674	0.0468
	0.95868	-0.04652	0.02113	0.95868	-0.06782	0.0274	0.95868	-0.09428	0.04559	0.95868	-0.01706	0.04673
	0.95668	-0.04688	0.02119	0.95668	-0.06804	0.02758	0.95668	-0.09459	0.04558	0.95668	-0.01721	0.04677
	0.95468	-0.04754	0.02121	0.95468	-0.06873	0.02766	0.95468	-0.09531	0.04545	0.95468	-0.01735	0.04684
	0.95268	-0.0481	0.02117	0.95268	-0.06913	0.02769	0.95268	-0.09587	0.04529	0.95268	-0.01753	0.04686
	0.95068	-0.04898	0.02109	0.95068	-0.06971	0.02765	0.95068	-0.09634	0.04537	0.95068	-0.01779	0.04688
	0.94868	-0.0496	0.02109	0.94868	-0.07033	0.02749	0.94868	-0.09682	0.04558	0.94868	-0.0182	0.0468
	0.94668	-0.05002	0.02106	0.94668	-0.07077	0.02733	0.94668	-0.09746	0.04553	0.94668	-0.01848	0.04669
	0.94468	-0.05054	0.02107	0.94468	-0.07134	0.02734	0.94468	-0.09809	0.04546	0.94468	-0.01866	0.04671
	0.94268	-0.0511	0.02114	0.94268	-0.07187	0.0274	0.94268	-0.09881	0.04524	0.94268	-0.0189	0.04674
	0.94068	-0.05138	0.02111	0.94068	-0.07216	0.02747	0.94068	-0.09905	0.04512	0.94068	-0.01883	0.04672
	0.93868	-0.05198	0.02112	0.93868	-0.07279	0.02753	0.93868	-0.09952	0.04533	0.93868	-0.0193	0.04676
	0.93668	-0.05274	0.02108	0.93668	-0.07335	0.02755	0.93668	-0.10016	0.04536	0.93668	-0.01945	0.04675
	0.93468	-0.05366	0.02096	0.93468	-0.0739	0.02755	0.93468	-0.10079	0.04529	0.93468	-0.01976	0.04674
	0.93268	-0.05425	0.02094	0.93268	-0.07447	0.02736	0.93268	-0.10127	0.04511	0.93268	-0.01977	0.04666
	0.93068	-0.05489	0.02097	0.93068	-0.07505	0.02722	0.93068	-0.10191	0.04507	0.93068	-0.02041	0.0466
	0.92868	-0.05523	0.02105	0.92868	-0.07552	0.02723	0.92868	-0.1023	0.04505	0.92868	-0.02051	0.04658
	0.92668	-0.0555	0.02107	0.92668	-0.07614	0.02722	0.92668	-0.10286	0.04526	0.92668	-0.02072	0.04661
	0.92468	-0.05608	0.02107	0.92468	-0.07652	0.02738	0.92468	-0.10326	0.04525	0.92468	-0.02099	0.04667
	0.92268	-0.05675	0.02105	0.92268	-0.07712	0.02748	0.92268	-0.10405	0.04524	0.92268	-0.02126	0.04671
	0.92068	-0.05757	0.02096	0.92068	-0.07769	0.02748	0.92068	-0.10477	0.04503	0.92068	-0.02155	0.04674
	0.91868	-0.05837	0.02093	0.91868	-0.07816	0.0275	0.91868	-0.10525	0.04497	0.91868	-0.02153	0.04677
	0.91668	-0.05896	0.02099	0.91668	-0.07898	0.02735	0.91668	-0.10564	0.04503	0.91668	-0.02197	0.04663
	0.91468	-0.05951	0.02096	0.91468	-0.07945	0.02717	0.91468	-0.10628	0.04522	0.91468	-0.02249	0.04665
	0.91268	-0.05987	0.02102	0.91268	-0.08013	0.02717	0.91268	-0.10668	0.04517	0.91268	-0.02265	0.04666
	0.91068	-0.06044	0.02105	0.91068	-0.08068	0.0272	0.91068	-0.10763	0.04517	0.91068	-0.02295	0.04669
	0.90868	-0.06099	0.02102	0.90868	-0.08116	0.02737	0.90868	-0.10827	0.04494	0.90868	-0.02311	0.04677
	0.90668	-0.06175	0.02102	0.90668	-0.0818	0.02742	0.90668	-0.10874	0.04493	0.90668	-0.02317	0.0468
	0.90468	-0.06291	0.02098	0.90468	-0.08243	0.02746	0.90468	-0.10938	0.04504	0.90468	-0.02373	0.04677
	0.90268	-0.06359	0.02096	0.90268	-0.08307	0.02748	0.90268	-0.10994	0.04507	0.90268	-0.024	0.04671
	0.90068	-0.06419	0.02094	0.90068	-0.08386	0.02722	0.90068	-0.11057	0.04511	0.90068	-0.02425	0.04667
	0.89868	-0.06465	0.02094	0.89868	-0.08466	0.02712	0.89868	-0.11145	0.0449	0.89868	-0.02462	0.04658
	0.89668	-0.06533	0.02098	0.89668	-0.08521	0.02712	0.89668	-0.11224	0.04491	0.89668	-0.02495	0.04663
	0.89468	-0.06605	0.02106	0.89468	-0.08601	0.0273	0.89468	-0.11304	0.04487	0.89468	-0.02533	0.04672
	0.89268	-0.06678	0.02108	0.89268	-0.08672	0.02745	0.89268	-0.11343	0.04511	0.89268	-0.0255	0.04678
	0.89068	-0.06785	0.02104	0.89068	-0.08752	0.02748	0.89068	-0.11431	0.04518	0.89068	-0.0259	0.04685
	0.88868	-0.06887	0.02099	0.88868	-0.08831	0.0275	0.88868	-0.1151	0.04504	0.88868	-0.02635	0.04688
	0.88668	-0.06974	0.02102	0.88668	-0.08927	0.0275	0.88668	-0.11629	0.04493	0.88668	-0.0268	0.04676
	0.88468	-0.07064	0.02106	0.88468	-0.09038	0.02717	0.88468	-0.11709	0.04482	0.88468	-0.02713	0.04677
	0.88268	-0.07145	0.0211	0.88268	-0.09133	0.02721	0.88268	-0.11804	0.04497	0.88268	-0.0276	0.04675
	0.88068	-0.07234	0.02116	0.88068	-0.09237	0.02728	0.88068	-0.11916	0.04509	0.88068	-0.02802	0.04676
	0.87868	-0.07332	0.02122	0.87868	-0.09356	0.02745	0.87868	-0.12051	0.04508	0.87868	-0.02848	0.04696
	0.87668	-0.07445	0.02122	0.87668	-0.09459	0.02756	0.87668	-0.12154	0.04505	0.87668	-0.02862	0.04702
	0.87468	-0.07618	0.0212	0.87468	-0.09594	0.02762	0.87468	-0.12289	0.04492	0.87468	-0.02947	0.047
	0.87268	-0.07747	0.02126	0.87268	-0.09746	0.02769	0.87268	-0.12416	0.04497	0.87268	-0.02992	0.04704
	0.87068	-0.07909	0.02131	0.87068	-0.09897	0.02765	0.87068	-0.12583	0.0452	0.87068	-0.03065	0.04701
	0.86868	-0.08029	0.02134	0.86868	-0.1004	0.02748	0.86868	-0.12726	0.04518	0.86868	-0.031	0.04699
	0.86668	-0.08164	0.02149	0.86668	-0.1023	0.02753	0.86668	-0.12925	0.04525	0.86668	-0.03206	0.04708
	0.86468	-0.08346	0.02157	0.86468	-0.10437	0.02765	0.86468	-0.13156	0.04511	0.86468	-0.03258	0.04721
	0.86268	-0.08529	0.02165	0.86268	-0.1062	0.02789	0.86268	-0.13362	0.04524	0.86268	-0.03371	0.04719
	0.86068	-0.08744	0.0217	0.86068	-0.10827	0.02804	0.86068	-0.13569	0.04542	0.86068	-0.0341	0.04745
	0.85868	-0.0903	0.02171	0.85868	-0.11097	0.02822	0.85868	-0.13823	0.0455	0.85868	-0.03539	0.04749
	0.85668	-0.09292	0.02182	0.85668	-0.11367	0.02833	0.85668	-0.14118	0.04559	0.85668	-0.03614	0.04763
	0.85468	-0.09571	0.02194	0.85468	-0.11669	0.0284	0.85468	-0.14435	0.04558	0.85468	-0.03718	0.0476
	0.85268	-0.09825	0.02208	0.85268	-0.11995	0.0283	0.85268	-0.14785	0.04553	0.85268	-0.03841	0.04762
	0.85068	-0.10143	0.02232	0.85068	-0.12361	0.02849	0.85068	-0.15143	0.04581	0.85068	-0.03959	0.04774
	0.84868	-0.10493	0.02257	0.84868	-0.12758	0.02866	0.84868	-0.15572	0.04598	0.84868	-0.04077	0.04788
	0.84668	-0.10866	0.02278	0.84668	-0.1318	0.02893	0.84668	-0.16041	0.0462	0.84668	-0.04244	0.04806
	0.84468	-0.11304	0.02295	0.84468	-0.13656	0.02929	0.84468	-0.16526	0.04645	0.84468	-0.04381	0.04832
	0.84268	-0.11844	0.02314	0.84268	-0.14197	0.02967	0.84268	-0.17098	0.04639	0.84268	-0.04578	0.0486
	0.84068	-0.12329	0.02343	0.84068	-0.14801	0.02998	0.84068	-0.17718	0.04662	0.84068	-0.04781	0.0488
	0.83868	-0.1287	0.02377	0.83868	-0.15437	0.03028	0.83868	-0.18394	0.04703	0.83868	-0.04989	0.049
	0.83668	-0.1341	0.02412	0.83668	-0.16129	0.03035	0.83668	-0.19133	0.0474	0.83668	-0.05214	0.04912
	0.83468	-0.14078	0.02452	0.83468	-0.16884	0.03079	0.83468	-0.19976	0.04775	0.83468	-0.05485	0.04942
	0.83268	-0.14761	0.02493	0.83268	-0.17726	0.03127	0.83268	-0.20922	0.04796	0.83268	-0.05779	0.04975
	0.83068	-0.15532	0.02542	0.83068	-0.18648	0.03191	0.83068	-0.21931	0.04833	0.83068	-0.06086	0.0502
	0.82868	-0.16415	0.02582	0.82868	-0.19642	0.03262	0.82868	-0.23005	0.0489	0.82868	-0.06432	0.05063
	0.82668	-0.17329	0.02637	0.82668	-0.20771	0.03327	0.82668	-0.24173	0.04964	0.82668	-0.06814	0.05117
	0.82468	-0.18315	0.027	0.82468	-0.21955	0.03398	0.82468	-0.25469	0.05033	0.82468	-0.07232	0.0517
	0.82268	-0.19356	0.02758	0.82268	-0.23275	0.03471	0.82268	-0.2686	0.05087	0.82268	-0.07712	0.05205
	0.82068	-0.20485	0.02843	0.82068	-0.2465	0.03541	0.82068	-0.28346	0.05143	0.82068	-0.08225	0.05268
	0.81868	-0.21733	0.02925	0.81868	-0.26168	0.03634	0.81868	-0.2996	0.05202	0.81868	-0.08782	0.0534
	0.81668	-0.23044	0.03013	0.81668	-0.27782	0.03736	0.81668	-0.31637	0.05289	0.81668	-0.09387	0.05409
	0.81468	-0.24475	0.03105	0.81468	-0.29523	0.03861	0.81468	-0.33418	0.05398	0.81468	-0.09984	0.05499
	0.81268	-0.26065	0.03199	0.81268	-0.31351	0.03986	0.81268	-0.35294	0.05499	0.81268	-0.10732	0.0561
	0.81068	-0.27702	0.03299	0.81068	-0.33283	0.04121	0.81068	-0.37281	0.05594	0.81068	-0.11481	0.05706
	0.80868	-0.29419	0.0341	0.80868	-0.35349	0.04255	0.80868	-0.39388	0.05717	0.80868	-0.12396	0.05828
	0.80668	-0.31208	0.03541	0.80668	-0.37559	0.04399	0.80668	-0.41566	0.05833	0.80668	-0.13344	0.05929
	0.80468	-0.33076	0.03679	0.80468	-0.39864	0.04544	0.80468	-0.43775	0.05977	0.80468	-0.1422	0.06062
	0.80268	-0.35079	0.03826	0.80268	-0.42297	0.0471	0.80268	-0.46089	0.06131	0.80268	-0.15287	0.06215
	0.80068	-0.37209	0.03983	0.80068	-0.44817	0.04893	0.80068	-0.48402	0.06295	0.80068	-0.16338	0.0638
	0.79868	-0.39523	0.04132	0.79868	-0.4744	0.05111	0.79868	-0.50826	0.0646	0.79868	-0.17604	0.06545
	0.79668	-0.41915	0.04295	0.79668	-0.50111	0.05303	0.79668	-0.53243	0.06603	0.79668	-0.18989	0.06736
	0.79468	-0.44395	0.04475	0.79468	-0.52957	0.0551	0.79468	-0.55739	0.06789	0.79468	-0.20239	0.06937
	0.79268	-0.46931	0.04649	0.79268	-0.55874	0.05732	0.79268	-0.58187	0.06996	0.79268	-0.21823	0.0715
	0.79068	-0.49427	0.0487	0.79068	-0.58902	0.0595	0.79068	-0.60651	0.07176	0.79068	-0.23049	0.07346
	0.78868	-0.52106	0.05074	0.78868	-0.61907	0.06189	0.78868	-0.63123	0.0742	0.78868	-0.25008	0.0759
	0.78668	-0.5484	0.05291	0.78668	-0.65071	0.06423	0.78668	-0.65596	0.07617	0.78668	-0.26696	0.07845
	0.78468	-0.57662	0.0551	0.78468	-0.68258	0.06688	0.78468	-0.68012	0.07845	0.78468	-0.28463	0.08126
	0.78268	-0.60739	0.05727	0.78268	-0.71462	0.06969	0.78268	-0.70452	0.08073	0.78268	-0.30207	0.08445
	0.78068	-0.63902	0.05982	0.78068	-0.74705	0.07208	0.78068	-0.72766	0.08312	0.78068	-0.32436	0.08747
	0.77868	-0.67002	0.06205	0.77868	-0.78028	0.07495	0.77868	-0.75118	0.08609	0.77868	-0.34331	0.09061
	0.77668	-0.70126	0.06476	0.77668	-0.81319	0.07765	0.77668	-0.77408	0.08859	0.77668	-0.36624	0.09411
	0.77468	-0.73219	0.0672	0.77468	-0.84657	0.08079	0.77468	-0.79649	0.09124	0.77468	-0.38909	0.09766
	0.77268	-0.7651	0.06985	0.77268	-0.87996	0.08349	0.77268	-0.81796	0.09347	0.77268	-0.41194	0.10154
	0.77068	-0.79808	0.07266	0.77068	-0.91335	0.08668	0.77068	-0.84021	0.09676	0.77068	-0.43471	0.10541
	0.76868	-0.83068	0.07542	0.76868	-0.94514	0.0896	0.76868	-0.86088	0.09984	0.76868	-0.45844	0.10955
	0.76668	-0.86645	0.07834	0.76668	-0.97853	0.09315	0.76668	-0.88314	0.10223	0.76668	-0.48439	0.1138
	0.76468	-0.90142	0.08116	0.76468	-1.01112	0.0957	0.76468	-0.90381	0.10547	0.76468	-0.50565	0.1181
	0.76268	-0.93481	0.08424	0.76268	-1.0445	0.09915	0.76268	-0.92447	0.10801	0.76268	-0.53288	0.12272
	0.76068	-0.9674	0.08737	0.76068	-1.0771	0.1026	0.76068	-0.94514	0.11136	0.76068	-0.55979	0.12707
	0.75868	-1.00158	0.09029	0.75868	-1.10969	0.10541	0.75868	-0.96501	0.11465	0.75868	-0.58623	0.13137
	0.75668	-1.03576	0.09363	0.75668	-1.14148	0.10881	0.75668	-0.98648	0.11799	0.75668	-0.61529	0.13631
	0.75468	-1.06915	0.0966	0.75468	-1.17407	0.11189	0.75468	-1.00794	0.12086	0.75468	-0.6426	0.14108
	0.75268	-1.10492	0.10005	0.75268	-1.20587	0.11539	0.75268	-1.02861	0.12367	0.75268	-0.66768	0.14639
	0.75068	-1.14069	0.10329	0.75068	-1.23687	0.11837	0.75068	-1.05086	0.12686	0.75068	-0.69387	0.15127
	0.74868	-1.17487	0.10632	0.74868	-1.26787	0.12187	0.74868	-1.07153	0.12999	0.74868	-0.7211	0.15648
	0.74668	-1.21064	0.11003	0.74668	-1.29887	0.12532	0.74668	-1.09299	0.13328	0.74668	-0.74689	0.16077
	0.74468	-1.24403	0.11338	0.74468	-1.32988	0.12829	0.74468	-1.11446	0.13657	0.74468	-0.77675	0.16592
	0.74268	-1.27821	0.11672	0.74268	-1.36088	0.13163	0.74268	-1.13671	0.13986	0.74268	-0.80653	0.17091
	0.74068	-1.31239	0.12017	0.74068	-1.38949	0.13508	0.74068	-1.15977	0.14368	0.74068	-0.8336	0.17638
	0.73868	-1.34657	0.12362	0.73868	-1.4197	0.1388	0.73868	-1.18282	0.14655	0.73868	-0.86146	0.18148
	0.73668	-1.38313	0.12718	0.73668	-1.44911	0.14193	0.73668	-1.20508	0.14947	0.73668	-0.88376	0.18641
	0.73468	-1.41811	0.13025	0.73468	-1.47852	0.14538	0.73468	-1.22813	0.1535	0.73468	-0.91322	0.19161
	0.73268	-1.4515	0.13392	0.73268	-1.50793	0.14857	0.73268	-1.25197	0.15685	0.73268	-0.94188	0.19634
	0.73068	-1.48488	0.13715	0.73068	-1.53735	0.15143	0.73068	-1.27582	0.16046	0.73068	-0.96656	0.2017
	0.72868	-1.51747	0.14061	0.72868	-1.56596	0.15483	0.72868	-1.29967	0.16311	0.72868	-0.99522	0.20722
	0.72668	-1.55006	0.14432	0.72668	-1.59458	0.15823	0.72668	-1.32272	0.16677	0.72668	-1.00557	0.21178
	0.72468	-1.58186	0.14745	0.72468	-1.62319	0.16194	0.72468	-1.34657	0.17038	0.72468	-1.04936	0.21598
	0.72268	-1.61684	0.15159	0.72268	-1.65102	0.16502	0.72268	-1.37042	0.17404	0.72268	-1.07643	0.22166
	0.72068	-1.65261	0.15478	0.72068	-1.67963	0.16921	0.72068	-1.39506	0.17792	0.72068	-1.09395	0.22686
	0.71868	-1.68599	0.15812	0.71868	-1.70904	0.17235	0.71868	-1.4197	0.18116	0.71868	-1.12978	0.23195
	0.71668	-1.71699	0.16125	0.71668	-1.73607	0.175	0.71668	-1.44355	0.18429	0.71668	-1.15207	0.23689
	0.71468	-1.74799	0.16534	0.71468	-1.76389	0.17829	0.71468	-1.46819	0.18769	0.71468	-1.18471	0.2422
	0.71268	-1.78059	0.16868	0.71268	-1.7933	0.181	0.71268	-1.49283	0.1913	0.71268	-1.21099	0.24772
	0.71068	-1.81079	0.17213	0.71068	-1.82113	0.18455	0.71068	-1.51827	0.19544	0.71068	-1.22532	0.25276
	0.70868	-1.8402	0.17484	0.70868	-1.84895	0.18875	0.70868	-1.5437	0.19889	0.70868	-1.25557	0.25759
	0.70668	-1.87438	0.17898	0.70668	-1.87597	0.19098	0.70668	-1.56835	0.20281	0.70668	-1.27548	0.26205
	0.70468	-1.90857	0.18163	0.70468	-1.9038	0.19475	0.70468	-1.59299	0.20547	0.70468	-1.30892	0.26645
	0.70268	-1.93877	0.18514	0.70268	-1.93162	0.19851	0.70268	-1.61843	0.21014	0.70268	-1.32723	0.27182
	0.70068	-1.96739	0.18827	0.70068	-1.95864	0.20207	0.70068	-1.64386	0.21348	0.70068	-1.34952	0.27649
	0.69868	-1.99601	0.19183	0.69868	-1.98567	0.2043	0.69868	-1.6693	0.21773	0.69868	-1.36146	0.28031
	0.69668	-2.02542	0.19506	0.69668	-2.01349	0.20748	0.69668	-1.69315	0.22022	0.69668	-1.3957	0.28397
	0.69468	-2.05403	0.19804	0.69468	-2.04052	0.21099	0.69468	-1.7162	0.22452	0.69468	-1.41799	0.28944
	0.69268	-2.08344	0.20117	0.69268	-2.06596	0.21449	0.69268	-1.74084	0.22951	0.69268	-1.44586	0.29358
	0.69068	-2.11445	0.20467	0.69068	-2.09298	0.21789	0.69068	-1.76707	0.23179	0.69068	-1.46656	0.29814
	0.68868	-2.14227	0.20796	0.68868	-2.12001	0.22176	0.68868	-1.79092	0.23567	0.68868	-1.48885	0.30297
	0.68668	-2.17088	0.21072	0.68668	-2.14465	0.22447	0.68668	-1.81556	0.23981	0.68668	-1.51035	0.30717
	0.68468	-2.19553	0.21407	0.68468	-2.17088	0.22829	0.68468	-1.83941	0.24384	0.68468	-1.53105	0.31173
	0.68268	-2.22573	0.21645	0.68268	-2.19712	0.23079	0.68268	-1.86405	0.24676	0.68268	-1.55175	0.31576
	0.68068	-2.25037	0.21932	0.68068	-2.22096	0.23254	0.68068	-1.8879	0.25042	0.68068	-1.57166	0.3199
	0.67868	-2.27343	0.22256	0.67868	-2.24561	0.23673	0.67868	-1.91254	0.25451	0.67868	-1.58838	0.3242
	0.67668	-2.30522	0.22537	0.67668	-2.26866	0.24055	0.67668	-1.93559	0.25833	0.67668	-1.60987	0.32808
	0.67468	-2.33145	0.22792	0.67468	-2.29489	0.24177	0.67468	-1.96103	0.26231	0.67468	-1.63057	0.33243
	0.67268	-2.3561	0.23142	0.67268	-2.31794	0.2449	0.67268	-1.98408	0.26571	0.67268	-1.62182	0.33572
	0.67068	-2.38153	0.23418	0.67068	-2.34099	0.24936	0.67068	-2.00713	0.269	0.67068	-1.64013	0.33785
	0.66868	-2.40379	0.23577	0.66868	-2.36643	0.25117	0.66868	-2.03178	0.27298	0.66868	-1.65685	0.33949
	0.66668	-2.42684	0.23891	0.66668	-2.39028	0.25425	0.66668	-2.05403	0.27707	0.66668	-1.67357	0.34289
	0.66468	-2.4499	0.24193	0.66468	-2.41174	0.25663	0.66468	-2.07788	0.27999	0.66468	-1.71895	0.34682
	0.66268	-2.47613	0.24427	0.66268	-2.43559	0.2612	0.66268	-2.10093	0.28392	0.66268	-1.72611	0.35143
	0.66068	-2.50315	0.24756	0.66068	-2.45546	0.26221	0.66068	-2.12319	0.28646	0.66068	-1.74283	0.35541
	0.65868	-2.52939	0.24963	0.65868	-2.47692	0.26624	0.65868	-2.14465	0.29039	0.65868	-1.76513	0.35924
	0.65668	-2.54846	0.25244	0.65668	-2.49759	0.27022	0.65668	-2.16611	0.29421	0.65668	-1.78662	0.36263
	0.65468	-2.56913	0.25504	0.65468	-2.51905	0.2715	0.65468	-2.18837	0.29745	0.65468	-1.79697	0.3664
	0.65268	-2.59059	0.25743	0.65268	-2.53972	0.27521	0.65268	-2.20824	0.30069	0.65268	-1.80175	0.36916
	0.65068	-2.61047	0.25966	0.65068	-2.56198	0.27622	0.65068	-2.22732	0.3034	0.65068	-1.81847	0.37213
	0.64868	-2.63034	0.26258	0.64868	-2.58503	0.27941	0.64868	-2.25037	0.30743	0.64868	-1.84713	0.37558
	0.64668	-2.6526	0.26412	0.64668	-2.60649	0.28025	0.64668	-2.26786	0.31024	0.64668	-1.86146	0.37872
	0.64468	-2.67883	0.26683	0.64468	-2.62557	0.28301	0.64468	-2.29012	0.31417	0.64468	-1.87102	0.38179
	0.64268	-2.6995	0.26953	0.64268	-2.64544	0.28854	0.64268	-2.31158	0.31741	0.64268	-1.87739	0.38498
	0.64068	-2.72096	0.27139	0.64068	-2.66293	0.28859	0.64068	-2.32986	0.32001	0.64068	-1.91481	0.388
	0.63868	-2.73209	0.27341	0.63868	-2.68121	0.29246	0.63868	-2.34974	0.32389	0.63868	-1.92596	0.39119
	0.63668	-2.74957	0.27574	0.63668	-2.6995	0.29469	0.63668	-2.36961	0.32702	0.63668	-1.94825	0.39453
	0.63468	-2.76865	0.27834	0.63468	-2.71698	0.29575	0.63468	-2.3871	0.32887	0.63468	-1.9586	0.39841
	0.63268	-2.78852	0.27967	0.63268	-2.73765	0.29788	0.63268	-2.40538	0.33222	0.63268	-1.96736	0.40111
	0.63068	-2.81237	0.28211	0.63068	-2.75514	0.29825	0.63068	-2.42207	0.33567	0.63068	-1.97771	0.40419
	0.62868	-2.82986	0.28434	0.62868	-2.77104	0.30276	0.62868	-2.43956	0.33854	0.62868	-1.98487	0.40669
	0.62668	-2.84655	0.28631	0.62668	-2.78852	0.30451	0.62668	-2.45705	0.34183	0.62668	-2.00159	0.40945
	0.62468	-2.86404	0.28864	0.62468	-2.80363	0.30817	0.62468	-2.47613	0.34475	0.62468	-2.02548	0.40955
	0.62268	-2.87755	0.28976	0.62268	-2.82191	0.30955	0.62268	-2.49441	0.34581	0.62268	-2.03662	0.41178
	0.62068	-2.89584	0.29193	0.62068	-2.83542	0.31104	0.62068	-2.50951	0.34782	0.62068	-2.0215	0.41555
	0.61868	-2.91412	0.29406	0.61868	-2.84894	0.31231	0.61868	-2.52541	0.35372	0.61868	-2.03503	0.4181
	0.61668	-2.92922	0.29506	0.61668	-2.86802	0.31454	0.61668	-2.54369	0.35579	0.61668	-2.06847	0.42017
	0.61468	-2.94671	0.29814	0.61468	-2.87835	0.31619	0.61468	-2.56516	0.35876	0.61468	-2.07803	0.42272
	0.61268	-2.96658	0.2991	0.61268	-2.89504	0.31937	0.61268	-2.58105	0.35759	0.61268	-2.08678	0.42532
	0.61068	-2.98407	0.3017	0.61068	-2.90856	0.32213	0.61068	-2.59218	0.36369	0.61068	-2.09952	0.42776
	0.60868	-2.99758	0.30276	0.60868	-2.92445	0.32553	0.60868	-2.60888	0.36438	0.60868	-2.10987	0.43068
	0.60668	-3.00712	0.3043	0.60668	-2.93797	0.32527	0.60668	-2.62239	0.36688	0.60668	-2.12102	0.43142
	0.60468	-3.02302	0.30626	0.60468	-2.94989	0.325	0.60468	-2.6359	0.37049	0.60468	-2.12659	0.4354
	0.60268	-3.03812	0.30796	0.60268	-2.9642	0.32765	0.60268	-2.6526	0.37208	0.60268	-2.14013	0.43646
	0.60068	-3.04925	0.30855	0.60068	-2.9793	0.33047	0.60068	-2.66134	0.37166	0.60068	-2.1465	0.43843
	0.59868	-3.06436	0.3104	0.59868	-2.99282	0.33206	0.59868	-2.67565	0.37749	0.59868	-2.14172	0.44029
	0.59668	-3.08105	0.31184	0.59668	-3.00474	0.33546	0.59668	-2.69075	0.37797	0.59668	-2.16322	0.4414
	0.59468	-3.09377	0.31417	0.59468	-3.01587	0.33514	0.59468	-2.70585	0.37988	0.59468	-2.17118	0.44475
	0.59268	-3.10967	0.31614	0.59268	-3.02541	0.33758	0.59268	-2.71857	0.38349	0.59268	-2.18153	0.44496
	0.59068	-3.12	0.31667	0.59068	-3.03971	0.34039	0.59068	-2.73686	0.38519	0.59068	-2.19029	0.44644
	0.58868	-3.13351	0.31858	0.58868	-3.04846	0.33901	0.58868	-2.74401	0.38466	0.58868	-2.19347	0.44894
	0.58668	-3.14146	0.31879	0.58668	-3.06118	0.34013	0.58668	-2.75275	0.38869	0.58668	-2.20303	0.45032
	0.58468	-3.15657	0.32097	0.58468	-3.0731	0.34395	0.58468	-2.76786	0.39029	0.58468	-2.21178	0.45212
	0.58268	-3.17644	0.32192	0.58268	-3.08502	0.34501	0.58268	-2.78058	0.39172	0.58268	-2.21656	0.45324
	0.58068	-3.19154	0.32415	0.58068	-3.09377	0.34724	0.58068	-2.78932	0.39443	0.58068	-2.21258	0.45456
	0.57868	-3.20188	0.32458	0.57868	-3.10251	0.34835	0.57868	-2.80124	0.39326	0.57868	-2.2293	0.45637
	0.57668	-3.20823	0.32654	0.57668	-3.10967	0.35111	0.57668	-2.80681	0.39554	0.57668	-2.23806	0.45796
	0.57468	-3.22493	0.32803	0.57468	-3.12238	0.35106	0.57468	-2.81873	0.39883	0.57468	-2.24363	0.4586
	0.57268	-3.23129	0.32813	0.57268	-3.13351	0.35218	0.57268	-2.83304	0.40016	0.57268	-2.25398	0.46008
	0.57068	-3.24003	0.33047	0.57068	-3.14226	0.35345	0.57068	-2.84337	0.40138	0.57068	-2.26115	0.46162
	0.56868	-3.25195	0.33041	0.56868	-3.15418	0.35451	0.56868	-2.85291	0.40223	0.56868	-2.25876	0.46285
	0.56668	-3.27421	0.33264	0.56668	-3.16451	0.35594	0.56668	-2.86325	0.40494	0.56668	-2.27309	0.46454
	0.56468	-3.28375	0.33333	0.56468	-3.17008	0.35679	0.56468	-2.87517	0.40563	0.56468	-2.28105	0.46529
	0.56268	-3.29408	0.33418	0.56268	-3.17882	0.35934	0.56268	-2.88391	0.40616	0.56268	-2.28822	0.46757
	0.56068	-3.30362	0.33604	0.56068	-3.18518	0.35902	0.56068	-2.89186	0.40801	0.56068	-2.29379	0.46805
	0.55868	-3.3076	0.33662	0.55868	-3.19711	0.36003	0.55868	-2.89902	0.40939	0.55868	-2.30016	0.46969
	0.55668	-3.31714	0.33816	0.55668	-3.20188	0.35982	0.55668	-2.91094	0.41051	0.55668	-2.30414	0.47038
	0.55468	-3.32588	0.33896	0.55468	-3.21141	0.3629	0.55468	-2.91571	0.41051	0.55468	-2.30892	0.47139
	0.55268	-3.3386	0.33869	0.55268	-3.22095	0.36338	0.55268	-2.92763	0.41401	0.55268	-2.31529	0.47229
	0.55068	-3.35132	0.34082	0.55068	-3.23049	0.36481	0.55068	-2.93479	0.41306	0.55068	-2.3129	0.4733
	0.54868	-3.35927	0.34177	0.54868	-3.23765	0.36486	0.54868	-2.94353	0.41555	0.54868	-2.31768	0.47373
	0.54668	-3.36722	0.34193	0.54668	-3.24003	0.36783	0.54668	-2.95704	0.41683	0.54668	-2.32643	0.47596
	0.54468	-3.37437	0.34374	0.54468	-3.24957	0.36635	0.54468	-2.9634	0.41614	0.54468	-2.33519	0.47643
	0.54268	-3.3847	0.34475	0.54268	-3.25116	0.36964	0.54268	-2.96738	0.41746	0.54268	-2.33678	0.47696
	0.54068	-3.39186	0.34384	0.54068	-3.2607	0.37022	0.54068	-2.97612	0.41837	0.54068	-2.34395	0.47797
	0.53868	-3.3847	0.34607	0.53868	-3.26626	0.36847	0.53868	-2.98169	0.41953	0.53868	-2.34793	0.4785
	0.53668	-3.40378	0.34835	0.53668	-3.2766	0.37341	0.53668	-2.98964	0.42022	0.53668	-2.35111	0.47962
	0.53468	-3.4157	0.34644	0.53468	-3.28455	0.37251	0.53468	-2.99282	0.42123	0.53468	-2.3551	0.4801
	0.53268	-3.42206	0.34809	0.53268	-3.29249	0.37325	0.53268	-2.99917	0.42091	0.53268	-2.35191	0.48121
	0.53068	-3.43081	0.34899	0.53068	-3.29806	0.37431	0.53068	-3.00394	0.42277	0.53068	-2.36067	0.48116
	0.52868	-3.43478	0.35027	0.52868	-3.30362	0.37479	0.52868	-3.01587	0.42404	0.52868	-2.36624	0.48217
	0.52668	-3.43955	0.34931	0.52668	-3.30839	0.37394	0.52668	-3.02064	0.42325	0.52668	-2.37022	0.48312
	0.52468	-3.4483	0.35085	0.52468	-3.31475	0.37548	0.52468	-3.0262	0.42399	0.52468	-2.37818	0.48323
	0.52268	-3.45863	0.35143	0.52268	-3.32429	0.37702	0.52268	-3.03177	0.4258	0.52268	-2.37978	0.48439
	0.52068	-3.4785	0.35265	0.52068	-3.33065	0.37718	0.52068	-3.0421	0.42596	0.52068	-2.38296	0.48471
	0.51868	-3.48407	0.35276	0.51868	-3.33701	0.37797	0.51868	-3.04687	0.42585	0.51868	-2.38455	0.48599
	0.51668	-3.48725	0.35382	0.51668	-3.34178	0.38047	0.51668	-3.05323	0.42675	0.51668	-2.38774	0.48588
	0.51468	-3.4944	0.35488	0.51468	-3.34893	0.37925	0.51468	-3.058	0.42601	0.51468	-2.3957	0.48731
	0.51268	-3.49917	0.35488	0.51268	-3.35529	0.38015	0.51268	-3.06277	0.42792	0.51268	-2.39729	0.48737
	0.51068	-3.50314	0.35594	0.51068	-3.36006	0.37909	0.51068	-3.06833	0.42797	0.51068	-2.40366	0.48838
	0.50868	-3.5103	0.35616	0.50868	-3.36165	0.38227	0.50868	-3.07469	0.42914	0.50868	-2.40685	0.48811
	0.50668	-3.52699	0.35653	0.50668	-3.36563	0.38089	0.50668	-3.08184	0.42797	0.50668	-2.41083	0.48912
	0.50468	-3.5405	0.35764	0.50468	-3.37278	0.3828	0.50468	-3.08423	0.42882	0.50468	-2.41162	0.48912
	0.50268	-3.54925	0.35876	0.50268	-3.37596	0.38355	0.50268	-3.089	0.43025	0.50268	-2.41242	0.48976
	0.50068	-3.55243	0.35817	0.50068	-3.38152	0.38418	0.50068	-3.09536	0.4285	0.50068	-2.4172	0.49066
	0.49868	-3.54925	0.35855	0.49868	-3.3855	0.38508	0.49868	-3.09615	0.43084	0.49868	-2.41879	0.49092
	0.49668	-3.5564	0.35939	0.49668	-3.39186	0.38524	0.49668	-3.1041	0.42909	0.49668	-2.42516	0.49156
	0.49468	-3.56833	0.35998	0.49468	-3.39504	0.3845	0.49468	-3.11205	0.43105	0.49468	-2.42516	0.49214
	0.49268	-3.57469	0.3595	0.49268	-3.40458	0.38923	0.49268	-3.11285	0.43063	0.49268	-2.42675	0.49183
	0.49068	-3.59217	0.36189	0.49068	-3.40935	0.3871	0.49068	-3.12079	0.43084	0.49068	-2.42914	0.49225
	0.48868	-3.60012	0.36104	0.48868	-3.4157	0.38726	0.48868	-3.12238	0.42967	0.48868	-2.42994	0.49257
	0.48668	-3.60807	0.36178	0.48668	-3.41888	0.38795	0.48668	-3.12159	0.43275	0.48668	-2.43312	0.494
	0.48468	-3.60887	0.36253	0.48468	-3.42286	0.38785	0.48468	-3.1351	0.43057	0.48468	-2.43392	0.49342
	0.48268	-3.61364	0.3629	0.48268	-3.42842	0.39013	0.48268	-3.1351	0.43041	0.48268	-2.43551	0.49406
	0.48068	-3.62079	0.36327	0.48068	-3.4324	0.38816	0.48068	-3.13908	0.43163	0.48068	-2.44586	0.49464
	0.47868	-3.62397	0.36375	0.47868	-3.43796	0.38875	0.47868	-3.14385	0.43243	0.47868	-2.44108	0.49358
	0.47668	-3.62794	0.36354	0.47668	-3.43876	0.38869	0.47668	-3.151	0.43041	0.47668	-2.44268	0.49363
	0.47468	-3.64702	0.36417	0.47468	-3.44273	0.38944	0.47468	-3.15657	0.43275	0.47468	-2.44506	0.49485
	0.47268	-3.65418	0.36507	0.47268	-3.4475	0.39241	0.47268	-3.16292	0.43057	0.47268	-2.44984	0.49597
	0.47068	-3.66292	0.36545	0.47068	-3.44989	0.39188	0.47068	-3.16769	0.43301	0.47068	-2.44745	0.49485
	0.46868	-3.66133	0.36545	0.46868	-3.45306	0.39177	0.46868	-3.16928	0.43036	0.46868	-2.45064	0.49597
	0.46668	-3.66054	0.36492	0.46668	-3.45783	0.39262	0.46668	-3.17326	0.43264	0.46668	-2.46497	0.4966
	0.46468	-3.6661	0.36545	0.46468	-3.4634	0.39013	0.46468	-3.17882	0.43084	0.46468	-2.46338	0.49644
	0.46268	-3.67405	0.36603	0.46268	-3.46658	0.39076	0.46268	-3.18121	0.43148	0.46268	-2.46258	0.49655
	0.46068	-3.68041	0.3646	0.46068	-3.47055	0.39151	0.46068	-3.18598	0.43105	0.46068	-2.46258	0.49676
	0.45868	-3.69869	0.3664	0.45868	-3.48486	0.39453	0.45868	-3.19313	0.4319	0.45868	-2.46258	0.49623
	0.45668	-3.70505	0.36635	0.45668	-3.49837	0.39628	0.45668	-3.19711	0.43105	0.45668	-2.46656	0.49655
	0.45468	-3.71459	0.36693	0.45468	-3.50553	0.39432	0.45468	-3.19711	0.43089	0.45468	-2.46895	0.49676
	0.45268	-3.71141	0.36699	0.45268	-3.50553	0.39655	0.45268	-3.20823	0.42994	0.45268	-2.46576	0.49703
	0.45068	-3.71379	0.36699	0.45068	-3.5103	0.3939	0.45068	-3.21062	0.43084	0.45068	-2.47134	0.49687
	0.44868	-3.71856	0.36693	0.44868	-3.50155	0.39214	0.44868	-3.21221	0.42925	0.44868	-2.47134	0.49777
	0.44668	-3.7281	0.36677	0.44668	-3.50076	0.39257	0.44668	-3.21459	0.42941	0.44668	-2.47452	0.49729
	0.44468	-3.73128	0.3663	0.44468	-3.50712	0.3914	0.44468	-3.21618	0.4301	0.44468	-2.47611	0.49724
	0.44268	-3.74559	0.36741	0.44268	-3.50791	0.39193	0.44268	-3.22254	0.42925	0.44268	-2.47054	0.49772
	0.44068	-3.7591	0.36762	0.44068	-3.51507	0.39443	0.44068	-3.22413	0.42956	0.44068	-2.47373	0.49835
	0.43868	-3.76308	0.36858	0.43868	-3.51666	0.39379	0.43868	-3.23129	0.42866	0.43868	-2.47771	0.49809
	0.43668	-3.76228	0.36762	0.43668	-3.51984	0.39384	0.43668	-3.23447	0.42824	0.43668	-2.4793	0.49682
	0.43468	-3.76864	0.36837	0.43468	-3.52222	0.39273	0.43468	-3.24003	0.4284	0.43468	-2.48408	0.49809
	0.43268	-3.76944	0.36725	0.43268	-3.5262	0.39299	0.43268	-3.24162	0.42797	0.43268	-2.48646	0.49841
	0.43068	-3.77421	0.36778	0.43068	-3.52938	0.39061	0.43068	-3.24559	0.42792	0.43068	-2.48806	0.49724
	0.42868	-3.79328	0.36789	0.42868	-3.53256	0.39289	0.42868	-3.25116	0.42781	0.42868	-2.48646	0.49798
	0.42668	-3.79726	0.36714	0.42668	-3.53971	0.39236	0.42668	-3.25275	0.42718	0.42668	-2.48885	0.49889
	0.42468	-3.806	0.36837	0.42468	-3.54607	0.39368	0.42468	-3.25911	0.42755	0.42468	-2.49204	0.4982
	0.42268	-3.80362	0.36773	0.42268	-3.55004	0.39358	0.42268	-3.26308	0.42686	0.42268	-2.49283	0.49793
	0.42068	-3.80918	0.36821	0.42068	-3.56038	0.39352	0.42068	-3.26865	0.42622	0.42068	-2.49124	0.49835
	0.41868	-3.81157	0.36778	0.41868	-3.55799	0.39236	0.41868	-3.27183	0.42569	0.41868	-2.49682	0.49756
	0.41668	-3.81872	0.36768	0.41668	-3.56117	0.39257	0.41668	-3.27342	0.42447	0.41668	-2.49522	0.49851
	0.41468	-3.84098	0.36746	0.41468	-3.56594	0.39183	0.41468	-3.27501	0.42489	0.41468	-2.4992	0.49846
	0.41268	-3.85211	0.36842	0.41268	-3.56674	0.39188	0.41268	-3.27739	0.42357	0.41268	-2.5	0.49772
	0.41068	-3.8537	0.36704	0.41068	-3.57628	0.39119	0.41068	-3.28057	0.42431	0.41068	-2.49761	0.49719
	0.40868	-3.85529	0.36826	0.40868	-3.58263	0.39352	0.40868	-3.2909	0.42447	0.40868	-2.50398	0.4982
	0.40668	-3.85688	0.36805	0.40668	-3.58184	0.3939	0.40668	-3.29249	0.42266	0.40668	-2.50318	0.49719
	0.40468	-3.85926	0.36842	0.40468	-3.5882	0.39406	0.40468	-3.29567	0.42346	0.40468	-2.50318	0.49835
	0.40268	-3.86006	0.36635	0.40268	-3.58899	0.39236	0.40268	-3.29806	0.42065	0.40268	-2.50876	0.49793
	0.40068	-3.86403	0.36789	0.40068	-3.59297	0.3931	0.40068	-3.29885	0.42203	0.40068	-2.50955	0.4974
	0.39868	-3.89424	0.36794	0.39868	-3.59615	0.39183	0.39868	-3.30521	0.42075	0.39868	-2.50717	0.49666
	0.39668	-3.89901	0.36741	0.39668	-3.60171	0.39103	0.39668	-3.31237	0.42203	0.39668	-2.51115	0.49804
	0.39468	-3.91014	0.36624	0.39468	-3.6033	0.39023	0.39468	-3.31793	0.42028	0.39468	-2.51354	0.49713
	0.39268	-3.90696	0.36656	0.39268	-3.60887	0.39236	0.39268	-3.31952	0.41768	0.39268	-2.50955	0.49602
	0.39068	-3.9006	0.36667	0.39068	-3.60966	0.3922	0.39068	-3.31714	0.4181	0.39068	-2.51115	0.49745
	0.38868	-3.89742	0.36582	0.38868	-3.61523	0.39087	0.38868	-3.31952	0.41831	0.38868	-2.51354	0.49687
	0.38668	-3.85926	0.36364	0.38668	-3.62397	0.39114	0.38668	-3.32668	0.41852	0.38668	-2.51911	0.49697
	0.38468	-3.87357	0.35918	0.38468	-3.62635	0.38954	0.38468	-3.33303	0.41736	0.38468	-2.51911	0.49713
	0.38268	-3.89106	0.35924	0.38268	-3.63192	0.39039	0.38268	-3.3378	0.41667	0.38268	-2.51911	0.4966
	0.38068	-3.89742	0.35892	0.38068	-3.6351	0.38822	0.38068	-3.34098	0.41635	0.38068	-2.52309	0.4965
	0.37868	-3.90855	0.35801	0.37868	-3.63987	0.38854	0.37868	-3.34496	0.41672	0.37868	-2.52309	0.4965
	0.37668	-3.90775	0.35807	0.37668	-3.64384	0.3897	0.37668	-3.35052	0.41545	0.37668	-2.52548	0.49655
	0.37468	-3.90616	0.35828	0.37468	-3.64623	0.38869	0.37468	-3.35132	0.41354	0.37468	-2.52707	0.49613
	0.37268	-3.90298	0.35759	0.37268	-3.65497	0.38997	0.37268	-3.35688	0.41502	0.37268	-2.52627	0.49618
	0.37068	-3.91093	0.35727	0.37068	-3.66054	0.38843	0.37068	-3.35927	0.41327	0.37068	-2.53424	0.49655
	0.36868	-3.93875	0.35706	0.36868	-3.66212	0.38859	0.36868	-3.36563	0.41417	0.36868	-2.53583	0.49575
	0.36668	-3.9626	0.35605	0.36668	-3.66769	0.38843	0.36668	-3.37039	0.41253	0.36668	-2.53264	0.49522
	0.36468	-3.95862	0.35706	0.36468	-3.67166	0.38694	0.36468	-3.37596	0.41221	0.36468	-2.53503	0.49475
	0.36268	-3.96339	0.35764	0.36268	-3.67802	0.38806	0.36268	-3.37596	0.41035	0.36268	-2.5422	0.49655
	0.36068	-3.97214	0.35419	0.36068	-3.6812	0.38827	0.36068	-3.38152	0.41035	0.36068	-2.5414	0.49528
	0.35868	-3.96578	0.35494	0.35868	-3.68677	0.38652	0.35868	-3.38073	0.41008	0.35868	-2.54538	0.49517
	0.35668	-3.94591	0.35563	0.35668	-3.69392	0.38737	0.35668	-3.38788	0.40918	0.35668	-2.54697	0.49475
	0.35468	-3.93001	0.3561	0.35468	-3.6971	0.38615	0.35468	-3.38947	0.40955	0.35468	-2.54538	0.49448
	0.35268	-3.95226	0.35504	0.35268	-3.70266	0.38556	0.35268	-3.39663	0.40759	0.35268	-2.55096	0.49443
	0.35068	-3.95703	0.35382	0.35068	-3.70982	0.38418	0.35068	-3.39981	0.40833	0.35068	-2.55573	0.4949
	0.34868	-3.96578	0.3551	0.34868	-3.71459	0.38291	0.34868	-3.40458	0.40658	0.34868	-2.55334	0.49299
	0.34668	-3.96419	0.35303	0.34668	-3.72174	0.38376	0.34668	-3.40776	0.40552	0.34668	-2.55573	0.49374
	0.34468	-3.97055	0.35382	0.34468	-3.72969	0.38482	0.34468	-3.41094	0.40674	0.34468	-2.55414	0.49352
	0.34268	-3.96896	0.3535	0.34268	-3.73685	0.38286	0.34268	-3.41968	0.40573	0.34268	-2.55494	0.49326
	0.34068	-3.9785	0.35239	0.34068	-3.74241	0.3837	0.34068	-3.42286	0.40435	0.34068	-2.5621	0.49315
	0.33868	-4.00473	0.35202	0.33868	-3.74956	0.3837	0.33868	-3.42604	0.40467	0.33868	-2.56608	0.49363
	0.33668	-4.01824	0.35223	0.33668	-3.76149	0.38195	0.33668	-3.43001	0.40287	0.33668	-2.56768	0.49151
	0.33468	-4.02699	0.35165	0.33468	-3.76705	0.38217	0.33468	-3.4316	0.40292	0.33468	-2.57245	0.49246
	0.33268	-4.0254	0.35048	0.33268	-3.76705	0.3793	0.33268	-3.43717	0.4035	0.33268	-2.57643	0.49199
	0.33068	-4.01427	0.3509	0.33068	-3.7758	0.38158	0.33068	-3.44512	0.40324	0.33068	-2.57723	0.49145
	0.32868	-4.02858	0.34979	0.32868	-3.78216	0.38025	0.32868	-3.45386	0.40196	0.32868	-2.57723	0.4913
	0.32668	-4.03414	0.34904	0.32668	-3.78772	0.38063	0.32668	-3.45306	0.40069	0.32668	-2.58201	0.49156
	0.32468	-4.06117	0.34883	0.32468	-3.79726	0.38148	0.32468	-3.45942	0.40186	0.32468	-2.5828	0.49108
	0.32268	-4.08978	0.34735	0.32268	-3.80441	0.37925	0.32268	-3.46817	0.4009	0.32268	-2.59076	0.49108
	0.32068	-4.09614	0.34655	0.32068	-3.80839	0.37691	0.32068	-3.47135	0.4	0.32068	-2.59554	0.49076
	0.31868	-4.10489	0.34766	0.31868	-3.81872	0.37675	0.31868	-3.47691	0.39942	0.31868	-2.59634	0.49023
	0.31668	-4.09058	0.34676	0.31668	-3.82588	0.37638	0.31668	-3.48009	0.39846	0.31668	-2.60111	0.49045
	0.31468	-4.09773	0.3457	0.31468	-3.83621	0.37659	0.31468	-3.48645	0.3983	0.31468	-2.60032	0.48997
	0.31268	-4.11125	0.34517	0.31268	-3.84257	0.37564	0.31268	-3.49202	0.39814	0.31268	-2.60748	0.48949
	0.31068	-4.10727	0.34591	0.31068	-3.84654	0.37601	0.31068	-3.49678	0.39676	0.31068	-2.61306	0.48933
	0.30868	-4.12635	0.34639	0.30868	-3.85211	0.37516	0.30868	-3.50155	0.39772	0.30868	-2.61385	0.48875
	0.30668	-4.15974	0.34347	0.30668	-3.85847	0.37521	0.30668	-3.50791	0.39687	0.30668	-2.62102	0.48938
	0.30468	-4.16768	0.34246	0.30468	-3.86721	0.37335	0.30468	-3.51904	0.39634	0.30468	-2.6242	0.48869
	0.30268	-4.16132	0.3439	0.30268	-3.87834	0.37235	0.30268	-3.52302	0.3957	0.30268	-2.625	0.488
	0.30068	-4.16927	0.34145	0.30068	-3.88708	0.37389	0.30068	-3.52699	0.39533	0.30068	-2.62898	0.48774
	0.29868	-4.16609	0.34156	0.29868	-3.89503	0.37022	0.29868	-3.53256	0.39517	0.29868	-2.62659	0.48779
	0.29668	-4.17563	0.34039	0.29668	-3.89901	0.37192	0.29668	-3.53812	0.39352	0.29668	-2.63057	0.48726
	0.29468	-4.18279	0.34092	0.29468	-3.91252	0.37229	0.29468	-3.54209	0.39342	0.29468	-2.63933	0.48737
	0.29268	-4.21697	0.34002	0.29268	-3.91808	0.3698	0.29268	-3.54845	0.39236	0.29268	-2.64809	0.48684
	0.29068	-4.22492	0.33928	0.29068	-3.92206	0.36985	0.29068	-3.55243	0.39225	0.29068	-2.65764	0.4871
	0.28868	-4.23287	0.34066	0.28868	-3.92842	0.3681	0.28868	-3.56038	0.39209	0.28868	-2.66401	0.48477
	0.28668	-4.22333	0.33737	0.28668	-3.93478	0.36714	0.28668	-3.56356	0.3914	0.28668	-2.66401	0.48615
	0.28468	-4.21617	0.33822	0.28468	-3.94988	0.36752	0.28468	-3.57389	0.39183	0.28468	-2.66162	0.48514
	0.28268	-4.22889	0.33721	0.28268	-3.95703	0.36587	0.28268	-3.57866	0.38992	0.28268	-2.6672	0.4853
	0.28068	-4.23923	0.33673	0.28068	-3.96339	0.36752	0.28068	-3.59058	0.39007	0.28068	-2.67197	0.48519
	0.27868	-4.26784	0.33562	0.27868	-3.97532	0.36555	0.27868	-3.59456	0.39018	0.27868	-2.67516	0.48466
	0.27668	-4.3052	0.33482	0.27668	-3.98168	0.36539	0.27668	-3.6033	0.38822	0.27668	-2.6879	0.4845
	0.27468	-4.31315	0.33439	0.27468	-3.99042	0.36433	0.27468	-3.60251	0.38715	0.27468	-2.54061	0.48259
	0.27268	-4.32746	0.33455	0.27268	-3.99757	0.36338	0.27268	-3.60489	0.38715	0.27268	-2.69427	0.48312
	0.27068	-4.32666	0.33323	0.27068	-4.0095	0.36242	0.27068	-3.61443	0.38742	0.27068	-2.70303	0.48307
	0.26868	-4.32428	0.33323	0.26868	-4.01904	0.36226	0.26868	-3.62317	0.38737	0.26868	-2.70303	0.48248
	0.26668	-4.33143	0.33179	0.26668	-4.03017	0.36173	0.26668	-3.63351	0.38615	0.26668	-2.72054	0.48264
	0.26468	-4.33779	0.33174	0.26468	-4.0405	0.36104	0.26468	-3.63907	0.38408	0.26468	-2.71576	0.48195
	0.26268	-4.37197	0.33025	0.26268	-4.04686	0.36194	0.26268	-3.64225	0.38514	0.26268	-2.72054	0.48158
	0.26068	-4.38867	0.32914	0.26068	-4.0564	0.35881	0.26068	-3.65577	0.38519	0.26068	-2.72452	0.48142
	0.25868	-4.40536	0.32893	0.25868	-4.06276	0.35929	0.25868	-3.66212	0.38365	0.25868	-2.72373	0.47999
	0.25668	-4.39821	0.32887	0.25668	-4.0723	0.35679	0.25668	-3.67166	0.38487	0.25668	-2.73089	0.48025
	0.25468	-4.40218	0.32755	0.25468	-4.08104	0.35621	0.25468	-3.67802	0.38264	0.25468	-2.74522	0.47983
	0.25268	-4.40298	0.32643	0.25268	-4.09296	0.35653	0.25268	-3.68915	0.38365	0.25268	-2.74363	0.47808
	0.25068	-4.41887	0.32649	0.25068	-4.10648	0.3561	0.25068	-3.6971	0.38116	0.25068	-2.74841	0.47967
	0.24868	-4.43	0.32484	0.24868	-4.11443	0.35441	0.24868	-3.70425	0.38142	0.24868	-2.75955	0.47781
	0.24668	-4.45544	0.3242	0.24668	-4.12714	0.356	0.24668	-3.713	0.37972	0.24668	-2.75876	0.47749
	0.24468	-4.47452	0.32426	0.24468	-4.13748	0.35616	0.24468	-3.71459	0.37919	0.24468	-2.76911	0.47744
	0.24268	-4.48644	0.3232	0.24268	-4.14781	0.35292	0.24268	-3.72572	0.38057	0.24268	-2.78025	0.47569
	0.24068	-4.48883	0.32235	0.24068	-4.15974	0.35234	0.24068	-3.73685	0.37749	0.24068	-2.7914	0.47564
	0.23868	-4.47929	0.32213	0.23868	-4.16848	0.35069	0.23868	-3.73685	0.37792	0.23868	-2.79459	0.47516
	0.23668	-4.47611	0.32107	0.23668	-4.17484	0.34724	0.23668	-3.74718	0.3767	0.23668	-2.79697	0.47442
	0.23468	-4.48406	0.32033	0.23468	-4.1804	0.34814	0.23468	-3.75513	0.37649	0.23468	-2.80812	0.47404
	0.23268	-4.52539	0.31863	0.23268	-4.18835	0.34761	0.23268	-3.76705	0.37622	0.23268	-2.81369	0.47383
	0.23068	-4.55083	0.31794	0.23068	-4.20425	0.34745	0.23068	-3.78057	0.37601	0.23068	-2.8129	0.47282
	0.22868	-4.56037	0.31645	0.22868	-4.21538	0.34766	0.22868	-3.78772	0.37479	0.22868	-2.82723	0.47213
	0.22668	-4.56355	0.31805	0.22668	-4.2273	0.34597	0.22668	-3.79487	0.3733	0.22668	-2.83997	0.47097
	0.22468	-4.56434	0.31624	0.22468	-4.23525	0.34437	0.22468	-3.80203	0.37362	0.22468	-2.84076	0.47049
	0.22268	-4.56911	0.31492	0.22268	-4.2432	0.34257	0.22268	-3.81634	0.37298	0.22268	-2.84793	0.4699
	0.22068	-4.58183	0.31401	0.22068	-4.25592	0.344	0.22068	-3.82588	0.37229	0.22068	-2.8535	0.46879
	0.21868	-4.60568	0.31269	0.21868	-4.26705	0.34076	0.21868	-3.83621	0.37176	0.21868	-2.86146	0.469
	0.21668	-4.6327	0.3129	0.21668	-4.27738	0.34167	0.21668	-3.84495	0.37107	0.21668	-2.86226	0.46741
	0.21468	-4.64463	0.31125	0.21468	-4.28533	0.33938	0.21468	-3.85688	0.3698	0.21468	-2.87341	0.46661
	0.21268	-4.65258	0.31088	0.21268	-4.29407	0.33949	0.21268	-3.86324	0.369	0.21268	-2.85987	0.46582
	0.21068	-4.66529	0.30987	0.21068	-4.30679	0.338	0.21068	-3.87516	0.36868	0.21068	-2.88535	0.46545
	0.20868	-4.65814	0.30908	0.20868	-4.31792	0.33684	0.20868	-3.8847	0.36768	0.20868	-2.89729	0.46433
	0.20668	-4.66847	0.3086	0.20668	-4.33302	0.33662	0.20668	-3.88947	0.36539	0.20668	-2.89729	0.46338
	0.20468	-4.68437	0.30621	0.20468	-4.34733	0.33556	0.20468	-3.8998	0.36725	0.20468	-2.89809	0.46338
	0.20268	-4.69709	0.306	0.20268	-4.35528	0.33408	0.20268	-3.9149	0.3655	0.20268	-2.88535	0.46247
	0.20068	-4.73207	0.30605	0.20068	-4.36482	0.33355	0.20068	-3.92762	0.36545	0.20068	-2.8949	0.46131
	0.19868	-4.74558	0.30483	0.19868	-4.37833	0.33248	0.19868	-3.93955	0.36369	0.19868	-2.94586	0.4612
	0.19668	-4.75909	0.30324	0.19668	-4.39185	0.33227	0.19668	-3.9467	0.36359	0.19668	-2.96815	0.45998
	0.19468	-4.75273	0.30318	0.19468	-4.40298	0.32962	0.19468	-3.95942	0.36242	0.19468	-2.94904	0.45913
	0.19268	-4.76784	0.30127	0.19268	-4.41967	0.32909	0.19268	-3.97214	0.36205	0.19268	-2.97691	0.45812
	0.19068	-4.77579	0.3008	0.19068	-4.42921	0.32797	0.19068	-3.98327	0.36056	0.19068	-2.99602	0.45732
	0.18868	-4.77658	0.30069	0.18868	-4.44272	0.3267	0.18868	-3.99122	0.35908	0.18868	-2.96178	0.4551
	0.18668	-4.79963	0.29814	0.18668	-4.45703	0.32627	0.18668	-4.00234	0.35791	0.18668	-2.9785	0.45525
	0.18468	-4.83381	0.29793	0.18468	-4.46975	0.32426	0.18468	-4.01506	0.3586	0.18468	-2.9992	0.45462
	0.18268	-4.84574	0.29613	0.18268	-4.47849	0.32335	0.18268	-4.02619	0.35679	0.18268	-3	0.45334
	0.18068	-4.85369	0.29506	0.18068	-4.4928	0.32208	0.18068	-4.04209	0.3561	0.18068	-3.03822	0.45223
	0.17868	-4.85766	0.2949	0.17868	-4.50313	0.31996	0.17868	-4.0564	0.35552	0.17868	-3.01831	0.45106
	0.17668	-4.86164	0.29464	0.17668	-4.51267	0.31847	0.17668	-4.06912	0.35403	0.17668	-3.05016	0.45011
	0.17468	-4.86005	0.29268	0.17468	-4.52698	0.31884	0.17468	-4.07706	0.35356	0.17468	-3.03185	0.44857
	0.17268	-4.88866	0.29199	0.17268	-4.54288	0.31752	0.17268	-4.09137	0.35244	0.17268	-3.09156	0.44846
	0.17068	-4.92682	0.29124	0.17068	-4.5556	0.31645	0.17068	-4.10648	0.35191	0.17068	-3.05892	0.44597
	0.16868	-4.9459	0.29018	0.16868	-4.56991	0.31502	0.16868	-4.11761	0.34984	0.16868	-3.03424	0.4457

## Sheet: Fig. 2b
H2O2 selectivity (calculated by RRDE data)	1	52.7595	2.1	2.94291	0.05
	2	56.9871	1.8	2.85946	0.04
	3	62.8439	2.4	2.67179	0.03
	4	83.9162	2.2	2.28036	0.03
	5	70.88	2.3	2.58	0.04
	6	68.02	2.5	2.63	0.05

## Sheet: Fig. 2e
LSV data of O-DG-30 at flow cell test system		Ar		O2
	1.16668	0.4781	1.16668	3.635
	1.16568	0.4565	1.16568	3.56
	1.16468	0.4463	1.16468	3.486
	1.16368	0.4374	1.16368	3.414
	1.16268	0.4302	1.16268	3.343
	1.16168	0.4215	1.16168	3.274
	1.16068	0.4114	1.16068	3.207
	1.15968	0.4046	1.15968	3.14
	1.15868	0.3988	1.15868	3.076
	1.15768	0.3932	1.15768	3.013
	1.15668	0.3889	1.15668	2.951
	1.15568	0.3815	1.15568	2.891
	1.15468	0.3737	1.15468	2.832
	1.15368	0.3708	1.15368	2.776
	1.15268	0.3652	1.15268	2.721
	1.15168	0.3624	1.15168	2.667
	1.15068	0.3589	1.15068	2.615
	1.14968	0.3521	1.14968	2.564
	1.14868	0.3466	1.14868	2.514
	1.14768	0.3437	1.14768	2.465
	1.14668	0.3389	1.14668	2.418
	1.14568	0.3383	1.14568	2.373
	1.14468	0.3334	1.14468	2.328
	1.14368	0.3275	1.14368	2.286
	1.14268	0.325	1.14268	2.244
	1.14168	0.3203	1.14168	2.204
	1.14068	0.318	1.14068	2.166
	1.13968	0.3177	1.13968	2.129
	1.13868	0.3128	1.13868	2.094
	1.13768	0.3088	1.13768	2.061
	1.13668	0.3045	1.13668	2.029
	1.13568	0.3006	1.13568	1.998
	1.13468	0.3007	1.13468	1.969
	1.13368	0.2992	1.13368	1.941
	1.13268	0.2931	1.13268	1.914
	1.13168	0.2891	1.13168	1.888
	1.13068	0.2864	1.13068	1.863
	1.12968	0.286	1.12968	1.837
	1.12868	0.2837	1.12868	1.812
	1.12768	0.2816	1.12768	1.788
	1.12668	0.2773	1.12668	1.763
	1.12568	0.274	1.12568	1.738
	1.12468	0.2717	1.12468	1.713
	1.12368	0.2687	1.12368	1.688
	1.12268	0.2701	1.12268	1.663
	1.12168	0.2663	1.12168	1.639
	1.12068	0.263	1.12068	1.614
	1.11968	0.2589	1.11968	1.589
	1.11868	0.2576	1.11868	1.565
	1.11768	0.2571	1.11768	1.541
	1.11668	0.2556	1.11668	1.518
	1.11568	0.2519	1.11568	1.494
	1.11468	0.2488	1.11468	1.472
	1.11368	0.2465	1.11368	1.449
	1.11268	0.2447	1.11268	1.428
	1.11168	0.2445	1.11168	1.406
	1.11068	0.2427	1.11068	1.386
	1.10968	0.2401	1.10968	1.365
	1.10868	0.237	1.10868	1.345
	1.10768	0.2345	1.10768	1.326
	1.10668	0.2333	1.10668	1.307
	1.10568	0.2342	1.10568	1.288
	1.10468	0.2302	1.10468	1.269
	1.10368	0.2283	1.10368	1.251
	1.10268	0.2259	1.10268	1.233
	1.10168	0.2239	1.10168	1.216
	1.10068	0.2219	1.10068	1.198
	1.09968	0.2233	1.09968	1.181
	1.09868	0.2196	1.09868	1.165
	1.09768	0.2176	1.09768	1.149
	1.09668	0.2157	1.09668	1.133
	1.09568	0.2138	1.09568	1.117
	1.09468	0.2155	1.09468	1.102
	1.09368	0.2132	1.09368	1.087
	1.09268	0.2092	1.09268	1.073
	1.09168	0.2076	1.09168	1.058
	1.09068	0.2083	1.09068	1.044
	1.08968	0.2069	1.08968	1.031
	1.08868	0.2077	1.08868	1.017
	1.08768	0.2055	1.08768	1.004
	1.08668	0.2025	1.08668	0.9914
	1.08568	0.2014	1.08568	0.9787
	1.08468	0.1996	1.08468	0.9663
	1.08368	0.1971	1.08368	0.9542
	1.08268	0.2002	1.08268	0.9423
	1.08168	0.1955	1.08168	0.9305
	1.08068	0.1923	1.08068	0.919
	1.07968	0.1921	1.07968	0.9076
	1.07868	0.1906	1.07868	0.8964
	1.07768	0.1901	1.07768	0.8854
	1.07668	0.1912	1.07668	0.8745
	1.07568	0.1866	1.07568	0.8638
	1.07468	0.1851	1.07468	0.8532
	1.07368	0.1844	1.07368	0.8428
	1.07268	0.1834	1.07268	0.8325
	1.07168	0.1829	1.07168	0.8225
	1.07068	0.1816	1.07068	0.8125
	1.06968	0.1785	1.06968	0.8028
	1.06868	0.1778	1.06868	0.7931
	1.06768	0.1759	1.06768	0.7837
	1.06668	0.1769	1.06668	0.7744
	1.06568	0.1777	1.06568	0.7653
	1.06468	0.1735	1.06468	0.7564
	1.06368	0.1708	1.06368	0.7476
	1.06268	0.1708	1.06268	0.7389
	1.06168	0.1692	1.06168	0.7304
	1.06068	0.1692	1.06068	0.722
	1.05968	0.1703	1.05968	0.7137
	1.05868	0.1661	1.05868	0.7055
	1.05768	0.1648	1.05768	0.6973
	1.05668	0.1645	1.05668	0.6892
	1.05568	0.1626	1.05568	0.6812
	1.05468	0.1645	1.05468	0.6733
	1.05368	0.1627	1.05368	0.6655
	1.05268	0.1602	1.05268	0.6577
	1.05168	0.159	1.05168	0.6499
	1.05068	0.157	1.05068	0.6422
	1.04968	0.1576	1.04968	0.6347
	1.04868	0.1596	1.04868	0.6272
	1.04768	0.1565	1.04768	0.6198
	1.04668	0.1531	1.04668	0.6124
	1.04568	0.1527	1.04568	0.6051
	1.04468	0.1532	1.04468	0.5979
	1.04368	0.153	1.04368	0.5909
	1.04268	0.1534	1.04268	0.5839
	1.04168	0.1497	1.04168	0.5771
	1.04068	0.1493	1.04068	0.5703
	1.03968	0.1476	1.03968	0.5636
	1.03868	0.147	1.03868	0.557
	1.03768	0.1474	1.03768	0.5505
	1.03668	0.1485	1.03668	0.5442
	1.03568	0.1445	1.03568	0.5379
	1.03468	0.1434	1.03468	0.5316
	1.03368	0.1431	1.03368	0.5255
	1.03268	0.143	1.03268	0.5195
	1.03168	0.1431	1.03168	0.5136
	1.03068	0.1416	1.03068	0.5078
	1.02968	0.1399	1.02968	0.502
	1.02868	0.1382	1.02868	0.4963
	1.02768	0.1374	1.02768	0.4907
	1.02668	0.1373	1.02668	0.4852
	1.02568	0.1397	1.02568	0.4798
	1.02468	0.1361	1.02468	0.4745
	1.02368	0.1348	1.02368	0.4691
	1.02268	0.1337	1.02268	0.4639
	1.02168	0.1325	1.02168	0.4587
	1.02068	0.1351	1.02068	0.4536
	1.01968	0.1333	1.01968	0.4485
	1.01868	0.1305	1.01868	0.4435
	1.01768	0.1305	1.01768	0.4384
	1.01668	0.1289	1.01668	0.4335
	1.01568	0.129	1.01568	0.4286
	1.01468	0.1307	1.01468	0.4238
	1.01368	0.1286	1.01368	0.419
	1.01268	0.1261	1.01268	0.4142
	1.01168	0.1251	1.01168	0.4094
	1.01068	0.1238	1.01068	0.4047
	1.00968	0.1259	1.00968	0.4001
	1.00868	0.1265	1.00868	0.3955
	1.00768	0.1238	1.00768	0.391
	1.00668	0.1209	1.00668	0.3864
	1.00568	0.1211	1.00568	0.3819
	1.00468	0.1213	1.00468	0.3774
	1.00368	0.1212	1.00368	0.3731
	1.00268	0.1205	1.00268	0.3687
	1.00168	0.1201	1.00168	0.3644
	1.00068	0.1177	1.00068	0.3602
	0.99968	0.1172	0.99968	0.3559
	0.99868	0.1164	0.99868	0.3517
	0.99768	0.1179	0.99768	0.3476
	0.99668	0.1168	0.99668	0.3436
	0.99568	0.1142	0.99568	0.3395
	0.99468	0.1136	0.99468	0.3355
	0.99368	0.113	0.99368	0.3315
	0.99268	0.1128	0.99268	0.3276
	0.99168	0.1153	0.99168	0.3237
	0.99068	0.1123	0.99068	0.3199
	0.98968	0.1096	0.98968	0.3161
	0.98868	0.1097	0.98868	0.3123
	0.98768	0.109	0.98768	0.3086
	0.98668	0.1103	0.98668	0.3049
	0.98568	0.1114	0.98568	0.3013
	0.98468	0.1065	0.98468	0.2976
	0.98368	0.1051	0.98368	0.294
	0.98268	0.1071	0.98268	0.2904
	0.98168	0.106	0.98168	0.2868
	0.98068	0.1069	0.98068	0.2833
	0.97968	0.1057	0.97968	0.2798
	0.97868	0.1028	0.97868	0.2763
	0.97768	0.1023	0.97768	0.2728
	0.97668	0.102	0.97668	0.2693
	0.97568	0.1018	0.97568	0.2658
	0.97468	0.1032	0.97468	0.2623
	0.97368	0.1019	0.97368	0.2589
	0.97268	0.09906	0.97268	0.2554
	0.97168	0.0989	0.97168	0.2519
	0.97068	0.09828	0.97068	0.2484
	0.96968	0.09898	0.96968	0.2449
	0.96868	0.1009	0.96868	0.2415
	0.96768	0.09686	0.96768	0.238
	0.96668	0.09599	0.96668	0.2344
	0.96568	0.09395	0.96568	0.2309
	0.96468	0.09355	0.96468	0.2274
	0.96368	0.09686	0.96368	0.2239
	0.96268	0.09568	0.96268	0.2204
	0.96168	0.09214	0.96168	0.2169
	0.96068	0.09041	0.96068	0.2133
	0.95968	0.09119	0.95968	0.2097
	0.95868	0.09111	0.95868	0.2061
	0.95768	0.0919	0.95768	0.2025
	0.95668	0.09119	0.95668	0.199
	0.95568	0.0886	0.95568	0.1953
	0.95468	0.08718	0.95468	0.1916
	0.95368	0.0871	0.95368	0.1879
	0.95268	0.08734	0.95268	0.1842
	0.95168	0.08907	0.95168	0.1805
	0.95068	0.08584	0.95068	0.1767
	0.94968	0.08364	0.94968	0.1728
	0.94868	0.08333	0.94868	0.1689
	0.94768	0.08356	0.94768	0.165
	0.94668	0.08333	0.94668	0.161
	0.94568	0.08403	0.94568	0.157
	0.94468	0.0812	0.94468	0.1529
	0.94368	0.07978	0.94368	0.1487
	0.94268	0.07994	0.94268	0.1445
	0.94168	0.07892	0.94168	0.1402
	0.94068	0.08073	0.94068	0.1359
	0.93968	0.079	0.93968	0.1315
	0.93868	0.0775	0.93868	0.127
	0.93768	0.07609	0.93768	0.1224
	0.93668	0.07443	0.93668	0.1178
	0.93568	0.0753	0.93568	0.1131
	0.93468	0.07624	0.93468	0.1083
	0.93368	0.07357	0.93368	0.1035
	0.93268	0.07192	0.93268	0.09857
	0.93168	0.07121	0.93168	0.09354
	0.93068	0.07113	0.93068	0.08846
	0.92968	0.07176	0.92968	0.08332
	0.92868	0.07184	0.92868	0.07809
	0.92768	0.06948	0.92768	0.07276
	0.92668	0.0668	0.92668	0.06732
	0.92568	0.06657	0.92568	0.06181
	0.92468	0.06633	0.92468	0.05623
	0.92368	0.06822	0.92368	0.0506
	0.92268	0.06452	0.92268	0.04487
	0.92168	0.06303	0.92168	0.03903
	0.92068	0.06279	0.92068	0.03309
	0.91968	0.06114	0.91968	0.02708
	0.91868	0.06059	0.91868	0.021
	0.91768	0.06358	0.91768	0.01482
	0.91668	0.05964	0.91668	0.00851
	0.91568	0.05846	0.91568	0.00205
	0.91468	0.05736	0.91468	-0.00454
	0.91368	0.05626	0.91368	-0.01123
	0.91268	0.05689	0.91268	-0.01803
	0.91168	0.05736	0.91168	-0.02497
	0.91068	0.05382	0.91068	-0.03207
	0.90968	0.0524	0.90968	-0.03934
	0.90868	0.05232	0.90868	-0.04675
	0.90768	0.05193	0.90768	-0.05426
	0.90668	0.05146	0.90668	-0.0619
	0.90568	0.05083	0.90568	-0.06968
	0.90468	0.04784	0.90468	-0.07763
	0.90368	0.04619	0.90368	-0.08573
	0.90268	0.04532	0.90268	-0.09396
	0.90168	0.04501	0.90168	-0.1023
	0.90068	0.0469	0.90068	-0.1107
	0.89968	0.04296	0.89968	-0.1193
	0.89868	0.04099	0.89868	-0.128
	0.89768	0.04131	0.89768	-0.1369
	0.89668	0.04021	0.89668	-0.1459
	0.89568	0.03958	0.89568	-0.155
	0.89468	0.0406	0.89468	-0.1643
	0.89368	0.03682	0.89368	-0.1738
	0.89268	0.03572	0.89268	-0.1834
	0.89168	0.03564	0.89168	-0.1932
	0.89068	0.03501	0.89068	-0.2032
	0.88968	0.03431	0.88968	-0.2134
	0.88868	0.03501	0.88868	-0.2237
	0.88768	0.03053	0.88768	-0.2343
	0.88668	0.02982	0.88668	-0.2451
	0.88568	0.02919	0.88568	-0.2562
	0.88468	0.02911	0.88468	-0.2673
	0.88368	0.02982	0.88368	-0.2787
	0.88268	0.02667	0.88268	-0.2904
	0.88168	0.02581	0.88168	-0.3023
	0.88068	0.02313	0.88068	-0.3144
	0.87968	0.02274	0.87968	-0.3267
	0.87868	0.02463	0.87868	-0.3392
	0.87768	0.02416	0.87768	-0.3519
	0.87668	0.0203	0.87668	-0.3648
	0.87568	0.01943	0.87568	-0.378
	0.87468	0.01802	0.87468	-0.3914
	0.87368	0.01668	0.87368	-0.4051
	0.87268	0.01912	0.87268	-0.4189
	0.87168	0.01841	0.87168	-0.433
	0.87068	0.01542	0.87068	-0.4473
	0.86968	0.01338	0.86968	-0.4619
	0.86868	0.0129	0.86868	-0.4768
	0.86768	0.0133	0.86768	-0.4918
	0.86668	0.01377	0.86668	-0.5071
	0.86568	0.01125	0.86568	-0.5227
	0.86468	0.00913	0.86468	-0.5385
	0.86368	0.0074	0.86368	-0.5547
	0.86268	0.00826	0.86268	-0.5711
	0.86168	0.00669	0.86168	-0.5878
	0.86068	0.00818	0.86068	-0.6047
	0.85968	0.00535	0.85968	-0.622
	0.85868	0.00315	0.85868	-0.6397
	0.85768	0.00267	0.85768	-0.6576
	0.85668	0.00134	0.85668	-0.6759
	0.85568	0.00134	0.85568	-0.6945
	0.85468	0.00315	0.85468	-0.7134
	0.85368	-0.0009442	0.85368	-0.7328
	0.85268	-0.00197	0.85268	-0.7525
	0.85168	-0.00338	0.85168	-0.7726
	0.85068	-0.00362	0.85068	-0.793
	0.84968	-0.0026	0.84968	-0.8139
	0.84868	-0.00511	0.84868	-0.8351
	0.84768	-0.00661	0.84768	-0.8569
	0.84668	-0.00787	0.84668	-0.8791
	0.84568	-0.00873	0.84568	-0.9017
	0.84468	-0.00976	0.84468	-0.9247
	0.84368	-0.00834	0.84368	-0.9481
	0.84268	-0.01094	0.84268	-0.9721
	0.84168	-0.01196	0.84168	-0.9965
	0.84068	-0.01353	0.84068	-1.021
	0.83968	-0.01519	0.83968	-1.047
	0.83868	-0.01361	0.83868	-1.073
	0.83768	-0.01471	0.83768	-1.099
	0.83668	-0.01802	0.83668	-1.126
	0.83568	-0.01763	0.83568	-1.153
	0.83468	-0.01943	0.83468	-1.181
	0.83368	-0.02038	0.83368	-1.21
	0.83268	-0.01873	0.83268	-1.239
	0.83168	-0.02164	0.83168	-1.268
	0.83068	-0.02305	0.83068	-1.298
	0.82968	-0.02479	0.82968	-1.329
	0.82868	-0.02549	0.82868	-1.36
	0.82768	-0.02486	0.82768	-1.391
	0.82668	-0.024	0.82668	-1.423
	0.82568	-0.02738	0.82568	-1.456
	0.82468	-0.03037	0.82468	-1.489
	0.82368	-0.03077	0.82368	-1.523
	0.82268	-0.03132	0.82268	-1.558
	0.82168	-0.03077	0.82168	-1.593
	0.82068	-0.03069	0.82068	-1.628
	0.81968	-0.03352	0.81968	-1.665
	0.81868	-0.03509	0.81868	-1.702
	0.81768	-0.0358	0.81768	-1.739
	0.81668	-0.03698	0.81668	-1.778
	0.81568	-0.03588	0.81568	-1.817
	0.81468	-0.03769	0.81468	-1.857
	0.81368	-0.04084	0.81368	-1.897
	0.81268	-0.04147	0.81268	-1.939
	0.81168	-0.04115	0.81168	-1.981
	0.81068	-0.04328	0.81068	-2.024
	0.80968	-0.04052	0.80968	-2.068
	0.80868	-0.04477	0.80868	-2.112
	0.80768	-0.04634	0.80768	-2.158
	0.80668	-0.04682	0.80668	-2.203
	0.80568	-0.04792	0.80568	-2.25
	0.80468	-0.04863	0.80468	-2.297
	0.80368	-0.04745	0.80368	-2.345
	0.80268	-0.05114	0.80268	-2.393
	0.80168	-0.05232	0.80168	-2.442
	0.80068	-0.05295	0.80068	-2.492
	0.79968	-0.05492	0.79968	-2.542
	0.79868	-0.05406	0.79868	-2.592
	0.79768	-0.05421	0.79768	-2.644
	0.79668	-0.05712	0.79668	-2.696
	0.79568	-0.05972	0.79568	-2.748
	0.79468	-0.06011	0.79468	-2.801
	0.79368	-0.05948	0.79368	-2.855
	0.79268	-0.05925	0.79268	-2.909
	0.79168	-0.06161	0.79168	-2.964
	0.79068	-0.06476	0.79068	-3.02
	0.78968	-0.06523	0.78968	-3.077
	0.78868	-0.06554	0.78868	-3.134
	0.78768	-0.06554	0.78768	-3.193
	0.78668	-0.06586	0.78668	-3.252
	0.78568	-0.06901	0.78568	-3.312
	0.78468	-0.07081	0.78468	-3.372
	0.78368	-0.07074	0.78368	-3.434
	0.78268	-0.0727	0.78268	-3.496
	0.78168	-0.07137	0.78168	-3.559
	0.78068	-0.0731	0.78068	-3.624
	0.77968	-0.07664	0.77968	-3.688
	0.77868	-0.07711	0.77868	-3.754
	0.77768	-0.07774	0.77768	-3.821
	0.77668	-0.08041	0.77668	-3.889
	0.77568	-0.0779	0.77568	-3.958
	0.77468	-0.08026	0.77468	-4.028
	0.77368	-0.08293	0.77368	-4.098
	0.77268	-0.08498	0.77268	-4.17
	0.77168	-0.08545	0.77168	-4.243
	0.77068	-0.08679	0.77068	-4.316
	0.76968	-0.08435	0.76968	-4.391
	0.76868	-0.08844	0.76868	-4.467
	0.76768	-0.09167	0.76768	-4.544
	0.76668	-0.09237	0.76668	-4.621
	0.76568	-0.09332	0.76568	-4.7
	0.76468	-0.09285	0.76468	-4.779
	0.76368	-0.09253	0.76368	-4.859
	0.76268	-0.09686	0.76268	-4.94
	0.76168	-0.09906	0.76168	-5.021
	0.76068	-0.09946	0.76068	-5.102
	0.75968	-0.1013	0.75968	-5.184
	0.75868	-0.09828	0.75868	-5.265
	0.75768	-0.1019	0.75768	-5.346
	0.75668	-0.1046	0.75668	-5.427
	0.75568	-0.1074	0.75568	-5.508
	0.75468	-0.1088	0.75468	-5.588
	0.75368	-0.109	0.75368	-5.668
	0.75268	-0.1085	0.75268	-5.748
	0.75168	-0.1114	0.75168	-5.827
	0.75068	-0.1142	0.75068	-5.906
	0.74968	-0.1164	0.74968	-5.984
	0.74868	-0.1161	0.74868	-6.061
	0.74768	-0.1167	0.74768	-6.139
	0.74668	-0.1183	0.74668	-6.216
	0.74568	-0.1201	0.74568	-6.293
	0.74468	-0.1227	0.74468	-6.37
	0.74368	-0.1253	0.74368	-6.447
	0.74268	-0.1253	0.74268	-6.524
	0.74168	-0.1246	0.74168	-6.6
	0.74068	-0.1279	0.74068	-6.677
	0.73968	-0.1304	0.73968	-6.754
	0.73868	-0.1315	0.73868	-6.831
	0.73768	-0.1331	0.73768	-6.908
	0.73668	-0.134	0.73668	-6.986
	0.73568	-0.1339	0.73568	-7.064
	0.73468	-0.1379	0.73468	-7.142
	0.73368	-0.1408	0.73368	-7.221
	0.73268	-0.1421	0.73268	-7.301
	0.73168	-0.1441	0.73168	-7.381
	0.73068	-0.143	0.73068	-7.463
	0.72968	-0.1446	0.72968	-7.545
	0.72868	-0.1489	0.72868	-7.629
	0.72768	-0.1515	0.72768	-7.714
	0.72668	-0.1527	0.72668	-7.8
	0.72568	-0.153	0.72568	-7.888
	0.72468	-0.1537	0.72468	-7.977
	0.72368	-0.156	0.72368	-8.067
	0.72268	-0.1601	0.72268	-8.159
	0.72168	-0.1619	0.72168	-8.252
	0.72068	-0.1628	0.72068	-8.346
	0.71968	-0.1648	0.71968	-8.441
	0.71868	-0.1641	0.71868	-8.537
	0.71768	-0.1689	0.71768	-8.635
	0.71668	-0.1718	0.71668	-8.733
	0.71568	-0.1733	0.71568	-8.833
	0.71468	-0.1751	0.71468	-8.933
	0.71368	-0.1763	0.71368	-9.035
	0.71268	-0.1767	0.71268	-9.137
	0.71168	-0.1807	0.71168	-9.24
	0.71068	-0.1828	0.71068	-9.344
	0.70968	-0.1863	0.70968	-9.448
	0.70868	-0.1873	0.70868	-9.553
	0.70768	-0.188	0.70768	-9.658
	0.70668	-0.1893	0.70668	-9.765
	0.70568	-0.1942	0.70568	-9.871
	0.70468	-0.1962	0.70468	-9.979
	0.70368	-0.1987	0.70368	-10.09
	0.70268	-0.199	0.70268	-10.19
	0.70168	-0.1993	0.70168	-10.3
	0.70068	-0.2031	0.70068	-10.41
	0.69968	-0.2071	0.69968	-10.52
	0.69868	-0.2099	0.69868	-10.63
	0.69768	-0.2118	0.69768	-10.74
	0.69668	-0.2123	0.69668	-10.85
	0.69568	-0.2136	0.69568	-10.96
	0.69468	-0.2172	0.69468	-11.07
	0.69368	-0.2216	0.69368	-11.18
	0.69268	-0.2228	0.69268	-11.3
	0.69168	-0.2258	0.69168	-11.41
	0.69068	-0.225	0.69068	-11.52
	0.68968	-0.2286	0.68968	-11.63
	0.68868	-0.2308	0.68868	-11.74
	0.68768	-0.2347	0.68768	-11.86
	0.68668	-0.2372	0.68668	-11.97
	0.68568	-0.2383	0.68568	-12.09
	0.68468	-0.2384	0.68468	-12.2
	0.68368	-0.2428	0.68368	-12.32
	0.68268	-0.2457	0.68268	-12.44
	0.68168	-0.2491	0.68168	-12.55
	0.68068	-0.2505	0.68068	-12.67
	0.67968	-0.2539	0.67968	-12.79
	0.67868	-0.2519	0.67868	-12.91
	0.67768	-0.2573	0.67768	-13.03
	0.67668	-0.2599	0.67668	-13.15
	0.67568	-0.2645	0.67568	-13.27
	0.67468	-0.2657	0.67468	-13.39
	0.67368	-0.2665	0.67368	-13.51
	0.67268	-0.2669	0.67268	-13.63
	0.67168	-0.2737	0.67168	-13.75
	0.67068	-0.277	0.67068	-13.87
	0.66968	-0.2788	0.66968	-13.99
	0.66868	-0.2802	0.66868	-14.11
	0.66768	-0.2803	0.66768	-14.23
	0.66668	-0.2837	0.66668	-14.35
	0.66568	-0.2876	0.66568	-14.47
	0.66468	-0.2905	0.66468	-14.59
	0.66368	-0.2933	0.66368	-14.72
	0.66268	-0.2944	0.66268	-14.84
	0.66168	-0.2948	0.66168	-14.96
	0.66068	-0.3	0.66068	-15.08
	0.65968	-0.3038	0.65968	-15.2
	0.65868	-0.3058	0.65868	-15.33
	0.65768	-0.3073	0.65768	-15.45
	0.65668	-0.3084	0.65668	-15.57
	0.65568	-0.3107	0.65568	-15.7
	0.65468	-0.3153	0.65468	-15.83
	0.65368	-0.3176	0.65368	-15.95
	0.65268	-0.3209	0.65268	-16.08
	0.65168	-0.3228	0.65168	-16.21
	0.65068	-0.3232	0.65068	-16.33
	0.64968	-0.3269	0.64968	-16.46
	0.64868	-0.3299	0.64868	-16.59
	0.64768	-0.3342	0.64768	-16.72
	0.64668	-0.3361	0.64668	-16.84
	0.64568	-0.3379	0.64568	-16.97
	0.64468	-0.3377	0.64468	-17.1
	0.64368	-0.3431	0.64368	-17.23
	0.64268	-0.3472	0.64268	-17.35
	0.64168	-0.3475	0.64168	-17.48
	0.64068	-0.3514	0.64068	-17.61
	0.63968	-0.3527	0.63968	-17.74
	0.63868	-0.3533	0.63868	-17.86
	0.63768	-0.3579	0.63768	-17.99
	0.63668	-0.3608	0.63668	-18.12
	0.63568	-0.363	0.63568	-18.25
	0.63468	-0.3656	0.63468	-18.38
	0.63368	-0.3656	0.63368	-18.5
	0.63268	-0.3691	0.63268	-18.64
	0.63168	-0.374	0.63168	-18.77
	0.63068	-0.3759	0.63068	-18.9
	0.62968	-0.3779	0.62968	-19.03
	0.62868	-0.3794	0.62868	-19.16
	0.62768	-0.3787	0.62768	-19.3
	0.62668	-0.3835	0.62668	-19.43
	0.62568	-0.3873	0.62568	-19.56
	0.62468	-0.3898	0.62468	-19.69
	0.62368	-0.3923	0.62368	-19.83
	0.62268	-0.3933	0.62268	-19.96
	0.62168	-0.3931	0.62168	-20.09
	0.62068	-0.3989	0.62068	-20.22
	0.61968	-0.4025	0.61968	-20.35
	0.61868	-0.4038	0.61868	-20.48
	0.61768	-0.4052	0.61768	-20.61
	0.61668	-0.4055	0.61668	-20.75
	0.61568	-0.4084	0.61568	-20.88
	0.61468	-0.413	0.61468	-21.01
	0.61368	-0.4148	0.61368	-21.14
	0.61268	-0.4187	0.61268	-21.27
	0.61168	-0.418	0.61168	-21.4
	0.61068	-0.4198	0.61068	-21.53
	0.60968	-0.4229	0.60968	-21.66
	0.60868	-0.4272	0.60868	-21.79
	0.60768	-0.4283	0.60768	-21.93
	0.60668	-0.4317	0.60668	-22.06
	0.60568	-0.432	0.60568	-22.2
	0.60468	-0.4316	0.60468	-22.33
	0.60368	-0.4368	0.60368	-22.47
	0.60268	-0.4403	0.60268	-22.6
	0.60168	-0.4424	0.60168	-22.74
	0.60068	-0.4443	0.60068	-22.87
	0.59968	-0.4435	0.59968	-23.01
	0.59868	-0.4456	0.59868	-23.14
	0.59768	-0.45	0.59768	-23.28
	0.59668	-0.4529	0.59668	-23.41
	0.59568	-0.4546	0.59568	-23.55
	0.59468	-0.4566	0.59468	-23.68
	0.59368	-0.455	0.59368	-23.82
	0.59268	-0.4592	0.59268	-23.95
	0.59168	-0.4631	0.59168	-24.09
	0.59068	-0.4648	0.59068	-24.22
	0.58968	-0.4669	0.58968	-24.35
	0.58868	-0.4671	0.58868	-24.49
	0.58768	-0.4665	0.58768	-24.62
	0.58668	-0.4716	0.58668	-24.76
	0.58568	-0.4751	0.58568	-24.89
	0.58468	-0.4774	0.58468	-25.03
	0.58368	-0.4786	0.58368	-25.16
	0.58268	-0.4782	0.58268	-25.3
	0.58168	-0.4797	0.58168	-25.43
	0.58068	-0.4843	0.58068	-25.57
	0.57968	-0.4858	0.57968	-25.7
	0.57868	-0.4882	0.57868	-25.84
	0.57768	-0.488	0.57768	-25.97
	0.57668	-0.489	0.57668	-26.1
	0.57568	-0.4911	0.57568	-26.24
	0.57468	-0.4963	0.57468	-26.37
	0.57368	-0.4966	0.57368	-26.51
	0.57268	-0.4992	0.57268	-26.64
	0.57168	-0.4994	0.57168	-26.78
	0.57068	-0.4997	0.57068	-26.91
	0.56968	-0.5033	0.56968	-27.04
	0.56868	-0.506	0.56868	-27.18
	0.56768	-0.509	0.56768	-27.31
	0.56668	-0.5092	0.56668	-27.45
	0.56568	-0.51	0.56568	-27.58
	0.56468	-0.5106	0.56468	-27.72
	0.56368	-0.5201	0.56368	-27.85
	0.56268	-0.5137	0.56268	-27.99
	0.56168	-0.518	0.56168	-28.12
	0.56068	-0.5194	0.56068	-28.26
	0.55968	-0.5192	0.55968	-28.4
	0.55868	-0.5232	0.55868	-28.53
	0.55768	-0.5252	0.55768	-28.67
	0.55668	-0.5297	0.55668	-28.81
	0.55568	-0.529	0.55568	-28.94
	0.55468	-0.5307	0.55468	-29.08
	0.55368	-0.5295	0.55368	-29.21
	0.55268	-0.5341	0.55268	-29.35
	0.55168	-0.5359	0.55168	-29.48
	0.55068	-0.5376	0.55068	-29.62
	0.54968	-0.5399	0.54968	-29.75
	0.54868	-0.5391	0.54868	-29.89
	0.54768	-0.5402	0.54768	-30.02
	0.54668	-0.5452	0.54668	-30.16
	0.54568	-0.5466	0.54568	-30.29
	0.54468	-0.5492	0.54468	-30.43
	0.54368	-0.5483	0.54368	-30.57
	0.54268	-0.5492	0.54268	-30.71
	0.54168	-0.5513	0.54168	-30.84
	0.54068	-0.554	0.54068	-30.98
	0.53968	-0.5568	0.53968	-31.12
	0.53868	-0.5582	0.53868	-31.26
	0.53768	-0.559	0.53768	-31.4
	0.53668	-0.558	0.53668	-31.54
	0.53568	-0.5625	0.53568	-31.67
	0.53468	-0.5653	0.53468	-31.81
	0.53368	-0.5656	0.53368	-31.94
	0.53268	-0.5687	0.53268	-32.07
	0.53168	-0.5672	0.53168	-32.2
	0.53068	-0.5677	0.53068	-32.34
	0.52968	-0.5734	0.52968	-32.47
	0.52868	-0.5741	0.52868	-32.6
	0.52768	-0.5775	0.52768	-32.74
	0.52668	-0.5774	0.52668	-32.87
	0.52568	-0.5771	0.52568	-33.01
	0.52468	-0.5779	0.52468	-33.14
	0.52368	-0.583	0.52368	-33.27
	0.52268	-0.5854	0.52268	-33.41
	0.52168	-0.5867	0.52168	-33.55
	0.52068	-0.5864	0.52068	-33.69
	0.51968	-0.5863	0.51968	-33.82
	0.51868	-0.5907	0.51868	-33.96
	0.51768	-0.5928	0.51768	-34.1
	0.51668	-0.5944	0.51668	-34.24
	0.51568	-0.5964	0.51568	-34.38
	0.51468	-0.5973	0.51468	-34.51
	0.51368	-0.5963	0.51368	-34.65
	0.51268	-0.6012	0.51268	-34.78
	0.51168	-0.6044	0.51168	-34.92
	0.51068	-0.6052	0.51068	-35.05
	0.50968	-0.6081	0.50968	-35.18
	0.50868	-0.6066	0.50868	-35.31
	0.50768	-0.6076	0.50768	-35.44
	0.50668	-0.613	0.50668	-35.57
	0.50568	-0.6144	0.50568	-35.71
	0.50468	-0.6162	0.50468	-35.84
	0.50368	-0.6168	0.50368	-35.97
	0.50268	-0.6159	0.50268	-36.1
	0.50168	-0.6203	0.50168	-36.24
	0.50068	-0.6227	0.50068	-36.37
	0.49968	-0.6259	0.49968	-36.51
	0.49868	-0.6274	0.49868	-36.65
	0.49768	-0.6295	0.49768	-36.78
	0.49668	-0.6267	0.49668	-36.92
	0.49568	-0.6322	0.49568	-37.06
	0.49468	-0.6347	0.49468	-37.2
	0.49368	-0.6369	0.49368	-37.34
	0.49268	-0.6384	0.49268	-37.48
	0.49168	-0.6375	0.49168	-37.63
	0.49068	-0.6406	0.49068	-37.77
	0.48968	-0.6435	0.48968	-37.92
	0.48868	-0.6451	0.48868	-38.06
	0.48768	-0.6498	0.48768	-38.21
	0.48668	-0.6506	0.48668	-38.35
	0.48568	-0.6495	0.48568	-38.5
	0.48468	-0.6524	0.48468	-38.64
	0.48368	-0.6586	0.48368	-38.79
	0.48268	-0.6603	0.48268	-38.93
	0.48168	-0.6617	0.48168	-39.07
	0.48068	-0.6622	0.48068	-39.21
	0.47968	-0.6627	0.47968	-39.35
	0.47868	-0.6678	0.47868	-39.49
	0.47768	-0.6714	0.47768	-39.62
	0.47668	-0.6723	0.47668	-39.76
	0.47568	-0.6756	0.47568	-39.89
	0.47468	-0.6753	0.47468	-40.02
	0.47368	-0.6769	0.47368	-40.15
	0.47268	-0.6819	0.47268	-40.27
	0.47168	-0.6852	0.47168	-40.4
	0.47068	-0.6868	0.47068	-40.54
	0.46968	-0.6885	0.46968	-40.67
	0.46868	-0.6882	0.46868	-40.8
	0.46768	-0.6921	0.46768	-40.93
	0.46668	-0.6967	0.46668	-41.07
	0.46568	-0.7005	0.46568	-41.2
	0.46468	-0.7028	0.46468	-41.34
	0.46368	-0.7037	0.46368	-41.47
	0.46268	-0.7027	0.46268	-41.61
	0.46168	-0.7088	0.46168	-41.75
	0.46068	-0.7141	0.46068	-41.89
	0.45968	-0.7149	0.45968	-42.02
	0.45868	-0.7177	0.45868	-42.17
	0.45768	-0.7179	0.45768	-42.31
	0.45668	-0.7194	0.45668	-42.45
	0.45568	-0.7259	0.45568	-42.6
	0.45468	-0.7285	0.45468	-42.74
	0.45368	-0.7314	0.45368	-42.89
	0.45268	-0.7331	0.45268	-43.04
	0.45168	-0.7338	0.45168	-43.18
	0.45068	-0.7373	0.45068	-43.33
	0.44968	-0.7427	0.44968	-43.47
	0.44868	-0.7462	0.44868	-43.62
	0.44768	-0.7472	0.44768	-43.76
	0.44668	-0.7521	0.44668	-43.89
	0.44568	-0.7509	0.44568	-44.02
	0.44468	-0.7565	0.44468	-44.15
	0.44368	-0.7612	0.44368	-44.27
	0.44268	-0.7652	0.44268	-44.38
	0.44168	-0.7674	0.44168	-44.48
	0.44068	-0.7691	0.44068	-44.57
	0.43968	-0.77	0.43968	-44.66
	0.43868	-0.7778	0.43868	-44.73
	0.43768	-0.7826	0.43768	-44.8
	0.43668	-0.7834	0.43668	-44.87
	0.43568	-0.7858	0.43568	-44.94
	0.43468	-0.7886	0.43468	-45.01
	0.43368	-0.7908	0.43368	-45.08
	0.43268	-0.7968	0.43268	-45.15
	0.43168	-0.8015	0.43168	-45.23
	0.43068	-0.8054	0.43068	-45.31
	0.42968	-0.8056	0.42968	-45.4
	0.42868	-0.808	0.42868	-45.5
	0.42768	-0.8141	0.42768	-45.6
	0.42668	-0.8193	0.42668	-45.72
	0.42568	-0.8226	0.42568	-45.83
	0.42468	-0.827	0.42468	-45.96
	0.42368	-0.8283	0.42368	-46.09
	0.42268	-0.8297	0.42268	-46.23
	0.42168	-0.8375	0.42168	-46.37
	0.42068	-0.8419	0.42068	-46.51
	0.41968	-0.8454	0.41968	-46.65
	0.41868	-0.8488	0.41868	-46.78
	0.41768	-0.8499	0.41768	-46.92
	0.41668	-0.8546	0.41668	-47.06
	0.41568	-0.8613	0.41568	-47.2
	0.41468	-0.8669	0.41468	-47.33
	0.41368	-0.8709	0.41368	-47.47
	0.41268	-0.8728	0.41268	-47.61
	0.41168	-0.873	0.41168	-47.76
	0.41068	-0.88	0.41068	-47.9
	0.40968	-0.8849	0.40968	-48.04
	0.40868	-0.8906	0.40868	-48.18
	0.40768	-0.8949	0.40768	-48.32
	0.40668	-0.8974	0.40668	-48.47
	0.40568	-0.8987	0.40568	-48.61
	0.40468	-0.9073	0.40468	-48.75
	0.40368	-0.9121	0.40368	-48.9
	0.40268	-0.9178	0.40268	-49.04
	0.40168	-0.9196	0.40168	-49.18
	0.40068	-0.9247	0.40068	-49.33
	0.39968	-0.9266	0.39968	-49.47
	0.39868	-0.9343	0.39868	-49.6
	0.39768	-0.9388	0.39768	-49.73
	0.39668	-0.9452	0.39668	-49.86
	0.39568	-0.9482	0.39568	-49.99
	0.39468	-0.9503	0.39468	-50.12
	0.39368	-0.9562	0.39368	-50.24
	0.39268	-0.963	0.39268	-50.37
	0.39168	-0.9685	0.39168	-50.49
	0.39068	-0.9739	0.39068	-50.62
	0.38968	-0.9763	0.38968	-50.75
	0.38868	-0.9793	0.38868	-50.88
	0.38768	-0.9873	0.38768	-51.01
	0.38668	-0.9924	0.38668	-51.14
	0.38568	-0.9986	0.38568	-51.28
	0.38468	-1.004	0.38468	-51.42
	0.38368	-1.007	0.38368	-51.56
	0.38268	-1.01	0.38268	-51.7
	0.38168	-1.019	0.38168	-51.84
	0.38068	-1.026	0.38068	-51.99
	0.37968	-1.031	0.37968	-52.14
	0.37868	-1.035	0.37868	-52.29
	0.37768	-1.037	0.37768	-52.44
	0.37668	-1.045	0.37668	-52.58
	0.37568	-1.052	0.37568	-52.73
	0.37468	-1.057	0.37468	-52.88
	0.37368	-1.063	0.37368	-53.02
	0.37268	-1.067	0.37268	-53.16
	0.37168	-1.069	0.37168	-53.3
	0.37068	-1.078	0.37068	-53.44
	0.36968	-1.091	0.36968	-53.57
	0.36868	-1.092	0.36868	-53.71
	0.36768	-1.099	0.36768	-53.84
	0.36668	-1.101	0.36668	-53.96
	0.36568	-1.108	0.36568	-54.09
	0.36468	-1.118	0.36468	-54.21
	0.36368	-1.124	0.36368	-54.33
	0.36268	-1.129	0.36268	-54.46
	0.36168	-1.135	0.36168	-54.59
	0.36068	-1.141	0.36068	-54.71
	0.35968	-1.146	0.35968	-54.84
	0.35868	-1.153	0.35868	-54.97
	0.35768	-1.161	0.35768	-55.1
	0.35668	-1.169	0.35668	-55.24
	0.35568	-1.174	0.35568	-55.37
	0.35468	-1.176	0.35468	-55.51
	0.35368	-1.186	0.35368	-55.65
	0.35268	-1.194	0.35268	-55.78
	0.35168	-1.201	0.35168	-55.92
	0.35068	-1.207	0.35068	-56.06
	0.34968	-1.211	0.34968	-56.2
	0.34868	-1.216	0.34868	-56.35
	0.34768	-1.226	0.34768	-56.49
	0.34668	-1.233	0.34668	-56.63
	0.34568	-1.251	0.34568	-56.76
	0.34468	-1.252	0.34468	-56.9
	0.34368	-1.253	0.34368	-57.04
	0.34268	-1.26	0.34268	-57.18
	0.34168	-1.273	0.34168	-57.31
	0.34068	-1.279	0.34068	-57.45
	0.33968	-1.287	0.33968	-57.59
	0.33868	-1.293	0.33868	-57.73
	0.33768	-1.297	0.33768	-57.86
	0.33668	-1.307	0.33668	-57.99
	0.33568	-1.315	0.33568	-58.13
	0.33468	-1.324	0.33468	-58.26
	0.33368	-1.332	0.33368	-58.39
	0.33268	-1.337	0.33268	-58.53
	0.33168	-1.343	0.33168	-58.67
	0.33068	-1.354	0.33068	-58.8
	0.32968	-1.363	0.32968	-58.94
	0.32868	-1.372	0.32868	-59.09
	0.32768	-1.381	0.32768	-59.23
	0.32668	-1.384	0.32668	-59.38
	0.32568	-1.392	0.32568	-59.53
	0.32468	-1.401	0.32468	-59.68
	0.32368	-1.41	0.32368	-59.83
	0.32268	-1.419	0.32268	-59.98
	0.32168	-1.425	0.32168	-60.14
	0.32068	-1.431	0.32068	-60.29
	0.31968	-1.443	0.31968	-60.44
	0.31868	-1.453	0.31868	-60.59
	0.31768	-1.462	0.31768	-60.73
	0.31668	-1.469	0.31668	-60.88
	0.31568	-1.477	0.31568	-61.01
	0.31468	-1.481	0.31468	-61.14
	0.31368	-1.494	0.31368	-61.27
	0.31268	-1.502	0.31268	-61.39
	0.31168	-1.513	0.31168	-61.51
	0.31068	-1.522	0.31068	-61.62
	0.30968	-1.527	0.30968	-61.74
	0.30868	-1.534	0.30868	-61.86
	0.30768	-1.547	0.30768	-61.97
	0.30668	-1.556	0.30668	-62.08
	0.30568	-1.566	0.30568	-62.19
	0.30468	-1.573	0.30468	-62.3
	0.30368	-1.58	0.30368	-62.41
	0.30268	-1.59	0.30268	-62.52
	0.30168	-1.601	0.30168	-62.63
	0.30068	-1.609	0.30068	-62.74
	0.29968	-1.62	0.29968	-62.85
	0.29868	-1.626	0.29868	-62.96
	0.29768	-1.634	0.29768	-63.07
	0.29668	-1.645	0.29668	-63.17
	0.29568	-1.657	0.29568	-63.28
	0.29468	-1.666	0.29468	-63.39
	0.29368	-1.674	0.29368	-63.5
	0.29268	-1.682	0.29268	-63.61
	0.29168	-1.692	0.29168	-63.73
	0.29068	-1.704	0.29068	-63.85
	0.28968	-1.712	0.28968	-63.97
	0.28868	-1.721	0.28868	-64.1
	0.28768	-1.732	0.28768	-64.24
	0.28668	-1.736	0.28668	-64.37
	0.28568	-1.749	0.28568	-64.51
	0.28468	-1.759	0.28468	-64.65
	0.28368	-1.771	0.28368	-64.79
	0.28268	-1.781	0.28268	-64.94
	0.28168	-1.788	0.28168	-65.08
	0.28068	-1.795	0.28068	-65.22
	0.27968	-1.808	0.27968	-65.36
	0.27868	-1.819	0.27868	-65.49
	0.27768	-1.829	0.27768	-65.62
	0.27668	-1.838	0.27668	-65.75
	0.27568	-1.845	0.27568	-65.87
	0.27468	-1.853	0.27468	-65.99
	0.27368	-1.867	0.27368	-66.11
	0.27268	-1.877	0.27268	-66.23
	0.27168	-1.888	0.27168	-66.35
	0.27068	-1.897	0.27068	-66.47
	0.26968	-1.903	0.26968	-66.59
	0.26868	-1.915	0.26868	-66.71
	0.26768	-1.926	0.26768	-66.84
	0.26668	-1.937	0.26668	-66.97
	0.26568	-1.946	0.26568	-67.1
	0.26468	-1.953	0.26468	-67.23
	0.26368	-1.96	0.26368	-67.36
	0.26268	-1.973	0.26268	-67.5
	0.26168	-1.983	0.26168	-67.64
	0.26068	-1.993	0.26068	-67.78
	0.25968	-2.002	0.25968	-67.92
	0.25868	-2.009	0.25868	-68.06
	0.25768	-2.016	0.25768	-68.2
	0.25668	-2.031	0.25668	-68.34
	0.25568	-2.041	0.25568	-68.47
	0.25468	-2.05	0.25468	-68.61
	0.25368	-2.057	0.25368	-68.75
	0.25268	-2.064	0.25268	-68.89
	0.25168	-2.073	0.25168	-69.02
	0.25068	-2.085	0.25068	-69.16
	0.24968	-2.095	0.24968	-69.3
	0.24868	-2.105	0.24868	-69.44
	0.24768	-2.112	0.24768	-69.58
	0.24668	-2.121	0.24668	-69.72
	0.24568	-2.136	0.24568	-69.86
	0.24468	-2.14	0.24468	-69.99
	0.24368	-2.149	0.24368	-70.13
	0.24268	-2.161	0.24268	-70.27
	0.24168	-2.168	0.24168	-70.41
	0.24068	-2.174	0.24068	-70.55
	0.23968	-2.186	0.23968	-70.69
	0.23868	-2.196	0.23868	-70.83
	0.23768	-2.206	0.23768	-70.97
	0.23668	-2.214	0.23668	-71.11
	0.23568	-2.22	0.23568	-71.24
	0.23468	-2.229	0.23468	-71.38
	0.23368	-2.241	0.23368	-71.52
	0.23268	-2.251	0.23268	-71.66
	0.23168	-2.26	0.23168	-71.8
	0.23068	-2.268	0.23068	-71.93
	0.22968	-2.273	0.22968	-72.07
	0.22868	-2.283	0.22868	-72.21
	0.22768	-2.294	0.22768	-72.35
	0.22668	-2.304	0.22668	-72.49
	0.22568	-2.312	0.22568	-72.63
	0.22468	-2.318	0.22468	-72.77
	0.22368	-2.324	0.22368	-72.9
	0.22268	-2.337	0.22268	-73.04
	0.22168	-2.345	0.22168	-73.18
	0.22068	-2.365	0.22068	-73.32
	0.21968	-2.362	0.21968	-73.45
	0.21868	-2.371	0.21868	-73.59
	0.21768	-2.377	0.21768	-73.73
	0.21668	-2.389	0.21668	-73.86
	0.21568	-2.398	0.21568	-74
	0.21468	-2.407	0.21468	-74.14
	0.21368	-2.412	0.21368	-74.28
	0.21268	-2.417	0.21268	-74.42
	0.21168	-2.425	0.21168	-74.57
	0.21068	-2.438	0.21068	-74.72
	0.20968	-2.445	0.20968	-74.87
	0.20868	-2.453	0.20868	-75.02
	0.20768	-2.459	0.20768	-75.16
	0.20668	-2.465	0.20668	-75.3
	0.20568	-2.476	0.20568	-75.44
	0.20468	-2.484	0.20468	-75.57
	0.20368	-2.492	0.20368	-75.7
	0.20268	-2.501	0.20268	-75.83
	0.20168	-2.505	0.20168	-75.95
	0.20068	-2.511	0.20068	-76.07
	0.19968	-2.522	0.19968	-76.19
	0.19868	-2.531	0.19868	-76.3
	0.19768	-2.54	0.19768	-76.4
	0.19668	-2.539	0.19668	-76.5
	0.19568	-2.546	0.19568	-76.59
	0.19468	-2.557	0.19468	-76.69
	0.19368	-2.565	0.19368	-76.79
	0.19268	-2.572	0.19268	-76.89
	0.19168	-2.58	0.19168	-76.98
	0.19068	-2.585	0.19068	-77.09
	0.18968	-2.589	0.18968	-77.19
	0.18868	-2.6	0.18868	-77.3
	0.18768	-2.606	0.18768	-77.42
	0.18668	-2.616	0.18668	-77.52
	0.18568	-2.623	0.18568	-77.63
	0.18468	-2.628	0.18468	-77.73
	0.18368	-2.633	0.18368	-77.83
	0.18268	-2.644	0.18268	-77.93
	0.18168	-2.651	0.18168	-78.03
	0.18068	-2.658	0.18068	-78.13
	0.17968	-2.662	0.17968	-78.21
	0.17868	-2.666	0.17868	-78.3
	0.17768	-2.678	0.17768	-78.38
	0.17668	-2.688	0.17668	-78.46
	0.17568	-2.684	0.17568	-78.53
	0.17468	-2.687	0.17468	-78.61
	0.17368	-2.694	0.17368	-78.67
	0.17268	-2.696	0.17268	-78.74
	0.17168	-2.725	0.17168	-78.8
	0.17068	-2.718	0.17068	-78.86
	0.16968	-2.725	0.16968	-78.92
	0.16868	-2.733	0.16868	-78.98
	0.16768	-2.735	0.16768	-79.47

## Sheet: Fig. 2f
H2O2 selectivity of O-DG-30 at flow cell test system
	0.7	80.35	1.5
	0.6	93.38	1.1
	0.5	98.38	1.6
	0.4	94.21	1.5
	0.3	97.56	1.3
	0.2	94.6	1.7

## Sheet: Fig. 2g
H2O2 selectivity and Partial current density of O-DG-30 at flow cell test system		H2O2 current density		H2O2 selectivity
	0.7	-8.13	4.5	1.74	1.1
	0.6	-21.35	5.1	11.41	1.3
	0.5	-35.78	6.6	20.65	1.6
	0.4	-46.47	3.5	25.86	2.1
	0.3	-61.21	5.3	36.57	2.3
	0.2	-71.96	4.7	41.45	2.4
