# Supplementary material for: Unveiling the dynamic active site of defective carbon-based electrocatalysts for hydrogen peroxide production
Source: Nat Commun. 2023 Oct 7;14:6275. doi: 10.1038/s41467-023-41947-7 (PMC10560253; doi:10.1038/s41467-023-41947-7)
Supplement: Supplementary file 3 — Source Data [file 41467_2023_41947_MOESM3_ESM.zip › Source Data 3.xls]

## Sheet: Fig. 3a
FTIR data		G		GO		O-PG		DG-30		ODG-30
	3996.26	0.98564	3996.34	0.9981	399.24	1	399.24	0.98561	399.24	0.99768
	3994.33	0.98564	3994.41	0.9982	401.168	1	401.168	0.98561	401.168	0.99768
	3992.4	0.98564	3992.48	0.99832	403.097	1.00001	403.097	0.98561	403.097	0.99768
	3990.47	0.98564	3990.56	0.99843	405.026	1.00001	405.026	0.98561	405.026	0.99768
	3988.54	0.98564	3988.63	0.99841	406.955	1.00001	406.955	0.98561	406.955	0.99768
	3986.61	0.98564	3986.7	0.99827	408.883	1.00001	408.883	0.98561	408.883	0.99768
	3984.68	0.98564	3984.77	0.99821	410.812	1.00001	410.812	0.98561	410.812	0.99768
	3982.75	0.98564	3982.84	0.99832	412.741	1.00001	412.741	0.98561	412.741	0.99768
	3980.83	0.98564	3980.91	0.99845	414.669	1	414.669	0.98561	414.669	0.99768
	3978.9	0.98564	3978.98	0.9985	416.598	1	416.598	0.98561	416.598	0.99768
	3976.97	0.98564	3977.05	0.99858	418.527	1	418.527	0.98561	418.527	0.99768
	3975.04	0.98485	3975.13	0.99875	420.455	1	420.455	0.98561	420.455	0.99768
	3973.11	0.98444	3973.2	0.99887	422.384	1	422.384	0.98561	422.384	0.99768
	3971.18	0.98433	3971.27	0.99887	424.313	0.99993	424.313	0.98615	424.313	0.99662
	3969.25	0.98417	3969.34	0.9988	426.241	0.99972	426.241	0.98682	426.241	0.99534
	3967.32	0.98366	3967.41	0.99876	428.17	0.99932	428.17	0.98762	428.17	0.99386
	3965.4	0.98295	3965.48	0.99876	430.099	0.99868	430.099	0.98851	430.099	0.99222
	3963.47	0.98242	3963.55	0.99874	432.028	0.99778	432.028	0.98947	432.028	0.99046
	3961.54	0.98228	3961.63	0.99873	433.956	0.99655	433.956	0.99045	433.956	0.98865
	3959.61	0.9824	3959.7	0.99876	435.885	0.99497	435.885	0.99143	435.885	0.98686
	3957.68	0.98243	3957.77	0.99883	437.814	0.993	437.814	0.99239	437.814	0.98512
	3955.75	0.98212	3955.84	0.99889	439.742	0.99063	439.742	0.99331	439.742	0.98349
	3953.82	0.98148	3953.91	0.99897	441.671	0.98784	441.671	0.99419	441.671	0.98202
	3951.9	0.98079	3951.98	0.99898	443.6	0.98466	443.6	0.99502	443.6	0.98075
	3949.97	0.98042	3950.05	0.99876	445.529	0.9811	445.529	0.99581	445.529	0.97973
	3948.04	0.98052	3948.12	0.99845	447.457	0.97722	447.457	0.99653	447.457	0.97897
	3946.11	0.98106	3946.2	0.99849	449.386	0.97309	449.386	0.99721	449.386	0.97842
	3944.18	0.98183	3944.27	0.99878	451.315	0.96882	451.315	0.99779	451.315	0.97808
	3942.25	0.9826	3942.34	0.99882	453.243	0.96449	453.243	0.99824	453.243	0.97795
	3940.32	0.98322	3940.41	0.99865	455.172	0.96021	455.172	0.9985	455.172	0.97795
	3938.39	0.9836	3938.48	0.99862	457.101	0.95609	457.101	0.99856	457.101	0.97803
	3936.47	0.98358	3936.55	0.99869	459.029	0.95225	459.029	0.99838	459.029	0.97812
	3934.54	0.98295	3934.62	0.99874	460.958	0.94878	460.958	0.99793	460.958	0.97819
	3932.61	0.98158	3932.69	0.99873	462.887	0.9458	462.887	0.99717	462.887	0.97821
	3930.68	0.97956	3930.77	0.99869	464.815	0.94339	464.815	0.99612	464.815	0.97814
	3928.75	0.97731	3928.84	0.9988	466.744	0.9416	466.744	0.99478	466.744	0.97797
	3926.82	0.97535	3926.91	0.99906	468.673	0.94045	468.673	0.99318	468.673	0.97771
	3924.89	0.97399	3924.98	0.99917	470.601	0.93996	470.601	0.99134	470.601	0.9774
	3922.96	0.9732	3923.05	0.99901	472.53	0.94007	472.53	0.9893	472.53	0.9771
	3921.04	0.97273	3921.12	0.99888	474.459	0.94073	474.459	0.98711	474.459	0.97686
	3919.11	0.97238	3919.19	0.99879	476.388	0.94184	476.388	0.9848	476.388	0.9767
	3917.18	0.97211	3917.26	0.99857	478.316	0.94328	478.316	0.98246	478.316	0.97669
	3915.25	0.972	3915.34	0.99842	480.245	0.94491	480.245	0.98017	480.245	0.97686
	3913.32	0.9721	3913.41	0.99849	482.174	0.94657	482.174	0.97804	482.174	0.97721
	3911.39	0.97235	3911.48	0.99867	484.102	0.94811	484.102	0.97619	484.102	0.9777
	3909.46	0.97271	3909.55	0.99896	486.031	0.9494	486.031	0.97475	486.031	0.97831
	3907.54	0.9733	3907.62	0.99953	487.96	0.9503	487.96	0.97382	487.96	0.97898
	3905.61	0.97434	3905.69	1	489.889	0.9507	489.889	0.97348	489.889	0.97968
	3903.68	0.976	3903.76	0.99974	491.817	0.95053	491.817	0.97373	491.817	0.98034
	3901.75	0.97833	3901.83	0.99897	493.746	0.94974	493.746	0.97457	493.746	0.98093
	3899.82	0.98106	3899.91	0.99829	495.675	0.94833	495.675	0.97594	495.675	0.98142
	3897.89	0.98364	3897.98	0.9979	497.603	0.94634	497.603	0.97777	497.603	0.98177
	3895.96	0.98556	3896.05	0.99805	499.532	0.94382	499.532	0.97998	499.532	0.98192
	3894.03	0.98655	3894.12	0.99862	501.461	0.9409	501.461	0.98244	501.461	0.9818
	3892.11	0.98677	3892.19	0.99875	503.389	0.93769	503.389	0.98502	503.389	0.98137
	3890.18	0.98658	3890.26	0.99825	505.318	0.93439	505.318	0.98754	505.318	0.98063
	3888.25	0.98641	3888.33	0.99797	507.247	0.93116	507.247	0.98986	507.247	0.97963
	3886.32	0.98646	3886.4	0.99787	509.175	0.92819	509.175	0.99187	509.175	0.97844
	3884.39	0.98665	3884.48	0.99778	511.104	0.92564	511.104	0.99348	511.104	0.97716
	3882.46	0.98688	3882.55	0.99795	513.033	0.92366	513.033	0.99461	513.033	0.9759
	3880.53	0.98711	3880.62	0.99798	514.962	0.92235	514.962	0.99523	514.962	0.97476
	3878.6	0.98736	3878.69	0.99775	516.89	0.92182	516.89	0.99532	516.89	0.97385
	3876.68	0.98754	3876.76	0.99806	518.819	0.92209	518.819	0.99489	518.819	0.97323
	3874.75	0.9875	3874.83	0.99872	520.748	0.92318	520.748	0.99397	520.748	0.97293
	3872.82	0.98714	3872.9	0.999	522.676	0.92505	522.676	0.99261	522.676	0.97302
	3870.89	0.98647	3870.97	0.99867	524.605	0.92762	524.605	0.99089	524.605	0.97353
	3868.96	0.98567	3869.05	0.99796	526.534	0.93078	526.534	0.98889	526.534	0.97446
	3867.03	0.98493	3867.12	0.99775	528.462	0.9344	528.462	0.98676	528.462	0.97577
	3865.1	0.98446	3865.19	0.99805	530.391	0.93831	530.391	0.98463	530.391	0.97739
	3863.18	0.98435	3863.26	0.99789	532.32	0.94234	532.32	0.98264	532.32	0.97924
	3861.25	0.98459	3861.33	0.99733	534.248	0.94631	534.248	0.98089	534.248	0.98126
	3859.32	0.98498	3859.4	0.9975	536.177	0.95004	536.177	0.97945	536.177	0.98338
	3857.39	0.98525	3857.47	0.9988	538.106	0.95337	538.106	0.97838	538.106	0.98551
	3855.46	0.98531	3855.54	1.00022	540.034	0.95616	540.034	0.97775	540.034	0.98753
	3853.53	0.9852	3853.62	0.99985	541.963	0.95829	541.963	0.97757	541.963	0.98931
	3851.6	0.98502	3851.69	0.99772	543.892	0.9597	543.892	0.97783	543.892	0.99072
	3849.67	0.98478	3849.76	0.99646	545.821	0.96035	545.821	0.97846	545.821	0.99164
	3847.75	0.98443	3847.83	0.99664	547.749	0.96027	547.749	0.97936	547.749	0.99199
	3845.82	0.98412	3845.9	0.99744	549.678	0.9595	549.678	0.98044	549.678	0.99175
	3843.89	0.98418	3843.97	0.99832	551.607	0.95813	551.607	0.98158	551.607	0.99095
	3841.96	0.98482	3842.04	0.99907	553.535	0.95625	553.535	0.98271	553.535	0.98966
	3840.03	0.9858	3840.11	0.99933	555.464	0.95397	555.464	0.98373	555.464	0.98795
	3838.1	0.98654	3838.19	0.99861	557.393	0.95143	557.393	0.98457	557.393	0.98592
	3836.17	0.98659	3836.26	0.99763	559.322	0.94875	559.322	0.98514	559.322	0.98367
	3834.24	0.98582	3834.33	0.99746	561.25	0.94607	561.25	0.98538	561.25	0.98129
	3832.32	0.98437	3832.4	0.99776	563.179	0.9435	563.179	0.98525	563.179	0.97889
	3830.39	0.98259	3830.47	0.99796	565.107	0.94117	565.107	0.98471	565.107	0.97653
	3828.46	0.98084	3828.54	0.99818	567.036	0.93917	567.036	0.98374	567.036	0.97433
	3826.53	0.97949	3826.61	0.99851	568.965	0.93755	568.965	0.98234	568.965	0.97238
	3824.6	0.97887	3824.68	0.99905	570.894	0.93637	570.894	0.98057	570.894	0.97076
	3822.67	0.9792	3822.76	0.99952	572.822	0.93562	572.822	0.97851	572.822	0.96953
	3820.74	0.98035	3820.83	0.99918	574.751	0.93529	574.751	0.97629	574.751	0.96869
	3818.82	0.98198	3818.9	0.99858	576.68	0.93533	576.68	0.97403	576.68	0.96828
	3816.89	0.98374	3816.97	0.99834	578.608	0.93569	578.608	0.97185	578.608	0.9683
	3814.96	0.98536	3815.04	0.99783	580.537	0.93628	580.537	0.96984	580.537	0.96874
	3813.03	0.98667	3813.11	0.99753	582.466	0.93703	582.466	0.96806	582.466	0.96953
	3811.1	0.98765	3811.18	0.99815	584.394	0.93787	584.394	0.96659	584.394	0.97059
	3809.17	0.98847	3809.25	0.99908	586.323	0.93872	586.323	0.96546	586.323	0.97182
	3807.24	0.98942	3807.33	0.99933	588.252	0.93953	588.252	0.96469	588.252	0.97311
	3805.31	0.99062	3805.4	0.99927	590.181	0.94025	590.181	0.96424	590.181	0.97437
	3803.39	0.99187	3803.47	0.99966	592.109	0.94086	592.109	0.9641	592.109	0.97555
	3801.46	0.99283	3801.54	0.99968	594.038	0.94135	594.038	0.96424	594.038	0.97659
	3799.53	0.99336	3799.61	0.999	595.967	0.94171	595.967	0.96464	595.967	0.97748
	3797.6	0.99357	3797.68	0.99866	597.895	0.94196	597.895	0.96527	597.895	0.97821
	3795.67	0.99361	3795.75	0.99854	599.824	0.94214	599.824	0.9661	599.824	0.97881
	3793.74	0.99347	3793.83	0.99839	601.753	0.94228	601.753	0.96708	601.753	0.97928
	3791.81	0.99305	3791.9	0.99842	603.682	0.94242	603.682	0.96815	603.682	0.97964
	3789.89	0.99225	3789.97	0.99863	605.61	0.94262	605.61	0.96927	605.61	0.97992
	3787.96	0.99107	3788.04	0.99894	607.539	0.94294	607.539	0.97036	607.539	0.98012
	3786.03	0.98965	3786.11	0.99925	609.467	0.94342	609.467	0.9714	609.467	0.98026
	3784.1	0.98817	3784.18	0.99932	611.396	0.9441	611.396	0.97233	611.396	0.98038
	3782.17	0.98668	3782.25	0.99923	613.325	0.945	613.325	0.97317	613.325	0.98052
	3780.24	0.98503	3780.32	0.999	615.254	0.94613	615.254	0.97392	615.254	0.98072
	3778.31	0.98318	3778.4	0.9986	617.182	0.94748	617.182	0.97464	617.182	0.981
	3776.38	0.98129	3776.47	0.99842	619.111	0.94901	619.111	0.97536	619.111	0.98139
	3774.46	0.97969	3774.54	0.9988	621.04	0.95068	621.04	0.97615	621.04	0.98191
	3772.53	0.97856	3772.61	0.99937	622.968	0.95246	622.968	0.97702	622.968	0.98259
	3770.6	0.97774	3770.68	0.99943	624.897	0.9543	624.897	0.97796	624.897	0.98345
	3768.67	0.97679	3768.75	0.99893	626.826	0.95614	626.826	0.97895	626.826	0.98448
	3766.74	0.97537	3766.82	0.99842	628.755	0.95792	628.755	0.97996	628.755	0.98565
	3764.81	0.9734	3764.89	0.99824	630.683	0.9596	630.683	0.98096	630.683	0.98691
	3762.88	0.9712	3762.97	0.99838	632.612	0.96114	632.612	0.98192	632.612	0.98825
	3760.95	0.96937	3761.04	0.99863	634.541	0.9625	634.541	0.9828	634.541	0.9896
	3759.03	0.96854	3759.11	0.99837	636.469	0.96366	636.469	0.98361	636.469	0.99093
	3757.1	0.96901	3757.18	0.99796	638.398	0.9646	638.398	0.98436	638.398	0.99221
	3755.17	0.97053	3755.25	0.99846	640.327	0.96532	640.327	0.98506	640.327	0.9934
	3753.24	0.97242	3753.32	0.99966	642.255	0.96584	642.255	0.98574	642.255	0.9945
	3751.31	0.9739	3751.39	0.99986	644.184	0.96617	644.184	0.98641	644.184	0.9955
	3749.38	0.97455	3749.46	0.99866	646.113	0.96635	646.113	0.98709	646.113	0.99637
	3747.45	0.97453	3747.54	0.99806	648.041	0.96641	648.041	0.98776	648.041	0.99709
	3745.53	0.97432	3745.61	0.99783	649.97	0.9664	649.97	0.98843	649.97	0.99763
	3743.6	0.97434	3743.68	0.99672	651.899	0.96637	651.899	0.98907	651.899	0.99798
	3741.67	0.97479	3741.75	0.99606	653.827	0.96635	653.827	0.9897	653.827	0.99815
	3739.74	0.97583	3739.82	0.99664	655.756	0.96638	655.756	0.99033	655.756	0.99814
	3737.81	0.97761	3737.89	0.99755	657.685	0.96651	657.685	0.99097	657.685	0.99797
	3735.88	0.98002	3735.96	0.99791	659.614	0.96674	659.614	0.99164	659.614	0.99768
	3733.95	0.98243	3734.03	0.99766	661.542	0.9671	661.542	0.99234	661.542	0.99729
	3732.02	0.98399	3732.11	0.99727	663.471	0.96758	663.471	0.99309	663.471	0.99681
	3730.1	0.98425	3730.18	0.9973	665.4	0.96818	665.4	0.99388	665.4	0.99628
	3728.17	0.9834	3728.25	0.99776	667.328	0.9689	667.328	0.99467	667.328	0.99574
	3726.24	0.98209	3726.32	0.99815	669.257	0.96971	669.257	0.99544	669.257	0.99519
	3724.31	0.98109	3724.39	0.99833	671.186	0.97061	671.186	0.99613	671.186	0.99467
	3722.38	0.98098	3722.46	0.99843	673.114	0.97155	673.114	0.99672	673.114	0.99417
	3720.45	0.98177	3720.53	0.99843	675.043	0.97252	675.043	0.99715	675.043	0.99367
	3718.52	0.98289	3718.6	0.99835	676.972	0.97349	676.972	0.99741	676.972	0.99315
	3716.59	0.9836	3716.68	0.99862	678.9	0.97443	678.9	0.99748	678.9	0.99258
	3714.67	0.98344	3714.75	0.99953	680.829	0.97534	680.829	0.99736	680.829	0.99194
	3712.74	0.98252	3712.82	1.00031	682.758	0.97618	682.758	0.99706	682.758	0.99119
	3710.81	0.98143	3710.89	1.00003	684.687	0.97696	684.687	0.99661	684.687	0.99033
	3708.88	0.98095	3708.96	0.99883	686.615	0.97767	686.615	0.99602	686.615	0.98935
	3706.95	0.98156	3707.03	0.99849	688.544	0.97831	688.544	0.99531	688.544	0.98825
	3705.02	0.98322	3705.1	0.99926	690.473	0.97887	690.473	0.99449	690.473	0.98704
	3703.09	0.98549	3703.17	1.00007	692.401	0.97938	692.401	0.9936	692.401	0.98575
	3701.17	0.98792	3701.25	0.99995	694.33	0.97983	694.33	0.99265	694.33	0.98438
	3699.24	0.99014	3699.32	0.99931	696.259	0.98025	696.259	0.99167	696.259	0.98298
	3697.31	0.99178	3697.39	0.999	698.188	0.98064	698.188	0.9907	698.188	0.98161
	3695.38	0.99247	3695.46	0.99921	700.116	0.98103	700.116	0.98977	700.116	0.98033
	3693.45	0.99198	3693.53	0.9998	702.045	0.98143	702.045	0.98893	702.045	0.9792
	3691.52	0.99047	3691.6	0.99997	703.974	0.98185	703.974	0.98819	703.974	0.9783
	3689.59	0.98834	3689.67	0.99949	705.902	0.9823	705.902	0.98757	705.902	0.97767
	3687.66	0.9859	3687.74	0.99809	707.831	0.98279	707.831	0.98708	707.831	0.97735
	3685.74	0.98332	3685.82	0.99768	709.76	0.98331	709.76	0.98674	709.76	0.97738
	3683.81	0.98072	3683.89	0.99833	711.688	0.98386	711.688	0.98655	711.688	0.97776
	3681.88	0.9782	3681.96	0.99914	713.617	0.98444	713.617	0.98649	713.617	0.97849
	3679.95	0.97595	3680.03	0.99985	715.546	0.98503	715.546	0.98655	715.546	0.97955
	3678.02	0.97423	3678.1	1	717.474	0.98563	717.474	0.98673	717.474	0.9809
	3676.09	0.97324	3676.17	0.99925	719.403	0.98622	719.403	0.98701	719.403	0.98249
	3674.16	0.97307	3674.24	0.99725	721.332	0.9868	721.332	0.98737	721.332	0.98424
	3672.23	0.97365	3672.31	0.99631	723.26	0.98736	723.26	0.98779	723.26	0.98608
	3670.31	0.97478	3670.39	0.99517	725.189	0.98788	725.189	0.98826	725.189	0.98792
	3668.38	0.97597	3668.46	0.99254	727.118	0.98838	727.118	0.98876	727.118	0.98967
	3666.45	0.97662	3666.53	0.99018	729.047	0.98883	729.047	0.98928	729.047	0.99126
	3664.52	0.97635	3664.6	0.98845	730.975	0.98924	730.975	0.9898	730.975	0.99263
	3662.59	0.9753	3662.67	0.98635	732.904	0.9896	732.904	0.99032	732.904	0.99375
	3660.66	0.97383	3660.74	0.98387	734.833	0.9899	734.833	0.99083	734.833	0.99459
	3658.73	0.97208	3658.81	0.98119	736.761	0.99015	736.761	0.99134	736.761	0.99515
	3656.81	0.9699	3656.88	0.97777	738.69	0.99035	738.69	0.99185	738.69	0.99543
	3654.88	0.96717	3654.96	0.97437	740.619	0.99049	740.619	0.99237	740.619	0.99546
	3652.95	0.964	3653.03	0.97214	742.548	0.99058	742.548	0.9929	742.548	0.99529
	3651.02	0.96061	3651.1	0.96911	744.476	0.99063	744.476	0.99345	744.476	0.99496
	3649.09	0.95726	3649.17	0.96294	746.405	0.99064	746.405	0.99399	746.405	0.99455
	3647.16	0.95428	3647.24	0.95602	748.334	0.99062	748.334	0.99453	748.334	0.99411
	3645.23	0.95201	3645.31	0.95141	750.262	0.99057	750.262	0.99505	750.262	0.99371
	3643.3	0.95051	3643.38	0.94846	752.191	0.99051	752.191	0.99554	752.191	0.99338
	3641.38	0.94962	3641.45	0.94545	754.12	0.99043	754.12	0.99599	754.12	0.99315
	3639.45	0.949	3639.53	0.94188	756.048	0.99033	756.048	0.99638	756.048	0.99303
	3637.52	0.94834	3637.6	0.93805	757.977	0.99024	757.977	0.99671	757.977	0.99303
	3635.59	0.94742	3635.67	0.9344	759.906	0.99014	759.906	0.99696	759.906	0.99314
	3633.66	0.946	3633.74	0.93145	761.834	0.99007	761.834	0.99712	761.834	0.99334
	3631.73	0.94388	3631.81	0.929	763.763	0.99002	763.763	0.99716	763.763	0.99362
	3629.8	0.94091	3629.88	0.92514	765.692	0.99003	765.692	0.99708	765.692	0.99393
	3627.87	0.93706	3627.95	0.91963	767.62	0.99011	767.62	0.99686	767.62	0.99424
	3625.95	0.93261	3626.02	0.91562	769.549	0.99028	769.549	0.99653	769.549	0.9945
	3624.02	0.928	3624.1	0.914	771.478	0.99054	771.478	0.99609	771.478	0.99468
	3622.09	0.92359	3622.17	0.91308	773.407	0.99092	773.407	0.99557	773.407	0.99474
	3620.16	0.91951	3620.24	0.91131	775.335	0.99141	775.335	0.99501	775.335	0.99466
	3618.23	0.91575	3618.31	0.9086	777.264	0.99201	777.264	0.99443	777.264	0.99445
	3616.3	0.91221	3616.38	0.90626	779.193	0.99271	779.193	0.99388	779.193	0.99409
	3614.37	0.90883	3614.45	0.90474	781.121	0.99348	781.121	0.99338	781.121	0.99361
	3612.45	0.90562	3612.52	0.90342	783.05	0.99432	783.05	0.99297	783.05	0.99302
	3610.52	0.90271	3610.6	0.90203	784.979	0.9952	784.979	0.99266	784.979	0.99234
	3608.59	0.90022	3608.67	0.90056	786.908	0.9961	786.908	0.99246	786.908	0.99161
	3606.66	0.89804	3606.74	0.89923	788.836	0.99697	788.836	0.99238	788.836	0.99087
	3604.73	0.89581	3604.81	0.89865	790.765	0.9978	790.765	0.99242	790.765	0.99015
	3602.8	0.89323	3602.88	0.89866	792.693	0.99855	792.693	0.99259	792.693	0.98949
	3600.87	0.89024	3600.95	0.89854	794.622	0.99917	794.622	0.99288	794.622	0.98892
	3598.94	0.88692	3599.02	0.8983	796.551	0.99964	796.551	0.99329	796.551	0.98845
	3597.02	0.88336	3597.09	0.89819	798.48	0.99994	798.48	0.99379	798.48	0.9881
	3595.09	0.87966	3595.17	0.89803	800.408	1.00005	800.408	0.99436	800.408	0.98787
	3593.16	0.8759	3593.24	0.89793	802.337	1	802.337	0.99499	802.337	0.98776
	3591.23	0.87214	3591.31	0.89834	804.266	0.99982	804.266	0.99562	804.266	0.98776
	3589.3	0.86832	3589.38	0.89876	806.194	0.99947	806.194	0.99623	806.194	0.98787
	3587.37	0.8644	3587.45	0.89838	808.123	0.99897	808.123	0.99678	808.123	0.98805
	3585.44	0.86051	3585.52	0.89791	810.052	0.99836	810.052	0.99722	810.052	0.98829
	3583.51	0.8569	3583.59	0.89841	811.981	0.99766	811.981	0.99755	811.981	0.98858
	3581.59	0.85378	3581.66	0.89959	813.909	0.99693	813.909	0.99776	813.909	0.98889
	3579.66	0.85118	3579.74	0.90078	815.838	0.9962	815.838	0.99786	815.838	0.98919
	3577.73	0.84886	3577.81	0.90175	817.766	0.9955	817.766	0.99786	817.766	0.98946
	3575.8	0.84644	3575.88	0.90247	819.695	0.99487	819.695	0.99777	819.695	0.98967
	3573.87	0.84355	3573.95	0.90306	821.624	0.99434	821.624	0.99762	821.624	0.98979
	3571.94	0.83994	3572.02	0.90383	823.553	0.99392	823.553	0.99743	823.553	0.98981
	3570.01	0.83556	3570.09	0.90481	825.481	0.99364	825.481	0.99721	825.481	0.98972
	3568.09	0.83062	3568.16	0.90552	827.41	0.99349	827.41	0.99699	827.41	0.98952
	3566.16	0.82546	3566.23	0.90571	829.339	0.99348	829.339	0.99678	829.339	0.98922
	3564.23	0.82045	3564.31	0.90597	831.268	0.99361	831.268	0.99658	831.268	0.98885
	3562.3	0.81583	3562.38	0.90672	833.196	0.99387	833.196	0.99641	833.196	0.9884
	3560.37	0.81168	3560.45	0.90777	835.125	0.99423	835.125	0.99631	835.125	0.98789
	3558.44	0.80803	3558.52	0.90885	837.053	0.99467	837.053	0.9963	837.053	0.98734
	3556.51	0.80488	3556.59	0.90988	838.982	0.99516	838.982	0.99636	838.982	0.98677
	3554.58	0.80214	3554.66	0.91084	840.911	0.99568	840.911	0.99649	840.911	0.98618
	3552.66	0.79961	3552.73	0.91158	842.84	0.99621	842.84	0.99665	842.84	0.98559
	3550.73	0.79715	3550.8	0.91214	844.768	0.99673	844.768	0.99683	844.768	0.98503
	3548.8	0.79478	3548.88	0.91253	846.697	0.99721	846.697	0.99699	846.697	0.9845
	3546.87	0.79269	3546.95	0.91276	848.626	0.99763	848.626	0.99711	848.626	0.98403
	3544.94	0.79098	3545.02	0.91321	850.554	0.99799	850.554	0.99716	850.554	0.98363
	3543.01	0.78961	3543.09	0.91427	852.483	0.99825	852.483	0.99711	852.483	0.98331
	3541.08	0.78834	3541.16	0.91567	854.412	0.9984	854.412	0.99691	854.412	0.98309
	3539.15	0.78688	3539.23	0.91684	856.341	0.99842	856.341	0.99656	856.341	0.98298
	3537.23	0.78502	3537.3	0.91765	858.269	0.99831	858.269	0.99604	858.269	0.98297
	3535.3	0.78272	3535.37	0.91841	860.198	0.99806	860.198	0.99537	860.198	0.98308
	3533.37	0.7802	3533.45	0.91944	862.126	0.99766	862.126	0.99457	862.126	0.98327
	3531.44	0.77775	3531.52	0.92054	864.055	0.9971	864.055	0.99367	864.055	0.98355
	3529.51	0.77541	3529.59	0.9213	865.984	0.99638	865.984	0.9927	865.984	0.98388
	3527.58	0.77291	3527.66	0.92148	867.913	0.99552	867.913	0.99171	867.913	0.98427
	3525.65	0.76993	3525.73	0.92139	869.841	0.99452	869.841	0.99074	869.841	0.98471
	3523.73	0.76635	3523.8	0.92168	871.77	0.99341	871.77	0.98984	871.77	0.98523
	3521.8	0.76235	3521.87	0.92248	873.699	0.99221	873.699	0.98905	873.699	0.98582
	3519.87	0.75816	3519.94	0.92336	875.627	0.99096	875.627	0.98841	875.627	0.98648
	3517.94	0.75397	3518.02	0.9239	877.556	0.98969	877.556	0.98795	877.556	0.98723
	3516.01	0.74979	3516.09	0.92406	879.485	0.98844	879.485	0.98769	879.485	0.98804
	3514.08	0.74558	3514.16	0.92425	881.413	0.98727	881.413	0.98765	881.413	0.9889
	3512.15	0.7414	3512.23	0.92474	883.342	0.98622	883.342	0.98781	883.342	0.9898
	3510.22	0.73733	3510.3	0.92523	885.271	0.98534	885.271	0.98812	885.271	0.99072
	3508.3	0.73346	3508.37	0.92537	887.2	0.98468	887.2	0.98855	887.2	0.99165
	3506.37	0.7299	3506.44	0.92517	889.128	0.98426	889.128	0.98907	889.128	0.99256
	3504.44	0.72674	3504.51	0.92479	891.057	0.98412	891.057	0.98966	891.057	0.99344
	3502.51	0.72403	3502.59	0.92444	892.986	0.98425	892.986	0.99028	892.986	0.99428
	3500.58	0.72169	3500.66	0.92437	894.914	0.98467	894.914	0.99091	894.914	0.99508
	3498.65	0.71954	3498.73	0.92455	896.843	0.98535	896.843	0.9915	896.843	0.99583
	3496.72	0.71741	3496.8	0.92472	898.772	0.98628	898.772	0.99203	898.772	0.99652
	3494.79	0.71522	3494.87	0.9248	900.7	0.98741	900.7	0.99247	900.7	0.99714
	3492.87	0.7129	3492.94	0.92487	902.629	0.98872	902.629	0.99282	902.629	0.99768
	3490.94	0.71037	3491.01	0.9249	904.558	0.99014	904.558	0.9931	904.558	0.99811
	3489.01	0.70765	3489.08	0.92475	906.486	0.99162	906.486	0.99331	906.486	0.99841
	3487.08	0.70499	3487.16	0.92451	908.415	0.99311	908.415	0.99349	908.415	0.99854
	3485.15	0.70266	3485.23	0.92439	910.344	0.99456	910.344	0.99364	910.344	0.9985
	3483.22	0.70084	3483.3	0.92414	912.273	0.99592	912.273	0.9938	912.273	0.99828
	3481.29	0.6995	3481.37	0.92349	914.201	0.99713	914.201	0.99398	914.201	0.99789
	3479.37	0.69857	3479.44	0.92294	916.13	0.99816	916.13	0.99421	916.13	0.99733
	3477.44	0.698	3477.51	0.92289	918.059	0.99898	918.059	0.9945	918.059	0.99662
	3475.51	0.69783	3475.58	0.92286	919.987	0.99957	919.987	0.99486	919.987	0.99578
	3473.58	0.69801	3473.65	0.92237	921.916	0.99991	921.916	0.99526	921.916	0.99482
	3471.65	0.69835	3471.73	0.92143	923.845	1	923.845	0.99569	923.845	0.99376
	3469.72	0.69858	3469.8	0.92041	925.773	0.99996	925.773	0.99612	925.773	0.99263
	3467.79	0.69845	3467.87	0.91982	927.702	0.99968	927.702	0.9965	927.702	0.99145
	3465.86	0.69778	3465.94	0.91975	929.631	0.99919	929.631	0.9968	929.631	0.99025
	3463.94	0.6964	3464.01	0.91972	931.56	0.99848	931.56	0.99698	931.56	0.98906
	3462.01	0.69414	3462.08	0.91931	933.488	0.99758	933.488	0.99703	933.488	0.9879
	3460.08	0.69095	3460.15	0.9188	935.417	0.99649	935.417	0.99694	935.417	0.98681
	3458.15	0.68706	3458.22	0.91857	937.346	0.99522	937.346	0.9967	937.346	0.98581
	3456.22	0.68296	3456.3	0.9184	939.274	0.99379	939.274	0.99631	939.274	0.98493
	3454.29	0.67917	3454.37	0.918	941.203	0.9922	941.203	0.99578	941.203	0.98421
	3452.36	0.67604	3452.44	0.91751	943.132	0.99047	943.132	0.99512	943.132	0.98365
	3450.43	0.67366	3450.51	0.91706	945.06	0.98861	945.06	0.99435	945.06	0.98324
	3448.51	0.67192	3448.58	0.91651	946.989	0.98663	946.989	0.99348	946.989	0.98297
	3446.58	0.67073	3446.65	0.91577	948.918	0.98453	948.918	0.99254	948.918	0.98281
	3444.65	0.67007	3444.72	0.91509	950.846	0.98233	950.846	0.99155	950.846	0.98273
	3442.72	0.67002	3442.79	0.91458	952.775	0.98004	952.775	0.99054	952.775	0.98268
	3440.79	0.67059	3440.87	0.91388	954.704	0.97768	954.704	0.98951	954.704	0.98262
	3438.86	0.67173	3438.94	0.91286	956.633	0.97525	956.633	0.9885	956.633	0.98252
	3436.93	0.6732	3437.01	0.91188	958.561	0.97277	958.561	0.98751	958.561	0.98233
	3435.01	0.67466	3435.08	0.9113	960.49	0.97025	960.49	0.98657	960.49	0.98202
	3433.08	0.67579	3433.15	0.911	962.419	0.96771	962.419	0.98566	962.419	0.98157
	3431.15	0.67651	3431.22	0.91069	964.347	0.96517	964.347	0.98478	964.347	0.98094
	3429.22	0.67693	3429.29	0.91048	966.276	0.96264	966.276	0.98393	966.276	0.98012
	3427.29	0.67724	3427.37	0.91044	968.205	0.96013	968.205	0.9831	968.205	0.97911
	3425.36	0.6775	3425.44	0.91035	970.133	0.95766	970.133	0.98227	970.133	0.97793
	3423.43	0.67759	3423.51	0.91001	972.062	0.95524	972.062	0.98143	972.062	0.97661
	3421.5	0.67742	3421.58	0.90951	973.991	0.9529	973.991	0.98057	973.991	0.97518
	3419.58	0.6771	3419.65	0.90903	975.92	0.95063	975.92	0.97969	975.92	0.97366
	3417.65	0.67686	3417.72	0.90864	977.848	0.94844	977.848	0.97878	977.848	0.97209
	3415.72	0.67697	3415.79	0.90811	979.777	0.94633	979.777	0.97783	979.777	0.97051
	3413.79	0.67758	3413.86	0.90744	981.706	0.9443	981.706	0.97686	981.706	0.96897
	3411.86	0.67873	3411.94	0.90695	983.634	0.94236	983.634	0.97586	983.634	0.96751
	3409.93	0.68028	3410.01	0.90677	985.563	0.94052	985.563	0.97485	985.563	0.96617
	3408	0.68199	3408.08	0.90675	987.492	0.93876	987.492	0.97383	987.492	0.96498
	3406.07	0.68361	3406.15	0.9066	989.42	0.93711	989.42	0.97279	989.42	0.96397
	3404.15	0.68493	3404.22	0.90606	991.349	0.93555	991.349	0.97172	991.349	0.96314
	3402.22	0.6859	3402.29	0.90536	993.278	0.93407	993.278	0.97061	993.278	0.96249
	3400.29	0.68657	3400.36	0.90503	995.207	0.93269	995.207	0.96947	995.207	0.962
	3398.36	0.68709	3398.43	0.90499	997.135	0.93138	997.135	0.9683	997.135	0.96164
	3396.43	0.6877	3396.51	0.90499	999.064	0.93014	999.064	0.96708	999.064	0.96136
	3394.5	0.68869	3394.58	0.90465	1000.99	0.92896	1000.99	0.96583	1000.99	0.96112
	3392.57	0.69021	3392.65	0.90427	1002.92	0.92784	1002.92	0.96451	1002.92	0.96084
	3390.65	0.6922	3390.72	0.90432	1004.85	0.92675	1004.85	0.96314	1004.85	0.96048
	3388.72	0.69439	3388.79	0.90474	1006.78	0.92568	1006.78	0.96171	1006.78	0.95997
	3386.79	0.69649	3386.86	0.90501	1008.71	0.92461	1008.71	0.96023	1008.71	0.95926
	3384.86	0.69831	3384.93	0.90492	1010.64	0.92353	1010.64	0.95868	1010.64	0.95831
	3382.93	0.69977	3383	0.90467	1012.57	0.92243	1012.57	0.95709	1012.57	0.9571
	3381	0.70103	3381.08	0.90451	1014.49	0.92131	1014.49	0.95544	1014.49	0.95563
	3379.07	0.70242	3379.15	0.90449	1016.42	0.92014	1016.42	0.95375	1016.42	0.95392
	3377.14	0.7043	3377.22	0.90453	1018.35	0.91893	1018.35	0.952	1018.35	0.95197
	3375.22	0.70688	3375.29	0.90458	1020.28	0.91767	1020.28	0.95021	1020.28	0.94981
	3373.29	0.71003	3373.36	0.90452	1022.21	0.91635	1022.21	0.9484	1022.21	0.94747
	3371.36	0.71339	3371.43	0.90433	1024.14	0.91497	1024.14	0.94659	1024.14	0.94501
	3369.43	0.7165	3369.5	0.90422	1026.07	0.91354	1026.07	0.9448	1026.07	0.94249
	3367.5	0.71901	3367.57	0.90439	1027.99	0.91206	1027.99	0.94308	1027.99	0.93998
	3365.57	0.72085	3365.65	0.90475	1029.92	0.91053	1029.92	0.94144	1029.92	0.93756
	3363.64	0.72229	3363.72	0.905	1031.85	0.90898	1031.85	0.93992	1031.85	0.93528
	3361.71	0.7238	3361.79	0.90511	1033.78	0.90742	1033.78	0.93855	1033.78	0.93323
	3359.79	0.72586	3359.86	0.90535	1035.71	0.90587	1035.71	0.93733	1035.71	0.93146
	3357.86	0.72867	3357.93	0.9058	1037.64	0.90435	1037.64	0.93632	1037.64	0.93
	3355.93	0.73206	3356	0.90618	1039.57	0.90288	1039.57	0.93552	1039.57	0.92888
	3354	0.73566	3354.07	0.90634	1041.49	0.90148	1041.49	0.93498	1041.49	0.9281
	3352.07	0.73914	3352.14	0.90641	1043.42	0.90018	1043.42	0.9347	1043.42	0.92761
	3350.14	0.74235	3350.22	0.90667	1045.35	0.89902	1045.35	0.93467	1045.35	0.92739
	3348.21	0.74529	3348.29	0.90718	1047.28	0.898	1047.28	0.93487	1047.28	0.92737
	3346.29	0.74806	3346.36	0.90763	1049.21	0.89716	1049.21	0.93526	1049.21	0.92751
	3344.36	0.75087	3344.43	0.90783	1051.14	0.89651	1051.14	0.93584	1051.14	0.92775
	3342.43	0.75401	3342.5	0.9079	1053.07	0.89608	1053.07	0.93655	1053.07	0.92803
	3340.5	0.75767	3340.57	0.90804	1055	0.89587	1055	0.93737	1055	0.9283
	3338.57	0.7618	3338.64	0.90835	1056.92	0.89591	1056.92	0.93823	1056.92	0.9285
	3336.64	0.76609	3336.71	0.90884	1058.85	0.89619	1058.85	0.93909	1058.85	0.92861
	3334.71	0.77019	3334.79	0.90936	1060.78	0.89673	1060.78	0.93989	1060.78	0.92859
	3332.78	0.77384	3332.86	0.90983	1062.71	0.89751	1062.71	0.94059	1062.71	0.92842
	3330.86	0.77695	3330.93	0.91028	1064.64	0.89852	1064.64	0.94118	1064.64	0.92811
	3328.93	0.77954	3329	0.91068	1066.57	0.89973	1066.57	0.94165	1066.57	0.92766
	3327	0.78188	3327.07	0.91096	1068.5	0.9011	1068.5	0.94199	1068.5	0.92711
	3325.07	0.78434	3325.14	0.91122	1070.43	0.90258	1070.43	0.94222	1070.43	0.9265
	3323.14	0.78724	3323.21	0.91161	1072.35	0.90413	1072.35	0.94237	1072.35	0.92585
	3321.21	0.7906	3321.28	0.91213	1074.28	0.9057	1074.28	0.94247	1074.28	0.9252
	3319.28	0.79415	3319.36	0.91268	1076.21	0.90723	1076.21	0.94256	1076.21	0.9246
	3317.35	0.79742	3317.43	0.91315	1078.14	0.90869	1078.14	0.94266	1078.14	0.9241
	3315.43	0.80008	3315.5	0.91347	1080.07	0.91002	1080.07	0.94282	1080.07	0.92374
	3313.5	0.80218	3313.57	0.91364	1082	0.91118	1082	0.94308	1082	0.92359
	3311.57	0.804	3311.64	0.91375	1083.93	0.91215	1083.93	0.94349	1083.93	0.92366
	3309.64	0.80586	3309.71	0.91395	1085.86	0.91289	1085.86	0.94407	1085.86	0.92396
	3307.71	0.80797	3307.78	0.91437	1087.78	0.91341	1087.78	0.94484	1087.78	0.92448
	3305.78	0.81037	3305.85	0.91496	1089.71	0.9137	1089.71	0.94578	1089.71	0.9252
	3303.85	0.81288	3303.93	0.91556	1091.64	0.91379	1091.64	0.94688	1091.64	0.9261
	3301.93	0.8151	3302	0.91607	1093.57	0.9137	1093.57	0.9481	1093.57	0.92718
	3300	0.81659	3300.07	0.91651	1095.5	0.91348	1095.5	0.94942	1095.5	0.92838
	3298.07	0.81706	3298.14	0.91687	1097.43	0.91318	1097.43	0.9508	1097.43	0.9297
	3296.14	0.8166	3296.21	0.91714	1099.36	0.91285	1099.36	0.95219	1099.36	0.93108
	3294.21	0.81558	3294.28	0.91733	1101.29	0.91256	1101.29	0.95355	1101.29	0.9325
	3292.28	0.81451	3292.35	0.91761	1103.21	0.91239	1103.21	0.95482	1103.21	0.93392
	3290.35	0.81389	3290.42	0.91816	1105.14	0.91239	1105.14	0.95599	1105.14	0.93533
	3288.42	0.81407	3288.5	0.91885	1107.07	0.91262	1107.07	0.95705	1107.07	0.93671
	3286.5	0.81522	3286.57	0.91937	1109	0.91313	1109	0.95798	1109	0.93806
	3284.57	0.81725	3284.64	0.91962	1110.93	0.91395	1110.93	0.95881	1110.93	0.93938
	3282.64	0.81991	3282.71	0.91976	1112.86	0.91508	1112.86	0.95954	1112.86	0.94066
	3280.71	0.82285	3280.78	0.91997	1114.79	0.91652	1114.79	0.96022	1114.79	0.9419
	3278.78	0.82579	3278.85	0.92024	1116.71	0.91827	1116.71	0.96085	1116.71	0.94308
	3276.85	0.82861	3276.92	0.92037	1118.64	0.9203	1118.64	0.96148	1118.64	0.94419
	3274.92	0.83137	3274.99	0.92032	1120.57	0.92255	1120.57	0.96213	1120.57	0.94522
	3272.99	0.83413	3273.07	0.92026	1122.5	0.92497	1122.5	0.96283	1122.5	0.9462
	3271.07	0.8368	3271.14	0.92043	1124.43	0.92749	1124.43	0.96359	1124.43	0.94715
	3269.14	0.83924	3269.21	0.92091	1126.36	0.93004	1126.36	0.96444	1126.36	0.94809
	3267.21	0.8413	3267.28	0.92143	1128.29	0.93253	1128.29	0.96539	1128.29	0.94904
	3265.28	0.84292	3265.35	0.92168	1130.21	0.93489	1130.21	0.96642	1130.21	0.94998
	3263.35	0.84406	3263.42	0.92169	1132.14	0.93704	1132.14	0.96753	1132.14	0.9509
	3261.42	0.84475	3261.49	0.92165	1134.07	0.93892	1134.07	0.96869	1134.07	0.95176
	3259.49	0.84507	3259.56	0.92162	1136	0.94048	1136	0.96985	1136	0.95257
	3257.57	0.84521	3257.64	0.92156	1137.93	0.94169	1137.93	0.971	1137.93	0.95329
	3255.64	0.84545	3255.71	0.92147	1139.86	0.94252	1139.86	0.97209	1139.86	0.95393
	3253.71	0.84617	3253.78	0.9214	1141.79	0.94297	1141.79	0.97309	1141.79	0.95446
	3251.78	0.84769	3251.85	0.92132	1143.72	0.94307	1143.72	0.97397	1143.72	0.95488
	3249.85	0.85005	3249.92	0.92123	1145.64	0.94285	1145.64	0.97471	1145.64	0.95518
	3247.92	0.85304	3247.99	0.92115	1147.57	0.94236	1147.57	0.9753	1147.57	0.95537
	3245.99	0.85637	3246.06	0.9211	1149.5	0.94168	1149.5	0.97574	1149.5	0.95545
	3244.06	0.85979	3244.14	0.92105	1151.43	0.94087	1151.43	0.97604	1151.43	0.95543
	3242.14	0.86316	3242.21	0.92098	1153.36	0.94002	1153.36	0.97624	1153.36	0.95533
	3240.21	0.86632	3240.28	0.92089	1155.29	0.9392	1155.29	0.97635	1155.29	0.95516
	3238.28	0.86908	3238.35	0.92075	1157.22	0.93849	1157.22	0.9764	1157.22	0.95494
	3236.35	0.87132	3236.42	0.92042	1159.15	0.93796	1159.15	0.97643	1159.15	0.95466
	3234.42	0.87303	3234.49	0.92	1161.07	0.93767	1161.07	0.97646	1161.07	0.95435
	3232.49	0.87431	3232.56	0.91974	1163	0.93768	1163	0.97654	1163	0.95401
	3230.56	0.87537	3230.63	0.91975	1164.93	0.93802	1164.93	0.9767	1164.93	0.95368
	3228.63	0.87658	3228.71	0.91983	1166.86	0.93871	1166.86	0.97697	1166.86	0.95338
	3226.71	0.87831	3226.78	0.91981	1168.79	0.93976	1168.79	0.97735	1168.79	0.95315
	3224.78	0.88073	3224.85	0.91962	1170.72	0.94114	1170.72	0.97785	1170.72	0.95302
	3222.85	0.88371	3222.92	0.91923	1172.65	0.94284	1172.65	0.97846	1172.65	0.953
	3220.92	0.88687	3220.99	0.91875	1174.58	0.94481	1174.58	0.97917	1174.58	0.95308
	3218.99	0.88986	3219.06	0.91841	1176.5	0.947	1176.5	0.97995	1176.5	0.95324
	3217.06	0.89256	3217.13	0.91821	1178.43	0.94936	1178.43	0.98077	1178.43	0.95348
	3215.13	0.89502	3215.2	0.91793	1180.36	0.95183	1180.36	0.98161	1180.36	0.95378
	3213.21	0.89728	3213.28	0.91752	1182.29	0.95435	1182.29	0.98243	1182.29	0.95413
	3211.28	0.89929	3211.35	0.91714	1184.22	0.95685	1184.22	0.98323	1184.22	0.95451
	3209.35	0.9009	3209.42	0.9169	1186.15	0.9593	1186.15	0.98396	1186.15	0.95492
	3207.42	0.90206	3207.49	0.91676	1188.08	0.96166	1188.08	0.98463	1188.08	0.95535
	3205.49	0.90286	3205.56	0.91659	1190.01	0.96387	1190.01	0.98522	1190.01	0.9558
	3203.56	0.90342	3203.63	0.91626	1191.93	0.96593	1191.93	0.98574	1191.93	0.95624
	3201.63	0.90391	3201.7	0.91582	1193.86	0.96781	1193.86	0.98618	1193.86	0.95669
	3199.7	0.90439	3199.77	0.91541	1195.79	0.96951	1195.79	0.98656	1195.79	0.95714
	3197.78	0.90497	3197.85	0.91508	1197.72	0.97103	1197.72	0.98688	1197.72	0.9576
	3195.85	0.90571	3195.92	0.91478	1199.65	0.97236	1199.65	0.98715	1199.65	0.95805
	3193.92	0.90667	3193.99	0.91448	1201.58	0.97352	1201.58	0.98739	1201.58	0.9585
	3191.99	0.90785	3192.06	0.91414	1203.51	0.97453	1203.51	0.98763	1203.51	0.95894
	3190.06	0.90926	3190.13	0.91386	1205.43	0.97539	1205.43	0.98788	1205.43	0.95938
	3188.13	0.91088	3188.2	0.91368	1207.36	0.97614	1207.36	0.98818	1207.36	0.95982
	3186.2	0.91271	3186.27	0.91351	1209.29	0.97679	1209.29	0.98854	1209.29	0.96024
	3184.27	0.91463	3184.34	0.91322	1211.22	0.97736	1211.22	0.98894	1211.22	0.96066
	3182.35	0.91656	3182.42	0.91285	1213.15	0.97788	1213.15	0.98939	1213.15	0.96107
	3180.42	0.91855	3180.49	0.91247	1215.08	0.97836	1215.08	0.98986	1215.08	0.96147
	3178.49	0.92076	3178.56	0.91217	1217.01	0.97881	1217.01	0.99032	1217.01	0.96185
	3176.56	0.92326	3176.63	0.91198	1218.93	0.97924	1218.93	0.99076	1218.93	0.96218
	3174.63	0.9259	3174.7	0.91181	1220.86	0.97967	1220.86	0.99115	1220.86	0.96247
	3172.7	0.92838	3172.77	0.91154	1222.79	0.9801	1222.79	0.99148	1222.79	0.96271
	3170.77	0.93051	3170.84	0.91125	1224.72	0.98053	1224.72	0.99172	1224.72	0.96289
	3168.85	0.93232	3168.91	0.91103	1226.65	0.98098	1226.65	0.99187	1226.65	0.96301
	3166.92	0.93409	3166.99	0.91093	1228.58	0.98145	1228.58	0.99191	1228.58	0.96309
	3164.99	0.93609	3165.06	0.91084	1230.51	0.98194	1230.51	0.99185	1230.51	0.96314
	3163.06	0.93842	3163.13	0.91069	1232.44	0.98246	1232.44	0.99169	1232.44	0.96317
	3161.13	0.94095	3161.2	0.91047	1234.37	0.98301	1234.37	0.99144	1234.37	0.9632
	3159.2	0.94344	3159.27	0.91029	1236.29	0.9836	1236.29	0.99113	1236.29	0.96326
	3157.27	0.94564	3157.34	0.91014	1238.22	0.98421	1238.22	0.99077	1238.22	0.96338
	3155.34	0.94736	3155.41	0.90996	1240.15	0.98485	1240.15	0.99039	1240.15	0.96358
	3153.42	0.94855	3153.48	0.90973	1242.08	0.98551	1242.08	0.99001	1242.08	0.96388
	3151.49	0.94938	3151.56	0.90958	1244.01	0.98619	1244.01	0.98968	1244.01	0.96428
	3149.56	0.9501	3149.63	0.90957	1245.94	0.98687	1245.94	0.98942	1245.94	0.9648
	3147.63	0.95084	3147.7	0.90964	1247.87	0.98754	1247.87	0.98927	1247.87	0.96544
	3145.7	0.95157	3145.77	0.90969	1249.79	0.98821	1249.79	0.98924	1249.79	0.96618
	3143.77	0.95222	3143.84	0.90966	1251.72	0.98887	1251.72	0.98935	1251.72	0.96702
	3141.84	0.95289	3141.91	0.9095	1253.65	0.98952	1253.65	0.9896	1253.65	0.96793
	3139.91	0.95375	3139.98	0.90934	1255.58	0.99017	1255.58	0.98998	1255.58	0.9689
	3137.99	0.95487	3138.05	0.90933	1257.51	0.9908	1257.51	0.99048	1257.51	0.96991
	3136.06	0.95616	3136.13	0.90939	1259.44	0.99144	1259.44	0.99106	1259.44	0.97094
	3134.13	0.95756	3134.2	0.90937	1261.37	0.99206	1261.37	0.99173	1261.37	0.97196
	3132.2	0.95907	3132.27	0.90933	1263.3	0.99269	1263.3	0.99247	1263.3	0.97296
	3130.27	0.96074	3130.34	0.90939	1265.22	0.99332	1265.22	0.99324	1265.22	0.97392
	3128.34	0.96255	3128.41	0.90953	1267.15	0.99395	1267.15	0.99405	1267.15	0.97483
	3126.41	0.96432	3126.48	0.90966	1269.08	0.99459	1269.08	0.99485	1269.08	0.97568
	3124.49	0.96584	3124.55	0.90973	1271.01	0.99524	1271.01	0.99564	1271.01	0.97646
	3122.56	0.96695	3122.62	0.90972	1272.94	0.99589	1272.94	0.99637	1272.94	0.97717
	3120.63	0.96769	3120.7	0.90974	1274.87	0.99654	1274.87	0.99705	1274.87	0.97781
	3118.7	0.96815	3118.77	0.90986	1276.8	0.99718	1276.8	0.99764	1276.8	0.97839
	3116.77	0.96844	3116.84	0.91007	1278.72	0.9978	1278.72	0.99814	1278.72	0.97892
	3114.84	0.96869	3114.91	0.91035	1280.65	0.99839	1280.65	0.99856	1280.65	0.97943
	3112.91	0.96892	3112.98	0.91067	1282.58	0.99891	1282.58	0.99887	1282.58	0.97992
	3110.98	0.96905	3111.05	0.91098	1284.51	0.99936	1284.51	0.9991	1284.51	0.98041
	3109.06	0.96896	3109.12	0.91133	1286.44	0.99971	1286.44	0.99924	1286.44	0.98091
	3107.13	0.96858	3107.19	0.91173	1288.37	0.99993	1288.37	0.9993	1288.37	0.98142
	3105.2	0.96805	3105.27	0.91209	1290.3	1	1290.3	0.99929	1290.3	0.98195
	3103.27	0.9677	3103.34	0.91233	1292.22	0.99997	1292.22	0.99921	1292.22	0.98251
	3101.34	0.96787	3101.41	0.91256	1294.15	0.99984	1294.15	0.99906	1294.15	0.98308
	3099.41	0.96868	3099.48	0.91297	1296.08	0.99954	1296.08	0.99885	1296.08	0.98367
	3097.48	0.97006	3097.55	0.91351	1298.01	0.99909	1298.01	0.99857	1298.01	0.98428
	3095.55	0.97181	3095.62	0.91403	1299.94	0.99849	1299.94	0.99824	1299.94	0.9849
	3093.63	0.97372	3093.69	0.91444	1301.87	0.99777	1301.87	0.99785	1301.87	0.98554
	3091.7	0.97562	3091.76	0.91484	1303.8	0.99695	1303.8	0.99743	1303.8	0.9862
	3089.77	0.97738	3089.84	0.91531	1305.73	0.99606	1305.73	0.99698	1305.73	0.98688
	3087.84	0.97891	3087.91	0.91585	1307.65	0.99513	1307.65	0.99654	1307.65	0.98758
	3085.91	0.98015	3085.98	0.91636	1309.58	0.99419	1309.58	0.99612	1309.58	0.98829
	3083.98	0.98112	3084.05	0.91677	1311.51	0.99329	1311.51	0.99572	1311.51	0.98902
	3082.05	0.98192	3082.12	0.91715	1313.44	0.99245	1313.44	0.99535	1313.44	0.98974
	3080.13	0.98266	3080.19	0.91762	1315.37	0.9917	1315.37	0.99503	1315.37	0.99047
	3078.2	0.98342	3078.26	0.91827	1317.3	0.99108	1317.3	0.99475	1317.3	0.99119
	3076.27	0.98422	3076.33	0.91898	1319.23	0.99059	1319.23	0.99451	1319.23	0.9919
	3074.34	0.98512	3074.41	0.91958	1321.16	0.99025	1321.16	0.99433	1321.16	0.9926
	3072.41	0.98622	3072.48	0.92003	1323.09	0.99007	1323.09	0.9942	1323.09	0.99328
	3070.48	0.98751	3070.55	0.92047	1325.01	0.99004	1325.01	0.99413	1325.01	0.99394
	3068.55	0.98889	3068.62	0.92103	1326.94	0.99014	1326.94	0.99412	1326.94	0.99459
	3066.62	0.99022	3066.69	0.92166	1328.87	0.99036	1328.87	0.99417	1328.87	0.9952
	3064.7	0.99144	3064.76	0.92227	1330.8	0.99066	1330.8	0.99428	1330.8	0.99578
	3062.77	0.99256	3062.83	0.92285	1332.73	0.99102	1332.73	0.99444	1332.73	0.99632
	3060.84	0.9936	3060.91	0.92342	1334.66	0.99141	1334.66	0.99466	1334.66	0.99681
	3058.91	0.99454	3058.98	0.924	1336.59	0.9918	1336.59	0.99493	1336.59	0.99724
	3056.98	0.99532	3057.05	0.92462	1338.51	0.99216	1338.51	0.99524	1338.51	0.9976
	3055.05	0.99595	3055.12	0.92525	1340.44	0.99247	1340.44	0.99558	1340.44	0.99789
	3053.12	0.9964	3053.19	0.92585	1342.37	0.99271	1342.37	0.99593	1342.37	0.9981
	3051.19	0.99658	3051.26	0.92641	1344.3	0.99285	1344.3	0.99629	1344.3	0.99822
	3049.27	0.99629	3049.33	0.92704	1346.23	0.99287	1346.23	0.99664	1346.23	0.99825
	3047.34	0.99547	3047.4	0.92777	1348.16	0.99278	1348.16	0.99697	1348.16	0.9982
	3045.41	0.99424	3045.48	0.92849	1350.09	0.99256	1350.09	0.99728	1350.09	0.99807
	3043.48	0.99296	3043.55	0.92912	1352.02	0.99222	1352.02	0.99755	1352.02	0.99787
	3041.55	0.992	3041.62	0.9297	1353.94	0.99176	1353.94	0.99777	1353.94	0.99762
	3039.62	0.99154	3039.69	0.93037	1355.87	0.9912	1355.87	0.99792	1355.87	0.99733
	3037.69	0.9916	3037.76	0.9311	1357.8	0.99055	1357.8	0.99798	1357.8	0.99701
	3035.77	0.99206	3035.83	0.93181	1359.73	0.98985	1359.73	0.99795	1359.73	0.99668
	3033.84	0.99278	3033.9	0.93242	1361.66	0.9891	1361.66	0.99781	1361.66	0.99636
	3031.91	0.99353	3031.97	0.93299	1363.59	0.98835	1363.59	0.99755	1363.59	0.99607
	3029.98	0.99413	3030.05	0.93367	1365.52	0.98761	1365.52	0.99717	1365.52	0.99583
	3028.05	0.99449	3028.12	0.9345	1367.44	0.98691	1367.44	0.99665	1367.44	0.99565
	3026.12	0.9947	3026.19	0.93535	1369.37	0.98629	1369.37	0.99601	1369.37	0.99555
	3024.19	0.99489	3024.26	0.93613	1371.3	0.98576	1371.3	0.99526	1371.3	0.99553
	3022.26	0.99513	3022.33	0.93683	1373.23	0.98534	1373.23	0.99442	1373.23	0.99559
	3020.34	0.99541	3020.4	0.93756	1375.16	0.98506	1375.16	0.99351	1375.16	0.99575
	3018.41	0.99576	3018.47	0.93839	1377.09	0.98492	1377.09	0.99255	1377.09	0.996
	3016.48	0.99609	3016.54	0.93923	1379.02	0.98494	1379.02	0.99159	1379.02	0.99631
	3014.55	0.99604	3014.62	0.93997	1380.94	0.9851	1380.94	0.99064	1380.94	0.99667
	3012.62	0.99524	3012.69	0.94065	1382.87	0.98541	1382.87	0.98975	1382.87	0.99705
	3010.69	0.99373	3010.76	0.94139	1384.8	0.98585	1384.8	0.98895	1384.8	0.99743
	3008.76	0.9919	3008.83	0.94228	1386.73	0.98639	1386.73	0.98827	1386.73	0.99777
	3006.83	0.99016	3006.9	0.94323	1388.66	0.98702	1388.66	0.98773	1388.66	0.99806
	3004.91	0.98869	3004.97	0.9441	1390.59	0.9877	1390.59	0.98736	1390.59	0.99827
	3002.98	0.98744	3003.04	0.94486	1392.52	0.9884	1392.52	0.98717	1392.52	0.9984
	3001.05	0.9865	3001.11	0.94561	1394.45	0.98908	1394.45	0.98718	1394.45	0.99845
	2999.12	0.98597	2999.19	0.94647	1396.38	0.98971	1396.38	0.98739	1396.38	0.99843
	2997.19	0.98564	2997.26	0.94728	1398.3	0.99025	1398.3	0.98779	1398.3	0.99833
	2995.26	0.98518	2995.33	0.94805	1400.23	0.99069	1400.23	0.98838	1400.23	0.99818
	2993.33	0.98438	2993.4	0.94876	1402.16	0.99099	1402.16	0.98913	1402.16	0.99799
	2991.41	0.98324	2991.47	0.94942	1404.09	0.99114	1404.09	0.99001	1404.09	0.99775
	2989.48	0.98199	2989.54	0.95013	1406.02	0.99113	1406.02	0.99101	1406.02	0.99749
	2987.55	0.98104	2987.61	0.95098	1407.95	0.99097	1407.95	0.99207	1407.95	0.99722
	2985.62	0.98068	2985.68	0.95192	1409.88	0.99066	1409.88	0.99316	1409.88	0.99695
	2983.69	0.98088	2983.76	0.95276	1411.81	0.99021	1411.81	0.99425	1411.81	0.9967
	2981.76	0.98147	2981.83	0.95345	1413.73	0.98966	1413.73	0.99529	1413.73	0.99648
	2979.83	0.98217	2979.9	0.95417	1415.66	0.98904	1415.66	0.99625	1415.66	0.99629
	2977.9	0.9827	2977.97	0.95505	1417.59	0.98836	1417.59	0.99712	1417.59	0.99616
	2975.98	0.98301	2976.04	0.95598	1419.52	0.98768	1419.52	0.99786	1419.52	0.99607
	2974.05	0.98355	2974.11	0.95676	1421.45	0.98701	1421.45	0.99845	1421.45	0.99603
	2972.12	0.98473	2972.18	0.95736	1423.38	0.98639	1423.38	0.9989	1423.38	0.99601
	2970.19	0.98649	2970.25	0.95789	1425.31	0.98584	1425.31	0.99919	1425.31	0.996
	2968.26	0.98834	2968.33	0.95851	1427.23	0.98539	1427.23	0.99932	1427.23	0.996
	2966.33	0.98981	2966.4	0.95937	1429.16	0.98504	1429.16	0.9993	1429.16	0.99598
	2964.4	0.99084	2964.47	0.96051	1431.09	0.98481	1431.09	0.99914	1431.09	0.99595
	2962.47	0.99167	2962.54	0.96182	1433.02	0.98469	1433.02	0.99886	1433.02	0.9959
	2960.55	0.99223	2960.61	0.96324	1434.95	0.98468	1434.95	0.99846	1434.95	0.99585
	2958.62	0.99214	2958.68	0.96477	1436.88	0.98477	1436.88	0.99797	1436.88	0.99581
	2956.69	0.99131	2956.75	0.96629	1438.81	0.98495	1438.81	0.99741	1438.81	0.99579
	2954.76	0.98996	2954.82	0.96763	1440.73	0.9852	1440.73	0.9968	1440.73	0.99581
	2952.83	0.98828	2952.9	0.96869	1442.66	0.9855	1442.66	0.99615	1442.66	0.99586
	2950.9	0.98651	2950.97	0.96948	1444.59	0.98584	1444.59	0.9955	1444.59	0.99595
	2948.97	0.98499	2949.04	0.97012	1446.52	0.98621	1446.52	0.99486	1446.52	0.99607
	2947.05	0.98376	2947.11	0.97078	1448.45	0.9866	1448.45	0.99425	1448.45	0.99622
	2945.12	0.9826	2945.18	0.97154	1450.38	0.987	1450.38	0.99369	1450.38	0.99638
	2943.19	0.98145	2943.25	0.97234	1452.31	0.98741	1452.31	0.99318	1452.31	0.99657
	2941.26	0.9804	2941.32	0.97314	1454.24	0.98784	1454.24	0.99275	1454.24	0.99676
	2939.33	0.97963	2939.39	0.97396	1456.16	0.9883	1456.16	0.99239	1456.16	0.99697
	2937.4	0.97926	2937.47	0.97488	1458.09	0.98879	1458.09	0.99213	1458.09	0.99719
	2935.47	0.97927	2935.54	0.97592	1460.02	0.98933	1460.02	0.99196	1460.02	0.9974
	2933.54	0.97938	2933.61	0.97696	1461.95	0.98993	1461.95	0.99189	1461.95	0.9976
	2931.62	0.97931	2931.68	0.97793	1463.88	0.99059	1463.88	0.99192	1463.88	0.99779
	2929.69	0.97892	2929.75	0.97888	1465.81	0.99132	1465.81	0.99206	1465.81	0.99795
	2927.76	0.97831	2927.82	0.97988	1467.74	0.99211	1467.74	0.99231	1467.74	0.99807
	2925.83	0.97773	2925.89	0.98082	1469.66	0.99294	1469.66	0.99265	1469.66	0.99817
	2923.9	0.9773	2923.96	0.98157	1471.59	0.99382	1471.59	0.99309	1471.59	0.99824
	2921.97	0.97681	2922.04	0.98203	1473.52	0.99472	1473.52	0.9936	1473.52	0.99829
	2920.04	0.97619	2920.11	0.98218	1475.45	0.99562	1475.45	0.99417	1475.45	0.99833
	2918.12	0.97563	2918.18	0.98224	1477.38	0.9965	1477.38	0.99477	1477.38	0.99838
	2916.19	0.97514	2916.25	0.98245	1479.31	0.99734	1479.31	0.99539	1479.31	0.99845
	2914.26	0.97456	2914.32	0.98284	1481.24	0.9981	1481.24	0.99602	1481.24	0.99854
	2912.33	0.97402	2912.39	0.98323	1483.17	0.99877	1483.17	0.99663	1483.17	0.99867
	2910.4	0.97375	2910.46	0.98351	1485.1	0.9993	1485.1	0.99722	1485.1	0.99882
	2908.47	0.97383	2908.53	0.98374	1487.02	0.9997	1487.02	0.99776	1487.02	0.99899
	2906.54	0.97428	2906.61	0.98399	1488.95	0.99993	1488.95	0.99825	1488.95	0.99916
	2904.61	0.97505	2904.68	0.98433	1490.88	1	1490.88	0.99868	1490.88	0.99931
	2902.69	0.97588	2902.75	0.98471	1492.81	0.99997	1492.81	0.99904	1492.81	0.99942
	2900.76	0.97646	2900.82	0.98506	1494.74	0.9998	1494.74	0.99931	1494.74	0.99948
	2898.83	0.97674	2898.89	0.98535	1496.67	0.99949	1496.67	0.99952	1496.67	0.99949
	2896.9	0.97697	2896.96	0.98568	1498.6	0.99905	1498.6	0.99964	1498.6	0.99942
	2894.97	0.97732	2895.03	0.98613	1500.53	0.99852	1500.53	0.9997	1500.53	0.99927
	2893.04	0.97772	2893.1	0.98661	1502.45	0.99791	1502.45	0.9997	1502.45	0.99903
	2891.11	0.97815	2891.18	0.98699	1504.38	0.99726	1504.38	0.99964	1504.38	0.99869
	2889.18	0.97873	2889.25	0.98727	1506.31	0.99659	1506.31	0.99955	1506.31	0.99824
	2887.26	0.97948	2887.32	0.98756	1508.24	0.99591	1508.24	0.99943	1508.24	0.99769
	2885.33	0.98026	2885.39	0.98792	1510.17	0.99525	1510.17	0.99928	1510.17	0.99702
	2883.4	0.98092	2883.46	0.98833	1512.1	0.99461	1512.1	0.99913	1512.1	0.99625
	2881.47	0.98151	2881.53	0.98868	1514.03	0.99402	1514.03	0.99898	1514.03	0.99538
	2879.54	0.98213	2879.6	0.98894	1515.95	0.99348	1515.95	0.99882	1515.95	0.99442
	2877.61	0.98268	2877.68	0.98915	1517.88	0.99299	1517.88	0.99865	1517.88	0.9934
	2875.68	0.98316	2875.75	0.98938	1519.81	0.99255	1519.81	0.99846	1519.81	0.99233
	2873.76	0.98379	2873.82	0.98974	1521.74	0.99215	1521.74	0.99823	1521.74	0.99122
	2871.83	0.98472	2871.89	0.99025	1523.67	0.99178	1523.67	0.99797	1523.67	0.99009
	2869.9	0.98585	2869.96	0.99074	1525.6	0.99141	1525.6	0.99766	1525.6	0.98896
	2867.97	0.98695	2868.03	0.99107	1527.53	0.99104	1527.53	0.99732	1527.53	0.98784
	2866.04	0.98772	2866.1	0.9914	1529.45	0.99064	1529.45	0.99694	1529.45	0.98673
	2864.11	0.98791	2864.17	0.99187	1531.38	0.9902	1531.38	0.99652	1531.38	0.98565
	2862.18	0.98757	2862.25	0.99244	1533.31	0.9897	1533.31	0.99607	1533.31	0.9846
	2860.25	0.98701	2860.32	0.99307	1535.24	0.98914	1535.24	0.99557	1535.24	0.98358
	2858.33	0.98641	2858.39	0.99376	1537.17	0.98851	1537.17	0.99503	1537.17	0.98258
	2856.4	0.98575	2856.46	0.99443	1539.1	0.98781	1539.1	0.99446	1539.1	0.98162
	2854.47	0.98522	2854.53	0.99496	1541.03	0.98704	1541.03	0.99386	1541.03	0.9807
	2852.54	0.98522	2852.6	0.99525	1542.96	0.9862	1542.96	0.99325	1542.96	0.97981
	2850.61	0.98583	2850.67	0.99527	1544.88	0.98529	1544.88	0.99264	1544.88	0.97894
	2848.68	0.98669	2848.74	0.99521	1546.81	0.98433	1546.81	0.99204	1546.81	0.97811
	2846.75	0.9876	2846.82	0.9953	1548.74	0.98333	1548.74	0.99148	1548.74	0.97728
	2844.82	0.98856	2844.89	0.99546	1550.67	0.98229	1550.67	0.99096	1550.67	0.97646
	2842.9	0.98948	2842.96	0.99544	1552.6	0.98123	1552.6	0.99051	1552.6	0.97563
	2840.97	0.9903	2841.03	0.99517	1554.53	0.98016	1554.53	0.99013	1554.53	0.97477
	2839.04	0.99113	2839.1	0.99481	1556.46	0.97909	1556.46	0.98984	1556.46	0.97388
	2837.11	0.99214	2837.17	0.99455	1558.38	0.97805	1558.38	0.98963	1558.38	0.97296
	2835.18	0.99338	2835.24	0.99434	1560.31	0.97704	1560.31	0.9895	1560.31	0.97199
	2833.25	0.9946	2833.31	0.99408	1562.24	0.97608	1562.24	0.98943	1562.24	0.97099
	2831.32	0.99542	2831.39	0.99382	1564.17	0.97517	1564.17	0.98941	1564.17	0.96997
	2829.4	0.99553	2829.46	0.99362	1566.1	0.97432	1566.1	0.98942	1566.1	0.96893
	2827.47	0.99497	2827.53	0.99344	1568.03	0.97354	1568.03	0.98945	1568.03	0.96789
	2825.54	0.99406	2825.6	0.99323	1569.96	0.97282	1569.96	0.98948	1569.96	0.96686
	2823.61	0.99326	2823.67	0.993	1571.89	0.97217	1571.89	0.9895	1571.89	0.96586
	2821.68	0.99272	2821.74	0.99281	1573.82	0.97159	1573.82	0.9895	1573.82	0.96491
	2819.75	0.99215	2819.81	0.99268	1575.74	0.97108	1575.74	0.98943	1575.74	0.96401
	2817.82	0.9915	2817.88	0.9926	1577.67	0.97062	1577.67	0.98928	1577.67	0.96319
	2815.89	0.99123	2815.96	0.99255	1579.6	0.97022	1579.6	0.98901	1579.6	0.96247
	2813.97	0.99162	2814.03	0.99245	1581.53	0.96987	1581.53	0.9886	1581.53	0.96184
	2812.04	0.99237	2812.1	0.99225	1583.46	0.96956	1583.46	0.98801	1583.46	0.96133
	2810.11	0.99312	2810.17	0.99207	1585.39	0.96928	1585.39	0.98724	1585.39	0.96095
	2808.18	0.9937	2808.24	0.99204	1587.32	0.969	1587.32	0.98627	1587.32	0.96068
	2806.25	0.99388	2806.31	0.99213	1589.24	0.96871	1589.24	0.98508	1589.24	0.96052
	2804.32	0.99365	2804.38	0.99218	1591.17	0.9684	1591.17	0.98369	1591.17	0.96045
	2802.39	0.99341	2802.45	0.99212	1593.1	0.96803	1593.1	0.9821	1593.1	0.96045
	2800.46	0.99358	2800.53	0.99193	1595.03	0.9676	1595.03	0.98032	1595.03	0.96051
	2798.54	0.99396	2798.6	0.9918	1596.96	0.96707	1596.96	0.97837	1596.96	0.96058
	2796.61	0.99404	2796.67	0.99186	1598.89	0.96643	1598.89	0.97628	1598.89	0.96065
	2794.68	0.99362	2794.74	0.992	1600.82	0.96568	1600.82	0.97407	1600.82	0.9607
	2792.75	0.99294	2792.81	0.992	1602.74	0.96479	1602.74	0.97178	1602.74	0.96073
	2790.82	0.99235	2790.88	0.99188	1604.67	0.96376	1604.67	0.96943	1604.67	0.96071
	2788.89	0.99195	2788.95	0.99182	1606.6	0.96258	1606.6	0.96706	1606.6	0.96065
	2786.96	0.99165	2787.02	0.99196	1608.53	0.96127	1608.53	0.96471	1608.53	0.96055
	2785.04	0.99126	2785.1	0.99218	1610.46	0.95982	1610.46	0.96243	1610.46	0.96042
	2783.11	0.99063	2783.17	0.99234	1612.39	0.95825	1612.39	0.96027	1612.39	0.96026
	2781.18	0.98996	2781.24	0.9924	1614.32	0.95658	1614.32	0.95826	1614.32	0.96009
	2779.25	0.98976	2779.31	0.99242	1616.25	0.95484	1616.25	0.95645	1616.25	0.95993
	2777.32	0.99029	2777.38	0.99244	1618.17	0.95305	1618.17	0.95486	1618.17	0.95983
	2775.39	0.99131	2775.45	0.99251	1620.1	0.95128	1620.1	0.95352	1620.1	0.95981
	2773.46	0.99233	2773.52	0.99267	1622.03	0.94954	1622.03	0.95246	1622.03	0.95992
	2771.53	0.99306	2771.59	0.99282	1623.96	0.94791	1623.96	0.95168	1623.96	0.96019
	2769.61	0.99341	2769.67	0.9929	1625.89	0.94642	1625.89	0.9512	1625.89	0.96067
	2767.68	0.9936	2767.74	0.99302	1627.82	0.94512	1627.82	0.95102	1627.82	0.96137
	2765.75	0.99411	2765.81	0.99321	1629.75	0.94405	1629.75	0.95114	1629.75	0.96232
	2763.82	0.99519	2763.88	0.99341	1631.68	0.94327	1631.68	0.95156	1631.68	0.96351
	2761.89	0.99651	2761.95	0.99359	1633.6	0.94281	1633.6	0.95226	1633.6	0.96493
	2759.96	0.99741	2760.02	0.99376	1635.53	0.94269	1635.53	0.95323	1635.53	0.96655
	2758.03	0.9977	2758.09	0.99396	1637.46	0.94294	1637.46	0.95446	1637.46	0.96835
	2756.1	0.99771	2756.16	0.99421	1639.39	0.94357	1639.39	0.95591	1639.39	0.97027
	2754.18	0.99774	2754.24	0.99442	1641.32	0.94458	1641.32	0.95757	1641.32	0.97228
	2752.25	0.99757	2752.31	0.99454	1643.25	0.94597	1643.25	0.95941	1643.25	0.97435
	2750.32	0.99683	2750.38	0.9946	1645.18	0.94772	1645.18	0.9614	1645.18	0.97642
	2748.39	0.99548	2748.45	0.99472	1647.11	0.9498	1647.11	0.9635	1647.11	0.97848
	2746.46	0.99386	2746.52	0.99498	1649.03	0.95218	1649.03	0.96568	1649.03	0.98048
	2744.53	0.99235	2744.59	0.99528	1650.96	0.95482	1650.96	0.96793	1650.96	0.98238
	2742.6	0.9911	2742.66	0.99549	1652.89	0.95767	1652.89	0.9702	1652.89	0.98415
	2740.68	0.98997	2740.73	0.99562	1654.82	0.96068	1654.82	0.97248	1654.82	0.98577
	2738.75	0.98879	2738.81	0.99575	1656.75	0.96379	1656.75	0.97475	1656.75	0.98723
	2736.82	0.9876	2736.88	0.99598	1658.68	0.96696	1658.68	0.97698	1658.68	0.9885
	2734.89	0.98658	2734.95	0.99626	1660.61	0.97013	1660.61	0.97915	1660.61	0.98962
	2732.96	0.98595	2733.02	0.9965	1662.54	0.97325	1662.54	0.98124	1662.54	0.99058
	2731.03	0.98585	2731.09	0.99663	1664.46	0.97629	1664.46	0.98323	1664.46	0.99143
	2729.1	0.9863	2729.16	0.99669	1666.39	0.9792	1666.39	0.98512	1666.39	0.9922
	2727.17	0.9871	2727.23	0.9968	1668.32	0.98195	1668.32	0.98689	1668.32	0.9929
	2725.25	0.98788	2725.3	0.99705	1670.25	0.98452	1670.25	0.98853	1670.25	0.99359
	2723.32	0.98844	2723.38	0.99736	1672.18	0.98689	1672.18	0.99004	1672.18	0.99426
	2721.39	0.98897	2721.45	0.99759	1674.11	0.98905	1674.11	0.99141	1674.11	0.99495
	2719.46	0.98976	2719.52	0.99776	1676.04	0.99099	1676.04	0.99262	1676.04	0.99565
	2717.53	0.99078	2717.59	0.99797	1677.96	0.99271	1677.96	0.99368	1677.96	0.99635
	2715.6	0.99175	2715.66	0.99824	1679.89	0.99422	1679.89	0.99459	1679.89	0.99705
	2713.67	0.99256	2713.73	0.99851	1681.82	0.99552	1681.82	0.99534	1681.82	0.9977
	2711.74	0.99338	2711.8	0.99868	1683.75	0.99662	1683.75	0.99595	1683.75	0.9983
	2709.82	0.99432	2709.88	0.99878	1685.68	0.99754	1685.68	0.99644	1685.68	0.99881
	2707.89	0.99527	2707.95	0.99894	1687.61	0.99829	1687.61	0.99681	1687.61	0.99922
	2705.96	0.99595	2706.02	0.99916	1689.54	0.99888	1689.54	0.99708	1689.54	0.99951
	2704.03	0.99617	2704.09	0.99937	1691.46	0.99933	1691.46	0.99728	1691.46	0.99965
	2702.1	0.99588	2702.16	0.99946	1693.39	0.99966	1693.39	0.9974	1693.39	0.99963
	2700.17	0.99526	2700.23	0.99948	1695.32	0.99987	1695.32	0.99748	1695.32	0.99945
	2698.24	0.99458	2698.3	0.99952	1697.25	0.99998	1697.25	0.99751	1697.25	0.99908
	2696.32	0.99393	2696.37	0.99964	1699.18	1	1699.18	0.99751	1699.18	0.99852
	2694.39	0.99335	2694.45	0.99982	1701.11	0.99998	1701.11	0.99751	1701.11	0.99778
	2692.46	0.99286	2692.52	0.99995	1703.04	0.9999	1703.04	0.99752	1703.04	0.99687
	2690.53	0.99231	2690.59	0.99998	1704.97	0.99976	1704.97	0.99754	1704.97	0.9958
	2688.6	0.99136	2688.66	0.99996	1706.89	0.99955	1706.89	0.99759	1706.89	0.99462
	2686.67	0.98996	2686.73	0.99997	1708.82	0.99929	1708.82	0.99767	1708.82	0.99336
	2684.74	0.98851	2684.8	1.00002	1710.75	0.99898	1710.75	0.9978	1710.75	0.99209
	2682.81	0.98751	2682.87	1	1712.68	0.99864	1712.68	0.99795	1712.68	0.99084
	2680.89	0.98713	2680.94	0.99995	1714.61	0.99827	1714.61	0.99814	1714.61	0.98966
	2678.96	0.98713	2679.02	0.99994	1716.54	0.99788	1716.54	0.99834	1716.54	0.9886
	2677.03	0.98727	2677.09	1.00001	1718.47	0.99749	1718.47	0.99855	1718.47	0.98769
	2675.1	0.98756	2675.16	1.00012	1720.4	0.99709	1720.4	0.99875	1720.4	0.98695
	2673.17	0.9883	2673.23	1.00021	1722.32	0.9967	1722.32	0.99893	1722.32	0.98641
	2671.24	0.98953	2671.3	1.00024	1724.25	0.99632	1724.25	0.99908	1724.25	0.98606
	2669.31	0.9909	2669.37	1.00023	1726.18	0.99598	1726.18	0.99921	1726.18	0.98591
	2667.38	0.99206	2667.44	1.00021	1728.11	0.99567	1728.11	0.99931	1728.11	0.98595
	2665.46	0.99298	2665.51	1.00022	1730.04	0.99541	1730.04	0.99938	1730.04	0.98617
	2663.53	0.99383	2663.59	1.00023	1731.97	0.99521	1731.97	0.99941	1731.97	0.98654
	2661.6	0.99471	2661.66	1.00021	1733.9	0.99508	1733.9	0.9994	1733.9	0.98705
	2659.67	0.99555	2659.73	1.00017	1735.83	0.99501	1735.83	0.99934	1735.83	0.98766
	2657.74	0.99633	2657.8	1.00012	1737.75	0.99501	1737.75	0.99923	1737.75	0.98837
	2655.81	0.99729	2655.87	1.00011	1739.68	0.99507	1739.68	0.99906	1739.68	0.98913
	2653.88	0.99843	2653.94	1.00014	1741.61	0.9952	1741.61	0.99884	1741.61	0.98991
	2651.96	0.99925	2652.01	1.00015	1743.54	0.99538	1743.54	0.99858	1743.54	0.99068
	2650.03	0.99933	2650.08	1.00013	1745.47	0.9956	1745.47	0.99829	1745.47	0.99142
	2648.1	0.99864	2648.16	1.00011	1747.4	0.99586	1747.4	0.99799	1747.4	0.9921
	2646.17	0.99747	2646.23	1.00009	1749.33	0.99616	1749.33	0.99768	1749.33	0.99272
	2644.24	0.99613	2644.3	1.00009	1751.26	0.99647	1751.26	0.99739	1751.26	0.99327
	2642.31	0.99479	2642.37	1.00009	1753.18	0.9968	1753.18	0.99713	1753.18	0.99378
	2640.38	0.99334	2640.44	1.00008	1755.11	0.99713	1755.11	0.9969	1755.11	0.99424
	2638.45	0.99166	2638.51	1.00005	1757.04	0.99745	1757.04	0.99672	1757.04	0.99466
	2636.53	0.99003	2636.58	1.00001	1758.97	0.99775	1758.97	0.99659	1758.97	0.99506
	2634.6	0.98885	2634.65	1.00001	1760.9	0.99802	1760.9	0.99652	1760.9	0.99544
	2632.67	0.98816	2632.73	1.00004	1762.83	0.99827	1762.83	0.99651	1762.83	0.9958
	2630.74	0.98781	2630.8	1.00005	1764.76	0.99848	1764.76	0.99656	1764.76	0.99615
	2628.81	0.98782	2628.87	1.00005	1766.68	0.99866	1766.68	0.99668	1766.68	0.9965
	2626.88	0.98825	2626.94	1	1768.61	0.99881	1768.61	0.99686	1768.61	0.99685
	2624.95	0.98903	2625.01	0.99995	1770.54	0.99893	1770.54	0.99711	1770.54	0.9972
	2623.02	0.98995	2623.08	0.99996	1772.47	0.99903	1772.47	0.9974	1772.47	0.99756
	2621.1	0.99096	2621.15	0.99999	1774.4	0.99911	1774.4	0.99773	1774.4	0.99791
	2619.17	0.99222	2619.22	1.00002	1776.33	0.99917	1776.33	0.99808	1776.33	0.99825
	2617.24	0.99368	2617.3	1.00001	1778.26	0.99923	1778.26	0.99843	1778.26	0.99856
	2615.31	0.99506	2615.37	0.99995	1780.18	0.99929	1780.18	0.99876	1780.18	0.99885
	2613.38	0.9962	2613.44	0.9999	1782.11	0.99934	1782.11	0.99906	1782.11	0.9991
	2611.45	0.99721	2611.51	0.9999	1784.04	0.99939	1784.04	0.99931	1784.04	0.99929
	2609.52	0.99803	2609.58	0.99995	1785.97	0.99944	1785.97	0.99952	1785.97	0.99943
	2607.6	0.99854	2607.65	1	1787.9	0.99949	1787.9	0.99969	1787.9	0.9995
	2605.67	0.99875	2605.72	0.99999	1789.83	0.99955	1789.83	0.9998	1789.83	0.9995
	2603.74	0.99881	2603.79	0.99994	1791.76	0.99961	1791.76	0.99987	1791.76	0.99944
	2601.81	0.99874	2601.87	0.9999	1793.69	0.99967	1793.69	0.99989	1793.69	0.9993
	2599.88	0.99843	2599.94	0.99992	1795.62	0.99974	1795.62	0.99988	1795.62	0.99911
	2597.95	0.9978	2598.01	0.99996	1797.54	0.9998	1797.54	0.99983	1797.54	0.99884
	2596.02	0.99699	2596.08	0.99995	1799.47	0.99986	1799.47	0.99977	1799.47	0.99852
	2594.09	0.99626	2594.15	0.9999	1801.4	0.99992	1801.4	0.99969	1801.4	0.99813
	2592.17	0.99571	2592.22	0.99986	1803.33	0.99996	1803.33	0.99961	1803.33	0.99768
	2590.24	0.99507	2590.29	0.99987	1805.26	1	1805.26	0.99953	1805.26	0.99718
	2588.31	0.99401	2588.36	0.99991	1807.19	1.00001	1807.19	0.99946	1807.19	0.99664
	2586.38	0.99253	2586.44	0.99992	1809.12	1.00001	1809.12	0.9994	1809.12	0.99608
	2584.45	0.99095	2584.51	0.99988	1811.04	1	1811.04	0.99937	1811.04	0.99552
	2582.52	0.98963	2582.58	0.99982	1812.97	0.99999	1812.97	0.99936	1812.97	0.995
	2580.59	0.98879	2580.65	0.99981	1814.9	0.99997	1814.9	0.99937	1814.9	0.99452
	2578.66	0.98842	2578.72	0.99986	1816.83	0.99995	1816.83	0.99939	1816.83	0.99412
	2576.74	0.98839	2576.79	0.99988	1818.76	0.99991	1818.76	0.99942	1818.76	0.9938
	2574.81	0.98856	2574.86	0.99987	1820.69	0.99987	1820.69	0.99946	1820.69	0.99359
	2572.88	0.98877	2572.93	0.99982	1822.62	0.99982	1822.62	0.99949	1822.62	0.99349
	2570.95	0.98886	2571.01	0.99978	1824.55	0.99977	1824.55	0.99951	1824.55	0.9935
	2569.02	0.98888	2569.08	0.9998	1826.47	0.99971	1826.47	0.99951	1826.47	0.99363
	2567.09	0.98897	2567.15	0.99985	1828.4	0.99965	1828.4	0.99949	1828.4	0.99388
	2565.16	0.98933	2565.22	0.99986	1830.33	0.9996	1830.33	0.99944	1830.33	0.99423
	2563.24	0.99003	2563.29	0.99985	1832.26	0.99957	1832.26	0.99937	1832.26	0.99467
	2561.31	0.99096	2561.36	0.99986	1834.19	0.99954	1834.19	0.99926	1834.19	0.99519
	2559.38	0.99201	2559.43	0.99992	1836.12	0.99953	1836.12	0.99913	1836.12	0.99575
	2557.45	0.99317	2557.5	1.00004	1838.05	0.99954	1838.05	0.99897	1838.05	0.99632
	2555.52	0.99429	2555.58	1.00012	1839.97	0.99956	1839.97	0.99879	1839.97	0.99687
	2553.59	0.99493	2553.65	1.00014	1841.9	0.9996	1841.9	0.9986	1841.9	0.99736
	2551.66	0.99473	2551.72	1.0001	1843.83	0.99965	1843.83	0.99841	1843.83	0.99776
	2549.73	0.99402	2549.79	1.00011	1845.76	0.99972	1845.76	0.99822	1845.76	0.99804
	2547.81	0.99349	2547.86	1.00018	1847.69	0.99978	1847.69	0.99803	1847.69	0.9982
	2545.88	0.99347	2545.93	1.00025	1849.62	0.99984	1849.62	0.99787	1849.62	0.99822
	2543.95	0.99386	2544	1.00024	1851.55	0.9999	1851.55	0.99771	1851.55	0.99811
	2542.02	0.99432	2542.07	1.00017	1853.48	0.99995	1853.48	0.99759	1853.48	0.99789
	2540.09	0.99437	2540.15	1.00013	1855.4	0.99998	1855.4	0.99748	1855.4	0.99757
	2538.16	0.99363	2538.22	1.00016	1857.33	1	1857.33	0.99741	1857.33	0.99718
	2536.23	0.99233	2536.29	1.00019	1859.26	1.00001	1859.26	0.99736	1859.26	0.99675
	2534.3	0.99104	2534.36	1.00014	1861.19	1	1861.19	0.99734	1861.19	0.9963
	2532.38	0.99006	2532.43	1.00002	1863.12	0.99999	1863.12	0.99734	1863.12	0.99586
	2530.45	0.98933	2530.5	0.99996	1865.05	0.99997	1865.05	0.99737	1865.05	0.99548
	2528.52	0.98874	2528.57	1	1866.98	0.99994	1866.98	0.9974	1866.98	0.99516
	2526.59	0.98846	2526.65	1.00008	1868.9	0.99989	1868.9	0.99745	1868.9	0.99493
	2524.66	0.9886	2524.72	1.00006	1870.83	0.99984	1870.83	0.99751	1870.83	0.9948
	2522.73	0.98891	2522.79	0.99991	1872.76	0.99979	1872.76	0.99757	1872.76	0.99478
	2520.8	0.98908	2520.86	0.99977	1874.69	0.99974	1874.69	0.99762	1874.69	0.99487
	2518.88	0.98904	2518.93	0.99975	1876.62	0.99969	1876.62	0.99766	1876.62	0.99507
	2516.95	0.98879	2517	0.99981	1878.55	0.99965	1878.55	0.99769	1878.55	0.99536
	2515.02	0.98843	2515.07	0.99984	1880.48	0.99961	1880.48	0.9977	1880.48	0.99571
	2513.09	0.98822	2513.14	0.99976	1882.41	0.99956	1882.41	0.99769	1882.41	0.99612
	2511.16	0.98843	2511.22	0.99962	1884.34	0.99951	1884.34	0.99766	1884.34	0.99654
	2509.23	0.98896	2509.29	0.99958	1886.26	0.99945	1886.26	0.99762	1886.26	0.99696
	2507.3	0.9895	2507.36	0.99966	1888.19	0.99938	1888.19	0.99758	1888.19	0.99736
	2505.37	0.98982	2505.43	0.99974	1890.12	0.9993	1890.12	0.99753	1890.12	0.99771
	2503.45	0.98981	2503.5	0.99969	1892.05	0.99919	1892.05	0.99748	1892.05	0.998
	2501.52	0.98957	2501.57	0.99956	1893.98	0.99907	1893.98	0.99743	1893.98	0.99824
	2499.59	0.98947	2499.64	0.99947	1895.91	0.99893	1895.91	0.99739	1895.91	0.99843
	2497.66	0.9898	2497.71	0.9995	1897.84	0.99879	1897.84	0.99736	1897.84	0.99856
	2495.73	0.99046	2495.79	0.99957	1899.76	0.99864	1899.76	0.99734	1899.76	0.99866
	2493.8	0.99109	2493.86	0.99957	1901.69	0.99849	1901.69	0.99734	1901.69	0.99873
	2491.87	0.99146	2491.93	0.99947	1903.62	0.99835	1903.62	0.99736	1903.62	0.99877
	2489.94	0.9916	2490	0.99935	1905.55	0.99823	1905.55	0.99741	1905.55	0.99881
	2488.02	0.99163	2488.07	0.99932	1907.48	0.99813	1907.48	0.99749	1907.48	0.99884
	2486.09	0.99156	2486.14	0.9994	1909.41	0.99807	1909.41	0.9976	1909.41	0.99887
	2484.16	0.99133	2484.21	0.99947	1911.34	0.99805	1911.34	0.99774	1911.34	0.9989
	2482.23	0.99107	2482.28	0.99945	1913.27	0.99807	1913.27	0.99792	1913.27	0.99893
	2480.3	0.99097	2480.36	0.99937	1915.19	0.99814	1915.19	0.99812	1915.19	0.99897
	2478.37	0.99113	2478.43	0.99937	1917.12	0.99826	1917.12	0.99834	1917.12	0.999
	2476.44	0.99149	2476.5	0.99944	1919.05	0.99842	1919.05	0.99855	1919.05	0.99903
	2474.52	0.99187	2474.57	0.99949	1920.98	0.99862	1920.98	0.99875	1920.98	0.99906
	2472.59	0.99206	2472.64	0.99947	1922.91	0.99884	1922.91	0.9989	1922.91	0.99908
	2470.66	0.99202	2470.71	0.99944	1924.84	0.99906	1924.84	0.99901	1924.84	0.99909
	2468.73	0.9919	2468.78	0.99947	1926.77	0.99929	1926.77	0.99907	1926.77	0.99909
	2466.8	0.99188	2466.85	0.99958	1928.69	0.99949	1928.69	0.99907	1928.69	0.99906
	2464.87	0.99195	2464.93	0.99968	1930.62	0.99967	1930.62	0.99901	1930.62	0.99902
	2462.94	0.99218	2463	0.9997	1932.55	0.99982	1932.55	0.9989	1932.55	0.99894
	2461.01	0.99257	2461.07	0.99967	1934.48	0.99992	1934.48	0.99874	1934.48	0.99885
	2459.09	0.99302	2459.14	0.99969	1936.41	0.99998	1936.41	0.99856	1936.41	0.99872
	2457.16	0.99345	2457.21	0.99981	1938.34	1	1938.34	0.99834	1938.34	0.99859
	2455.23	0.99395	2455.28	0.99992	1940.27	0.99999	1940.27	0.99812	1940.27	0.99846
	2453.3	0.99448	2453.35	0.99991	1942.2	0.99998	1942.2	0.99789	1942.2	0.99833
	2451.37	0.99496	2451.42	0.9998	1944.12	0.99994	1944.12	0.99767	1944.12	0.99822
	2449.44	0.99543	2449.5	0.99975	1946.05	0.9999	1946.05	0.99747	1946.05	0.99814
	2447.51	0.99596	2447.57	0.99984	1947.98	0.99985	1947.98	0.9973	1947.98	0.99807
	2445.58	0.99647	2445.64	0.99995	1949.91	0.99981	1949.91	0.99718	1949.91	0.99802
	2443.66	0.99679	2443.71	0.99996	1951.84	0.99978	1951.84	0.99711	1951.84	0.99798
	2441.73	0.99686	2441.78	0.99987	1953.77	0.99977	1953.77	0.99708	1953.77	0.99794
	2439.8	0.99669	2439.85	0.99982	1955.7	0.99977	1955.7	0.9971	1955.7	0.99789
	2437.87	0.99632	2437.92	0.99986	1957.62	0.9998	1957.62	0.99715	1957.62	0.99783
	2435.94	0.99578	2435.99	0.99997	1959.55	0.99984	1959.55	0.99722	1959.55	0.99775
	2434.01	0.99505	2434.07	1.00002	1961.48	0.99987	1961.48	0.99729	1961.48	0.99766
	2432.08	0.99418	2432.14	0.99994	1963.41	0.9999	1963.41	0.99735	1963.41	0.99756
	2430.16	0.99328	2430.21	0.99984	1965.34	0.99991	1965.34	0.99737	1965.34	0.99746
	2428.23	0.99244	2428.28	0.99984	1967.27	0.99988	1967.27	0.99734	1967.27	0.99737
	2426.3	0.99166	2426.35	0.99996	1969.2	0.9998	1969.2	0.99725	1969.2	0.99728
	2424.37	0.99098	2424.42	1.00007	1971.13	0.99967	1971.13	0.9971	1971.13	0.99721
	2422.44	0.99046	2422.49	1.00005	1973.06	0.99948	1973.06	0.99691	1973.06	0.99715
	2420.51	0.99019	2420.56	0.99993	1974.98	0.99924	1974.98	0.99668	1974.98	0.9971
	2418.58	0.99016	2418.64	0.99984	1976.91	0.99894	1976.91	0.99643	1976.91	0.99706
	2416.65	0.99033	2416.71	0.9999	1978.84	0.9986	1978.84	0.99618	1978.84	0.99704
	2414.73	0.99057	2414.78	1.00002	1980.77	0.99823	1980.77	0.99594	1980.77	0.99703
	2412.8	0.99081	2412.85	1.00003	1982.7	0.99784	1982.7	0.99573	1982.7	0.99703
	2410.87	0.99114	2410.92	0.99992	1984.63	0.99746	1984.63	0.99556	1984.63	0.99707
	2408.94	0.99161	2408.99	0.99979	1986.56	0.99709	1986.56	0.99543	1986.56	0.99712
	2407.01	0.9922	2407.06	0.9998	1988.48	0.99676	1988.48	0.99535	1988.48	0.99721
	2405.08	0.99285	2405.13	0.99993	1990.41	0.99648	1990.41	0.99533	1990.41	0.99733
	2403.15	0.99361	2403.21	1	1992.34	0.99626	1992.34	0.99535	1992.34	0.99746
	2401.22	0.99446	2401.28	1	1994.27	0.99611	1994.27	0.99541	1994.27	0.99761
	2399.3	0.99525	2399.35	1.00012	1996.2	0.99603	1996.2	0.99549	1996.2	0.99776
	2397.37	0.99573	2397.42	1.00029	1998.13	0.99603	1998.13	0.99559	1998.13	0.9979
	2395.44	0.99576	2395.49	1.00055	2000.06	0.99608	2000.06	0.99569	2000.06	0.99803
	2393.51	0.99554	2393.56	1.00078	2001.98	0.99619	2001.98	0.99576	2001.98	0.99812
	2391.58	0.99547	2391.63	1.00088	2003.91	0.99634	2003.91	0.99581	2003.91	0.99819
	2389.65	0.99578	2389.7	1.00089	2005.84	0.99651	2005.84	0.99581	2005.84	0.99823
	2387.72	0.99625	2387.78	1.00096	2007.77	0.99669	2007.77	0.99576	2007.77	0.99823
	2385.8	0.9964	2385.85	1.00112	2009.7	0.99685	2009.7	0.99564	2009.7	0.99821
	2383.87	0.99603	2383.92	1.00124	2011.63	0.99698	2011.63	0.99545	2011.63	0.99816
	2381.94	0.99546	2381.99	1.00119	2013.56	0.99707	2013.56	0.99521	2013.56	0.99806
	2380.01	0.99516	2380.06	1.00102	2015.49	0.99712	2015.49	0.99493	2015.49	0.99793
	2378.08	0.99532	2378.13	1.0009	2017.41	0.99713	2017.41	0.99462	2017.41	0.99774
	2376.15	0.99559	2376.2	1.00094	2019.34	0.99709	2019.34	0.9943	2019.34	0.99751
	2374.22	0.99543	2374.27	1.00103	2021.27	0.99701	2021.27	0.99399	2021.27	0.99724
	2372.29	0.99449	2372.35	1.00105	2023.2	0.99691	2023.2	0.99371	2023.2	0.99694
	2370.37	0.99278	2370.42	1.00095	2025.13	0.99678	2025.13	0.99346	2025.13	0.99662
	2368.44	0.9906	2368.49	1.00089	2027.06	0.99666	2027.06	0.99326	2027.06	0.99629
	2366.51	0.98841	2366.56	1.00098	2028.99	0.99654	2028.99	0.99311	2028.99	0.99596
	2364.58	0.98662	2364.63	1.00118	2030.92	0.99645	2030.92	0.99301	2030.92	0.99566
	2362.65	0.98541	2362.7	1.00134	2032.84	0.9964	2032.84	0.99295	2032.84	0.99539
	2360.72	0.9847	2360.77	1.00134	2034.77	0.9964	2034.77	0.99293	2034.77	0.99516
	2358.79	0.98426	2358.84	1.00113	2036.7	0.99646	2036.7	0.99294	2036.7	0.99498
	2356.86	0.98386	2356.92	1.00071	2038.63	0.99658	2038.63	0.99295	2038.63	0.99486
	2354.94	0.98348	2354.99	1.00019	2040.56	0.99677	2040.56	0.99298	2040.56	0.99479
	2353.01	0.98332	2353.06	0.99976	2042.49	0.99701	2042.49	0.993	2042.49	0.99479
	2351.08	0.98358	2351.13	0.99973	2044.42	0.99729	2044.42	0.99302	2044.42	0.99484
	2349.15	0.98428	2349.2	1.00026	2046.35	0.99762	2046.35	0.99304	2046.35	0.99494
	2347.22	0.98545	2347.27	1.00095	2048.27	0.99797	2048.27	0.99306	2048.27	0.99509
	2345.29	0.98719	2345.34	1.0012	2050.2	0.99834	2050.2	0.9931	2050.2	0.99528
	2343.36	0.9895	2343.42	1.00094	2052.13	0.9987	2052.13	0.99314	2052.13	0.9955
	2341.44	0.99194	2341.49	1.00057	2054.06	0.99904	2054.06	0.9932	2054.06	0.99573
	2339.51	0.99378	2339.56	1.00039	2055.99	0.99935	2055.99	0.99329	2055.99	0.99598
	2337.58	0.99452	2337.63	1.0005	2057.92	0.99961	2057.92	0.99343	2057.92	0.99621
	2335.65	0.99418	2335.7	1.00081	2059.85	0.99981	2059.85	0.99363	2059.85	0.99643
	2333.72	0.99318	2333.77	1.00106	2061.78	0.99995	2061.78	0.99388	2061.78	0.99661
	2331.79	0.99205	2331.84	1.00105	2063.7	1.00001	2063.7	0.9942	2063.7	0.99675
	2329.86	0.99121	2329.91	1.00085	2065.63	1	2065.63	0.99458	2065.63	0.99686
	2327.93	0.99082	2327.99	1.00067	2067.56	0.99992	2067.56	0.995	2067.56	0.99695
	2326.01	0.99075	2326.06	1.00066	2069.49	0.99975	2069.49	0.99545	2069.49	0.997
	2324.08	0.99074	2324.13	1.00079	2071.42	0.9995	2071.42	0.99592	2071.42	0.99704
	2322.15	0.99046	2322.2	1.00097	2073.35	0.99917	2073.35	0.9964	2073.35	0.99705
	2320.22	0.9897	2320.27	1.00111	2075.28	0.99878	2075.28	0.99685	2075.28	0.99705
	2318.29	0.98847	2318.34	1.0012	2077.2	0.99833	2077.2	0.99726	2077.2	0.99703
	2316.36	0.9871	2316.41	1.0013	2079.13	0.99784	2079.13	0.99761	2079.13	0.997
	2314.43	0.98601	2314.48	1.00144	2081.06	0.99734	2081.06	0.99788	2081.06	0.99695
	2312.5	0.98548	2312.56	1.00152	2082.99	0.99682	2082.99	0.99807	2082.99	0.99691
	2310.58	0.98545	2310.63	1.0015	2084.92	0.99632	2084.92	0.99817	2084.92	0.99688
	2308.65	0.98563	2308.7	1.00142	2086.85	0.99584	2086.85	0.99818	2086.85	0.99687
	2306.72	0.98566	2306.77	1.00146	2088.78	0.99541	2088.78	0.99812	2088.78	0.99687
	2304.79	0.98534	2304.84	1.00166	2090.7	0.99504	2090.7	0.99801	2090.7	0.99691
	2302.86	0.98479	2302.91	1.00191	2092.63	0.99474	2092.63	0.99785	2092.63	0.99696
	2300.93	0.98441	2300.98	1.00203	2094.56	0.99454	2094.56	0.99768	2094.56	0.99705
	2299	0.98457	2299.05	1.00199	2096.49	0.99444	2096.49	0.99751	2096.49	0.99716
	2297.08	0.98538	2297.13	1.00188	2098.42	0.99443	2098.42	0.99737	2098.42	0.9973
	2295.15	0.98664	2295.2	1.00182	2100.35	0.99453	2100.35	0.99727	2100.35	0.99746
	2293.22	0.988	2293.27	1.00184	2102.28	0.99472	2102.28	0.99722	2102.28	0.99763
	2291.29	0.98908	2291.34	1.00182	2104.21	0.995	2104.21	0.99724	2104.21	0.99781
	2289.36	0.98967	2289.41	1.00163	2106.14	0.99536	2106.14	0.99732	2106.14	0.998
	2287.43	0.98977	2287.48	1.00132	2108.06	0.99578	2108.06	0.99746	2108.06	0.99819
	2285.5	0.98957	2285.55	1.00106	2109.99	0.99624	2109.99	0.99764	2109.99	0.99837
	2283.57	0.98931	2283.62	1.00097	2111.92	0.99672	2111.92	0.99783	2111.92	0.99856
	2281.65	0.98904	2281.7	1.00094	2113.85	0.9972	2113.85	0.99804	2113.85	0.99874
	2279.72	0.98869	2279.77	1.00081	2115.78	0.99768	2115.78	0.99823	2115.78	0.99891
	2277.79	0.98812	2277.84	1.00052	2117.71	0.99814	2117.71	0.9984	2117.71	0.99906
	2275.86	0.98731	2275.91	1.0002	2119.64	0.99856	2119.64	0.99851	2119.64	0.99918
	2273.93	0.98633	2273.98	1	2121.56	0.99893	2121.56	0.99855	2121.56	0.99927
	2272	0.98529	2272.05	1	2123.49	0.99926	2123.49	0.99851	2123.49	0.99932
	2270.07	0.9843	2270.12	1	2125.42	0.99952	2125.42	0.99838	2125.42	0.99935
	2268.14	0.98344	2268.19	0.99996	2127.35	0.99973	2127.35	0.99817	2127.35	0.99936
	2266.22	0.9828	2266.27	0.99982	2129.28	0.99988	2129.28	0.99789	2129.28	0.99936
	2264.29	0.98257	2264.34	0.99974	2131.21	0.99997	2131.21	0.99755	2131.21	0.99936
	2262.36	0.98297	2262.41	0.9998	2133.14	1.00001	2133.14	0.99717	2133.14	0.99934
	2260.43	0.98388	2260.48	0.99989	2135.07	1	2135.07	0.99677	2135.07	0.99933
	2258.5	0.9849	2258.55	0.9999	2136.99	1	2136.99	0.99639	2136.99	0.99931
	2256.57	0.98578	2256.62	0.99986	2138.92	0.99998	2138.92	0.99605	2138.92	0.99929
	2254.64	0.98656	2254.69	0.99981	2140.85	0.99992	2140.85	0.99575	2140.85	0.99928
	2252.72	0.98729	2252.76	0.99986	2142.78	0.99984	2142.78	0.99553	2142.78	0.99928
	2250.79	0.98789	2250.84	0.99991	2144.71	0.99973	2144.71	0.99539	2144.71	0.9993
	2248.86	0.98835	2248.91	0.99975	2146.64	0.99959	2146.64	0.99533	2146.64	0.99935
	2246.93	0.98876	2246.98	0.99972	2148.57	0.99942	2148.57	0.99534	2148.57	0.99941
	2245	0.9892	2245.05	0.99966	2150.49	0.99923	2150.49	0.99543	2150.49	0.99949
	2243.07	0.9895	2243.12	0.99968	2152.42	0.999	2152.42	0.99557	2152.42	0.99958
	2241.14	0.98942	2241.19	0.9998	2154.35	0.99875	2154.35	0.99574	2154.35	0.99968
	2239.21	0.98897	2239.26	0.99989	2156.28	0.99846	2156.28	0.99592	2156.28	0.99976
	2237.29	0.98838	2237.33	0.9999	2158.21	0.99814	2158.21	0.9961	2158.21	0.99984
	2235.36	0.98786	2235.41	0.99985	2160.14	0.9978	2160.14	0.99626	2160.14	0.99989
	2233.43	0.9874	2233.48	0.99986	2162.07	0.99744	2162.07	0.99638	2162.07	0.99991
	2231.5	0.98689	2231.55	0.99994	2163.99	0.99707	2163.99	0.99644	2163.99	0.99988
	2229.57	0.98618	2229.62	0.99999	2165.92	0.9967	2165.92	0.99642	2165.92	0.99979
	2227.64	0.98537	2227.69	0.99998	2167.85	0.99634	2167.85	0.99632	2167.85	0.99966
	2225.71	0.98472	2225.76	0.99989	2169.78	0.996	2169.78	0.99614	2169.78	0.99946
	2223.78	0.98432	2223.83	0.99985	2171.71	0.99569	2171.71	0.99588	2171.71	0.99921
	2221.86	0.98403	2221.9	0.99991	2173.64	0.99543	2173.64	0.99556	2173.64	0.9989
	2219.93	0.98373	2219.98	0.99999	2175.57	0.99521	2175.57	0.99519	2175.57	0.99855
	2218	0.9836	2218.05	0.99998	2177.5	0.99505	2177.5	0.99479	2177.5	0.99816
	2216.07	0.98373	2216.12	0.99991	2179.43	0.99496	2179.43	0.99439	2179.43	0.99772
	2214.14	0.98391	2214.19	0.99986	2181.35	0.99495	2181.35	0.99399	2181.35	0.99727
	2212.21	0.98394	2212.26	0.99989	2183.28	0.995	2183.28	0.99362	2183.28	0.99682
	2210.28	0.98397	2210.33	0.99997	2185.21	0.99513	2185.21	0.99329	2185.21	0.99639
	2208.36	0.98417	2208.4	0.99997	2187.14	0.99532	2187.14	0.993	2187.14	0.996
	2206.43	0.98453	2206.47	0.9999	2189.07	0.99557	2189.07	0.99275	2189.07	0.99567
	2204.5	0.98499	2204.55	0.99984	2191	0.99587	2191	0.99253	2191	0.99543
	2202.57	0.98565	2202.62	0.99986	2192.93	0.9962	2192.93	0.99235	2192.93	0.99528
	2200.64	0.98658	2200.69	0.99995	2194.85	0.99656	2194.85	0.99218	2194.85	0.99523
	2198.71	0.98772	2198.76	0.99999	2196.78	0.99692	2196.78	0.99203	2196.78	0.99526
	2196.78	0.98882	2196.83	0.99992	2198.71	0.99729	2198.71	0.99188	2198.71	0.99538
	2194.85	0.98968	2194.9	0.99981	2200.64	0.99763	2200.64	0.99174	2200.64	0.99558
	2192.93	0.99013	2192.97	0.99981	2202.57	0.99795	2202.57	0.9916	2202.57	0.99585
	2191	0.99008	2191.04	0.99992	2204.5	0.99824	2204.5	0.99147	2204.5	0.99617
	2189.07	0.98973	2189.12	0.99999	2206.43	0.99848	2206.43	0.99136	2206.43	0.99652
	2187.14	0.98952	2187.19	0.99996	2208.36	0.99868	2208.36	0.99124	2208.36	0.99687
	2185.21	0.98963	2185.26	0.99983	2210.28	0.99883	2210.28	0.99114	2210.28	0.9972
	2183.28	0.99	2183.33	0.99979	2212.21	0.99893	2212.21	0.99105	2212.21	0.99749
	2181.35	0.9904	2181.4	0.99987	2214.14	0.99898	2214.14	0.99098	2214.14	0.99773
	2179.42	0.99048	2179.47	0.99999	2216.07	0.99899	2216.07	0.99094	2216.07	0.99791
	2177.5	0.98995	2177.54	0.99999	2218	0.99896	2218	0.99094	2218	0.99801
	2175.57	0.98888	2175.61	0.99988	2219.93	0.99889	2219.93	0.99099	2219.93	0.99804
	2173.64	0.98765	2173.69	0.9998	2221.86	0.99879	2221.86	0.9911	2221.86	0.99799
	2171.71	0.98659	2171.76	0.99987	2223.78	0.99866	2223.78	0.99128	2223.78	0.99785
	2169.78	0.98589	2169.83	0.99999	2225.71	0.99852	2225.71	0.99151	2225.71	0.99765
	2167.85	0.98575	2167.9	0.99996	2227.64	0.99837	2227.64	0.9918	2227.64	0.99738
	2165.92	0.98643	2165.97	0.99983	2229.57	0.9982	2229.57	0.99214	2229.57	0.99707
	2164	0.9877	2164.04	0.99969	2231.5	0.99803	2231.5	0.99249	2231.5	0.99674
	2162.07	0.98895	2162.11	0.99972	2233.43	0.99785	2233.43	0.99285	2233.43	0.9964
	2160.14	0.98979	2160.19	0.9999	2235.36	0.99766	2235.36	0.9932	2235.36	0.99607
	2158.21	0.99034	2158.26	0.99998	2237.29	0.99748	2237.29	0.99351	2237.29	0.99577
	2156.28	0.99084	2156.33	0.99986	2239.22	0.99729	2239.22	0.99377	2239.22	0.99552
	2154.35	0.99131	2154.4	0.99969	2241.14	0.9971	2241.14	0.99398	2241.14	0.99531
	2152.42	0.99165	2152.47	0.99969	2243.07	0.99692	2243.07	0.99412	2243.07	0.99516
	2150.49	0.99198	2150.54	0.99986	2245	0.99673	2245	0.9942	2245	0.99507
	2148.57	0.99246	2148.61	0.99998	2246.93	0.99655	2246.93	0.99422	2246.93	0.99506
	2146.64	0.99303	2146.68	0.99994	2248.86	0.99638	2248.86	0.99418	2248.86	0.9951
	2144.71	0.99346	2144.76	0.99976	2250.79	0.9962	2250.79	0.99408	2250.79	0.99518
	2142.78	0.9936	2142.83	0.99969	2252.72	0.99603	2252.72	0.99392	2252.72	0.9953
	2140.85	0.99336	2140.9	0.99982	2254.64	0.99587	2254.64	0.9937	2254.64	0.99544
	2138.92	0.99281	2138.97	0.99999	2256.57	0.99571	2256.57	0.99341	2256.57	0.99559
	2136.99	0.9921	2137.04	0.99996	2258.5	0.99557	2258.5	0.99307	2258.5	0.99573
	2135.06	0.99127	2135.11	0.99974	2260.43	0.99543	2260.43	0.99269	2260.43	0.99586
	2133.14	0.99033	2133.18	0.99958	2262.36	0.9953	2262.36	0.99227	2262.36	0.99596
	2131.21	0.98944	2131.25	0.99968	2264.29	0.99519	2264.29	0.99182	2264.29	0.99601
	2129.28	0.98875	2129.33	0.99992	2266.22	0.9951	2266.22	0.99136	2266.22	0.99599
	2127.35	0.9882	2127.4	1	2268.14	0.99504	2268.14	0.99088	2268.14	0.9959
	2125.42	0.98751	2125.47	0.99985	2270.07	0.995	2270.07	0.99041	2270.07	0.99572
	2123.49	0.98654	2123.54	0.99961	2272	0.995	2272	0.98992	2272	0.99545
	2121.56	0.98556	2121.61	0.9996	2273.93	0.99503	2273.93	0.98944	2273.93	0.9951
	2119.64	0.98485	2119.68	0.99984	2275.86	0.9951	2275.86	0.98897	2275.86	0.99467
	2117.71	0.9843	2117.75	1	2277.79	0.99521	2277.79	0.98852	2277.79	0.99418
	2115.78	0.98376	2115.82	0.99989	2279.72	0.99537	2279.72	0.98811	2279.72	0.99365
	2113.85	0.98326	2113.9	0.99964	2281.65	0.99558	2281.65	0.98775	2281.65	0.9931
	2111.92	0.98296	2111.97	0.99957	2283.57	0.99584	2283.57	0.98748	2283.57	0.99255
	2109.99	0.983	2110.04	0.99977	2285.5	0.99614	2285.5	0.98733	2285.5	0.99202
	2108.06	0.98339	2108.11	1.00002	2287.43	0.99648	2287.43	0.98731	2287.43	0.99154
	2106.13	0.98407	2106.18	1.00003	2289.36	0.99687	2289.36	0.98745	2289.36	0.99113
	2104.21	0.98498	2104.25	0.9998	2291.29	0.99728	2291.29	0.98777	2291.29	0.99081
	2102.28	0.98607	2102.32	0.99958	2293.22	0.9977	2293.22	0.98827	2293.22	0.99059
	2100.35	0.98723	2100.39	0.99965	2295.15	0.99813	2295.15	0.98892	2295.15	0.99048
	2098.42	0.98829	2098.47	0.99991	2297.07	0.99855	2297.07	0.98971	2297.07	0.99049
	2096.49	0.98914	2096.54	1.00005	2299	0.99894	2299	0.9906	2299	0.99062
	2094.56	0.98984	2094.61	0.9999	2300.93	0.99929	2300.93	0.99155	2300.93	0.99086
	2092.63	0.99054	2092.68	0.99961	2302.86	0.99959	2302.86	0.99251	2302.86	0.99121
	2090.71	0.99127	2090.75	0.9995	2304.79	0.99981	2304.79	0.99344	2304.79	0.99165
	2088.78	0.99198	2088.82	0.99965	2306.72	0.99995	2306.72	0.99429	2306.72	0.99216
	2086.85	0.99257	2086.89	0.99982	2308.65	1	2308.65	0.99502	2308.65	0.99271
	2084.92	0.99296	2084.96	0.99983	2310.58	1	2310.58	0.99556	2310.58	0.9933
	2082.99	0.99306	2083.04	0.99965	2312.51	0.99991	2312.51	0.99588	2312.51	0.9939
	2081.06	0.99275	2081.11	0.99955	2314.43	0.99969	2314.43	0.99594	2314.43	0.9945
	2079.13	0.99203	2079.18	0.9997	2316.36	0.99937	2316.36	0.99571	2316.36	0.99511
	2077.2	0.99111	2077.25	0.99993	2318.29	0.99895	2318.29	0.99519	2318.29	0.99571
	2075.28	0.99017	2075.32	0.99996	2320.22	0.99842	2320.22	0.99438	2320.22	0.9963
	2073.35	0.98936	2073.39	0.99977	2322.15	0.99781	2322.15	0.99332	2322.15	0.99688
	2071.42	0.98865	2071.46	0.9996	2324.08	0.99713	2324.08	0.99206	2324.08	0.99745
	2069.49	0.98806	2069.53	0.99968	2326.01	0.99639	2326.01	0.99065	2326.01	0.99799
	2067.56	0.98761	2067.61	0.9999	2327.93	0.99561	2327.93	0.98917	2327.93	0.99849
	2065.63	0.9874	2065.68	0.99999	2329.86	0.99481	2329.86	0.9877	2329.86	0.99893
	2063.7	0.98752	2063.75	0.99984	2331.79	0.99402	2331.79	0.98632	2331.79	0.99931
	2061.77	0.98795	2061.82	0.99966	2333.72	0.99324	2333.72	0.9851	2333.72	0.99958
	2059.85	0.98856	2059.89	0.99967	2335.65	0.99252	2335.65	0.98409	2335.65	0.99974
	2057.92	0.98926	2057.96	0.99986	2337.58	0.99186	2337.58	0.98332	2337.58	0.99974
	2055.99	0.98997	2056.03	1.00001	2339.51	0.99128	2339.51	0.9828	2339.51	0.99956
	2054.06	0.99066	2054.1	0.99999	2341.43	0.9908	2341.43	0.98251	2341.43	0.99917
	2052.13	0.99131	2052.18	0.99986	2343.36	0.99043	2343.36	0.98243	2343.36	0.99856
	2050.2	0.99193	2050.25	0.9998	2345.29	0.99018	2345.29	0.98252	2345.29	0.99773
	2048.27	0.99248	2048.32	0.99989	2347.22	0.99005	2347.22	0.98274	2347.22	0.99666
	2046.35	0.99288	2046.39	1.00001	2349.15	0.99006	2349.15	0.98305	2349.15	0.99536
	2044.42	0.99299	2044.46	1.00001	2351.08	0.99018	2351.08	0.98339	2351.08	0.99385
	2042.49	0.99269	2042.53	0.99993	2353.01	0.99041	2353.01	0.98372	2353.01	0.99216
	2040.56	0.99206	2040.6	0.99989	2354.94	0.99075	2354.94	0.98399	2354.94	0.99035
	2038.63	0.99127	2038.67	0.99994	2356.86	0.99118	2356.86	0.98416	2356.86	0.98848
	2036.7	0.99055	2036.75	1.00002	2358.79	0.99168	2358.79	0.98422	2358.79	0.98661
	2034.77	0.99007	2034.82	1.00003	2360.72	0.99224	2360.72	0.98415	2360.72	0.98482
	2032.84	0.98991	2032.89	0.99995	2362.65	0.99283	2362.65	0.98396	2362.65	0.98316
	2030.92	0.99001	2030.96	0.99992	2364.58	0.99343	2364.58	0.98368	2364.58	0.98171
	2028.99	0.99027	2029.03	0.99999	2366.51	0.99401	2366.51	0.98334	2366.51	0.9805
	2027.06	0.99059	2027.1	1.00007	2368.44	0.99456	2368.44	0.98298	2368.44	0.97959
	2025.13	0.99095	2025.17	1.00005	2370.37	0.99505	2370.37	0.98266	2370.37	0.97899
	2023.2	0.99132	2023.24	0.99995	2372.29	0.99547	2372.29	0.98243	2372.29	0.9787
	2021.27	0.99159	2021.32	0.99993	2374.22	0.9958	2374.22	0.98234	2374.22	0.97873
	2019.34	0.99166	2019.39	1.00004	2376.15	0.99605	2376.15	0.98242	2376.15	0.97906
	2017.41	0.99153	2017.46	1.00009	2378.08	0.99619	2378.08	0.98271	2378.08	0.97966
	2015.49	0.99129	2015.53	0.99999	2380.01	0.99624	2380.01	0.9832	2380.01	0.98048
	2013.56	0.99113	2013.6	0.99987	2381.94	0.99618	2381.94	0.98389	2381.94	0.98148
	2011.63	0.99118	2011.67	0.99984	2383.87	0.99603	2383.87	0.98474	2383.87	0.98261
	2009.7	0.99146	2009.74	0.99989	2385.8	0.99579	2385.8	0.98572	2385.8	0.98381
	2007.77	0.99188	2007.81	0.99995	2387.72	0.99547	2387.72	0.98677	2387.72	0.98504
	2005.84	0.99229	2005.89	0.99994	2389.65	0.99508	2389.65	0.98785	2389.65	0.98627
	2003.91	0.99262	2003.96	0.99982	2391.58	0.99464	2391.58	0.98892	2391.58	0.98745
	2001.99	0.99291	2002.03	0.99969	2393.51	0.99415	2393.51	0.98993	2393.51	0.98857
	2000.06	0.99321	2000.1	0.99969	2395.44	0.99363	2395.44	0.99085	2395.44	0.98959
	1998.13	0.99359	1998.17	0.99977	2397.37	0.9931	2397.37	0.99165	2397.37	0.99052
	1996.2	0.99405	1996.24	0.99983	2399.3	0.99257	2399.3	0.99233	2399.3	0.99135
	1994.27	0.99457	1994.31	0.99979	2401.22	0.99205	2401.22	0.99286	2401.22	0.99208
	1992.34	0.9951	1992.38	0.99962	2403.15	0.99156	2403.15	0.99325	2403.15	0.99272
	1990.41	0.99556	1990.46	0.99951	2405.08	0.9911	2405.08	0.99353	2405.08	0.99327
	1988.48	0.99592	1988.53	0.99959	2407.01	0.99069	2407.01	0.9937	2407.01	0.99374
	1986.56	0.99618	1986.6	0.99968	2408.94	0.99032	2408.94	0.99379	2408.94	0.99413
	1984.63	0.99632	1984.67	0.99963	2410.87	0.99001	2410.87	0.99382	2410.87	0.99444
	1982.7	0.9963	1982.74	0.99953	2412.8	0.98977	2412.8	0.99381	2412.8	0.99467
	1980.77	0.99611	1980.81	0.99948	2414.73	0.9896	2414.73	0.99378	2414.73	0.99482
	1978.84	0.99578	1978.88	0.9995	2416.66	0.9895	2416.66	0.99375	2416.66	0.99489
	1976.91	0.99546	1976.96	0.99951	2418.58	0.98949	2418.58	0.99374	2418.58	0.99489
	1974.98	0.99531	1975.03	0.99944	2420.51	0.98956	2420.51	0.99374	2420.51	0.99482
	1973.05	0.99543	1973.1	0.99935	2422.44	0.98971	2422.44	0.99376	2422.44	0.99471
	1971.13	0.99582	1971.17	0.99936	2424.37	0.98995	2424.37	0.99379	2424.37	0.99455
	1969.2	0.99629	1969.24	0.99946	2426.3	0.99025	2426.3	0.99381	2426.3	0.99434
	1967.27	0.99658	1967.31	0.99944	2428.23	0.99061	2428.23	0.99381	2428.23	0.9941
	1965.34	0.99656	1965.38	0.99928	2430.16	0.99104	2430.16	0.99376	2430.16	0.99383
	1963.41	0.99624	1963.45	0.99919	2432.08	0.9915	2432.08	0.99366	2432.08	0.99354
	1961.48	0.99577	1961.53	0.99923	2434.01	0.992	2434.01	0.99348	2434.01	0.99325
	1959.55	0.99527	1959.6	0.9993	2435.94	0.99253	2435.94	0.99323	2435.94	0.99296
	1957.63	0.99489	1957.67	0.99933	2437.87	0.99306	2437.87	0.99291	2437.87	0.99269
	1955.7	0.99475	1955.74	0.99927	2439.8	0.9936	2439.8	0.99252	2439.8	0.99244
	1953.77	0.99487	1953.81	0.99917	2441.73	0.99412	2441.73	0.99209	2441.73	0.99221
	1951.84	0.99514	1951.88	0.99916	2443.66	0.99462	2443.66	0.99162	2443.66	0.992
	1949.91	0.99545	1949.95	0.99928	2445.59	0.99507	2445.59	0.99115	2445.59	0.9918
	1947.98	0.9957	1948.02	0.99946	2447.51	0.99548	2447.51	0.9907	2447.51	0.99162
	1946.05	0.99583	1946.1	0.99956	2449.44	0.99583	2449.44	0.99031	2449.44	0.99146
	1944.12	0.99589	1944.17	0.99943	2451.37	0.99613	2451.37	0.98999	2451.37	0.9913
	1942.2	0.99598	1942.24	0.99915	2453.3	0.99636	2453.3	0.98976	2453.3	0.99115
	1940.27	0.99621	1940.31	0.99907	2455.23	0.99655	2455.23	0.98966	2455.23	0.99102
	1938.34	0.99655	1938.38	0.99928	2457.16	0.99668	2457.16	0.98967	2457.16	0.99089
	1936.41	0.99688	1936.45	0.99946	2459.09	0.99677	2459.09	0.98982	2459.09	0.99077
	1934.48	0.99699	1934.52	0.99944	2461.01	0.99683	2461.01	0.9901	2461.01	0.99066
	1932.55	0.99672	1932.59	0.99938	2462.94	0.99688	2462.94	0.99051	2462.94	0.99057
	1930.62	0.99607	1930.67	0.99943	2464.87	0.99691	2464.87	0.99105	2464.87	0.99051
	1928.69	0.99518	1928.74	0.99959	2466.8	0.99693	2466.8	0.99167	2466.8	0.99048
	1926.77	0.99429	1926.81	0.99973	2468.73	0.99696	2468.73	0.99237	2468.73	0.99049
	1924.84	0.99358	1924.88	0.99972	2470.66	0.99701	2470.66	0.99309	2470.66	0.99054
	1922.91	0.99311	1922.95	0.99954	2472.59	0.99707	2472.59	0.99382	2472.59	0.99062
	1920.98	0.99287	1921.02	0.99946	2474.51	0.99716	2474.51	0.99452	2474.51	0.99074
	1919.05	0.99284	1919.09	0.99954	2476.44	0.99728	2476.44	0.99517	2476.44	0.99088
	1917.12	0.99293	1917.16	0.99949	2478.37	0.99743	2478.37	0.99575	2478.37	0.99104
	1915.19	0.99299	1915.24	0.99938	2480.3	0.99761	2480.3	0.99624	2480.3	0.99122
	1913.27	0.99294	1913.31	0.99946	2482.23	0.99783	2482.23	0.99665	2482.23	0.9914
	1911.34	0.99286	1911.38	0.99967	2484.16	0.99806	2484.16	0.99696	2484.16	0.99157
	1909.41	0.99284	1909.45	0.99985	2486.09	0.99831	2486.09	0.9972	2486.09	0.99172
	1907.48	0.99304	1907.52	0.99993	2488.02	0.99856	2488.02	0.99735	2488.02	0.99186
	1905.55	0.99353	1905.59	0.9999	2489.95	0.99881	2489.95	0.99745	2489.95	0.99198
	1903.62	0.99429	1903.66	0.99981	2491.87	0.99905	2491.87	0.99751	2491.87	0.9921
	1901.69	0.99514	1901.73	0.99975	2493.8	0.99928	2493.8	0.99754	2493.8	0.99222
	1899.76	0.99579	1899.81	0.99983	2495.73	0.99948	2495.73	0.99756	2495.73	0.99235
	1897.84	0.99601	1897.88	0.99999	2497.66	0.99965	2497.66	0.99758	2497.66	0.99248
	1895.91	0.99582	1895.95	1	2499.59	0.9998	2499.59	0.99763	2499.59	0.99263
	1893.98	0.99548	1894.02	0.99993	2501.52	0.99991	2501.52	0.9977	2501.52	0.9928
	1892.05	0.99531	1892.09	0.99995	2503.45	0.99997	2503.45	0.9978	2503.45	0.99297
	1890.12	0.99544	1890.16	1.00002	2505.38	1	2505.38	0.99792	2505.38	0.99313
	1888.19	0.99581	1888.23	1.00003	2507.3	1.00001	2507.3	0.99806	2507.3	0.99328
	1886.26	0.99628	1886.3	1.00001	2509.23	1.00002	2509.23	0.99822	2509.23	0.99342
	1884.33	0.99673	1884.38	0.99999	2511.16	0.99999	2511.16	0.99836	2511.16	0.99354
	1882.41	0.99706	1882.45	0.99991	2513.09	0.99992	2513.09	0.99848	2513.09	0.99363
	1880.48	0.99724	1880.52	0.99991	2515.02	0.99983	2515.02	0.99855	2515.02	0.99368
	1878.55	0.99723	1878.59	0.99997	2516.95	0.99972	2516.95	0.99856	2516.95	0.9937
	1876.62	0.99709	1876.66	0.99995	2518.88	0.99959	2518.88	0.9985	2518.88	0.99369
	1874.69	0.99691	1874.73	0.99993	2520.8	0.99946	2520.8	0.99837	2520.8	0.99364
	1872.76	0.99683	1872.8	0.99999	2522.73	0.99934	2522.73	0.99817	2522.73	0.99354
	1870.83	0.99681	1870.87	1.00009	2524.66	0.99923	2524.66	0.9979	2524.66	0.99339
	1868.91	0.99668	1868.95	1.0001	2526.59	0.99914	2526.59	0.99759	2526.59	0.99321
	1866.98	0.99625	1867.02	0.9999	2528.52	0.99907	2528.52	0.99723	2528.52	0.993
	1865.05	0.99541	1865.09	0.99978	2530.45	0.99903	2530.45	0.99684	2530.45	0.99278
	1863.12	0.99421	1863.16	0.99987	2532.38	0.99901	2532.38	0.99644	2532.38	0.99259
	1861.19	0.99279	1861.23	1	2534.3	0.99902	2534.3	0.99605	2534.3	0.99244
	1859.26	0.99134	1859.3	1.0001	2536.23	0.99906	2536.23	0.99568	2536.23	0.99236
	1857.33	0.99	1857.37	1.00016	2538.16	0.99913	2538.16	0.99535	2538.16	0.99237
	1855.4	0.98891	1855.44	1.00017	2540.09	0.99922	2540.09	0.99507	2540.09	0.99246
	1853.48	0.98814	1853.52	1.00004	2542.02	0.99931	2542.02	0.99484	2542.02	0.99264
	1851.55	0.98766	1851.59	0.99984	2543.95	0.99941	2543.95	0.99466	2543.95	0.99289
	1849.62	0.98742	1849.66	0.99975	2545.88	0.9995	2545.88	0.99453	2545.88	0.99322
	1847.69	0.98736	1847.73	0.99963	2547.81	0.99956	2547.81	0.99445	2547.81	0.99359
	1845.76	0.98746	1845.8	0.99889	2549.73	0.9996	2549.73	0.9944	2549.73	0.99398
	1843.83	0.98769	1843.87	0.9973	2551.66	0.99961	2551.66	0.99438	2551.66	0.99439
	1841.9	0.98808	1841.94	0.99588	2553.59	0.99958	2553.59	0.99438	2553.59	0.9948
	1839.97	0.98866	1840.01	0.9952	2555.52	0.99952	2555.52	0.99438	2555.52	0.99521
	1838.05	0.98945	1838.09	0.99458	2557.45	0.99942	2557.45	0.99438	2557.45	0.99561
	1836.12	0.99042	1836.16	0.99356	2559.38	0.99931	2559.38	0.99437	2559.38	0.99599
	1834.19	0.99148	1834.23	0.99253	2561.31	0.99917	2561.31	0.99435	2561.31	0.99635
	1832.26	0.99246	1832.3	0.99162	2563.24	0.99902	2563.24	0.99432	2563.24	0.9967
	1830.33	0.99326	1830.37	0.99027	2565.16	0.99888	2565.16	0.99428	2565.16	0.99701
	1828.4	0.99389	1828.44	0.98845	2567.09	0.99874	2567.09	0.99423	2567.09	0.99728
	1826.47	0.99447	1826.51	0.98681	2569.02	0.99863	2569.02	0.99417	2569.02	0.9975
	1824.55	0.9951	1824.58	0.98537	2570.95	0.99854	2570.95	0.9941	2570.95	0.99768
	1822.62	0.99574	1822.66	0.98418	2572.88	0.99849	2572.88	0.99402	2572.88	0.99783
	1820.69	0.99621	1820.73	0.98332	2574.81	0.99847	2574.81	0.99393	2574.81	0.99796
	1818.76	0.99635	1818.8	0.98249	2576.74	0.9985	2576.74	0.99384	2576.74	0.99807
	1816.83	0.99612	1816.87	0.98165	2578.66	0.99858	2578.66	0.99377	2578.66	0.99817
	1814.9	0.99558	1814.94	0.98105	2580.59	0.99868	2580.59	0.99372	2580.59	0.99826
	1812.97	0.9948	1813.01	0.98064	2582.52	0.99883	2582.52	0.99369	2582.52	0.99833
	1811.04	0.99393	1811.08	0.98009	2584.45	0.99899	2584.45	0.99369	2584.45	0.99837
	1809.12	0.9931	1809.15	0.97938	2586.38	0.99917	2586.38	0.99372	2586.38	0.99837
	1807.19	0.99239	1807.23	0.97873	2588.31	0.99935	2588.31	0.99378	2588.31	0.99833
	1805.26	0.99182	1805.3	0.9781	2590.24	0.99951	2590.24	0.99389	2590.24	0.99823
	1803.33	0.99136	1803.37	0.9773	2592.17	0.99966	2592.17	0.99403	2592.17	0.99808
	1801.4	0.99097	1801.44	0.97628	2594.09	0.99979	2594.09	0.99422	2594.09	0.99787
	1799.47	0.99066	1799.51	0.97528	2596.02	0.99988	2596.02	0.99446	2596.02	0.99762
	1797.54	0.99046	1797.58	0.97451	2597.95	0.99995	2597.95	0.99473	2597.95	0.99734
	1795.61	0.99049	1795.65	0.97377	2599.88	0.99999	2599.88	0.99505	2599.88	0.99705
	1793.69	0.9909	1793.73	0.9723	2601.81	1	2601.81	0.9954	2601.81	0.99676
	1791.76	0.99175	1791.8	0.96983	2603.74	1.00001	2603.74	0.99579	2603.74	0.99649
	1789.83	0.99294	1789.87	0.96752	2605.67	1.00001	2605.67	0.99621	2605.67	0.99624
	1787.9	0.99419	1787.94	0.96586	2607.59	0.99999	2607.59	0.99666	2607.59	0.99603
	1785.97	0.99522	1786.01	0.964	2609.52	0.99996	2609.52	0.99711	2609.52	0.99587
	1784.04	0.99585	1784.08	0.96161	2611.45	0.99992	2611.45	0.99755	2611.45	0.99574
	1782.11	0.99601	1782.15	0.95906	2613.38	0.99987	2613.38	0.99796	2613.38	0.99566
	1780.19	0.99575	1780.22	0.95638	2615.31	0.99982	2615.31	0.99832	2615.31	0.99561
	1778.26	0.99523	1778.3	0.95375	2617.24	0.99978	2617.24	0.99861	2617.24	0.99561
	1776.33	0.99464	1776.37	0.95144	2619.17	0.99974	2619.17	0.99882	2619.17	0.99564
	1774.4	0.99418	1774.44	0.94859	2621.1	0.99972	2621.1	0.99895	2621.1	0.99571
	1772.47	0.99396	1772.51	0.94403	2623.03	0.9997	2623.03	0.999	2623.03	0.9958
	1770.54	0.99398	1770.58	0.93855	2624.95	0.99969	2624.95	0.99896	2624.95	0.99591
	1768.61	0.99419	1768.65	0.93378	2626.88	0.99969	2626.88	0.99884	2626.88	0.99601
	1766.68	0.99452	1766.72	0.92989	2628.81	0.99969	2628.81	0.99864	2628.81	0.99612
	1764.76	0.99489	1764.79	0.92629	2630.74	0.99969	2630.74	0.99838	2630.74	0.99621
	1762.83	0.99527	1762.87	0.92204	2632.67	0.99969	2632.67	0.99808	2632.67	0.99629
	1760.9	0.99558	1760.94	0.9171	2634.6	0.99968	2634.6	0.99776	2634.6	0.99636
	1758.97	0.99571	1759.01	0.91256	2636.53	0.99965	2636.53	0.99743	2636.53	0.9964
	1757.04	0.99563	1757.08	0.90838	2638.45	0.99962	2638.45	0.99711	2638.45	0.99641
	1755.11	0.99536	1755.15	0.90456	2640.38	0.99957	2640.38	0.9968	2640.38	0.99642
	1753.18	0.99492	1753.22	0.9013	2642.31	0.9995	2642.31	0.99651	2642.31	0.99642
	1751.25	0.99427	1751.29	0.89783	2644.24	0.99941	2644.24	0.99626	2644.24	0.99643
	1749.33	0.99343	1749.36	0.89393	2646.17	0.9993	2646.17	0.99605	2646.17	0.99644
	1747.4	0.99252	1747.44	0.8905	2648.1	0.99918	2648.1	0.99588	2648.1	0.99647
	1745.47	0.99169	1745.51	0.88782	2650.03	0.99903	2650.03	0.99576	2650.03	0.99652
	1743.54	0.9911	1743.58	0.8855	2651.95	0.99886	2651.95	0.99569	2651.95	0.99659
	1741.61	0.99088	1741.65	0.88327	2653.88	0.99868	2653.88	0.99565	2653.88	0.9967
	1739.68	0.99113	1739.72	0.88127	2655.81	0.99848	2655.81	0.99564	2655.81	0.99682
	1737.75	0.99176	1737.79	0.88002	2657.74	0.99827	2657.74	0.99565	2657.74	0.99696
	1735.83	0.99252	1735.86	0.87888	2659.67	0.99805	2659.67	0.99565	2659.67	0.99711
	1733.9	0.99319	1733.93	0.8768	2661.6	0.99784	2661.6	0.99564	2661.6	0.99726
	1731.97	0.99365	1732.01	0.875	2663.53	0.99765	2663.53	0.99562	2663.53	0.9974
	1730.04	0.99393	1730.08	0.87481	2665.46	0.99748	2665.46	0.99558	2665.46	0.99751
	1728.11	0.99408	1728.15	0.87546	2667.39	0.99734	2667.39	0.99552	2667.39	0.9976
	1726.18	0.99412	1726.22	0.8762	2669.31	0.99724	2669.31	0.99544	2669.31	0.99766
	1724.25	0.99394	1724.29	0.877	2671.24	0.9972	2671.24	0.99535	2671.24	0.99768
	1722.32	0.9933	1722.36	0.87821	2673.17	0.9972	2673.17	0.99527	2673.17	0.99767
	1720.4	0.99202	1720.43	0.88012	2675.1	0.99727	2675.1	0.99521	2675.1	0.99763
	1718.47	0.99013	1718.5	0.88231	2677.03	0.99738	2677.03	0.99518	2677.03	0.99756
	1716.54	0.98787	1716.58	0.88423	2678.96	0.99755	2678.96	0.99521	2678.96	0.99746
	1714.61	0.98556	1714.65	0.88619	2680.89	0.99776	2680.89	0.99527	2680.89	0.99732
	1712.68	0.98342	1712.72	0.8888	2682.81	0.99801	2682.81	0.99537	2682.81	0.99716
	1710.75	0.98156	1710.79	0.89226	2684.74	0.99828	2684.74	0.99549	2684.74	0.99699
	1708.82	0.98002	1708.86	0.89634	2686.67	0.99856	2686.67	0.99564	2686.67	0.99683
	1706.89	0.9788	1706.93	0.90058	2688.6	0.99885	2688.6	0.9958	2688.6	0.99668
	1704.97	0.97788	1705	0.9045	2690.53	0.99913	2690.53	0.99598	2690.53	0.99656
	1703.04	0.97722	1703.07	0.90819	2692.46	0.99939	2692.46	0.99617	2692.46	0.99649
	1701.11	0.97673	1701.15	0.9123	2694.39	0.99961	2694.39	0.99636	2694.39	0.99648
	1699.18	0.97629	1699.22	0.91686	2696.32	0.99979	2696.32	0.99654	2696.32	0.99652
	1697.25	0.97582	1697.29	0.92134	2698.24	0.99991	2698.24	0.99671	2698.24	0.99663
	1695.32	0.97533	1695.36	0.92532	2700.17	0.99998	2700.17	0.99684	2700.17	0.99678
	1693.39	0.97489	1693.43	0.92888	2702.1	1	2702.1	0.99694	2702.1	0.99696
	1691.47	0.97455	1691.5	0.93259	2704.03	0.99998	2704.03	0.99699	2704.03	0.99716
	1689.54	0.97431	1689.57	0.93678	2705.96	0.99992	2705.96	0.99699	2705.96	0.99737
	1687.61	0.97412	1687.64	0.94117	2707.89	0.9998	2707.89	0.99694	2707.89	0.99756
	1685.68	0.97382	1685.72	0.94499	2709.82	0.99965	2709.82	0.99684	2709.82	0.99773
	1683.75	0.97321	1683.79	0.94735	2711.74	0.99948	2711.74	0.9967	2711.74	0.99787
	1681.82	0.97217	1681.86	0.94894	2713.67	0.9993	2713.67	0.99653	2713.67	0.99796
	1679.89	0.9708	1679.93	0.95126	2715.6	0.99912	2715.6	0.99635	2715.6	0.99801
	1677.96	0.96923	1678	0.95412	2717.53	0.99894	2717.53	0.99618	2717.53	0.99801
	1676.04	0.96751	1676.07	0.95646	2719.46	0.99879	2719.46	0.99604	2719.46	0.99796
	1674.11	0.96549	1674.14	0.95795	2721.39	0.99865	2721.39	0.99594	2721.39	0.99787
	1672.18	0.96297	1672.21	0.95882	2723.32	0.99853	2723.32	0.99587	2723.32	0.99773
	1670.25	0.95987	1670.29	0.95885	2725.25	0.99843	2725.25	0.99584	2725.25	0.99756
	1668.32	0.95624	1668.36	0.95823	2727.17	0.99835	2727.17	0.99584	2727.17	0.99735
	1666.39	0.95223	1666.43	0.95796	2729.1	0.99828	2729.1	0.99587	2729.1	0.99714
	1664.46	0.94805	1664.5	0.95741	2731.03	0.99822	2731.03	0.99592	2731.03	0.99694
	1662.53	0.94391	1662.57	0.95509	2732.96	0.99817	2732.96	0.99601	2732.96	0.99676
	1660.61	0.93997	1660.64	0.95186	2734.89	0.99812	2734.89	0.99612	2734.89	0.99659
	1658.68	0.93627	1658.71	0.94991	2736.82	0.99806	2736.82	0.99626	2736.82	0.99645
	1656.75	0.93266	1656.78	0.94927	2738.75	0.998	2738.75	0.99643	2738.75	0.99633
	1654.82	0.92889	1654.86	0.94668	2740.68	0.99793	2740.68	0.99659	2740.68	0.99624
	1652.89	0.92477	1652.93	0.93977	2742.6	0.99784	2742.6	0.99676	2742.6	0.99617
	1650.96	0.92034	1651	0.9338	2744.53	0.99773	2744.53	0.99693	2744.53	0.99611
	1649.03	0.91584	1649.07	0.93104	2746.46	0.99761	2746.46	0.99709	2746.46	0.99605
	1647.11	0.91158	1647.14	0.92742	2748.39	0.99748	2748.39	0.99724	2748.39	0.996
	1645.18	0.90783	1645.21	0.92218	2750.32	0.99735	2750.32	0.99739	2750.32	0.99596
	1643.25	0.9048	1643.28	0.91798	2752.25	0.99722	2752.25	0.99752	2752.25	0.99591
	1641.32	0.90259	1641.35	0.91507	2754.18	0.99711	2754.18	0.99764	2754.18	0.99587
	1639.39	0.90115	1639.43	0.91245	2756.11	0.99704	2756.11	0.99776	2756.11	0.99581
	1637.46	0.90033	1637.5	0.90861	2758.03	0.997	2758.03	0.99787	2758.03	0.99574
	1635.53	0.89998	1635.57	0.9025	2759.96	0.99702	2759.96	0.998	2759.96	0.99565
	1633.6	0.90009	1633.64	0.89671	2761.89	0.99709	2761.89	0.99814	2761.89	0.99554
	1631.68	0.90072	1631.71	0.8932	2763.82	0.99722	2763.82	0.99829	2763.82	0.99542
	1629.75	0.90195	1629.78	0.89035	2765.75	0.9974	2765.75	0.99845	2765.75	0.99529
	1627.82	0.90381	1627.85	0.88714	2767.68	0.99762	2767.68	0.99863	2767.68	0.99515
	1625.89	0.90623	1625.92	0.88417	2769.61	0.99789	2769.61	0.9988	2769.61	0.99501
	1623.96	0.90899	1624	0.88157	2771.53	0.99819	2771.53	0.99897	2771.53	0.99486
	1622.03	0.91185	1622.07	0.87938	2773.46	0.99851	2773.46	0.99912	2773.46	0.99473
	1620.1	0.9145	1620.14	0.87847	2775.39	0.99884	2775.39	0.99926	2775.39	0.9946
	1618.17	0.91671	1618.21	0.87869	2777.32	0.99916	2777.32	0.99936	2777.32	0.9945
	1616.25	0.91831	1616.28	0.87931	2779.25	0.99945	2779.25	0.99942	2779.25	0.99441
	1614.32	0.91928	1614.35	0.88057	2781.18	0.9997	2781.18	0.99941	2781.18	0.99434
	1612.39	0.91978	1612.42	0.88277	2783.11	0.99988	2783.11	0.99933	2783.11	0.99431
	1610.46	0.92005	1610.5	0.88558	2785.03	0.99997	2785.03	0.99917	2785.03	0.99431
	1608.53	0.92034	1608.57	0.88875	2786.96	1	2786.96	0.99892	2786.96	0.99435
	1606.6	0.9208	1606.64	0.89244	2788.89	0.99995	2788.89	0.99858	2788.89	0.99446
	1604.67	0.92151	1604.71	0.89668	2790.82	0.9998	2790.82	0.99817	2790.82	0.99463
	1602.75	0.92245	1602.78	0.90104	2792.75	0.99954	2792.75	0.99769	2792.75	0.99488
	1600.82	0.92354	1600.85	0.90504	2794.68	0.99918	2794.68	0.99716	2794.68	0.99521
	1598.89	0.92471	1598.92	0.90879	2796.61	0.99874	2796.61	0.99658	2796.61	0.9956
	1596.96	0.92597	1596.99	0.91277	2798.54	0.99822	2798.54	0.99599	2798.54	0.99604
	1595.03	0.92742	1595.07	0.91707	2800.47	0.99766	2800.47	0.9954	2800.47	0.9965
	1593.1	0.92919	1593.14	0.92124	2802.39	0.99706	2802.39	0.99485	2802.39	0.99696
	1591.17	0.93141	1591.21	0.92483	2804.32	0.99646	2804.32	0.99436	2804.32	0.99739
	1589.24	0.93403	1589.28	0.92784	2806.25	0.99586	2806.25	0.99396	2806.25	0.99778
	1587.32	0.93691	1587.35	0.93068	2808.18	0.99528	2808.18	0.99366	2808.18	0.99811
	1585.39	0.93989	1585.42	0.93368	2810.11	0.99474	2810.11	0.99348	2810.11	0.99837
	1583.46	0.94288	1583.49	0.93676	2812.04	0.99422	2812.04	0.99343	2812.04	0.99852
	1581.53	0.94584	1581.56	0.93966	2813.97	0.99375	2813.97	0.99352	2813.97	0.99857
	1579.6	0.94862	1579.64	0.9423	2815.89	0.99331	2815.89	0.99375	2815.89	0.99849
	1577.67	0.95096	1577.71	0.94455	2817.82	0.99291	2817.82	0.99409	2817.82	0.99829
	1575.74	0.95266	1575.78	0.94633	2819.75	0.99253	2819.75	0.99451	2819.75	0.99797
	1573.81	0.95377	1573.85	0.94822	2821.68	0.99214	2821.68	0.99498	2821.68	0.99755
	1571.89	0.95453	1571.92	0.9506	2823.61	0.99174	2823.61	0.99546	2823.61	0.99702
	1569.96	0.9552	1569.99	0.95272	2825.54	0.99131	2825.54	0.99591	2825.54	0.99642
	1568.03	0.95588	1568.06	0.95424	2827.47	0.99081	2827.47	0.99627	2827.47	0.99577
	1566.1	0.95655	1566.13	0.95607	2829.39	0.99023	2829.39	0.99651	2829.39	0.99509
	1564.17	0.95715	1564.21	0.95887	2831.32	0.98957	2831.32	0.99659	2831.32	0.9944
	1562.24	0.95767	1562.28	0.96231	2833.25	0.98882	2833.25	0.9965	2833.25	0.99375
	1560.31	0.95818	1560.35	0.96519	2835.18	0.98797	2835.18	0.99622	2835.18	0.99316
	1558.39	0.95876	1558.42	0.96627	2837.11	0.98703	2837.11	0.99573	2837.11	0.99264
	1556.46	0.95947	1556.49	0.96699	2839.04	0.98603	2839.04	0.99503	2839.04	0.99221
	1554.53	0.96029	1554.56	0.96916	2840.97	0.98496	2840.97	0.99415	2840.97	0.99188
	1552.6	0.96112	1552.63	0.97204	2842.9	0.98387	2842.9	0.99312	2842.9	0.99164
	1550.67	0.96177	1550.7	0.97466	2844.82	0.98277	2844.82	0.99199	2844.82	0.9915
	1548.74	0.96227	1548.78	0.97684	2846.75	0.9817	2846.75	0.99079	2846.75	0.99146
	1546.81	0.96279	1546.85	0.97905	2848.68	0.98066	2848.68	0.98959	2848.68	0.99151
	1544.88	0.96343	1544.92	0.98184	2850.61	0.9797	2850.61	0.98842	2850.61	0.99164
	1542.96	0.96408	1542.99	0.98496	2852.54	0.97882	2852.54	0.98733	2852.54	0.99184
	1541.03	0.9645	1541.06	0.98709	2854.47	0.97804	2854.47	0.98638	2854.47	0.99209
	1539.1	0.96453	1539.13	0.98733	2856.4	0.97738	2856.4	0.98562	2856.4	0.99235
	1537.17	0.96429	1537.2	0.98762	2858.33	0.97684	2858.33	0.98507	2858.33	0.9926
	1535.24	0.96411	1535.27	0.98934	2860.25	0.97642	2860.25	0.98475	2860.25	0.99281
	1533.31	0.96429	1533.35	0.99151	2862.18	0.97611	2862.18	0.98468	2862.18	0.99294
	1531.38	0.96495	1531.42	0.99323	2864.11	0.97591	2864.11	0.98483	2864.11	0.99299
	1529.45	0.96606	1529.49	0.99465	2866.04	0.97579	2866.04	0.98517	2866.04	0.99293
	1527.53	0.96756	1527.56	0.99574	2867.97	0.97573	2867.97	0.98568	2867.97	0.99275
	1525.6	0.96929	1525.63	0.99658	2869.9	0.97571	2869.9	0.98632	2869.9	0.99245
	1523.67	0.9711	1523.7	0.99752	2871.83	0.9757	2871.83	0.98703	2871.83	0.99204
	1521.74	0.97276	1521.77	0.99811	2873.76	0.97569	2873.76	0.98777	2873.76	0.99153
	1519.81	0.97401	1519.84	0.99803	2875.68	0.97566	2875.68	0.98849	2875.68	0.99094
	1517.88	0.97454	1517.92	0.99788	2877.61	0.97558	2877.61	0.98914	2877.61	0.99027
	1515.95	0.97418	1515.99	0.99781	2879.54	0.97547	2879.54	0.98967	2879.54	0.98955
	1514.03	0.97297	1514.06	0.99805	2881.47	0.9753	2881.47	0.99005	2881.47	0.98882
	1512.1	0.97121	1512.13	0.99895	2883.4	0.97509	2883.4	0.99026	2883.4	0.98812
	1510.17	0.96924	1510.2	0.99999	2885.33	0.97483	2885.33	0.99027	2885.33	0.9875
	1508.24	0.9672	1508.27	1	2887.26	0.97453	2887.26	0.99012	2887.26	0.98699
	1506.31	0.96515	1506.34	0.998	2889.18	0.97421	2889.18	0.9898	2889.18	0.98664
	1504.38	0.96314	1504.41	0.99671	2891.11	0.97386	2891.11	0.98933	2891.11	0.98646
	1502.45	0.96129	1502.49	0.99781	2893.04	0.9735	2893.04	0.98873	2893.04	0.98647
	1500.52	0.9597	1500.56	0.99929	2894.97	0.97314	2894.97	0.98802	2894.97	0.98666
	1498.6	0.95839	1498.63	0.99924	2896.9	0.9728	2896.9	0.98725	2896.9	0.98701
	1496.67	0.95735	1496.7	0.99765	2898.83	0.97248	2898.83	0.98644	2898.83	0.98752
	1494.74	0.95669	1494.77	0.99657	2900.76	0.97219	2900.76	0.98562	2900.76	0.98812
	1492.81	0.95657	1492.84	0.9969	2902.69	0.97195	2902.69	0.98483	2902.69	0.98879
	1490.88	0.95701	1490.91	0.9968	2904.61	0.97176	2904.61	0.98409	2904.61	0.98947
	1488.95	0.95784	1488.98	0.9947	2906.54	0.97162	2906.54	0.98341	2906.54	0.99012
	1487.02	0.95873	1487.06	0.99185	2908.47	0.97154	2908.47	0.98281	2908.47	0.9907
	1485.09	0.95937	1485.13	0.98991	2910.4	0.97152	2910.4	0.98228	2910.4	0.99119
	1483.17	0.95959	1483.2	0.98874	2912.33	0.97154	2912.33	0.98185	2912.33	0.99155
	1481.24	0.95934	1481.27	0.98749	2914.26	0.9716	2914.26	0.9815	2914.26	0.99178
	1479.31	0.95869	1479.34	0.98596	2916.19	0.97171	2916.19	0.98124	2916.19	0.99188
	1477.38	0.95779	1477.41	0.98418	2918.11	0.97186	2918.11	0.98106	2918.11	0.99185
	1475.45	0.95683	1475.48	0.98182	2920.04	0.97204	2920.04	0.98095	2920.04	0.99168
	1473.52	0.95588	1473.55	0.97854	2921.97	0.97227	2921.97	0.9809	2921.97	0.9914
	1471.59	0.95483	1471.63	0.97509	2923.9	0.97254	2923.9	0.9809	2923.9	0.99104
	1469.67	0.9536	1469.7	0.97298	2925.83	0.97286	2925.83	0.98096	2925.83	0.99063
	1467.74	0.95231	1467.77	0.97163	2927.76	0.97323	2927.76	0.98106	2927.76	0.99021
	1465.81	0.9511	1465.84	0.96915	2929.69	0.97365	2929.69	0.98121	2929.69	0.98981
	1463.88	0.95005	1463.91	0.96586	2931.62	0.97413	2931.62	0.98141	2931.62	0.98947
	1461.95	0.94909	1461.98	0.96406	2933.55	0.97466	2933.55	0.98166	2933.55	0.9892
	1460.02	0.94823	1460.05	0.96325	2935.47	0.97524	2935.47	0.98194	2935.47	0.98898
	1458.09	0.94756	1458.12	0.9601	2937.4	0.97586	2937.4	0.98225	2937.4	0.98881
	1456.16	0.94726	1456.2	0.95452	2939.33	0.97654	2939.33	0.98257	2939.33	0.98867
	1454.24	0.94734	1454.27	0.95091	2941.26	0.97726	2941.26	0.98289	2941.26	0.98857
	1452.31	0.94763	1452.34	0.94969	2943.19	0.97802	2943.19	0.98319	2943.19	0.98846
	1450.38	0.9479	1450.41	0.9486	2945.12	0.97884	2945.12	0.98345	2945.12	0.98834
	1448.45	0.94797	1448.48	0.94637	2947.05	0.9797	2947.05	0.98366	2947.05	0.98818
	1446.52	0.94785	1446.55	0.94343	2948.97	0.9806	2948.97	0.98379	2948.97	0.98797
	1444.59	0.94764	1444.62	0.94094	2950.9	0.98155	2950.9	0.98385	2950.9	0.98768
	1442.66	0.9475	1442.7	0.93927	2952.83	0.98253	2952.83	0.98384	2952.83	0.98733
	1440.73	0.94748	1440.77	0.93801	2954.76	0.98355	2954.76	0.98375	2954.76	0.98692
	1438.81	0.94759	1438.84	0.93621	2956.69	0.98459	2956.69	0.98359	2956.69	0.98647
	1436.88	0.94777	1436.91	0.93302	2958.62	0.98566	2958.62	0.9834	2958.62	0.98602
	1434.95	0.94798	1434.98	0.92983	2960.55	0.98675	2960.55	0.98317	2960.55	0.98559
	1433.02	0.94824	1433.05	0.92817	2962.47	0.98785	2962.47	0.98293	2962.47	0.98522
	1431.09	0.94859	1431.12	0.92694	2964.4	0.98897	2964.4	0.98272	2964.4	0.98494
	1429.16	0.94905	1429.19	0.92505	2966.33	0.9901	2966.33	0.98255	2966.33	0.98479
	1427.23	0.94964	1427.27	0.92298	2968.26	0.99124	2968.26	0.98246	2968.26	0.98479
	1425.31	0.95034	1425.34	0.92127	2970.19	0.99237	2970.19	0.98247	2970.19	0.98498
	1423.38	0.95108	1423.41	0.91996	2972.12	0.99348	2972.12	0.98259	2972.12	0.98536
	1421.45	0.95175	1421.48	0.91876	2974.05	0.99455	2974.05	0.98285	2974.05	0.98593
	1419.52	0.95226	1419.55	0.91679	2975.98	0.99558	2975.98	0.98324	2975.98	0.98668
	1417.59	0.9525	1417.62	0.91425	2977.91	0.99654	2977.91	0.98376	2977.91	0.98758
	1415.66	0.95239	1415.69	0.91269	2979.83	0.99742	2979.83	0.98439	2979.83	0.9886
	1413.73	0.95189	1413.76	0.9122	2981.76	0.99819	2981.76	0.98511	2981.76	0.98971
	1411.8	0.95101	1411.84	0.91187	2983.69	0.99883	2983.69	0.9859	2983.69	0.99088
	1409.88	0.94984	1409.91	0.91123	2985.62	0.99935	2985.62	0.98672	2985.62	0.99207
	1407.95	0.94853	1407.98	0.9102	2987.55	0.99971	2987.55	0.98755	2987.55	0.99325
	1406.02	0.94725	1406.05	0.90873	2989.48	0.99993	2989.48	0.98836	2989.48	0.99438
	1404.09	0.94611	1404.12	0.90731	2991.41	1	2991.41	0.98913	2991.41	0.99543
	1402.16	0.94512	1402.19	0.90681	2993.33	0.99996	2993.33	0.98985	2993.33	0.99637
	1400.23	0.94425	1400.26	0.9071	2995.26	0.99978	2995.26	0.99052	2995.26	0.99718
	1398.3	0.94348	1398.33	0.90747	2997.19	0.99947	2997.19	0.99115	2997.19	0.99784
	1396.37	0.94287	1396.41	0.90775	2999.12	0.99905	2999.12	0.99173	2999.12	0.99835
	1394.45	0.94248	1394.48	0.90822	3001.05	0.99854	3001.05	0.99229	3001.05	0.99872
	1392.52	0.94229	1392.55	0.90931	3002.98	0.99796	3002.98	0.99282	3002.98	0.99897
	1390.59	0.94224	1390.62	0.91102	3004.91	0.99736	3004.91	0.99334	3004.91	0.99911
	1388.66	0.94223	1388.69	0.9126	3006.84	0.99676	3006.84	0.99384	3006.84	0.99918
	1386.73	0.94221	1386.76	0.91352	3008.76	0.99619	3008.76	0.99434	3008.76	0.9992
	1384.8	0.94215	1384.83	0.91414	3010.69	0.99569	3010.69	0.99484	3010.69	0.9992
	1382.87	0.94204	1382.9	0.91494	3012.62	0.99528	3012.62	0.99533	3012.62	0.99918
	1380.95	0.94198	1380.98	0.91591	3014.55	0.99498	3014.55	0.99582	3014.55	0.99917
	1379.02	0.94203	1379.05	0.91692	3016.48	0.9948	3016.48	0.99629	3016.48	0.99917
	1377.09	0.94226	1377.12	0.91773	3018.41	0.99476	3018.41	0.99672	3018.41	0.99918
	1375.16	0.94268	1375.19	0.91806	3020.34	0.99485	3020.34	0.99708	3020.34	0.9992
	1373.23	0.94326	1373.26	0.91803	3022.26	0.99506	3022.26	0.99734	3022.26	0.99924
	1371.3	0.94397	1371.33	0.91835	3024.19	0.99539	3024.19	0.99748	3024.19	0.9993
	1369.37	0.94477	1369.4	0.91912	3026.12	0.99581	3026.12	0.99748	3026.12	0.99937
	1367.44	0.9456	1367.47	0.91986	3028.05	0.9963	3028.05	0.99732	3028.05	0.99944
	1365.52	0.94634	1365.55	0.92034	3029.98	0.99683	3029.98	0.99699	3029.98	0.9995
	1363.59	0.94693	1363.62	0.92048	3031.91	0.99739	3031.91	0.9965	3031.91	0.99956
	1361.66	0.94735	1361.69	0.92049	3033.84	0.99795	3033.84	0.99587	3033.84	0.99959
	1359.73	0.94769	1359.76	0.92089	3035.76	0.99848	3035.76	0.99512	3035.76	0.99959
	1357.8	0.94805	1357.83	0.92162	3037.69	0.99895	3037.69	0.99429	3037.69	0.99954
	1355.87	0.94844	1355.9	0.92225	3039.62	0.99935	3039.62	0.99342	3039.62	0.99943
	1353.94	0.9488	1353.97	0.92271	3041.55	0.99966	3041.55	0.99256	3041.55	0.99925
	1352.01	0.94908	1352.04	0.92319	3043.48	0.99987	3043.48	0.99174	3043.48	0.99901
	1350.09	0.94927	1350.12	0.92368	3045.41	0.99997	3045.41	0.991	3045.41	0.99872
	1348.16	0.94939	1348.19	0.92399	3047.34	0.99997	3047.34	0.99036	3047.34	0.99837
	1346.23	0.94947	1346.26	0.92417	3049.27	1	3049.27	0.98984	3049.27	0.99799
	1344.3	0.94954	1344.33	0.92442	3051.2	0.99995	3051.2	0.98944	3051.2	0.99759
	1342.37	0.94964	1342.4	0.92477	3053.12	0.99982	3053.12	0.98918	3053.12	0.99718
	1340.44	0.94974	1340.47	0.92495	3055.05	0.99961	3055.05	0.98906	3055.05	0.99678
	1338.51	0.94975	1338.54	0.92481	3056.98	0.99935	3056.98	0.98908	3056.98	0.9964
	1336.59	0.94961	1336.61	0.92478	3058.91	0.99904	3058.91	0.98922	3058.91	0.99607
	1334.66	0.94934	1334.69	0.92518	3060.84	0.99871	3060.84	0.98947	3060.84	0.9958
	1332.73	0.94906	1332.76	0.92582	3062.77	0.99835	3062.77	0.98978	3062.77	0.9956
	1330.8	0.94891	1330.83	0.92635	3064.7	0.99798	3064.7	0.99014	3064.7	0.99548
	1328.87	0.94901	1328.9	0.92661	3066.62	0.99761	3066.62	0.9905	3066.62	0.99545
	1326.94	0.94937	1326.97	0.92665	3068.55	0.99724	3068.55	0.99083	3068.55	0.99551
	1325.01	0.94998	1325.04	0.92675	3070.48	0.99688	3070.48	0.99113	3070.48	0.99567
	1323.08	0.95074	1323.11	0.92715	3072.41	0.99653	3072.41	0.99137	3072.41	0.9959
	1321.16	0.95161	1321.18	0.92773	3074.34	0.99619	3074.34	0.99154	3074.34	0.99619
	1319.23	0.95253	1319.26	0.928	3076.27	0.99588	3076.27	0.99166	3076.27	0.99652
	1317.3	0.95349	1317.33	0.92784	3078.2	0.99558	3078.2	0.99172	3078.2	0.99686
	1315.37	0.95446	1315.4	0.9277	3080.12	0.99528	3080.12	0.99176	3080.12	0.99719
	1313.44	0.95539	1313.47	0.92791	3082.05	0.99499	3082.05	0.99177	3082.05	0.99746
	1311.51	0.9562	1311.54	0.9283	3083.98	0.99468	3083.98	0.99179	3083.98	0.99766
	1309.58	0.95689	1309.61	0.92849	3085.91	0.99436	3085.91	0.9918	3085.91	0.99776
	1307.65	0.9575	1307.68	0.92821	3087.84	0.994	3087.84	0.99183	3087.84	0.99775
	1305.73	0.95805	1305.75	0.92765	3089.77	0.99361	3089.77	0.99188	3089.77	0.99761
	1303.8	0.95842	1303.83	0.92721	3091.7	0.99319	3091.7	0.99195	3091.7	0.99733
	1301.87	0.95848	1301.9	0.92701	3093.63	0.99271	3093.63	0.99203	3093.63	0.99691
	1299.94	0.95821	1299.97	0.92671	3095.55	0.99219	3095.55	0.99213	3095.55	0.99637
	1298.01	0.95771	1298.04	0.92602	3097.48	0.99162	3097.48	0.99224	3097.48	0.99572
	1296.08	0.95712	1296.11	0.92507	3099.41	0.99101	3099.41	0.99236	3099.41	0.99498
	1294.15	0.9565	1294.18	0.92431	3101.34	0.99036	3101.34	0.99249	3101.34	0.9942
	1292.23	0.95593	1292.25	0.9239	3103.27	0.98967	3103.27	0.99261	3103.27	0.99341
	1290.3	0.95549	1290.32	0.92361	3105.2	0.98897	3105.2	0.99272	3105.2	0.99263
	1288.37	0.95517	1288.4	0.92312	3107.13	0.98825	3107.13	0.99282	3107.13	0.9919
	1286.44	0.95491	1286.47	0.92244	3109.06	0.98754	3109.06	0.99289	3109.06	0.99124
	1284.51	0.95465	1284.54	0.9219	3110.99	0.98685	3110.99	0.99295	3110.99	0.99067
	1282.58	0.95436	1282.61	0.92167	3112.91	0.98621	3112.91	0.99299	3112.91	0.99019
	1280.65	0.95403	1280.68	0.92153	3114.84	0.98563	3114.84	0.99302	3114.84	0.98981
	1278.72	0.95359	1278.75	0.9212	3116.77	0.98512	3116.77	0.99303	3116.77	0.98951
	1276.8	0.95298	1276.82	0.92073	3118.7	0.9847	3118.7	0.99304	3118.7	0.98929
	1274.87	0.95216	1274.89	0.92036	3120.63	0.98436	3120.63	0.99306	3120.63	0.98912
	1272.94	0.95124	1272.97	0.92005	3122.56	0.98412	3122.56	0.99309	3122.56	0.98898
	1271.01	0.95042	1271.04	0.91923	3124.49	0.98395	3124.49	0.99313	3124.49	0.98886
	1269.08	0.94984	1269.11	0.91736	3126.41	0.98386	3126.41	0.99318	3126.41	0.98873
	1267.15	0.94953	1267.18	0.91465	3128.34	0.98383	3128.34	0.99322	3128.34	0.98859
	1265.22	0.94939	1265.25	0.91205	3130.27	0.98383	3130.27	0.99323	3130.27	0.98843
	1263.3	0.94924	1263.32	0.91042	3132.2	0.98385	3132.2	0.99319	3132.2	0.98823
	1261.37	0.94895	1261.39	0.90978	3134.13	0.98388	3134.13	0.99307	3134.13	0.98799
	1259.44	0.94842	1259.47	0.90962	3136.06	0.98388	3136.06	0.99287	3136.06	0.98771
	1257.51	0.94768	1257.54	0.90963	3137.99	0.98383	3137.99	0.99255	3137.99	0.98737
	1255.58	0.94684	1255.61	0.9098	3139.91	0.98372	3139.91	0.9921	3139.91	0.987
	1253.65	0.94601	1253.68	0.90992	3141.84	0.98353	3141.84	0.99152	3141.84	0.98659
	1251.72	0.94528	1251.75	0.90941	3143.77	0.98324	3143.77	0.9908	3143.77	0.98615
	1249.79	0.9447	1249.82	0.90771	3145.7	0.98284	3145.7	0.98992	3145.7	0.98571
	1247.87	0.94436	1247.89	0.90492	3147.63	0.98234	3147.63	0.98892	3147.63	0.98527
	1245.94	0.94432	1245.96	0.9019	3149.56	0.98173	3149.56	0.9878	3149.56	0.98483
	1244.01	0.9446	1244.04	0.89936	3151.49	0.98103	3151.49	0.98659	3151.49	0.98439
	1242.08	0.94515	1242.11	0.89709	3153.42	0.98026	3153.42	0.98533	3153.42	0.98395
	1240.15	0.9459	1240.18	0.89419	3155.34	0.97942	3155.34	0.98405	3155.34	0.98349
	1238.22	0.94679	1238.25	0.89022	3157.27	0.97855	3157.27	0.98277	3157.27	0.983
	1236.29	0.9478	1236.32	0.88575	3159.2	0.97766	3159.2	0.98153	3159.2	0.98248
	1234.36	0.94894	1234.39	0.88178	3161.13	0.97676	3161.13	0.98035	3161.13	0.98192
	1232.44	0.95022	1232.46	0.87868	3163.06	0.97588	3163.06	0.97927	3163.06	0.98131
	1230.51	0.95162	1230.53	0.87601	3164.99	0.97503	3164.99	0.97832	3164.99	0.98065
	1228.58	0.95306	1228.61	0.8733	3166.92	0.9742	3166.92	0.97751	3166.92	0.97994
	1226.65	0.95433	1226.68	0.8709	3168.84	0.97341	3168.84	0.97686	3168.84	0.9792
	1224.72	0.95518	1224.75	0.86969	3170.77	0.97265	3170.77	0.97636	3170.77	0.97843
	1222.79	0.95546	1222.82	0.86999	3172.7	0.97192	3172.7	0.97599	3172.7	0.97764
	1220.86	0.95525	1220.89	0.87103	3174.63	0.97121	3174.63	0.97574	3174.63	0.97683
	1218.94	0.95474	1218.96	0.87172	3176.56	0.97051	3176.56	0.97557	3176.56	0.97602
	1217.01	0.95411	1217.03	0.87183	3178.49	0.96981	3178.49	0.97546	3178.49	0.9752
	1215.08	0.95336	1215.1	0.87206	3180.42	0.96908	3180.42	0.97539	3180.42	0.97437
	1213.15	0.95245	1213.18	0.87306	3182.35	0.96833	3182.35	0.97532	3182.35	0.97354
	1211.22	0.95135	1211.25	0.87446	3184.28	0.96753	3184.28	0.97524	3184.28	0.9727
	1209.29	0.9501	1209.32	0.8753	3186.2	0.96666	3186.2	0.97511	3186.2	0.97186
	1207.36	0.94881	1207.39	0.8752	3188.13	0.96573	3188.13	0.97492	3188.13	0.97102
	1205.43	0.94759	1205.46	0.87484	3190.06	0.96471	3190.06	0.97465	3190.06	0.97018
	1203.51	0.94633	1203.53	0.87515	3191.99	0.96362	3191.99	0.97429	3191.99	0.96934
	1201.58	0.94481	1201.6	0.87614	3193.92	0.96244	3193.92	0.97384	3193.92	0.96851
	1199.65	0.94306	1199.67	0.87693	3195.85	0.96118	3195.85	0.9733	3195.85	0.96767
	1197.72	0.9414	1197.75	0.87671	3197.78	0.95986	3197.78	0.97267	3197.78	0.96685
	1195.79	0.93997	1195.82	0.87593	3199.7	0.95847	3199.7	0.97196	3199.7	0.96605
	1193.86	0.93858	1193.89	0.8756	3201.63	0.95703	3201.63	0.97117	3201.63	0.96529
	1191.93	0.93685	1191.96	0.87609	3203.56	0.95555	3203.56	0.97031	3203.56	0.96459
	1190	0.93449	1190.03	0.87664	3205.49	0.95402	3205.49	0.96941	3205.49	0.96397
	1188.08	0.93144	1188.1	0.87634	3207.42	0.95247	3207.42	0.96848	3207.42	0.96344
	1186.15	0.92793	1186.17	0.8753	3209.35	0.95088	3209.35	0.96754	3209.35	0.96302
	1184.22	0.9243	1184.24	0.87458	3211.28	0.94928	3211.28	0.96661	3211.28	0.96271
	1182.29	0.92082	1182.32	0.87486	3213.2	0.94765	3213.2	0.96571	3213.2	0.96252
	1180.36	0.91763	1180.39	0.87568	3215.13	0.946	3215.13	0.96482	3215.13	0.96243
	1178.43	0.91481	1178.46	0.87593	3217.06	0.94433	3217.06	0.96395	3217.06	0.96242
	1176.5	0.91243	1176.53	0.87534	3218.99	0.94265	3218.99	0.9631	3218.99	0.96249
	1174.58	0.91041	1174.6	0.87483	3220.92	0.94095	3220.92	0.96225	3220.92	0.96258
	1172.65	0.90857	1172.67	0.87545	3222.85	0.93924	3222.85	0.9614	3222.85	0.96269
	1170.72	0.90687	1170.74	0.87702	3224.78	0.93753	3224.78	0.96055	3224.78	0.96276
	1168.79	0.9054	1168.81	0.87837	3226.71	0.93581	3226.71	0.9597	3226.71	0.96278
	1166.86	0.90427	1166.89	0.87885	3228.64	0.93411	3228.64	0.95885	3228.64	0.96271
	1164.93	0.90357	1164.96	0.87907	3230.56	0.93241	3230.56	0.95799	3230.56	0.96252
	1163	0.90345	1163.03	0.88022	3232.49	0.93075	3232.49	0.95712	3232.49	0.96218
	1161.07	0.90414	1161.1	0.88257	3234.42	0.92911	3234.42	0.95622	3234.42	0.96168
	1159.15	0.90575	1159.17	0.88509	3236.35	0.92752	3236.35	0.9553	3236.35	0.961
	1157.22	0.90793	1157.24	0.88665	3238.28	0.92597	3238.28	0.95434	3238.28	0.96016
	1155.29	0.91003	1155.31	0.88743	3240.21	0.92448	3240.21	0.95334	3240.21	0.95916
	1153.36	0.91159	1153.38	0.88868	3242.14	0.92304	3242.14	0.9523	3242.14	0.95805
	1151.43	0.91262	1151.46	0.89119	3244.06	0.92166	3244.06	0.95122	3244.06	0.95686
	1149.5	0.91337	1149.53	0.89425	3245.99	0.92034	3245.99	0.9501	3245.99	0.95561
	1147.57	0.9139	1147.6	0.89644	3247.92	0.91907	3247.92	0.94894	3247.92	0.95436
	1145.64	0.91402	1145.67	0.89726	3249.85	0.91784	3249.85	0.94775	3249.85	0.95314
	1143.72	0.91356	1143.74	0.89768	3251.78	0.91664	3251.78	0.94656	3251.78	0.95197
	1141.79	0.91271	1141.81	0.89897	3253.71	0.91545	3253.71	0.94535	3253.71	0.95087
	1139.86	0.9117	1139.88	0.90109	3255.64	0.91427	3255.64	0.94416	3255.64	0.94987
	1137.93	0.91038	1137.95	0.90274	3257.57	0.91308	3257.57	0.94298	3257.57	0.94895
	1136	0.90834	1136.03	0.90302	3259.49	0.91187	3259.49	0.94181	3259.49	0.94813
	1134.07	0.90553	1134.1	0.90255	3261.42	0.91064	3261.42	0.94065	3261.42	0.94741
	1132.14	0.90228	1132.17	0.90267	3263.35	0.90937	3263.35	0.9395	3263.35	0.94676
	1130.22	0.89887	1130.24	0.90381	3265.28	0.90807	3265.28	0.93836	3265.28	0.94619
	1128.29	0.89551	1128.31	0.90497	3267.21	0.90675	3267.21	0.93723	3267.21	0.94568
	1126.36	0.89257	1126.38	0.90488	3269.14	0.90542	3269.14	0.93613	3269.14	0.94519
	1124.43	0.8903	1124.45	0.90363	3271.07	0.90408	3271.07	0.93506	3271.07	0.94472
	1122.5	0.88874	1122.52	0.90257	3272.99	0.90275	3272.99	0.93404	3272.99	0.94423
	1120.57	0.88789	1120.6	0.90271	3274.92	0.90145	3274.92	0.93308	3274.92	0.94371
	1118.64	0.88782	1118.67	0.90356	3276.85	0.90017	3276.85	0.93217	3276.85	0.94313
	1116.71	0.88849	1116.74	0.90367	3278.78	0.89894	3278.78	0.93134	3278.78	0.9425
	1114.79	0.88965	1114.81	0.90237	3280.71	0.89775	3280.71	0.93057	3280.71	0.94182
	1112.86	0.89093	1112.88	0.90057	3282.64	0.89662	3282.64	0.92987	3282.64	0.9411
	1110.93	0.89177	1110.95	0.89961	3284.57	0.89554	3284.57	0.92922	3284.57	0.94037
	1109	0.89178	1109.02	0.89971	3286.5	0.8945	3286.5	0.92862	3286.5	0.93965
	1107.07	0.89132	1107.09	0.89976	3288.43	0.89349	3288.43	0.92804	3288.43	0.93895
	1105.14	0.89125	1105.17	0.89872	3290.35	0.8925	3290.35	0.92747	3290.35	0.93829
	1103.21	0.89193	1103.24	0.89687	3292.28	0.89151	3292.28	0.92689	3292.28	0.93768
	1101.28	0.89273	1101.31	0.8955	3294.21	0.89049	3294.21	0.92629	3294.21	0.93713
	1099.36	0.89287	1099.38	0.89535	3296.14	0.88942	3296.14	0.92566	3296.14	0.93664
	1097.43	0.8924	1097.45	0.89572	3298.07	0.88827	3298.07	0.92497	3298.07	0.93621
	1095.5	0.89193	1095.52	0.89534	3300	0.88703	3300	0.92422	3300	0.93583
	1093.57	0.8917	1093.59	0.89397	3301.93	0.88567	3301.93	0.92338	3301.93	0.93548
	1091.64	0.8914	1091.66	0.89264	3303.85	0.88418	3303.85	0.92245	3303.85	0.93513
	1089.71	0.89073	1089.74	0.89233	3305.78	0.88256	3305.78	0.92139	3305.78	0.93477
	1087.78	0.88976	1087.81	0.89278	3307.71	0.8808	3307.71	0.92021	3307.71	0.93436
	1085.86	0.88879	1085.88	0.89274	3309.64	0.87891	3309.64	0.91888	3309.64	0.93386
	1083.93	0.88789	1083.95	0.89151	3311.57	0.8769	3311.57	0.91742	3311.57	0.93325
	1082	0.88691	1082.02	0.8898	3313.5	0.87478	3313.5	0.91584	3313.5	0.93247
	1080.07	0.88583	1080.09	0.88892	3315.43	0.87258	3315.43	0.91415	3315.43	0.93149
	1078.14	0.88463	1078.16	0.88918	3317.36	0.87031	3317.36	0.91238	3317.36	0.93031
	1076.21	0.88315	1076.24	0.88958	3319.28	0.868	3319.28	0.91055	3319.28	0.9289
	1074.28	0.88126	1074.31	0.88898	3321.21	0.86567	3321.21	0.90869	3321.21	0.92728
	1072.35	0.87897	1072.38	0.88728	3323.14	0.86334	3323.14	0.90683	3323.14	0.92546
	1070.43	0.87651	1070.45	0.88517	3325.07	0.86104	3325.07	0.90498	3325.07	0.92345
	1068.5	0.87428	1068.52	0.8828	3327	0.85878	3327	0.90317	3327	0.92131
	1066.57	0.87264	1066.59	0.87954	3328.93	0.85657	3328.93	0.90139	3328.93	0.91906
	1064.64	0.87164	1064.66	0.87519	3330.86	0.85443	3330.86	0.89964	3330.86	0.91674
	1062.71	0.87122	1062.73	0.8701	3332.78	0.85236	3332.78	0.89791	3332.78	0.91438
	1060.78	0.87145	1060.81	0.86482	3334.71	0.85036	3334.71	0.89618	3334.71	0.91203
	1058.85	0.87253	1058.88	0.86032	3336.64	0.84843	3336.64	0.89444	3336.64	0.90974
	1056.92	0.87434	1056.95	0.85726	3338.57	0.84657	3338.57	0.89268	3338.57	0.90753
	1055	0.87631	1055.02	0.85555	3340.5	0.84476	3340.5	0.89089	3340.5	0.90545
	1053.07	0.87791	1053.09	0.85505	3342.43	0.84298	3342.43	0.88905	3342.43	0.90352
	1051.14	0.87889	1051.16	0.85602	3344.36	0.84123	3344.36	0.88713	3344.36	0.90175
	1049.21	0.87913	1049.23	0.85859	3346.28	0.83948	3346.28	0.88512	3346.28	0.90013
	1047.28	0.87874	1047.3	0.86237	3348.21	0.83772	3348.21	0.883	3348.21	0.89865
	1045.35	0.87802	1045.38	0.86662	3350.14	0.83592	3350.14	0.88073	3350.14	0.89728
	1043.42	0.87735	1043.45	0.87078	3352.07	0.83409	3352.07	0.87831	3352.07	0.89599
	1041.5	0.87711	1041.52	0.8748	3354	0.83219	3354	0.87572	3354	0.89474
	1039.57	0.87744	1039.59	0.87892	3355.93	0.83023	3355.93	0.87297	3355.93	0.89351
	1037.64	0.87804	1037.66	0.88316	3357.86	0.82819	3357.86	0.87008	3357.86	0.89227
	1035.71	0.87842	1035.73	0.88733	3359.79	0.82606	3359.79	0.86705	3359.79	0.891
	1033.78	0.87833	1033.8	0.89135	3361.72	0.82386	3361.72	0.86392	3361.72	0.88967
	1031.85	0.87805	1031.87	0.89545	3363.64	0.82158	3363.64	0.86074	3363.64	0.88829
	1029.92	0.87821	1029.95	0.89978	3365.57	0.81923	3365.57	0.85754	3365.57	0.88684
	1027.99	0.87943	1028.02	0.90414	3367.5	0.81683	3367.5	0.85438	3367.5	0.88534
	1026.07	0.8819	1026.09	0.90822	3369.43	0.81439	3369.43	0.85128	3369.43	0.88378
	1024.14	0.88528	1024.16	0.91202	3371.36	0.81193	3371.36	0.8483	3371.36	0.8822
	1022.21	0.88913	1022.23	0.91592	3373.29	0.80947	3373.29	0.84545	3373.29	0.88059
	1020.28	0.89314	1020.3	0.9201	3375.22	0.80704	3375.22	0.84275	3375.22	0.87898
	1018.35	0.89701	1018.37	0.92404	3377.14	0.80466	3377.14	0.8402	3377.14	0.87739
	1016.42	0.90056	1016.44	0.92685	3379.07	0.80236	3379.07	0.83781	3379.07	0.87584
	1014.49	0.90398	1014.52	0.92823	3381	0.80016	3381	0.8356	3381	0.87437
	1012.56	0.90739	1012.59	0.9288	3382.93	0.79808	3382.93	0.83356	3382.93	0.87299
	1010.64	0.91055	1010.66	0.92936	3384.86	0.79613	3384.86	0.83171	3384.86	0.87171
	1008.71	0.9133	1008.73	0.92999	3386.79	0.79432	3386.79	0.83002	3386.79	0.87055
	1006.78	0.91585	1006.8	0.93014	3388.72	0.79267	3388.72	0.82848	3388.72	0.86949
	1004.85	0.91834	1004.87	0.92949	3390.64	0.79118	3390.64	0.82706	3390.64	0.86852
	1002.92	0.92056	1002.94	0.92866	3392.57	0.78984	3392.57	0.82574	3392.57	0.8676
	1000.99	0.92216	1001.01	0.92865	3394.5	0.78865	3394.5	0.82449	3394.5	0.86672
	999.064	0.923	999.086	0.92978	3396.43	0.7876	3396.43	0.82328	3396.43	0.86586
	997.135	0.92346	997.157	0.9312	3398.36	0.78667	3398.36	0.82209	3398.36	0.86502
	995.206	0.92416	995.228	0.93192	3400.29	0.78585	3400.29	0.82091	3400.29	0.86418
	993.278	0.92549	993.299	0.93195	3402.22	0.78512	3402.22	0.81975	3402.22	0.86335
	991.349	0.92729	991.371	0.93222	3404.15	0.78445	3404.15	0.8186	3404.15	0.86251
	989.42	0.92912	989.442	0.93341	3406.07	0.78384	3406.07	0.81748	3406.07	0.86167
	987.492	0.93058	987.513	0.93514	3408	0.78324	3408	0.81638	3408	0.86081
	985.563	0.93159	985.584	0.93642	3409.93	0.78265	3409.93	0.81534	3409.93	0.85994
	983.634	0.93241	983.656	0.93692	3411.86	0.78205	3411.86	0.81436	3411.86	0.85905
	981.706	0.93337	981.727	0.93735	3413.79	0.78141	3413.79	0.81345	3413.79	0.85813
	979.777	0.9347	979.798	0.93858	3415.72	0.78072	3415.72	0.81263	3415.72	0.8572
	977.848	0.93658	977.869	0.9406	3417.65	0.77997	3417.65	0.81189	3417.65	0.85625
	975.919	0.93921	975.941	0.94258	3419.58	0.77916	3419.58	0.81123	3419.58	0.85531
	973.991	0.94252	974.012	0.9439	3421.5	0.77829	3421.5	0.81066	3421.5	0.85438
	972.062	0.94605	972.083	0.94493	3423.43	0.77737	3423.43	0.81018	3423.43	0.85347
	970.133	0.94936	970.155	0.94654	3425.36	0.77641	3425.36	0.80979	3425.36	0.85261
	968.205	0.95242	968.226	0.94895	3427.29	0.77542	3427.29	0.80953	3427.29	0.8518
	966.276	0.9554	966.297	0.9515	3429.22	0.77445	3429.22	0.80938	3429.22	0.85107
	964.347	0.95845	964.368	0.95353	3431.15	0.7735	3431.15	0.80937	3431.15	0.85042
	962.419	0.96166	962.44	0.95516	3433.08	0.77263	3433.08	0.80948	3433.08	0.84986
	960.49	0.96515	960.511	0.95707	3435.01	0.77185	3435.01	0.80971	3435.01	0.8494
	958.561	0.96896	958.582	0.95961	3436.93	0.77121	3436.93	0.81007	3436.93	0.84906
	956.633	0.97278	956.653	0.96233	3438.86	0.77074	3438.86	0.81053	3438.86	0.84886
	954.704	0.97604	954.725	0.96453	3440.79	0.77046	3440.79	0.81111	3440.79	0.84883
	952.775	0.97841	952.796	0.96621	3442.72	0.77041	3442.72	0.81179	3442.72	0.84899
	950.846	0.97971	950.867	0.96806	3444.65	0.7706	3444.65	0.81257	3444.65	0.84938
	948.918	0.97988	948.938	0.97051	3446.58	0.77103	3446.58	0.81346	3446.58	0.84999
	946.989	0.97931	947.01	0.97311	3448.51	0.77171	3448.51	0.81444	3448.51	0.85084
	945.06	0.97898	945.081	0.9751	3450.43	0.77263	3450.43	0.81552	3450.43	0.8519
	943.132	0.97942	943.152	0.97644	3452.36	0.77376	3452.36	0.81667	3452.36	0.85316
	941.203	0.98025	941.223	0.97794	3454.29	0.77508	3454.29	0.81788	3454.29	0.85457
	939.274	0.98113	939.295	0.98026	3456.22	0.77655	3456.22	0.81913	3456.22	0.85611
	937.346	0.98221	937.366	0.98296	3458.15	0.77813	3458.15	0.82041	3458.15	0.85773
	935.417	0.98352	935.437	0.985	3460.08	0.77978	3460.08	0.82169	3460.08	0.8594
	933.488	0.98471	933.509	0.98612	3462.01	0.78145	3462.01	0.82296	3462.01	0.86106
	931.56	0.9855	931.58	0.98721	3463.94	0.7831	3463.94	0.8242	3463.94	0.86269
	929.631	0.98603	929.651	0.9892	3465.86	0.78471	3465.86	0.82539	3465.86	0.86423
	927.702	0.98648	927.722	0.99182	3467.79	0.78624	3467.79	0.82653	3467.79	0.86563
	925.773	0.98716	925.794	0.99383	3469.72	0.78769	3469.72	0.82762	3469.72	0.86687
	923.845	0.98839	923.865	0.99457	3471.65	0.78904	3471.65	0.82869	3471.65	0.86791
	921.916	0.99032	921.936	0.99485	3473.58	0.79031	3473.58	0.82975	3473.58	0.86874
	919.987	0.99236	920.007	0.99596	3475.51	0.79149	3475.51	0.83079	3475.51	0.86936
	918.059	0.9936	918.079	0.99802	3477.44	0.79262	3477.44	0.83184	3477.44	0.8698
	916.13	0.99369	916.15	0.99969	3479.36	0.79372	3479.36	0.83288	3479.36	0.87008
	914.201	0.99298	914.221	0.99983	3481.29	0.79482	3481.29	0.83393	3481.29	0.87025
	912.273	0.9918	912.292	0.99893	3483.22	0.79595	3483.22	0.835	3483.22	0.87035
	910.344	0.99044	910.364	0.99852	3485.15	0.79713	3485.15	0.83609	3485.15	0.87044
	908.415	0.9895	908.435	0.99924	3487.08	0.7984	3487.08	0.83721	3487.08	0.87059
	906.486	0.98931	906.506	1	3489.01	0.79977	3489.01	0.83839	3489.01	0.87085
	904.558	0.98964	904.577	0.99954	3490.94	0.80125	3490.94	0.83965	3490.94	0.87127
	902.629	0.99005	902.649	0.99759	3492.87	0.80285	3492.87	0.841	3492.87	0.87188
	900.7	0.99029	900.72	0.99571	3494.8	0.80456	3494.8	0.84246	3494.8	0.8727
	898.772	0.98997	898.791	0.99504	3496.72	0.80638	3496.72	0.84402	3496.72	0.87376
	896.843	0.98866	896.863	0.99488	3498.65	0.80828	3498.65	0.84569	3498.65	0.87507
	894.914	0.98641	894.934	0.99355	3500.58	0.81023	3500.58	0.84747	3500.58	0.87662
	892.986	0.98379	893.005	0.99057	3502.51	0.81222	3502.51	0.84934	3502.51	0.8784
	891.057	0.98128	891.076	0.98735	3504.44	0.81421	3504.44	0.85129	3504.44	0.88039
	889.128	0.97916	889.148	0.98553	3506.37	0.81617	3506.37	0.8533	3506.37	0.88254
	887.2	0.9778	887.219	0.98505	3508.3	0.81808	3508.3	0.85535	3508.3	0.88481
	885.271	0.97735	885.29	0.9843	3510.22	0.81992	3510.22	0.85741	3510.22	0.88714
	883.342	0.97732	883.361	0.98224	3512.15	0.82168	3512.15	0.85949	3512.15	0.88946
	881.413	0.97691	881.433	0.97975	3514.08	0.82335	3514.08	0.86155	3514.08	0.89171
	879.485	0.97604	879.504	0.97849	3516.01	0.82494	3516.01	0.86358	3516.01	0.89385
	877.556	0.97531	877.575	0.97886	3517.94	0.82645	3517.94	0.86558	3517.94	0.89584
	875.627	0.97527	875.646	0.97948	3519.87	0.82791	3519.87	0.8675	3519.87	0.89766
	873.699	0.97615	873.718	0.9789	3521.8	0.82933	3521.8	0.86932	3521.8	0.89931
	871.77	0.97797	871.789	0.97744	3523.72	0.83074	3523.72	0.87104	3523.72	0.90077
	869.841	0.9805	869.86	0.97673	3525.65	0.83218	3525.65	0.87263	3525.65	0.90207
	867.913	0.9832	867.932	0.97752	3527.58	0.83365	3527.58	0.8741	3527.58	0.90321
	865.984	0.9857	866.003	0.97871	3529.51	0.83519	3529.51	0.87547	3529.51	0.90421
	864.055	0.98789	864.074	0.97873	3531.44	0.83682	3531.44	0.87677	3531.44	0.9051
	862.127	0.98971	862.145	0.97749	3533.37	0.83856	3533.37	0.87804	3533.37	0.90589
	860.198	0.99116	860.217	0.97641	3535.3	0.84042	3535.3	0.8793	3535.3	0.90663
	858.269	0.99223	858.288	0.97654	3537.23	0.84241	3537.23	0.88061	3537.23	0.90733
	856.34	0.99284	856.359	0.97727	3539.16	0.84454	3539.16	0.88198	3539.16	0.90801
	854.412	0.99314	854.43	0.97732	3541.08	0.8468	3541.08	0.88344	3541.08	0.90872
	852.483	0.99322	852.502	0.97647	3543.01	0.84919	3543.01	0.88501	3543.01	0.90947
	850.554	0.99314	850.573	0.97591	3544.94	0.8517	3544.94	0.88669	3544.94	0.9103
	848.626	0.99277	848.644	0.97683	3546.87	0.85429	3546.87	0.88847	3546.87	0.91123
	846.697	0.99145	846.715	0.9789	3548.8	0.85697	3548.8	0.89036	3548.8	0.91226
	844.768	0.98886	844.787	0.98067	3550.73	0.85969	3550.73	0.89234	3550.73	0.9134
	842.84	0.98571	842.858	0.98124	3552.66	0.86244	3552.66	0.89441	3552.66	0.91464
	840.911	0.98288	840.929	0.98122	3554.58	0.8652	3554.58	0.89654	3554.58	0.91599
	838.982	0.98058	839	0.98178	3556.51	0.86796	3556.51	0.89872	3556.51	0.91742
	837.053	0.9787	837.072	0.98298	3558.44	0.8707	3558.44	0.90094	3558.44	0.91895
	835.125	0.97706	835.143	0.98391	3560.37	0.8734	3560.37	0.90315	3560.37	0.92055
	833.196	0.97572	833.214	0.98421	3562.3	0.87608	3562.3	0.90535	3562.3	0.92224
	831.267	0.97477	831.285	0.98446	3564.23	0.87871	3564.23	0.9075	3564.23	0.92401
	829.339	0.97396	829.357	0.98526	3566.16	0.88131	3566.16	0.90959	3566.16	0.92588
	827.41	0.97305	827.428	0.98656	3568.09	0.88386	3568.09	0.9116	3568.09	0.92784
	825.481	0.97228	825.499	0.98752	3570.01	0.88639	3570.01	0.91356	3570.01	0.92989
	823.553	0.97196	823.571	0.9874	3571.94	0.88889	3571.94	0.91546	3571.94	0.932
	821.624	0.97182	821.642	0.98654	3573.87	0.89138	3573.87	0.91734	3573.87	0.93417
	819.695	0.97135	819.713	0.9861	3575.8	0.89387	3575.8	0.91923	3575.8	0.93635
	817.767	0.97057	817.784	0.98666	3577.73	0.89637	3577.73	0.92113	3577.73	0.93853
	815.838	0.96982	815.856	0.98747	3579.66	0.89889	3579.66	0.92309	3579.66	0.94066
	813.909	0.96914	813.927	0.98744	3581.59	0.90144	3581.59	0.9251	3581.59	0.94272
	811.98	0.96855	811.998	0.98648	3583.51	0.90403	3583.51	0.92718	3583.51	0.94469
	810.052	0.96802	810.069	0.98568	3585.44	0.90667	3585.44	0.92933	3585.44	0.94655
	808.123	0.96735	808.141	0.98587	3587.37	0.90935	3587.37	0.93154	3587.37	0.94831
	806.194	0.96666	806.212	0.98664	3589.3	0.91207	3589.3	0.93381	3589.3	0.94996
	804.266	0.9662	804.283	0.98703	3591.23	0.91482	3591.23	0.93612	3591.23	0.95149
	802.337	0.96568	802.354	0.98684	3593.16	0.91758	3593.16	0.93846	3593.16	0.95289
	800.408	0.96469	800.426	0.98689	3595.09	0.92035	3595.09	0.94083	3595.09	0.95417
	798.48	0.96334	798.497	0.988	3597.02	0.92311	3597.02	0.9432	3597.02	0.95533
	796.551	0.96199	796.568	0.98988	3598.94	0.92586	3598.94	0.94557	3598.94	0.95639
	794.622	0.96081	794.639	0.99148	3600.87	0.92859	3600.87	0.94791	3600.87	0.95736
	792.694	0.95969	792.711	0.99233	3602.8	0.93129	3602.8	0.95021	3602.8	0.95828
	790.765	0.95824	790.782	0.99313	3604.73	0.93396	3604.73	0.95245	3604.73	0.95919
	788.836	0.95615	788.853	0.9947	3606.66	0.9366	3606.66	0.95462	3606.66	0.96011
	786.907	0.95344	786.925	0.99673	3608.59	0.9392	3608.59	0.95672	3608.59	0.96108
	784.979	0.95044	784.996	0.99814	3610.52	0.94178	3610.52	0.95876	3610.52	0.96215
	783.05	0.94742	783.067	0.99845	3612.45	0.94435	3612.45	0.96074	3612.45	0.96332
	781.121	0.94453	781.138	0.99829	3614.37	0.94692	3614.37	0.96269	3614.37	0.9646
	779.193	0.94213	779.21	0.99857	3616.3	0.9495	3616.3	0.96462	3616.3	0.96598
	777.264	0.94099	777.281	0.99937	3618.23	0.95212	3618.23	0.96656	3618.23	0.96744
	775.335	0.94162	775.352	0.99986	3620.16	0.95479	3620.16	0.96852	3620.16	0.96895
	773.407	0.94353	773.423	0.99964	3622.09	0.95753	3622.09	0.97049	3622.09	0.9705
	771.478	0.94543	771.495	0.99891	3624.02	0.96034	3624.02	0.9725	3624.02	0.97205
	769.549	0.9463	769.566	0.99858	3625.95	0.96323	3625.95	0.97453	3625.95	0.9736
	767.62	0.94595	767.637	0.99884	3627.88	0.9662	3627.88	0.97658	3627.88	0.97513
	765.692	0.94485	765.708	0.99944	3629.8	0.96923	3629.8	0.97864	3629.8	0.97663
	763.763	0.9435	763.78	0.99939	3631.73	0.97228	3631.73	0.98072	3631.73	0.97807
	761.834	0.94239	761.851	0.99892	3633.66	0.97533	3633.66	0.98278	3633.66	0.97943
	759.906	0.94171	759.922	0.99878	3635.59	0.97834	3635.59	0.98483	3635.59	0.98069
	757.977	0.94121	757.994	0.99918	3637.52	0.98127	3637.52	0.98683	3637.52	0.98181
	756.048	0.9407	756.065	0.99955	3639.45	0.98406	3639.45	0.98877	3639.45	0.98278
	754.12	0.94013	754.136	0.9995	3641.38	0.98668	3641.38	0.99061	3641.38	0.9836
	752.191	0.9392	752.207	0.99915	3643.3	0.98908	3643.3	0.99233	3643.3	0.98428
	750.262	0.93732	750.279	0.99915	3645.23	0.99124	3645.23	0.99391	3645.23	0.98486
	748.334	0.93443	748.35	0.99956	3647.16	0.99311	3647.16	0.99534	3647.16	0.98538
	746.405	0.93113	746.421	0.99978	3649.09	0.99469	3649.09	0.99658	3649.09	0.98589
	744.476	0.92797	744.492	0.99946	3651.02	0.99597	3651.02	0.99764	3651.02	0.98643
	742.547	0.92517	742.564	0.99895	3652.95	0.99694	3652.95	0.99851	3652.95	0.98705
	740.619	0.92302	740.635	0.99898	3654.88	0.99763	3654.88	0.9992	3654.88	0.98775
	738.69	0.92169	738.706	0.99958	3656.8	0.99807	3656.8	0.99969	3656.8	0.98853
	736.761	0.92045	736.777	1	3658.73	0.9983	3658.73	0.99999	3658.73	0.98938
	734.833	0.9183	734.849	0.9997	3660.66	0.99837	3660.66	1.00011	3660.66	0.99027
	732.904	0.91524	732.92	0.99909	3662.59	0.99833	3662.59	1.00005	3662.59	0.99117
	730.975	0.91237	730.991	0.99901	3664.52	0.99824	3664.52	0.99982	3664.52	0.99205
	729.047	0.91092	729.062	0.99962	3666.45	0.99815	3666.45	0.99943	3666.45	0.99289
	727.118	0.91145	727.134	1.00012	3668.38	0.9981	3668.38	0.99889	3668.38	0.99365
	725.189	0.91392	725.205	0.99996	3670.31	0.9981	3670.31	0.99821	3670.31	0.99429
	723.26	0.91787	723.276	0.99899	3672.24	0.99819	3672.24	0.99742	3672.24	0.99479
	721.332	0.92264	721.348	0.99882	3674.16	0.99837	3674.16	0.99654	3674.16	0.99508
	719.403	0.92773	719.419	0.99953	3676.09	0.99863	3676.09	0.99562	3676.09	0.99512
	717.474	0.9327	717.49	1.00024	3678.02	0.99895	3678.02	0.99465	3678.02	0.99486
	715.546	0.93702	715.561	1.00027	3679.95	0.99929	3679.95	0.99368	3679.95	0.99426
	713.617	0.94035	713.633	0.99958	3681.88	0.99961	3681.88	0.99272	3681.88	0.99328
	711.688	0.94285	711.704	0.99913	3683.81	0.99986	3683.81	0.99179	3683.81	0.99194
	709.76	0.94483	709.775	0.99942	3685.74	1	3685.74	0.99091	3685.74	0.99027
	707.831	0.94631	707.846	0.99983	3687.66	1.00004	3687.66	0.99011	3687.66	0.98831
	705.902	0.94698	705.918	0.99957	3689.59	0.99996	3689.59	0.98942	3689.59	0.98615
	703.974	0.94649	703.989	0.99877	3691.52	0.99963	3691.52	0.98885	3691.52	0.98389
	702.045	0.94475	702.06	0.99834	3693.45	0.99906	3693.45	0.98844	3693.45	0.98161
	700.116	0.94209	700.131	0.99876	3695.38	0.99822	3695.38	0.9882	3695.38	0.97941
	698.187	0.93918	698.203	0.9995	3697.31	0.99713	3697.31	0.98814	3697.31	0.97735
	696.259	0.93678	696.274	0.99961	3699.24	0.99582	3699.24	0.98825	3699.24	0.97552
	694.33	0.93547	694.345	0.99896	3701.16	0.99433	3701.16	0.98853	3701.16	0.97396
	692.401	0.9355	692.416	0.99839	3703.09	0.9927	3703.09	0.98897	3703.09	0.97274
	690.473	0.93681	690.488	0.99867	3705.02	0.99098	3705.02	0.98955	3705.02	0.97189
	688.544	0.93914	688.559	0.9995	3706.95	0.98925	3706.95	0.99023	3706.95	0.97145
	686.615	0.94221	686.63	0.99986	3708.88	0.98755	3708.88	0.99101	3708.88	0.97145
	684.687	0.94569	684.702	0.9993	3710.81	0.98593	3710.81	0.99183	3710.81	0.97189
	682.758	0.94917	682.773	0.99864	3712.74	0.98443	3712.74	0.99269	3712.74	0.97277
	680.829	0.95234	680.844	0.99882	3714.67	0.98308	3714.67	0.99356	3714.67	0.97407
	678.901	0.95503	678.915	0.9996	3716.59	0.9819	3716.59	0.99442	3716.59	0.97575
	676.972	0.95725	676.987	0.99976	3718.52	0.9809	3718.52	0.99524	3718.52	0.97774
	675.043	0.9591	675.058	0.99874	3720.45	0.98008	3720.45	0.99602	3720.45	0.97996
	673.114	0.96056	673.129	0.99754	3722.38	0.97941	3722.38	0.99672	3722.38	0.98231
	671.186	0.96144	671.2	0.99735	3724.31	0.97887	3724.31	0.99732	3724.31	0.98471
	669.257	0.96159	669.272	0.99787	3726.24	0.97842	3726.24	0.99781	3726.24	0.98706
	667.328	0.96099	667.343	0.9978	3728.17	0.97803	3728.17	0.99816	3728.17	0.98927
	665.4	0.95972	665.414	0.99691	3730.1	0.97767	3730.1	0.99838	3730.1	0.99127
	663.471	0.95795	663.485	0.99606	3732.02	0.9773	3732.02	0.99847	3732.02	0.99301
	661.542	0.95587	661.557	0.99596	3733.95	0.97691	3733.95	0.99844	3733.95	0.99445
	659.614	0.95358	659.628	0.99692	3735.88	0.97648	3735.88	0.99829	3735.88	0.99557
	657.685	0.95112	657.699	0.99809	3737.81	0.97602	3737.81	0.99805	3737.81	0.99634
	655.756	0.94857	655.77	0.9982	3739.74	0.97555	3739.74	0.99774	3739.74	0.99674
	653.827	0.94616	653.842	0.99739	3741.67	0.97509	3741.67	0.99736	3741.67	0.99678
	651.899	0.94434	651.913	0.99711	3743.6	0.97467	3743.6	0.99694	3743.6	0.99647
	649.97	0.9435	649.984	0.99821	3745.53	0.97434	3745.53	0.99648	3745.53	0.99584
	648.041	0.94372	648.056	0.99971	3747.45	0.97415	3747.45	0.99599	3747.45	0.99492
	646.113	0.94484	646.127	1	3749.38	0.97412	3749.38	0.99548	3749.38	0.99377
	644.184	0.94669	644.198	0.99894	3751.31	0.97432	3751.31	0.99496	3751.31	0.99243
	642.255	0.94875	642.269	0.99799	3753.24	0.97475	3753.24	0.99444	3753.24	0.99098
	640.327	0.95025	640.341	0.99837	3755.17	0.97545	3755.17	0.99392	3755.17	0.98946
	638.398	0.95085	638.412	0.99944	3757.1	0.97642	3757.1	0.99342	3757.1	0.98795
	636.469	0.95087	636.483	0.99952	3759.03	0.97765	3759.03	0.99296	3759.03	0.9865
	634.541	0.95064	634.554	0.99817	3760.95	0.97913	3760.95	0.99255	3760.95	0.98515
	632.612	0.95021	632.626	0.99683	3762.88	0.98082	3762.88	0.99221	3762.88	0.98391
	630.683	0.9492	630.697	0.9968	3764.81	0.98267	3764.81	0.99195	3764.81	0.98281
	628.754	0.94694	628.768	0.99757	3766.74	0.98465	3766.74	0.99177	3766.74	0.98183
	626.826	0.94326	626.839	0.99766	3768.67	0.98669	3768.67	0.99166	3768.67	0.98098
	624.897	0.93878	624.911	0.99601	3770.6	0.98872	3770.6	0.99164	3770.6	0.98026
	622.968	0.93437	622.982	0.9938	3772.53	0.9907	3772.53	0.99169	3772.53	0.97965
	621.04	0.93047	621.053	0.99263	3774.46	0.99256	3774.46	0.9918	3774.46	0.97917
	619.111	0.92715	619.124	0.99242	3776.38	0.99426	3776.38	0.99197	3776.38	0.97883
	617.182	0.92428	617.196	0.99169	3778.31	0.99576	3778.31	0.99219	3778.31	0.97862
	615.254	0.9217	615.267	0.98941	3780.24	0.99703	3780.24	0.99246	3780.24	0.97856
	613.325	0.91939	613.338	0.98632	3782.17	0.99806	3782.17	0.99277	3782.17	0.97862
	611.396	0.91769	611.41	0.984	3784.1	0.99885	3784.1	0.99311	3784.1	0.97881
	609.468	0.91693	609.481	0.98272	3786.03	0.99941	3786.03	0.99346	3786.03	0.9791
	607.539	0.91703	607.552	0.98097	3787.96	0.99976	3787.96	0.9938	3787.96	0.97949
	605.61	0.91781	605.623	0.97739	3789.89	0.99994	3789.89	0.99409	3789.89	0.97997
	603.681	0.91928	603.695	0.97268	3791.81	1	3791.81	0.99432	3791.81	0.98054
	601.753	0.92179	601.766	0.96896	3793.74	0.99997	3793.74	0.99444	3793.74	0.98117
	599.824	0.92579	599.837	0.96725	3795.67	0.99986	3795.67	0.99445	3795.67	0.98186
	597.895	0.93086	597.908	0.96634	3797.6	0.9997	3797.6	0.99431	3797.6	0.98259
	595.967	0.93568	595.98	0.96451	3799.53	0.99952	3799.53	0.99402	3799.53	0.98335
	594.038	0.93914	594.051	0.96182	3801.46	0.99933	3801.46	0.99356	3801.46	0.98412
	592.109	0.94081	592.122	0.96004	3803.39	0.99916	3803.39	0.99294	3803.39	0.9849
	590.181	0.94116	590.193	0.96035	3805.32	0.99902	3805.32	0.99218	3805.32	0.98564
	588.252	0.94164	588.265	0.96175	3807.24	0.9989	3807.24	0.99129	3807.24	0.98635
	586.323	0.94317	586.336	0.96228	3809.17	0.9988	3809.17	0.99029	3809.17	0.987
	584.394	0.94527	584.407	0.96143	3811.1	0.99871	3811.1	0.98923	3811.1	0.9876
	582.466	0.94689	582.478	0.96082	3813.03	0.99861	3813.03	0.98813	3813.03	0.98817
	580.537	0.94719	580.55	0.96226	3814.96	0.99848	3814.96	0.98703	3814.96	0.98871
	578.608	0.9457	578.621	0.9657	3816.89	0.99829	3816.89	0.98598	3816.89	0.98924
	576.68	0.94258	576.692	0.96932	3818.82	0.99802	3818.82	0.985	3818.82	0.98978
	574.751	0.9383	574.764	0.97174	3820.74	0.99766	3820.74	0.98414	3820.74	0.99034
	572.822	0.93336	572.835	0.97346	3822.67	0.99718	3822.67	0.98343	3822.67	0.99091
	570.894	0.92807	570.906	0.97588	3824.6	0.99659	3824.6	0.9829	3824.6	0.99148
	568.965	0.92266	568.977	0.97933	3826.53	0.99587	3826.53	0.98258	3826.53	0.99206
	567.036	0.91792	567.049	0.9825	3828.46	0.99503	3828.46	0.9825	3828.46	0.99262
	565.108	0.91499	565.12	0.98411	3830.39	0.99409	3830.39	0.98267	3830.39	0.99316
	563.179	0.91409	563.191	0.98465	3832.32	0.99307	3832.32	0.98309	3832.32	0.99368
	561.25	0.9148	561.262	0.98554	3834.24	0.99198	3834.24	0.98375	3834.24	0.99415
	559.321	0.91762	559.334	0.98739	3836.17	0.99087	3836.17	0.98463	3836.17	0.99454
	557.393	0.92287	557.405	0.98941	3838.1	0.98977	3838.1	0.98571	3838.1	0.99484
	555.464	0.92932	555.476	0.99048	3840.03	0.98872	3840.03	0.98694	3840.03	0.99499
	553.535	0.93537	553.547	0.99053	3841.96	0.98775	3841.96	0.98827	3841.96	0.99499
	551.607	0.94092	551.619	0.99058	3843.89	0.98692	3843.89	0.98965	3843.89	0.99482
	549.678	0.94666	549.69	0.99141	3845.82	0.98626	3845.82	0.99102	3845.82	0.99447
	547.749	0.95237	547.761	0.99248	3847.75	0.98579	3847.75	0.99235	3847.75	0.99394
	545.821	0.95726	545.832	0.99279	3849.68	0.98555	3849.68	0.99359	3849.68	0.99327
	543.892	0.96098	543.904	0.99238	3851.6	0.98556	3851.6	0.99471	3851.6	0.99248
	541.963	0.96314	541.975	0.99224	3853.53	0.98581	3853.53	0.99571	3853.53	0.99164
	540.035	0.96342	540.046	0.99291	3855.46	0.98631	3855.46	0.99657	3855.46	0.9908
	538.106	0.96242	538.118	0.99381	3857.39	0.98704	3857.39	0.99729	3857.39	0.99001
	536.177	0.96108	536.189	0.99401	3859.32	0.98797	3859.32	0.99787	3859.32	0.98933
	534.248	0.95916	534.26	0.99344	3861.25	0.98907	3861.25	0.9983	3861.25	0.98878
	532.32	0.95562	532.331	0.99309	3863.18	0.99031	3863.18	0.99858	3863.18	0.9884
	530.391	0.95024	530.403	0.99359	3865.1	0.99163	3865.1	0.99871	3865.1	0.9882
	528.462	0.94423	528.474	0.9944	3867.03	0.99299	3867.03	0.99869	3867.03	0.98819
	526.534	0.93902	526.545	0.9945	3868.96	0.99435	3868.96	0.99853	3868.96	0.98839
	524.605	0.93516	524.616	0.99379	3870.89	0.99565	3870.89	0.99825	3870.89	0.98879
	522.676	0.93313	522.688	0.99335	3872.82	0.99684	3872.82	0.99788	3872.82	0.98939
	520.748	0.9332	520.759	0.99377	3874.75	0.99789	3874.75	0.99744	3874.75	0.99019
	518.819	0.93358	518.83	0.99448	3876.68	0.99875	3876.68	0.99695	3876.68	0.99115
	516.89	0.93189	516.901	0.99459	3878.61	0.9994	3878.61	0.99645	3878.61	0.99224
	514.961	0.92826	514.973	0.99409	3880.53	0.99982	3880.53	0.99593	3880.53	0.99339
	513.033	0.92484	513.044	0.99378	3882.46	1	3882.46	0.99541	3882.46	0.99455
	511.104	0.9229	511.115	0.99423	3884.39	1	3884.39	0.99487	3884.39	0.99563
	509.175	0.92192	509.186	0.99508	3886.32	0.99978	3886.32	0.99432	3886.32	0.99658
	507.247	0.92132	507.258	0.99537	3888.25	0.99937	3888.25	0.99374	3888.25	0.99735
	505.318	0.92135	505.329	0.9949	3890.18	0.99879	3890.18	0.99314	3890.18	0.9979
	503.389	0.92262	503.4	0.99443	3892.11	0.99808	3892.11	0.99254	3892.11	0.9982
	501.461	0.92624	501.472	0.99462	3894.03	0.99728	3894.03	0.99196	3894.03	0.99822
	499.532	0.93356	499.543	0.99539	3895.96	0.99642	3895.96	0.99141	3895.96	0.99797
	497.603	0.94417	497.614	0.99592	3897.89	0.99554	3897.89	0.99094	3897.89	0.99746
	495.675	0.95533	495.685	0.99571	3899.82	0.99469	3899.82	0.99055	3899.82	0.99669
	493.746	0.964	493.757	0.99528	3901.75	0.99389	3901.75	0.99025	3901.75	0.9957
	491.817	0.96895	491.828	0.99543	3903.68	0.99317	3903.68	0.99005	3903.68	0.99451
	489.888	0.97044	489.899	0.99618	3905.61	0.99257	3905.61	0.98992	3905.61	0.99317
	487.96	0.96845	487.97	0.99683	3907.53	0.99209	3907.53	0.98983	3907.53	0.99171
	486.031	0.96254	486.042	0.99694	3909.46	0.99176	3909.46	0.98975	3909.46	0.99021
	484.102	0.95336	484.113	0.99672	3911.39	0.99158	3911.39	0.98965	3911.39	0.9887
	482.174	0.94256	482.184	0.99661	3913.32	0.99153	3913.32	0.98951	3913.32	0.98725
	480.245	0.93129	480.255	0.99678	3915.25	0.99162	3915.25	0.98932	3915.25	0.98592
	478.316	0.92019	478.327	0.99704	3917.18	0.99181	3917.18	0.98906	3917.18	0.98475
	476.388	0.90974	476.398	0.99712	3919.11	0.99209	3919.11	0.98873	3919.11	0.98379
	474.459	0.89991	474.469	0.9968	3921.04	0.99243	3921.04	0.9883	3921.04	0.98306
	472.53	0.89051	472.54	0.99627	3922.97	0.9928	3922.97	0.98779	3922.97	0.98258
	470.601	0.88176	470.612	0.99605	3924.89	0.9932	3924.89	0.98718	3924.89	0.98237
	468.673	0.87407	468.683	0.99608	3926.82	0.99359	3926.82	0.98647	3926.82	0.98242
	466.744	0.86826	466.754	0.99594	3928.75	0.99396	3928.75	0.98568	3928.75	0.98272
	464.815	0.86615	464.826	0.9956	3930.68	0.99429	3930.68	0.98482	3930.68	0.98324
	462.887	0.86972	462.897	0.99516	3932.61	0.99459	3932.61	0.98392	3932.61	0.98394
	460.958	0.8796	460.968	0.99474	3934.54	0.99484	3934.54	0.98305	3934.54	0.98479
	459.029	0.89417	459.039	0.99424	3936.47	0.99504	3936.47	0.98226	3936.47	0.98576
	457.101	0.91072	457.111	0.9936	3938.39	0.99519	3938.39	0.9816	3938.39	0.9868
	455.172	0.92525	455.182	0.99305	3940.32	0.99531	3940.32	0.98113	3940.32	0.98788
	453.243	0.93448	453.253	0.9927	3942.25	0.9954	3942.25	0.9809	3942.25	0.98896
	451.315	0.93831	451.324	0.99251	3944.18	0.99548	3944.18	0.98092	3944.18	0.99001
	449.386	0.93931	449.396	0.99232	3946.11	0.99556	3946.11	0.98123	3946.11	0.99103
	447.457	0.93984	447.467	0.992	3948.04	0.99566	3948.04	0.9818	3948.04	0.99201
	445.528	0.93988	445.538	0.99163	3949.97	0.99579	3949.97	0.98263	3949.97	0.99293
	443.6	0.93772	443.609	0.99152	3951.9	0.99598	3951.9	0.98371	3951.9	0.9938
	441.671	0.93314	441.681	0.9917	3953.82	0.99622	3953.82	0.98499	3953.82	0.99461
	439.742	0.92876	439.752	0.9919	3955.75	0.99651	3955.75	0.98641	3955.75	0.99535
	437.814	0.92538	437.823	0.99198	3957.68	0.99685	3957.68	0.98791	3957.68	0.99601
	435.885	0.92	435.894	0.99206	3959.61	0.99722	3959.61	0.98946	3959.61	0.9966
	433.956	0.91154	433.966	0.9923	3961.54	0.99762	3961.54	0.991	3961.54	0.99711
	432.028	0.90207	432.037	0.99265	3963.47	0.99803	3963.47	0.99249	3963.47	0.99756
	430.099	0.89267	430.108	0.99292	3965.4	0.99845	3965.4	0.99389	3965.4	0.99794
	428.17	0.88231	428.18	0.99308	3967.32	0.99887	3967.32	0.99515	3967.32	0.99827
	426.242	0.87001	426.251	0.99318	3969.25	0.99927	3969.25	0.99625	3969.25	0.99856
	424.313	0.85609	424.322	0.99331	3971.18	0.99965	3971.18	0.99718	3971.18	0.99882
	422.384	0.84212	422.393	0.99348	3973.11	1	3973.11	0.99792	3973.11	0.99903
	420.455	0.82856	420.465	0.99337	3975.04	1.00001	3975.04	0.99792	3975.04	0.99903
	418.527	0.81458	418.536	0.993	3976.97	1.00001	3976.97	0.99792	3976.97	0.99903
	416.598	0.81458	416.607	0.99327	3978.9	1.00001	3978.9	0.99792	3978.9	0.99903
	414.669	0.81458	414.678	0.99419	3980.83	1.00002	3980.83	0.99792	3980.83	0.99903
	412.741	0.81458	412.75	0.995	3982.76	1.00002	3982.76	0.99792	3982.76	0.99903
	410.812	0.81458	410.821	0.99541	3984.68	1.00002	3984.68	0.99792	3984.68	0.99903
	408.883	0.81458	408.892	0.99562	3986.61	1.00002	3986.61	0.99792	3986.61	0.99903
	406.955	0.81458	406.963	0.99751	3988.54	1.00002	3988.54	0.99792	3988.54	0.99903
	405.026	0.81458	405.035	0.99914	3990.47	1.00002	3990.47	0.99792	3990.47	0.99903
	403.097	0.81458	403.106	0.99947	3992.4	1.00002	3992.4	0.99792	3992.4	0.99903
	401.168	0.81458	401.177	1	3994.33	1.00002	3994.33	0.99792	3994.33	0.99903
	399.24	0.81458	399.248	1	3996.26	1.00001	3996.26	0.99792	3996.26	0.99903
					3998.18	0	3998.18	0	3998.18	0
					4000.11	0	4000.11	0	4000.11	0

## Sheet: Fig. 3b
C k-edge of catalysts		GO		PG		O-PG		DG-30		O-DG-30
	274	0.06352	273.6	0.04764	273.6	0.05264	273.6	0.05169	273.6	0.06221
	274.5	0.06444	274.5	0.04726	274.1	0.05282	274.3	0.05145	274.1	0.06151
	275	0.06477	275.4	0.04675	274.6	0.0531	275	0.05144	274.6	0.06099
	275.5	0.06539	276.3	0.04624	275.1	0.0531	275.7	0.05137	275.1	0.06072
	276	0.06494	277.2	0.04621	275.6	0.053	276.4	0.05123	275.6	0.06057
	276.5	0.06446	278.1	0.04635	276.1	0.0529	277.1	0.05094	276.1	0.06036
	277	0.06714	279	0.04654	276.6	0.05258	277.8	0.05066	276.6	0.0599
	277.5	0.07005	279.9	0.04694	277.1	0.05239	278.5	0.05058	277.1	0.05988
	278	0.07074	280.8	0.04787	277.6	0.05262	279.2	0.05106	277.6	0.0595
	278.5	0.06933	281.7	0.04804	278.1	0.05284	279.9	0.05176	278.1	0.05938
	279	0.06993	282.6	0.04868	278.6	0.05313	280.6	0.05209	278.6	0.05982
	279.5	0.0694	282.8	0.04899	279.1	0.05369	281.3	0.05223	279.1	0.0602
	280	0.06766	283	0.04995	279.6	0.05386	282	0.05242	279.6	0.06035
	280.5	0.06831	283.2	0.05178	280.1	0.05401	282.7	0.05313	280.1	0.06031
	281	0.06901	283.4	0.05535	280.6	0.05388	283.4	0.05818	280.6	0.05973
	281.5	0.07046	283.6	0.0611	281.1	0.0535	284.1	0.08083	281.1	0.05923
	282	0.07396	283.8	0.06874	281.6	0.05337	284.3	0.09115	281.6	0.05946
	282.5	0.07533	284	0.07827	282.1	0.05354	284.5	0.10095	282.1	0.05971
	283	0.07559	284.2	0.08945	282.6	0.05454	284.7	0.11017	282.6	0.0602
	283.5	0.07364	284.4	0.09986	283.1	0.05719	284.9	0.11911	283.1	0.06259
	284	0.07454	284.6	0.10874	283.6	0.0678	285.1	0.12746	283.6	0.07163
	284.2	0.07665	284.8	0.11685	283.8	0.07523	285.3	0.13337	283.8	0.07921
	284.4	0.0804	285	0.12567	284	0.0845	285.5	0.13445	284	0.08868
	284.6	0.08777	285.2	0.13365	284.2	0.09553	285.7	0.13046	284.2	0.10007
	284.8	0.09899	285.4	0.13808	284.4	0.10646	285.9	0.12402	284.4	0.11277
	285	0.10954	285.6	0.13671	284.6	0.1168	286.1	0.11815	284.6	0.12383
	285.2	0.1179	285.8	0.1308	284.8	0.12768	286.3	0.11359	284.8	0.13368
	285.4	0.12078	286	0.12305	285	0.14007	286.5	0.11125	285	0.14345
	285.6	0.1156	286.2	0.11621	285.2	0.15043	286.7	0.10997	285.2	0.15193
	285.8	0.10554	286.4	0.11086	285.4	0.15539	287.2	0.10917	285.4	0.15557
	286	0.09705	286.6	0.10732	285.6	0.15206	287.7	0.11355	285.6	0.15317
	286.2	0.0942	287.1	0.10515	285.8	0.14245	288.2	0.12009	285.8	0.14603
	286.4	0.09553	287.6	0.10509	286	0.1318	288.7	0.12048	286	0.13741
	286.6	0.10126	288.1	0.10568	286.2	0.12348	289.2	0.11714	286.2	0.1293
	286.8	0.10542	288.6	0.10707	286.4	0.11786	289.7	0.11881	286.4	0.12336
	287	0.10591	289.1	0.1065	286.6	0.116	290.2	0.1234	286.6	0.11909
	287.5	0.10606	289.6	0.10929	286.8	0.11907	290.7	0.1322	287.1	0.11501
	288	0.11967	290.1	0.11468	287	0.1232	291	0.13974	287.6	0.11621
	288.5	0.13797	290.6	0.12397	287.2	0.12517	291.3	0.15351	288.1	0.12178
	289	0.15676	290.9	0.13176	287.4	0.12718	291.6	0.1674	288.6	0.12538
	289.5	0.15641	291.2	0.14516	287.6	0.1296	291.9	0.17464	289.1	0.12225
	290	0.15831	291.5	0.16226	287.8	0.13134	292.2	0.17509	289.6	0.12293
	290.5	0.15925	291.8	0.1746	288	0.1323	292.5	0.17527	290.1	0.1273
	291	0.16335	292.1	0.17613	288.2	0.13463	292.8	0.17525	290.6	0.13746
	291.2	0.16764	292.4	0.17605	288.4	0.13729	293.1	0.17356	290.8	0.14339
	291.4	0.17274	292.7	0.17622	288.6	0.13638	293.4	0.17124	291	0.15101
	291.6	0.17795	293	0.17474	288.8	0.13371	293.7	0.16863	291.2	0.162
	291.8	0.18379	293.3	0.17243	289	0.13205	294.4	0.16495	291.4	0.17654
	292	0.19117	293.6	0.1696	289.2	0.13215	295.1	0.16337	291.6	0.19018
	292.2	0.1989	294.5	0.16262	289.4	0.13257	295.8	0.16242	291.8	0.19725
	292.4	0.20265	295.4	0.15987	289.6	0.1353	296.5	0.16089	292	0.19842
	292.6	0.20511	296.3	0.15826	289.8	0.13762	297.2	0.15954	292.2	0.19838
	292.8	0.20674	297.2	0.15703	290	0.14037	297.9	0.15756	292.4	0.19848
	293	0.20655	298.1	0.15556	290.2	0.14327	298.6	0.15514	292.6	0.19813
	293.2	0.20557	299	0.15414	290.4	0.14662	299.3	0.15418	292.8	0.19655
	293.4	0.20482	299.9	0.1538	290.6	0.15109	300	0.15373	293	0.19441
	293.6	0.20298	300.8	0.15351	290.8	0.15635	300.7	0.15293	293.2	0.19305
	293.8	0.20108	301.7	0.15274	291	0.16446	301.4	0.15202	293.4	0.19036
	294	0.1991	302.6	0.15169	291.2	0.17294	302.1	0.15076	293.6	0.18795
	294.5	0.19539	303.5	0.1502	291.4	0.18478	302.8	0.14976	294.1	0.18294
	295	0.19339	304.4	0.14737	291.6	0.19578	303.5	0.14828	294.6	0.18052
	295.5	0.19122	305.3	0.14468	291.8	0.20164	304.2	0.14645	295.1	0.17868
	296	0.18851	306.2	0.14252	292	0.20241	304.9	0.14432	295.6	0.17793
	296.5	0.18807	307.1	0.14104	292.2	0.20179	305.6	0.14231	296.1	0.17717
	297	0.18885	308	0.1382	292.4	0.2014	306.3	0.14033	296.6	0.17601
	297.5	0.19123	308.9	0.13387	292.6	0.20134	307	0.13826	297.1	0.17552
	298	0.19058	309.8	0.12844	292.8	0.20033	307.7	0.13574	297.6	0.17436
	298.5	0.18919	310.7	0.12345	293	0.19834	308.4	0.13339	298.1	0.17287
	299	0.18564	311.6	0.11825	293.2	0.19631	309.1	0.13042	298.6	0.17135
	299.5	0.18275	312.5	0.11425	293.4	0.19384	309.8	0.12667	299.1	0.16971
	300	0.18222	313.4	0.11012	293.6	0.19088	310.5	0.12291	299.6	0.16863
	300.5	0.18185	314.3	0.10737	294.1	0.18591	311.2	0.11951	300.1	0.16808
	301	0.18172	315.2	0.1058	294.6	0.18206	311.9	0.11573	300.6	0.16677
	301.5	0.18005	316.1	0.10436	295.1	0.18028	312.6	0.11296	301.1	0.1675
	302	0.17774	317	0.10328	295.6	0.17903	313.3	0.11049	301.6	0.16764
	302.5	0.1755	317.9	0.10268	296.1	0.17791	314	0.10906	302.1	0.16773
	303	0.17268	318.8	0.10247	296.6	0.17696	314.7	0.10791	302.6	0.1672
	303.5	0.17092	--	--	297.1	0.17623	315.4	0.10646	303.1	0.16603
	304	0.16852	--	--	297.6	0.1749	316.1	0.10529	303.6	0.16455
	304.5	0.16751	--	--	298.1	0.17326	316.8	0.10397	304.1	0.16219
	305	0.1675	--	--	298.6	0.17208	317.5	0.10298	304.6	0.16026
	305.5	0.16621	--	--	299.1	0.17102	318.2	0.10292	305.1	0.1579
	306	0.16347	--	--	299.6	0.1705	318.9	0.10271	305.6	0.15681
	306.5	0.15877	--	--	300.1	0.16969			306.1	0.1553
	307	0.15424	--	--	300.6	0.16908			306.6	0.15461
	307.5	0.15244	--	--	301.1	0.16847			307.1	0.15371
	308	0.15286	--	--	301.6	0.16791			307.6	0.15294
	308.5	0.15152	--	--	302.1	0.16701			308.1	0.15095
	309	0.15051	--	--	302.6	0.1664			308.6	0.14794
	309.5	0.14786	--	--	303.1	0.16514			309.1	0.14392
	310	0.14495	--	--	303.6	0.16405			309.6	0.13989
	310.5	0.14187	--	--	304.1	0.16255			310.1	0.13544
	311	0.13834	--	--	304.6	0.16076			310.6	0.13196
	311.5	0.13592	--	--	305.1	0.15896			311.1	0.1288
	312	0.13412	--	--	305.6	0.15757			311.6	0.12596
	312.5	0.13432	--	--	306.1	0.15598			312.1	0.12328
	313	0.13179	--	--	306.6	0.15395			312.6	0.12039
	313.5	0.1311	--	--	307.1	0.15169			313.1	0.11832
	314	0.13043	--	--	307.6	0.15081			313.6	0.11621
	314.5	0.13042	--	--	308.1	0.14946			314.1	0.11474
	315	0.13151	--	--	308.6	0.14756			314.6	0.11313
	315.5	0.13046	--	--	309.1	0.14485			315.1	0.11174
	316	0.12985	--	--	309.6	0.14184			315.6	0.11042
	316.5	0.12839	--	--	310.1	0.13868			316.1	0.10938
	317	0.12551	--	--	310.6	0.13528			316.6	0.10809
	317.5	0.12505	--	--	311.1	0.13226			317.1	0.10753
	318	0.12522	--	--	311.6	0.12928			317.6	0.10722
	318.5	0.12522	--	--	312.1	0.12651			318.1	0.10704
	319	0.12536	--	--	312.6	0.12367			318.6	0.10713
	--	--	--	--	313.1	0.12168
	--	--	--	--	313.6	0.12
	--	--	--	--	314.1	0.11832
	--	--	--	--	314.6	0.1171
	--	--	--	--	315.1	0.11642
	--	--	--	--	315.6	0.1157
	--	--	--	--	316.1	0.11445
	--	--	--	--	316.6	0.11341
	--	--	--	--	317.1	0.11248
	--	--	--	--	317.6	0.11235
	--	--	--	--	318.1	0.11235
	--	--	--	--	318.6	0.11242

## Sheet: Fi. 3c
C k-edge of catalysts		GO		PG		O-PG		DG-30		O-DG-30
	517.75	0.01722	516.85	0.08888	516.85	0.06067	516.85	0.0767	516.85	0.08513
	518.45	0.01731	517.55	0.08902	517.35	0.06042	517.35	0.07703	517.55	0.08559
	519.15	0.01663	518.25	0.0887	517.85	0.05997	517.85	0.07727	518.25	0.08509
	519.85	0.01631	518.95	0.08821	518.35	0.05968	518.35	0.07728	518.95	0.08495
	520.55	0.01603	519.65	0.08778	518.85	0.05995	518.85	0.077	519.65	0.0839
	521.25	0.01624	520.35	0.08697	519.35	0.06025	519.35	0.07707	520.35	0.08366
	521.95	0.01604	521.05	0.08695	519.85	0.0607	519.85	0.07635	521.05	0.08306
	522.65	0.01733	521.75	0.08657	520.35	0.06114	520.35	0.07586	521.75	0.08307
	523.35	0.01785	522.45	0.08634	520.85	0.06235	520.85	0.07581	522.45	0.0835
	524.05	0.01794	523.15	0.08577	521.25	0.06251	521.35	0.07568	523.15	0.08406
	524.75	0.01745	523.85	0.08549	521.65	0.063	521.85	0.07601	523.85	0.08457
	525.45	0.01798	524.55	0.0854	521.85	0.06297	522.35	0.0768	524.55	0.08428
	526.15	0.01755	525.25	0.08575	522.05	0.0628	522.85	0.07716	525.25	0.08399
	526.85	0.01689	525.95	0.08609	522.25	0.06303	523.35	0.07681	525.95	0.08405
	527.55	0.01621	526.65	0.08643	522.45	0.0633	523.85	0.07644	526.65	0.08292
	528.25	0.01618	527.35	0.08648	522.65	0.0634	524.35	0.07607	527.35	0.08236
	528.95	0.01641	528.05	0.08653	522.85	0.06338	524.85	0.0753	528.05	0.0819
	529.65	0.01756	528.75	0.08631	523.05	0.06345	525.35	0.07502	528.75	0.08177
	530.35	0.01842	529.45	0.08738	523.25	0.06319	525.85	0.07524	529.45	0.08338
	530.65	0.01887	529.75	0.08792	523.45	0.06317	526.35	0.07566	529.75	0.08487
	530.95	0.02026	530.05	0.08887	523.65	0.06343	526.85	0.0762	530.05	0.08707
	531.25	0.02119	530.35	0.08921	523.85	0.06307	527.35	0.07664	530.35	0.08904
	531.55	0.02302	530.65	0.08907	524.05	0.0631	527.85	0.0769	530.65	0.09115
	531.85	0.02412	530.95	0.08852	524.25	0.06384	528.35	0.07687	530.95	0.09304
	532.15	0.0241	531.25	0.08806	524.45	0.06372	528.85	0.07693	531.25	0.09366
	532.45	0.02323	531.55	0.08794	524.65	0.06352	529.15	0.07662	531.55	0.09409
	532.75	0.02244	531.85	0.08781	524.85	0.06326	529.45	0.0774	531.85	0.09419
	533.05	0.02183	532.15	0.08801	525.05	0.06314	529.75	0.07842	532.15	0.09398
	533.35	0.02199	532.45	0.08767	525.25	0.06336	530.05	0.07961	532.45	0.09316
	533.65	0.02202	532.75	0.08751	525.45	0.06329	530.35	0.08096	532.75	0.09176
	533.95	0.0231	533.05	0.08773	525.65	0.06364	530.65	0.08284	533.05	0.09052
	534.45	0.02569	533.55	0.08826	525.85	0.0643	530.95	0.08418	533.55	0.08864
	534.95	0.02931	534.05	0.08812	526.05	0.06451	531.25	0.08545	534.05	0.08732
	535.45	0.03299	534.55	0.08782	526.25	0.06504	531.55	0.08644	534.55	0.08619
	535.95	0.03632	535.05	0.08724	526.45	0.06516	531.85	0.08715	535.05	0.08607
	536.45	0.03804	535.55	0.086	526.65	0.06548	532.15	0.08714	535.55	0.087
	536.95	0.03948	536.05	0.08631	526.85	0.06518	532.45	0.0858	536.05	0.08846
	537.45	0.04096	536.55	0.08744	527.05	0.06517	532.75	0.08383	536.55	0.0922
	537.95	0.04259	537.05	0.08875	527.25	0.06542	533.05	0.08195	537.05	0.0959
	538.45	0.04377	537.55	0.09018	527.45	0.06559	533.55	0.08053	537.55	0.09863
	538.95	0.04432	538.05	0.09222	527.65	0.06545	534.05	0.08026	538.05	0.10162
	539.45	0.04374	538.55	0.09446	527.85	0.06552	534.55	0.08075	538.55	0.10363
	539.95	0.04426	539.05	0.09576	528.05	0.06542	535.05	0.07985	539.05	0.10609
	540.35	0.04447	539.45	0.09656	528.25	0.06535	535.55	0.07945	539.45	0.10712
	540.75	0.04478	539.85	0.09746	528.45	0.06557	536.05	0.07969	539.85	0.10758
	541.15	0.04317	540.25	0.09749	528.65	0.06544	536.55	0.08209	540.25	0.10841
	541.55	0.04316	540.65	0.09692	528.85	0.06556	537.05	0.08482	540.65	0.10702
	541.95	0.04271	541.05	0.09611	529.05	0.06516	537.55	0.08758	541.05	0.10645
	542.35	0.04233	541.45	0.09624	529.25	0.06535	538.05	0.09021	541.45	0.10546
	542.75	0.04261	541.85	0.09588	529.45	0.06579	538.55	0.09402	541.85	0.10439
	543.15	0.04235	542.25	0.09526	529.65	0.06679	539.05	0.09617	542.25	0.10387
	543.55	0.04271	542.65	0.09537	529.85	0.06786	539.35	0.09715	542.65	0.10317
	543.95	0.04254	543.05	0.09488	530.05	0.0687	539.65	0.09764	543.05	0.10295
	544.35	0.04208	543.45	0.09453	530.25	0.06996	539.95	0.09818	543.45	0.10317
	544.75	0.04134	543.85	0.09415	530.45	0.071	540.25	0.09821	543.85	0.10281
	545.15	0.04114	544.25	0.09408	530.65	0.07176	540.55	0.09778	544.25	0.10246
	545.55	0.04058	544.65	0.09371	530.85	0.07228	540.85	0.09767	544.65	0.10279
	545.95	0.03999	545.05	0.09308	531.05	0.07254	541.15	0.09729	545.05	0.10294
	546.55	0.03897	545.65	0.0925	531.25	0.0729	541.45	0.09646	545.65	0.10234
	547.15	0.03768	546.25	0.09233	531.45	0.0729	541.75	0.09581	546.25	0.10137
	547.75	0.03669	546.85	0.09259	531.65	0.07224	542.05	0.09511	546.85	0.10061
	548.35	0.03593	547.45	0.09225	531.85	0.07171	542.35	0.09456	547.45	0.09915
	548.95	0.03663	548.05	0.09131	532.05	0.07194	542.65	0.09432	548.05	0.09831
	549.55	0.03655	548.65	0.09053	532.25	0.07151	542.95	0.09366	548.65	0.09721
	550.15	0.03596	549.25	0.08997	532.45	0.07076	543.25	0.09335	549.25	0.09597
	550.75	0.03449	549.85	0.0895	532.65	0.07037	543.55	0.09327	549.85	0.09434
	551.35	0.03334	550.45	0.08924	532.85	0.0694	543.85	0.09319	550.45	0.09404
	551.95	0.03224	551.05	0.08874	533.05	0.06899	544.15	0.09341	551.05	0.09359
	552.55	0.03175	551.65	0.08803	533.25	0.06898	544.45	0.09409	551.65	0.09389
	553.15	0.03168	552.25	0.0875	533.45	0.06913	544.75	0.09423	552.25	0.09379
	553.75	0.03164	552.85	0.08784	533.65	0.06935	545.05	0.09466	552.85	0.09481
	554.35	0.03167	553.45	0.08863	533.85	0.06923	545.65	0.09414	553.45	0.09478
	554.95	0.03142	554.05	0.09022	534.05	0.06938	546.25	0.09315	554.05	0.0947
	555.55	0.0317	554.65	0.09007	534.25	0.06921	546.85	0.0923	554.65	0.09544
	556.15	0.03231	555.25	0.08989	534.45	0.06937	547.45	0.09119	555.25	0.09541
	556.75	0.0332	555.85	0.08951	534.65	0.06935	548.05	0.09005	555.85	0.09559
	557.35	0.03374	556.45	0.08839	534.85	0.06923	548.65	0.08909	556.45	0.09532
	557.95	0.0331	557.05	0.08711	535.05	0.06913	549.25	0.08848	557.05	0.09505
					535.25	0.06904	549.85	0.08766
					535.45	0.06904	550.45	0.08679
					535.65	0.0695	551.05	0.08715
					535.85	0.06976	551.65	0.08683
					536.05	0.06984	552.25	0.08676
					536.25	0.0697	552.85	0.08627
					536.45	0.06984	553.45	0.08568
					536.65	0.07005	554.05	0.08531
					536.85	0.07037	554.65	0.08559
					537.05	0.07044	555.25	0.08583
					537.25	0.07126	555.85	0.08623
					537.45	0.07162	556.45	0.08663
					537.65	0.07231	557.05	0.08739
					537.85	0.0732	--	--
					538.05	0.07409	--	--
					538.25	0.07499	--	--
					538.45	0.07598	--	--
					538.65	0.07662	--	--
					538.85	0.07789	--	--
					539.05	0.07891	--	--
					539.25	0.07968	--	--
					539.45	0.08097	--	--
					539.65	0.08213	--	--
					539.85	0.08263	--	--
					540.05	0.08295	--	--
					540.25	0.08256	--	--
					540.45	0.08228	--	--
					540.65	0.08263	--	--
					540.85	0.082	--	--
					541.05	0.08158	--	--
					541.25	0.08106	--	--
					541.45	0.08062	--	--
					541.65	0.08048	--	--
					541.85	0.07913	--	--
					542.05	0.07852	--	--
					542.25	0.07956	--	--
					542.45	0.07972	--	--
					542.65	0.0801	--	--
					542.85	0.08017	--	--
					543.05	0.08031	--	--
					543.25	0.08116	--	--
					543.45	0.08178	--	--
					543.65	0.08204	--	--
					543.85	0.08292	--	--
					544.05	0.08302	--	--
					544.25	0.08299	--	--
					544.45	0.08254	--	--
					544.65	0.08226	--	--
					544.85	0.08203	--	--
					545.05	0.08121	--	--
					545.25	0.08112	--	--
					545.45	0.08054	--	--
					545.65	0.08027	--	--
					545.85	0.07994	--	--
					546.05	0.07971	--	--
					546.25	0.07937	--	--
					546.45	0.07929	--	--
					546.65	0.07939	--	--
					546.85	0.07956	--	--
					547.35	0.07947	--	--
					547.85	0.07959	--	--
					548.35	0.07912	--	--
					548.85	0.07855	--	--
					549.35	0.07737	--	--
					549.85	0.07654	--	--
					550.35	0.07526	--	--
					550.85	0.07487	--	--
					551.35	0.07529	--	--
					551.85	0.07556	--	--
					552.35	0.07636	--	--
					552.85	0.07707	--	--
					553.35	0.07822	--	--
					553.85	0.07838	--	--
					554.35	0.0782	--	--
					554.85	0.07806	--	--
					555.35	0.07785	--	--
					555.85	0.07776	--	--
					556.35	0.07805	--	--
					556.85	0.0774	--	--

## Sheet: Fig. 3d
The relationship of Id/Ig values and percentage of O species among O-PG, O-DG-5, O-DG-15 and O-DG-30.	Id/Ig values	O contents
	0.95	3.32	0.02	0.6
	1.05	10.63	0.03	1.4
	1.09	11.77	0.035	1.2
	1.15	12.06	0.028	1.1
	--	--	--
	--	--	--
	--	--	--
	--	--	--
	--	--	--
	--	--	--
	--	--	--
	--	--	--
	--	--	--
	--	--	--
	--	--	--
	--	--	--
	--	--	--
	--	--	--
	--	--	--
	--	--	--
	--	--	--
	--	--	--
	--	--	--
	--	--	--
	--	--	--
	--	--	--
	--	--	--
	--	--	--
	--	--	--
	--	--	--
	--	--	--
	--	--	--
	--	--	--
	--	--	--
	--	--	--
	--	--	--
	--	--	--
	--	--	--
	--	--	--
	--	--	--
	--	--	--
	--	--	--
	--	--	--
	--	--	--
	--	--	--
	--	--	--
	--	--	--
	--	--	--
	--	--	--
	--	--	--
	--	--	--
	--	--	--
	--	--	--
	--	--	--
	--	--	--
	--	--	--
	--	--	--
	--	--	--
	--	--	--
	--	--	--
	--	--	--
	--	--	--
	--	--	--
	--	--	--
	--	--	--
	--	--	--
	--	--	--
	--	--	--
	--	--	--
	--	--	--
	--	--	--
	--	--	--
	--	--	--
	--	--	--
	--	--	--
	--	--	--
	--	--	--
	--	--	--
	--	--	--
	--	--	--
	--	--	--
	--	--	--
	--	--	--
	--	--	--
	--	--	--
	--	--	--
	--	--	--
	--	--	--
	--	--	--
	--	--	--
	--	--	--
	--	--	--
	--	--	--
	--	--	--
	--	--	--
	--	--	--
	--	--	--
	--	--	--
	--	--	--
	--	--	--
	--	--	--
	--	--	--
	--	--	--
	--	--	--
	--	--	--
	--	--	--
	--	--	--
	--	--	--
	--	--	--
	--	--	--
	--	--	--
	--	--	--
	--	--	--
	--	--	--
	--	--	--
	--	--	--
	--	--	--
	--	--	--
	--	--	--
	--	--	--
	--	--	--
	--	--	--
	--	--	--
	--	--	--
	--	--	--
	--	--	--
	--	--	--
	--	--	--
	--	--	--
	--	--	--
	--	--	--
	--	--	--
	--	--	--
	--	--	--
	--	--	--
	--	--	--
	--	--	--
	--	--	--
	--	--	--
	--	--	--
	--	--	--
	--	--	--
	--	--	--
	--	--	--
	--	--	--
	--	--	--
	--	--	--
	--	--	--
	--	--	--
	--	--	--
	--	--	--
	--	--	--
	--	--	--
	--	--	--
	--	--	--
	--	--	--
	--	--	--
	--	--	--
	--	--	--
	--	--	--
	--	--	--
	--	--	--
	--	--	--
	--	--	--
	--	--	--
	--	--	--
	--	--	--
	--	--	--
	--	--	--
	--	--	--
	--	--	--
	--	--	--
	--	--	--
	--	--	--
	--	--	--
	--	--	--
	--	--	--
	--	--	--
	--	--	--
	--	--	--
	--	--	--
	--	--	--
	--	--	--
	--	--	--
	--	--	--
	--	--	--
	--	--	--
	--	--	--
	--	--	--
	--	--	--
	--	--	--
	--	--	--
	--	--	--
	--	--	--
	--	--	--
	--	--	--
	--	--	--
	--	--	--
	--	--	--
	--	--	--
	--	--	--

## Sheet: Fig. 3e
O 1s spectra of O-PG
	545.6	1499.79	--	--	--	--	--
	545.5	1532.7	--	--	--	--	--
	545.4	1520.61	--	--	--	--	--
	545.3	1484.39	--	--	--	--	--
	545.2	1501.21	--	--	--	--	--
	545.1	1506.62	--	--	--	--	--
	545	1538.82	--	--	--	--	--
	544.9	1486.63	--	--	--	--	--
	544.8	1503.22	--	--	--	--	--
	544.7	1511.03	--	--	--	--	--
	544.6	1538.67	--	--	--	--	--
	544.5	1522.73	--	--	--	--	--
	544.4	1504.84	--	--	--	--	--
	544.3	1483.39	--	--	--	--	--
	544.2	1507.9	--	--	--	--	--
	544.1	1508.58	--	--	--	--	--
	544	1490.28	--	--	--	--	--
	543.9	1490.39	--	--	--	--	--
	543.8	1500.53	--	--	--	--	--
	543.7	1424.63	--	--	--	--	--
	543.6	1450.22	--	--	--	--	--
	543.5	1487.03	--	--	--	--	--
	543.4	1495.33	--	--	--	--	--
	543.3	1480.95	--	--	--	--	--
	543.2	1520.53	--	--	--	--	--
	543.1	1480.75	--	--	--	--	--
	543	1487.37	--	--	--	--	--
	542.9	1514.15	--	--	--	--	--
	542.8	1500.12	--	--	--	--	--
	542.7	1471.32	--	--	--	--	--
	542.6	1471.82	--	--	--	--	--
	542.5	1476.72	--	--	--	--	--
	542.4	1437.61	--	--	--	--	--
	542.3	1432.34	--	--	--	--	--
	542.2	1439.59	--	--	--	--	--
	542.1	1430.19	--	--	--	--	--
	542	1454.61	1472.81	1454.61	1454.61	1455.37	1462.7	1463.96
	541.9	1469.01	1473.26	1454.61	1454.61	1455.38	1462.89	1464.2
	541.8	1469.72	1473.69	1454.58	1454.58	1455.37	1463.06	1464.42
	541.7	1491.45	1474.14	1454.54	1454.54	1455.35	1463.23	1464.64
	541.6	1484.73	1474.55	1454.46	1454.46	1455.28	1463.36	1464.83
	541.5	1504.5	1475.01	1454.39	1454.39	1455.23	1463.51	1465.05
	541.4	1527.51	1475.43	1454.28	1454.28	1455.14	1463.62	1465.22
	541.3	1480.72	1475.83	1454.11	1454.11	1454.99	1463.69	1465.36
	541.2	1501.95	1476.35	1454.05	1454.05	1454.95	1463.88	1465.62
	541.1	1552.96	1476.85	1453.94	1453.94	1454.86	1464.03	1465.85
	541	1564.06	1477.26	1453.71	1453.71	1454.65	1464.07	1465.97
	540.9	1477.66	1477.67	1453.46	1453.46	1454.43	1464.09	1466.08
	540.8	1464.01	1478.31	1453.41	1453.41	1454.39	1464.33	1466.4
	540.7	1513.51	1479	1453.38	1453.38	1454.39	1464.6	1466.77
	540.6	1550.63	1479.61	1453.25	1453.25	1454.28	1464.78	1467.05
	540.5	1510.45	1480.18	1453.02	1453.02	1454.08	1464.88	1467.26
	540.4	1478.1	1480.87	1452.89	1452.89	1453.98	1465.09	1467.58
	540.3	1495.82	1481.66	1452.84	1452.84	1453.95	1465.39	1468
	540.2	1480.42	1482.46	1452.74	1452.74	1453.88	1465.66	1468.4
	540.1	1481.16	1483.34	1452.67	1452.67	1453.84	1465.99	1468.86
	540	1511.76	1484.26	1452.61	1452.61	1453.81	1466.33	1469.34
	539.9	1509.1	1485.16	1452.48	1452.48	1453.71	1466.62	1469.79
	539.8	1487.44	1486.11	1452.35	1452.35	1453.61	1466.93	1470.27
	539.7	1544.37	1487.17	1452.27	1452.27	1453.56	1467.32	1470.83
	539.6	1542.55	1488.16	1452.06	1452.06	1453.39	1467.59	1471.29
	539.5	1536.93	1489.21	1451.85	1451.85	1453.22	1467.9	1471.8
	539.4	1472.74	1490.34	1451.66	1451.66	1453.06	1468.24	1472.35
	539.3	1500.66	1491.69	1451.61	1451.61	1453.06	1468.76	1473.1
	539.2	1533.77	1493.06	1451.5	1451.5	1452.99	1469.24	1473.83
	539.1	1552.24	1494.43	1451.31	1451.31	1452.84	1469.67	1474.53
	539	1513.38	1495.85	1451.08	1451.08	1452.66	1470.1	1475.25
	538.9	1540.15	1497.45	1450.94	1450.94	1452.56	1470.65	1476.11
	538.8	1541.37	1499.09	1450.73	1450.73	1452.41	1471.18	1476.97
	538.7	1549.89	1500.84	1450.53	1450.53	1452.25	1471.75	1477.9
	538.6	1552.09	1502.69	1450.3	1450.3	1452.08	1472.34	1478.88
	538.5	1530.92	1504.67	1450.07	1450.07	1451.91	1472.97	1479.93
	538.4	1602.66	1506.84	1449.89	1449.89	1451.78	1473.7	1481.13
	538.3	1577.49	1508.99	1449.54	1449.54	1451.5	1474.32	1482.25
	538.2	1549.84	1511.38	1449.25	1449.25	1451.27	1475.07	1483.53
	538.1	1552.99	1514	1449.02	1449.02	1451.11	1475.93	1484.99
	538	1575.81	1516.82	1448.78	1448.78	1450.95	1476.86	1486.57
	537.9	1593.8	1519.81	1448.49	1448.49	1450.73	1477.82	1488.24
	537.8	1555.17	1522.99	1448.16	1448.16	1450.48	1478.82	1490.02
	537.7	1589.65	1526.53	1447.92	1447.92	1450.33	1479.99	1492.05
	537.6	1558.54	1530.28	1447.6	1447.6	1450.09	1481.19	1494.18
	537.5	1606.99	1534.41	1447.34	1447.34	1449.93	1482.57	1496.6
	537.4	1629.89	1538.8	1446.98	1446.98	1449.67	1483.95	1499.13
	537.3	1616.96	1543.52	1446.56	1446.56	1449.36	1485.42	1501.87
	537.2	1652.25	1548.71	1446.17	1446.17	1449.08	1487.06	1504.91
	537.1	1639.89	1554.31	1445.7	1445.7	1448.73	1488.78	1508.2
	537	1603.86	1560.47	1445.26	1445.26	1448.42	1490.71	1511.88
	536.9	1640	1567.33	1444.9	1444.9	1448.19	1492.91	1516.03
	536.8	1598.2	1574.8	1444.46	1444.46	1447.89	1495.25	1520.57
	536.7	1658.86	1583.12	1444.11	1444.11	1447.69	1497.93	1525.71
	536.6	1676	1592.19	1443.62	1443.62	1447.37	1500.75	1531.31
	536.5	1648.38	1602.19	1443.09	1443.09	1447.01	1503.83	1537.53
	536.4	1693.7	1613.39	1442.62	1442.62	1446.73	1507.33	1544.57
	536.3	1670.93	1625.77	1442.05	1442.05	1446.36	1511.11	1552.39
	536.2	1685.4	1639.66	1441.53	1441.53	1446.06	1515.39	1561.27
	536.1	1668.87	1655.2	1440.97	1440.97	1445.73	1520.15	1571.27
	536	1707.96	1672.72	1440.45	1440.45	1445.46	1525.53	1582.64
	535.9	1725.58	1692.39	1439.85	1439.85	1445.12	1531.49	1595.46
	535.8	1724.53	1714.63	1439.19	1439.19	1444.77	1538.22	1610.03
	535.7	1727.54	1739.89	1438.55	1438.55	1444.43	1545.89	1626.66
	535.6	1741.27	1768.69	1437.89	1437.89	1444.12	1554.68	1645.67
	535.5	1771.99	1801.59	1437.2	1437.2	1443.81	1564.81	1667.37
	535.4	1808.59	1839.25	1436.43	1436.43	1443.45	1576.55	1692.12
	535.3	1843.6	1882.52	1435.59	1435.59	1443.05	1590.31	1720.33
	535.2	1892.4	1932.25	1434.66	1434.66	1442.62	1606.6	1752.34
	535.1	1945.62	1989.45	1433.62	1433.62	1442.12	1626.1	1788.46
	535	2002.18	2055.01	1432.45	1432.45	1441.55	1649.6	1828.76
	534.9	2065.53	2129.77	1431.15	1431.15	1440.92	1678.14	1873.01
	534.8	2135.19	2214.22	1429.71	1429.71	1440.22	1712.93	1920.48
	534.7	2258.05	2308.11	1428.1	1428.1	1439.45	1755.3	1969.57
	534.6	2360.69	2410.45	1426.21	1426.21	1438.52	1806.66	2017.69
	534.5	2523.09	2519.22	1424.08	1424.08	1437.53	1868.54	2061.31
	534.4	2660.13	2631.64	1421.58	1421.58	1436.39	1942.32	2096.08
	534.3	2781.96	2744.94	1418.76	1418.77	1435.3	2029.35	2117.8
	534.2	2894.17	2856.76	1415.65	1415.68	1434.49	2130.28	2123.27
	534.1	3031.36	2966.2	1412.29	1412.33	1434.31	2245.11	2111.32
	534	3137.22	3073.1	1408.6	1408.68	1435.23	2371.89	2083.1
	533.9	3237.53	3177.37	1404.66	1404.82	1438.11	2506.54	2041.89
	533.8	3328.33	3276.62	1400.49	1400.77	1444.1	2641.28	1991.94
	533.7	3402.42	3364.32	1396.1	1396.61	1454.79	2763.66	1937.57
	533.6	3410.66	3430.25	1391.53	1392.42	1472.27	2857.88	1882.28
	533.5	3380.01	3463.41	1386.93	1388.46	1499.1	2907.86	1828.79
	533.4	3422.47	3457.9	1382.39	1384.96	1538.11	2903.32	1778.7
	533.3	3398.1	3417.2	1377.75	1381.95	1591.87	2844.05	1732.58
	533.2	3300.55	3354.68	1373.15	1379.89	1662.7	2740.71	1690.83
	533.1	3267.25	3288.05	1368.76	1379.31	1752.06	2609.47	1653.48
	533	3239.06	3233.01	1364.44	1380.59	1859.29	2466.31	1620.12
	532.9	3212.93	3199.51	1360.17	1384.33	1981.89	2323.45	1590.34
	532.8	3211.2	3190.76	1355.95	1391.28	2114.92	2188.69	1563.71
	532.7	3248.78	3203.86	1351.72	1402.19	2250.65	2066.35	1539.83
	532.6	3213.8	3231.24	1347.4	1417.87	2379.42	1957.93	1518.23
	532.5	3243.79	3262.49	1343.15	1439.29	2490	1863.9	1498.77
	532.4	3254.09	3285.61	1338.83	1466.99	2570.8	1783.29	1481.01
	532.3	3280.68	3289.68	1334.46	1501.48	2611.97	1714.87	1464.75
	532.2	3235.35	3267.12	1330.03	1542.68	2607.53	1657.23	1449.77
	532.1	3156.69	3215.84	1325.69	1590.32	2557.66	1608.9	1436.03
	532	3092.55	3139.1	1321.52	1643.31	2468.37	1568.51	1423.47
	531.9	3112.86	3043.49	1317.49	1699.88	2349.51	1534.64	1411.93
	531.8	3011.12	2936.6	1313.4	1757.52	2212.33	1505.87	1401.09
	531.7	2872.95	2826.09	1309.54	1813.56	2068.51	1481.48	1391.14
	531.6	2698.12	2717.55	1305.97	1865.01	1927.7	1460.69	1382.08
	531.5	2560.72	2614.82	1302.81	1908.72	1797.66	1442.92	1373.94
	531.4	2473.64	2519.25	1299.94	1941.73	1683.24	1427.55	1366.55
	531.3	2383.18	2430.44	1297.27	1961.6	1586.82	1414.06	1359.76
	531.2	2320.43	2347.02	1294.8	1966.81	1508.92	1402.14	1353.53
	531.1	2286.95	2266.83	1292.46	1956.79	1448.18	1391.48	1347.76
	531	2229.02	2187.95	1290.19	1931.98	1402.36	1381.84	1342.34
	530.9	2090.11	2109.03	1288.06	1893.97	1368.79	1373.13	1337.31
	530.8	2034.05	2029.69	1286.23	1845.24	1344.92	1365.4	1332.82
	530.7	1986.47	1950.15	1284.53	1788.55	1328.14	1358.39	1328.65
	530.6	1867.25	1871.36	1282.93	1727.01	1316.37	1351.99	1324.78
	530.5	1848.08	1795.07	1281.6	1663.99	1308.23	1346.3	1321.34
	530.4	1742.79	1722.66	1280.31	1602.1	1302.33	1341.05	1318.1
	530.3	1679.23	1655.79	1279.26	1543.85	1298.09	1336.38	1315.23
	530.2	1638.63	1595.64	1278.34	1490.99	1294.89	1332.17	1312.63
	530.1	1531.78	1542.82	1277.52	1444.51	1292.34	1328.32	1310.23
	530	1483.46	1497.8	1276.94	1405.11	1290.39	1324.95	1308.18
	529.9	1421.54	1460.23	1276.47	1372.61	1288.79	1321.92	1306.34
	529.8	1431.26	1429.6	1276.14	1346.6	1287.49	1319.22	1304.72
	529.7	1334.87	1405.02	1275.79	1326.26	1286.3	1316.68	1303.16
	529.6	1354.64	1385.84	1275.66	1310.98	1285.42	1314.51	1301.89
	529.5	1345.81	1370.89	1275.48	1299.64	1284.58	1312.45	1300.65
	529.4	1386	1359.37	1275.32	1291.47	1283.82	1310.54	1299.48
	529.3	1334.45	1350.39	1275.06	1285.62	1283.02	1308.66	1298.29
	529.2	1301.11	1343.54	1274.93	1281.67	1282.4	1307.01	1297.26
	529.1	1303.14	1338.24	1274.87	1279.07	1281.89	1305.52	1296.36
	529	1282.9	1334	1274.81	1277.37	1281.41	1304.13	1295.5
	528.9	1278.74	1330.58	1274.79	1276.31	1281.02	1302.87	1294.73
	528.8	1307.82	1327.7	1274.78	1275.67	1280.67	1301.69	1294.01
	528.7	1299.79	1325.16	1274.7	1275.21	1280.28	1300.52	1293.26
	528.6	1309.73	1322.91	1274.64	1274.93	1279.92	1299.43	1292.56
	528.5	1278.7	1320.85	1274.57	1274.72	1279.58	1298.38	1291.88
	528.4	1292.81	1319.03	1274.56	1274.64	1279.32	1297.45	1291.29
	528.3	1291.74	1317.3	1274.51	1274.56	1279.04	1296.55	1290.7
	528.2	1329.77	1315.68	1274.47	1274.5	1278.79	1295.69	1290.13
	528.1	1311.5	1314.08	1274.35	1274.36	1278.46	1294.79	1289.51
	528	1254.27	1312.59	1274.26	1274.27	1278.19	1293.98	1288.95
	527.9	1266.61	1311.32	1274.31	1274.31	1278.06	1293.33	1288.54
	527.8	1264.74	1310.08	1274.33	1274.33	1277.91	1292.69	1288.13
	527.7	1308.24	1308.91	1274.35	1274.35	1277.78	1292.09	1287.74
	527.6	1312.9	1307.7	1274.27	1274.27	1277.56	1291.42	1287.26
	527.5	1299.63	1306.54	1274.18	1274.18	1277.34	1290.77	1286.8
	527.4	1300.84	1305.45	1274.13	1274.13	1277.15	1290.17	1286.38
	527.3	1279.5	1304.42	1274.07	1274.07	1276.97	1289.6	1285.97
	527.2	1344.76	1303.47	1274.05	1274.05	1276.85	1289.1	1285.63
	527.1	1277.45	1302.42	1273.89	1273.89	1276.58	1288.48	1285.15
	527	1292.82	1301.57	1273.88	1273.88	1276.47	1288.03	1284.83
	526.9	1334.73	1300.71	1273.84	1273.84	1276.34	1287.56	1284.5
	526.8	1303.07	1299.8	1273.7	1273.7	1276.11	1287.02	1284.08
	526.7	1287.84	1298.99	1273.63	1273.63	1275.96	1286.56	1283.74
	526.6	1281.91	1298.24	1273.6	1273.6	1275.85	1286.16	1283.44
	526.5	1276.56	1297.54	1273.58	1273.58	1275.75	1285.78	1283.18
	526.4	1308.42	1296.88	1273.58	1273.58	1275.67	1285.44	1282.93
	526.3	1333.72	1296.17	1273.5	1273.5	1275.52	1285.03	1282.62
	526.2	1310.61	1295.43	1273.36	1273.36	1275.32	1284.58	1282.26
	526.1	1297.77	1294.77	1273.28	1273.28	1275.17	1284.2	1281.95
	526	1239.74	1294.16	1273.22	1273.22	1275.06	1283.85	1281.69
	525.9	1235.98	1293.7	1273.3	1273.3	1275.08	1283.65	1281.57
	525.8	1251.45	1293.27	1273.38	1273.38	1275.11	1283.47	1281.46
	525.7	1234.45	1292.83	1273.43	1273.43	1275.11	1283.26	1281.32
	525.6	1273.52	1292.44	1273.52	1273.52	1275.14	1283.1	1281.23

## Sheet: Fig. 3f
O 1s spectra of O-DG-30	545.3	7484.38	--	--	--	--	--
	545.2	7125.48	--	--	--	--	--
	545.1	7027.03	--	--	--	--	--
	545	6852.94	--	--	--	--	--
	544.9	7175.67	--	--	--	--	--
	544.8	7179.05	--	--	--	--	--
	544.7	7034.4	--	--	--	--	--
	544.6	6933.98	--	--	--	--	--
	544.5	6960.01	--	--	--	--	--
	544.4	6929.34	--	--	--	--	--
	544.3	6991.01	--	--	--	--	--
	544.2	6994.88	--	--	--	--	--
	544.1	6951.55	--	--	--	--	--
	544	6997.6	--	--	--	--	--
	543.9	6938.81	--	--	--	--	--
	543.8	7037.52	--	--	--	--	--
	543.7	6931.35	--	--	--	--	--
	543.6	6896.28	--	--	--	--	--
	543.5	6918.65	--	--	--	--	--
	543.4	6840.92	--	--	--	--	--
	543.3	6813.86	--	--	--	--	--
	543.2	7002.73	--	--	--	--	--
	543.1	6719.18	--	--	--	--	--
	543	6809.02	6871.39	6809.02	6815.26	6816.74	6809.36	6857.08
	542.9	6752.21	6872.77	6809.02	6815.37	6816.89	6809.37	6858.2
	542.8	6903.58	6874.33	6809.14	6815.61	6817.16	6809.5	6859.49
	542.7	6830.56	6875.6	6808.94	6815.52	6817.11	6809.31	6860.48
	542.6	6796.62	6877.09	6808.89	6815.59	6817.23	6809.27	6861.68
	542.5	6950.55	6878.7	6808.92	6815.73	6817.42	6809.3	6863
	542.4	6898.28	6880.03	6808.61	6815.55	6817.28	6809	6864.03
	542.3	6937.61	6881.54	6808.42	6815.48	6817.26	6808.82	6865.23
	542.2	6821.99	6883.02	6808.14	6815.33	6817.16	6808.55	6866.39
	542.1	6925.19	6884.81	6808.11	6815.44	6817.32	6808.53	6867.85
	542	6865.68	6886.45	6807.85	6815.32	6817.26	6808.28	6869.15
	541.9	6816.4	6888.29	6807.73	6815.34	6817.33	6808.17	6870.64
	541.8	6847.47	6890.31	6807.71	6815.47	6817.51	6808.16	6872.3
	541.7	6931.39	6892.35	6807.62	6815.53	6817.64	6808.08	6873.96
	541.6	6957.66	6894.28	6807.35	6815.42	6817.59	6807.83	6875.51
	541.5	6944.48	6896.24	6807.03	6815.25	6817.49	6807.51	6877.08
	541.4	6916.49	6898.33	6806.73	6815.12	6817.42	6807.23	6878.75
	541.3	6878.03	6900.57	6806.49	6815.05	6817.42	6807	6880.57
	541.2	6685.41	6902.99	6806.34	6815.07	6817.52	6806.86	6882.56
	541.1	6887.93	6905.95	6806.6	6815.51	6818.03	6807.14	6885.07
	541	6802.03	6908.57	6806.42	6815.52	6818.12	6806.97	6887.23
	540.9	7034.37	6911.51	6806.43	6815.72	6818.41	6807	6889.68
	540.8	7057.55	6914.07	6805.94	6815.42	6818.2	6806.52	6891.74
	540.7	7096.52	6916.71	6805.39	6815.08	6817.95	6805.99	6893.87
	540.6	6839.07	6919.41	6804.76	6814.66	6817.62	6805.37	6896.04
	540.5	6939.35	6922.82	6804.69	6814.8	6817.86	6805.32	6898.9
	540.4	6945.77	6926.18	6804.4	6814.73	6817.9	6805.04	6901.68
	540.3	6986.89	6929.69	6804.09	6814.66	6817.94	6804.76	6904.6
	540.2	7011.05	6933.3	6803.69	6814.5	6817.9	6804.38	6907.6
	540.1	6989.41	6937.05	6803.24	6814.3	6817.81	6803.95	6910.71
	540	7160.11	6941.05	6802.84	6814.15	6817.79	6803.57	6914.05
	539.9	7232.98	6944.9	6802.06	6813.64	6817.41	6802.82	6917.22
	539.8	7019.71	6948.83	6801.13	6812.98	6816.9	6801.91	6920.44
	539.7	7122.92	6953.48	6800.65	6812.79	6816.85	6801.46	6924.34
	539.6	7095.21	6958.17	6799.96	6812.39	6816.6	6800.79	6928.27
	539.5	7193.06	6963.21	6799.32	6812.05	6816.43	6800.17	6932.51
	539.4	7094.51	6968.35	6798.46	6811.52	6816.06	6799.35	6936.81
	539.3	6997.87	6974.04	6797.82	6811.2	6815.93	6798.74	6941.63
	539.2	7067.67	6980.3	6797.39	6811.11	6816.02	6798.33	6946.99
	539.1	7074.46	6986.79	6796.8	6810.88	6815.99	6797.78	6952.54
	539	7186.51	6993.69	6796.2	6810.65	6815.97	6797.22	6958.46
	538.9	6996.3	7000.8	6795.35	6810.19	6815.73	6796.41	6964.54
	538.8	7105.42	7008.81	6794.92	6810.15	6815.93	6796.01	6971.48
	538.7	6951.92	7017.11	6794.24	6809.89	6815.92	6795.38	6978.66
	538.6	7232.17	7026.32	6793.9	6809.98	6816.27	6795.08	6986.7
	538.5	7088.39	7035.55	6792.95	6809.48	6816.05	6794.18	6994.7
	538.4	7237.75	7045.77	6792.31	6809.31	6816.17	6793.59	7003.63
	538.3	7247.35	7056.41	6791.35	6808.83	6816.01	6792.67	7012.93
	538.2	7184.32	7067.84	6790.36	6808.35	6815.87	6791.74	7022.95
	538.1	7178.27	7080.3	6789.5	6808.03	6815.9	6790.95	7033.92
	538	7452.26	7093.73	6788.66	6807.75	6815.99	6790.17	7045.8
	537.9	7213.38	7107.64	6787.22	6806.89	6815.54	6788.8	7058.07
	537.8	7055.39	7123.25	6786.3	6806.58	6815.66	6787.94	7071.96
	537.7	7211.26	7140.48	6785.71	6806.63	6816.17	6787.44	7087.38
	537.6	7396.12	7158.83	6784.79	6806.38	6816.41	6786.6	7103.82
	537.5	7269.32	7178.35	6783.47	6805.75	6816.31	6785.36	7121.32
	537.4	7260.43	7199.9	6782.41	6805.44	6816.56	6784.4	7140.74
	537.3	7309.96	7223.45	6781.38	6805.17	6816.9	6783.47	7162.03
	537.2	7415.06	7249.05	6780.23	6804.84	6817.21	6782.44	7185.25
	537.1	7338.03	7276.88	6778.85	6804.31	6817.39	6781.18	7210.55
	537	7433.35	7307.59	6777.64	6804	6817.83	6780.1	7238.58
	536.9	7499.78	7341.16	6776.22	6803.52	6818.17	6778.82	7269.3
	536.8	7526.86	7378.05	6774.65	6802.95	6818.48	6777.4	7303.16
	536.7	7649.71	7418.73	6773.02	6802.38	6818.85	6775.94	7340.62
	536.6	7460.94	7463.56	6771.12	6801.59	6819.1	6774.22	7382.01
	536.5	7678.25	7513.73	6769.62	6801.27	6819.9	6772.93	7428.5
	536.4	7681.91	7569.04	6767.65	6800.54	6820.39	6771.19	7479.88
	536.3	7653.49	7630.76	6765.67	6799.88	6821.06	6769.47	7537.36
	536.2	7696.8	7699.73	6763.74	6799.35	6821.98	6767.85	7601.78
	536.1	7784.74	7776.9	6761.72	6798.82	6823.03	6766.22	7674
	536	7941.18	7863.19	6759.5	6798.18	6824.13	6764.53	7754.86
	535.9	7955.35	7959.81	6756.94	6797.3	6825.16	6762.75	7845.42
	535.8	8097.22	8068.65	6754.34	6796.5	6826.46	6761.43	7947.3
	535.7	8230.6	8191.04	6751.43	6795.5	6827.78	6760.68	8061.37
	535.6	8315.91	8329.18	6748.23	6794.34	6829.19	6761.25	8189.07
	535.5	8448.57	8485.4	6744.82	6793.13	6830.83	6764.46	8331.46
	535.4	8529.99	8662.51	6741.13	6791.78	6832.67	6772.19	8489.26
	535.3	8702.05	8864.04	6737.25	6790.42	6834.89	6787.67	8662.82
	535.2	8761.39	9093.35	6732.99	6788.88	6837.39	6815.29	8850.77
	535.1	9138.65	9355.14	6728.6	6787.4	6840.55	6861.92	9051.05
	535	9517.86	9652.75	6723.37	6785.33	6843.89	6935.65	9257.99
	534.9	9970.04	9990.47	6717.31	6782.68	6847.7	7047.74	9464.28
	534.8	10486.6	10371.8	6710.26	6779.33	6852.27	7211.5	9659.51
	534.7	10688.1	10798.7	6702.07	6775.17	6858.18	7441.17	9830.38
	534.6	11441	11273.4	6693.43	6770.94	6867.16	7751.95	9963.63
	534.5	11843.6	11794.3	6683.13	6765.48	6879.63	8153.81	10044.8
	534.4	12375.3	12361.4	6671.94	6759.66	6898.69	8653.68	10065.2
	534.3	12963.6	12972.3	6659.58	6753.31	6927.44	9249.11	10021.2
	534.2	13683.4	13620.6	6645.91	6746.45	6970.32	9925.48	9916.04
	534.1	14569.8	14296.1	6630.65	6739.06	7033.23	10656.9	9758.86
	534	15149.7	14980.2	6613.44	6731.12	7123.5	11403.4	9562.57
	533.9	15817.9	15649.4	6594.93	6723.79	7251.22	12117.2	9341.9
	533.8	16543.2	16274.1	6574.93	6717.63	7427.1	12744.8	9109.42
	533.7	16872.8	16823.5	6553.32	6713.51	7662.22	13232.1	8875.64
	533.6	17162.9	17273.9	6530.94	6713.73	7968.91	13535.5	8648.6
	533.5	17494.1	17610.7	6507.89	6720.24	8356.22	13624.5	8433.34
	533.4	17766.7	17834.2	6484.07	6735.47	8830.1	13488.6	8232.2
	533.3	17719.2	17959.9	6459.61	6762.71	9391.52	13138.4	8046.15
	533.2	17820.6	18015.7	6435.19	6806.47	10033.8	12605.1	7875.96
	533.1	17990.2	18034.9	6410.51	6871.08	10742.2	11932.8	7720.37
	533	18171.4	18049.9	6385.4	6961.4	11491.1	11175.3	7578.29
	532.9	18323.8	18084.8	6359.85	7082.94	12247	10386.1	7448.33
	532.8	18062.5	18150.2	6333.9	7241.35	12967.8	9613.48	7329.21
	532.7	18108.3	18239.7	6308.48	7442.23	13604.2	8898.01	7220.7
	532.6	18201.2	18329.6	6282.89	7689.03	14103.8	8264.63	7120.89
	532.5	18235.9	18385.5	6257.05	7983.29	14416.9	7727.72	7028.7
	532.4	18304.5	18372.7	6231.08	8324.75	14508.3	7289.6	6943.3
	532.3	18138.9	18267.5	6204.9	8709.87	14364.6	6943.99	6863.75
	532.2	17857.7	18064	6179.02	9131.27	13999.6	6680.27	6789.89
	532.1	17775.6	17771.7	6153.7	9578.35	13449.1	6484.13	6721.28
	532	17507.3	17408.9	6128.5	10034.6	12762	6340.79	6656.99
	531.9	17297.5	16994.9	6103.83	10481.3	11991	6237.16	6596.91
	531.8	16906.6	16544.2	6079.56	10895.8	11184.8	6161.86	6540.48
	531.7	16451.2	16065.8	6056.08	11252.5	10387.3	6106.5	6487.77
	531.6	15631.3	15560.4	6033.55	11526.2	9631.71	6064.6	6438.55
	531.5	14948.3	15025.9	6012.73	11694	8944.26	6032.37	6393.38
	531.4	14577.5	14457	5993.36	11739.6	8339.39	6006.39	6351.69
	531.3	13737.9	13851.1	5974.75	11656	7822.81	5984	6312.59
	531.2	12974.9	13214.2	5957.92	11450.4	7395.66	5965	6276.93
	531.1	12359.6	12555.1	5942.7	11138.9	7051.43	5948.51	6244.36
	531	11840.6	11887.5	5928.79	10744.8	6780.82	5933.81	6214.44
	530.9	11085.2	11225.1	5915.97	10293.5	6572.27	5920.47	6186.82
	530.8	10230.8	10581.8	5904.76	9810.57	6414.75	5908.87	6161.9
	530.7	9843.16	9970.47	5895.38	9319.74	6297.91	5899.18	6139.79
	530.6	9396.97	9399.27	5886.82	8838.79	6211.19	5890.36	6119.41
	530.5	9003.49	8876.64	5879.21	8383.92	6147.04	5882.52	6100.79
	530.4	8458.45	8407.28	5872.44	7966.11	6099.18	5875.54	6083.76
	530.3	8008.41	7994.01	5866.83	7592.86	6063.31	5869.75	6068.57
	530.2	7699	7637.42	5862.19	7268.15	6035.91	5864.94	6054.98
	530.1	7577.73	7334.92	5858.21	6991.81	6014.3	5860.81	6042.61
	530	7157.01	7082.82	5854.48	6761.79	5996.49	5856.94	6031.03
	529.9	6991.18	6876.65	5851.65	6574.75	5982.04	5853.98	6020.84
	529.8	6743.08	6710.08	5849.18	6425.1	5969.7	5851.39	6011.44
	529.7	6571.97	6577.54	5847.24	6307.75	5959.2	5849.34	6002.98
	529.6	6562.77	6472.89	5845.67	6216.91	5950.06	5847.67	5995.27
	529.5	6475.93	6390.53	5844.12	6147.19	5941.75	5846.02	5987.93
	529.4	6258.64	6325.84	5842.75	6094.15	5934.29	5844.56	5981.1
	529.3	6151.99	6275.1	5841.85	6054.18	5927.85	5843.57	5975.03
	529.2	6070.68	6234.86	5841.17	6023.94	5922.14	5842.82	5969.48
	529.1	6237.09	6202.46	5840.68	6000.86	5917.02	5842.25	5964.36
	529	6044.4	6175.43	5839.82	5982.51	5911.93	5841.32	5959.12
	528.9	5894.61	6153.05	5839.37	5968.24	5907.59	5840.82	5954.52
	528.8	5948.7	6134.15	5839.25	5956.93	5903.88	5840.64	5950.46
	528.7	6071.55	6117.52	5839.02	5947.42	5900.32	5840.35	5946.48
	528.6	5949.18	6102.46	5838.51	5939.05	5896.75	5839.79	5942.41
	528.5	5874.16	6089.12	5838.27	5931.99	5893.66	5839.5	5938.79
	528.4	6028.79	6077.12	5838.19	5925.91	5890.93	5839.37	5935.48
	528.3	5989.58	6065.75	5837.78	5920.13	5888.05	5838.92	5931.99
	528.2	5893.43	6055.31	5837.45	5914.96	5885.43	5838.55	5928.73
	528.1	5833.01	6045.79	5837.33	5910.43	5883.16	5838.38	5925.81
	528	5837.34	6037.06	5837.34	5906.41	5881.17	5838.36	5923.14
	527.9	5798.42
	527.8	5732.48
	527.7	5886.34
	527.6	5812.79
	527.5	5862.33
	527.4	5940.18
	527.3	6103.03
	527.2	5860.76
	527.1	5792.53
	527	5809.03
	526.9	5938.37
	526.8	5919.88
	526.7	5849.38
	526.6	5669.68
	526.5	5820.64
	526.4	5993.07
	526.3	5928.66
	526.2	5837.08
	526.1	5977.36
	526	6087.3
	525.9	6142.37
	525.8	5892.45
	525.7	5905.17
	525.6	5862.82
	525.5	5873.88
	525.4	5962.58
	525.3	5871.87
