# Supplementary material for: Unveiling the dynamic active site of defective carbon-based electrocatalysts for hydrogen peroxide production
Source: Nat Commun. 2023 Oct 7;14:6275. doi: 10.1038/s41467-023-41947-7 (PMC10560253; doi:10.1038/s41467-023-41947-7)
Supplement: Supplementary file 3 — Source Data [file 41467_2023_41947_MOESM3_ESM.zip › Source Data 4.xls]

## Sheet: Fig. 4a
									After 1 CV cycle								After 5 CV cycle								After 10 CV cycle
O 1s spectra of pristine O-DG-30	545.3	7484.38	--	--	--	--	--			545.5	0.38083	--	--	--	--	--		545.5	0.3776	--	--	--	--	--		545.5	0.42575	--	--	--	--	--
	545.2	7125.48	--	--	--	--	--			545.4	0.37204	--	--	--	--	--		545.4	0.38199	--	--	--	--	--		545.4	0.41996	--	--	--	--	--
	545.1	7027.03	--	--	--	--	--			545.3	0.37613	--	--	--	--	--		545.3	0.37765	--	--	--	--	--		545.3	0.41269	--	--	--	--	--
	545	6852.94	--	--	--	--	--			545.2	0.38104	--	--	--	--	--		545.2	0.37704	--	--	--	--	--		545.2	0.41176	--	--	--	--	--
	544.9	7175.67	--	--	--	--	--			545.1	0.38	--	--	--	--	--		545.1	0.37763	--	--	--	--	--		545.1	0.41523	--	--	--	--	--
	544.8	7179.05	--	--	--	--	--			545	0.37652	--	--	--	--	--		545	0.37332	--	--	--	--	--		545	0.41971	--	--	--	--	--
	544.7	7034.4	--	--	--	--	--			544.9	0.37342	--	--	--	--	--		544.9	0.37046	--	--	--	--	--		544.9	0.41356	--	--	--	--	--
	544.6	6933.98	--	--	--	--	--			544.8	0.37257	--	--	--	--	--		544.8	0.37604	--	--	--	--	--		544.8	0.41762	--	--	--	--	--
	544.5	6960.01	--	--	--	--	--			544.7	0.37623	--	--	--	--	--		544.7	0.36645	--	--	--	--	--		544.7	0.40741	--	--	--	--	--
	544.4	6929.34	--	--	--	--	--			544.6	0.37498	--	--	--	--	--		544.6	0.36865	--	--	--	--	--		544.6	0.40621	--	--	--	--	--
	544.3	6991.01	--	--	--	--	--			544.5	0.37303	--	--	--	--	--		544.5	0.37212	--	--	--	--	--		544.5	0.40476	--	--	--	--	--
	544.2	6994.88	--	--	--	--	--			544.4	0.36414	--	--	--	--	--		544.4	0.37095	--	--	--	--	--		544.4	0.41906	--	--	--	--	--
	544.1	6951.55	--	--	--	--	--			544.3	0.36705	--	--	--	--	--		544.3	0.37106	--	--	--	--	--		544.3	0.41562	--	--	--	--	--
	544	6997.6	--	--	--	--	--			544.2	0.37081	--	--	--	--	--		544.2	0.36313	--	--	--	--	--		544.2	0.39556	--	--	--	--	--
	543.9	6938.81	--	--	--	--	--			544.1	0.37154	--	--	--	--	--		544.1	0.37213	--	--	--	--	--		544.1	0.40206	--	--	--	--	--
	543.8	7037.52	--	--	--	--	--			544	0.3571	--	--	--	--	--		544	0.36591	--	--	--	--	--		544	0.41142	--	--	--	--	--
	543.7	6931.35	--	--	--	--	--			543.9	0.371	--	--	--	--	--		543.9	0.36217	--	--	--	--	--		543.9	0.40744	--	--	--	--	--
	543.6	6896.28	--	--	--	--	--			543.8	0.36782	--	--	--	--	--		543.8	0.36623	--	--	--	--	--		543.8	0.40926	--	--	--	--	--
	543.5	6918.65	--	--	--	--	--			543.7	0.36832	--	--	--	--	--		543.7	0.3668	--	--	--	--	--		543.7	0.40234	--	--	--	--	--
	543.4	6840.92	--	--	--	--	--			543.6	0.36484	--	--	--	--	--		543.6	0.36385	--	--	--	--	--		543.6	0.40077	--	--	--	--	--
	543.3	6813.86	--	--	--	--	--			543.5	0.37082	--	--	--	--	--		543.5	0.36933	--	--	--	--	--		543.5	0.40524	--	--	--	--	--
	543.2	7002.73	--	--	--	--	--			543.4	0.37288	--	--	--	--	--		543.4	0.36022	--	--	--	--	--		543.4	0.40833	--	--	--	--	--
	543.1	6719.18	--	--	--	--	--			543.3	0.37579	--	--	--	--	--		543.3	0.36128	--	--	--	--	--		543.3	0.41462	--	--	--	--	--
	543	6809.02	6871.39	6809.02	6815.26	6816.74	6809.36	6857.08		543.2	0.37319	--	--	--	--	--		543.2	0.3608	--	--	--	--	--		543.2	0.40771	--	--	--	--	--
	542.9	6752.21	6872.77	6809.02	6815.37	6816.89	6809.37	6858.2		543.1	0.36905	--	--	--	--	--		543.1	0.36661	--	--	--	--	--		543.1	0.40412	--	--	--	--	--
	542.8	6903.58	6874.33	6809.14	6815.61	6817.16	6809.5	6859.49		543	0.36456	--	--	--	--	--		543	0.36326	--	--	--	--	--		543	0.40202	--	--	--	--	--
	542.7	6830.56	6875.6	6808.94	6815.52	6817.11	6809.31	6860.48		542.9	0.36065	--	--	--	--	--		542.9	0.36016	--	--	--	--	--		542.9	0.4119	--	--	--	--	--
	542.6	6796.62	6877.09	6808.89	6815.59	6817.23	6809.27	6861.68		542.8	0.35487	--	--	--	--	--		542.8	0.36342	--	--	--	--	--		542.8	0.40545	--	--	--	--	--
	542.5	6950.55	6878.7	6808.92	6815.73	6817.42	6809.3	6863		542.7	0.36028	--	--	--	--	--		542.7	0.37149	--	--	--	--	--		542.7	0.40336	--	--	--	--	--
	542.4	6898.28	6880.03	6808.61	6815.55	6817.28	6809	6864.03		542.6	0.35996	--	--	--	--	--		542.6	0.36174	--	--	--	--	--		542.6	0.40805	--	--	--	--	--
	542.3	6937.61	6881.54	6808.42	6815.48	6817.26	6808.82	6865.23		542.5	0.35621	--	--	--	--	--		542.5	0.36578	--	--	--	--	--		542.5	0.39667	--	--	--	--	--
	542.2	6821.99	6883.02	6808.14	6815.33	6817.16	6808.55	6866.39		542.4	0.35686	--	--	--	--	--		542.4	0.36038	--	--	--	--	--		542.4	0.39773	--	--	--	--	--
	542.1	6925.19	6884.81	6808.11	6815.44	6817.32	6808.53	6867.85		542.3	0.35816	--	--	--	--	--		542.3	0.35872	--	--	--	--	--		542.3	0.40494	--	--	--	--	--
	542	6865.68	6886.45	6807.85	6815.32	6817.26	6808.28	6869.15		542.2	0.35539	--	--	--	--	--		542.2	0.36553	--	--	--	--	--		542.2	0.40008	--	--	--	--	--
	541.9	6816.4	6888.29	6807.73	6815.34	6817.33	6808.17	6870.64		542.1	0.35752	--	--	--	--	--		542.1	0.36535	--	--	--	--	--		542.1	0.4006	--	--	--	--	--
	541.8	6847.47	6890.31	6807.71	6815.47	6817.51	6808.16	6872.3		542	0.36475	--	--	--	--	--		542	0.35465	--	--	--	--	--		542	0.39947	--	--	--	--	--
	541.7	6931.39	6892.35	6807.62	6815.53	6817.64	6808.08	6873.96		541.9	0.36802	--	--	--	--	--		541.9	0.35663	--	--	--	--	--		541.9	0.39527	--	--	--	--	--
	541.6	6957.66	6894.28	6807.35	6815.42	6817.59	6807.83	6875.51		541.8	0.36041	--	--	--	--	--		541.8	0.36067	--	--	--	--	--		541.8	0.40454	--	--	--	--	--
	541.5	6944.48	6896.24	6807.03	6815.25	6817.49	6807.51	6877.08		541.7	0.37074	--	--	--	--	--		541.7	0.35868	--	--	--	--	--		541.7	0.40033	--	--	--	--	--
	541.4	6916.49	6898.33	6806.73	6815.12	6817.42	6807.23	6878.75		541.6	0.36399	--	--	--	--	--		541.6	0.36452	--	--	--	--	--		541.6	0.39449	--	--	--	--	--
	541.3	6878.03	6900.57	6806.49	6815.05	6817.42	6807	6880.57		541.5	0.36259	--	--	--	--	--		541.5	0.35723	--	--	--	--	--		541.5	0.39828	--	--	--	--	--
	541.2	6685.41	6902.99	6806.34	6815.07	6817.52	6806.86	6882.56		541.4	0.36069	--	--	--	--	--		541.4	0.35488	--	--	--	--	--		541.4	0.39939	--	--	--	--	--
	541.1	6887.93	6905.95	6806.6	6815.51	6818.03	6807.14	6885.07		541.3	0.35565	--	--	--	--	--		541.3	0.37611	--	--	--	--	--		541.3	0.39847	--	--	--	--	--
	541	6802.03	6908.57	6806.42	6815.52	6818.12	6806.97	6887.23		541.2	0.35927	--	--	--	--	--		541.2	0.36495	--	--	--	--	--		541.2	0.41098	--	--	--	--	--
	540.9	7034.37	6911.51	6806.43	6815.72	6818.41	6807	6889.68		541.1	0.36414	--	--	--	--	--		541.1	0.36314	--	--	--	--	--		541.1	0.40604	--	--	--	--	--
	540.8	7057.55	6914.07	6805.94	6815.42	6818.2	6806.52	6891.74		541	0.36385	0.36661	0.36385	0.36385	0.36554	0.36388	0.36489	541	0.35696	0.36088	0.35696	0.35696	0.35811	0.35696	0.35789	541	0.404	0.40741	0.404	0.404	0.40595	0.404	0.40422
	540.7	7096.52	6916.71	6805.39	6815.08	6817.95	6805.99	6893.87		540.9	0.35808	0.36669	0.36385	0.36385	0.36558	0.36388	0.36492	540.9	0.35186	0.36101	0.35696	0.35696	0.35814	0.35696	0.35792	540.9	0.40922	0.40751	0.404	0.404	0.406	0.404	0.40422
	540.6	6839.07	6919.41	6804.76	6814.66	6817.62	6805.37	6896.04		540.8	0.35464	0.36677	0.36386	0.36386	0.36563	0.3639	0.36497	540.8	0.35772	0.36115	0.35697	0.35697	0.35818	0.35697	0.35796	540.8	0.40126	0.4076	0.40399	0.40399	0.40604	0.40399	0.40422
	540.5	6939.35	6922.82	6804.69	6814.8	6817.86	6805.32	6898.9		540.7	0.35952	0.36687	0.36388	0.36388	0.36569	0.36391	0.36502	540.7	0.36118	0.36129	0.35697	0.35697	0.3582	0.35697	0.35799	540.7	0.40111	0.40772	0.404	0.404	0.40609	0.404	0.40423
	540.4	6945.77	6926.18	6804.4	6814.73	6817.9	6805.04	6901.68		540.6	0.3669	0.36696	0.36388	0.36388	0.36575	0.36392	0.36506	540.6	0.36725	0.36143	0.35696	0.35696	0.35823	0.35696	0.35801	540.6	0.39759	0.40784	0.404	0.404	0.40615	0.404	0.40424
	540.3	6986.89	6929.69	6804.09	6814.66	6817.94	6804.76	6904.6		540.5	0.35872	0.36704	0.36388	0.36388	0.36579	0.36392	0.36509	540.5	0.36541	0.36157	0.35695	0.35695	0.35825	0.35695	0.35803	540.5	0.4084	0.40797	0.40401	0.40401	0.40622	0.40401	0.40427
	540.2	7011.05	6933.3	6803.69	6814.5	6817.9	6804.38	6907.6		540.4	0.35357	0.36714	0.36389	0.36389	0.36584	0.36393	0.36514	540.4	0.36199	0.36172	0.35693	0.35693	0.35827	0.35693	0.35806	540.4	0.40348	0.40809	0.404	0.404	0.40626	0.404	0.40426
	540.1	6989.41	6937.05	6803.24	6814.3	6817.81	6803.95	6910.71		540.3	0.37143	0.36725	0.36391	0.36391	0.36591	0.36395	0.3652	540.3	0.36644	0.36188	0.35693	0.35693	0.35829	0.35693	0.35809	540.3	0.39828	0.40822	0.40401	0.40401	0.40632	0.40401	0.40427
	540	7160.11	6941.05	6802.84	6814.15	6817.79	6803.57	6914.05		540.2	0.36072	0.36734	0.36389	0.36389	0.36595	0.36394	0.36524	540.2	0.36036	0.36205	0.35691	0.35691	0.35832	0.35691	0.35812	540.2	0.40546	0.40838	0.40402	0.40402	0.40639	0.40402	0.4043
	539.9	7232.98	6944.9	6802.06	6813.64	6817.41	6802.82	6917.22		540.1	0.35817	0.36744	0.3639	0.3639	0.36601	0.36394	0.36529	540.1	0.36468	0.36223	0.35691	0.35691	0.35835	0.35691	0.35815	540.1	0.40638	0.40852	0.40401	0.40401	0.40645	0.40401	0.4043
	539.8	7019.71	6948.83	6801.13	6812.98	6816.9	6801.91	6920.44		540	0.36794	0.36756	0.36391	0.36391	0.36608	0.36395	0.36535	540	0.36891	0.36243	0.3569	0.3569	0.35838	0.3569	0.35819	540	0.40104	0.40867	0.40401	0.40401	0.40651	0.40401	0.40431
	539.7	7122.92	6953.48	6800.65	6812.79	6816.85	6801.46	6924.34		539.9	0.35723	0.36767	0.3639	0.3639	0.36613	0.36395	0.36539	539.9	0.37164	0.36262	0.35688	0.35688	0.3584	0.35688	0.35822	539.9	0.40369	0.40884	0.40402	0.40402	0.40659	0.40402	0.40432
	539.6	7095.21	6958.17	6799.96	6812.39	6816.6	6800.79	6928.27		539.8	0.3623	0.3678	0.36391	0.36391	0.3662	0.36396	0.36546	539.8	0.37016	0.36283	0.35686	0.35686	0.35842	0.35686	0.35824	539.8	0.39906	0.40902	0.40402	0.40402	0.40666	0.40402	0.40434
	539.5	7193.06	6963.21	6799.32	6812.05	6816.43	6800.17	6932.51		539.7	0.35767	0.36792	0.36392	0.36392	0.36627	0.36397	0.36552	539.7	0.35991	0.36305	0.35684	0.35684	0.35844	0.35684	0.35828	539.7	0.40553	0.40921	0.40403	0.40403	0.40674	0.40403	0.40436
	539.4	7094.51	6968.35	6798.46	6811.52	6816.06	6799.35	6936.81		539.6	0.36399	0.36806	0.36393	0.36393	0.36635	0.36398	0.36559	539.6	0.35871	0.36331	0.35684	0.35684	0.35848	0.35684	0.35833	539.6	0.40613	0.40941	0.40402	0.40402	0.40682	0.40402	0.40437
	539.3	6997.87	6974.04	6797.82	6811.2	6815.93	6798.74	6941.63		539.5	0.35726	0.3682	0.36393	0.36393	0.36642	0.36398	0.36566	539.5	0.36537	0.36358	0.35683	0.35683	0.35853	0.35683	0.35838	539.5	0.40267	0.40961	0.40402	0.40402	0.40689	0.40402	0.40438
	539.2	7067.67	6980.3	6797.39	6811.11	6816.02	6798.33	6946.99		539.4	0.34526	0.36835	0.36394	0.36394	0.3665	0.36399	0.36574	539.4	0.36575	0.36386	0.35682	0.35682	0.35857	0.35682	0.35843	539.4	0.41589	0.40983	0.40402	0.40402	0.40698	0.40402	0.40439
	539.1	7074.46	6986.79	6796.8	6810.88	6815.99	6797.78	6952.54		539.3	0.36544	0.36854	0.36397	0.36397	0.36661	0.36403	0.36584	539.3	0.36102	0.36416	0.35681	0.35681	0.3586	0.35681	0.35849	539.3	0.40556	0.41005	0.404	0.404	0.40704	0.404	0.40439
	539	7186.51	6993.69	6796.2	6810.65	6815.97	6797.22	6958.46		539.2	0.36941	0.36869	0.36397	0.36397	0.36668	0.36403	0.36592	539.2	0.36178	0.36449	0.3568	0.3568	0.35865	0.3568	0.35855	539.2	0.40452	0.41029	0.40399	0.40399	0.40713	0.40399	0.4044
	538.9	6996.3	7000.8	6795.35	6810.19	6815.73	6796.41	6964.54		539.1	0.36878	0.36885	0.36396	0.36396	0.36676	0.36402	0.36599	539.1	0.36328	0.36484	0.3568	0.3568	0.3587	0.3568	0.35862	539.1	0.402	0.41056	0.40399	0.40399	0.40722	0.40399	0.40442
	538.8	7105.42	7008.81	6794.92	6810.15	6815.93	6796.01	6971.48		539	0.37092	0.36902	0.36395	0.36395	0.36683	0.36401	0.36607	539	0.36385	0.36522	0.35679	0.35679	0.35875	0.35679	0.35869	539	0.3963	0.41085	0.404	0.404	0.40732	0.404	0.40444
	538.7	6951.92	7017.11	6794.24	6809.89	6815.92	6795.38	6978.66		538.9	0.35947	0.3692	0.36394	0.36394	0.36691	0.364	0.36615	538.9	0.36722	0.36563	0.35678	0.35678	0.3588	0.35678	0.35876	538.9	0.40518	0.41118	0.40401	0.40401	0.40744	0.40401	0.40447
	538.6	7232.17	7026.32	6793.9	6809.98	6816.27	6795.08	6986.7		538.8	0.36048	0.36941	0.36395	0.36395	0.36701	0.36401	0.36626	538.8	0.37231	0.36607	0.35676	0.35676	0.35885	0.35676	0.35884	538.8	0.4064	0.41151	0.40401	0.40401	0.40755	0.40401	0.40449
	538.5	7088.39	7035.55	6792.95	6809.48	6816.05	6794.18	6994.7		538.7	0.36445	0.36964	0.36395	0.36395	0.36712	0.36402	0.36637	538.7	0.37288	0.36654	0.35674	0.35674	0.3589	0.35674	0.35891	538.7	0.40305	0.41186	0.40401	0.40401	0.40766	0.40401	0.40451
	538.4	7237.75	7045.77	6792.31	6809.31	6816.17	6793.59	7003.63		538.6	0.37077	0.36988	0.36395	0.36395	0.36722	0.36402	0.36648	538.6	0.36083	0.36706	0.35672	0.35672	0.35894	0.35672	0.35899	538.6	0.40486	0.41225	0.40401	0.40401	0.40778	0.40401	0.40453
	538.3	7247.35	7056.41	6791.35	6808.83	6816.01	6792.67	7012.93		538.5	0.36924	0.37014	0.36394	0.36394	0.36732	0.36402	0.36659	538.5	0.37152	0.36766	0.35671	0.35671	0.35901	0.35671	0.35909	538.5	0.39689	0.41267	0.40401	0.40401	0.4079	0.40401	0.40456
	538.2	7184.32	7067.84	6790.36	6808.35	6815.87	6791.74	7022.95		538.4	0.36437	0.37045	0.36393	0.36393	0.36742	0.36401	0.36672	538.4	0.36824	0.3683	0.35669	0.35669	0.35907	0.35669	0.35919	538.4	0.40534	0.41316	0.40402	0.40402	0.40805	0.40402	0.4046
	538.1	7178.27	7080.3	6789.5	6808.03	6815.9	6790.95	7033.92		538.3	0.37057	0.37082	0.36393	0.36393	0.36754	0.36401	0.36686	538.3	0.37093	0.36904	0.35668	0.35668	0.35913	0.35668	0.3593	538.3	0.41432	0.41367	0.40402	0.40402	0.40818	0.40402	0.40463
	538	7452.26	7093.73	6788.66	6807.75	6815.99	6790.17	7045.8		538.2	0.36734	0.37127	0.36392	0.36392	0.36765	0.364	0.36699	538.2	0.36885	0.36988	0.35666	0.35666	0.3592	0.35666	0.35942	538.2	0.40639	0.41424	0.404	0.404	0.40831	0.404	0.40464
	537.9	7213.38	7107.64	6787.22	6806.89	6815.54	6788.8	7058.07		538.1	0.36807	0.37183	0.36391	0.36391	0.36778	0.364	0.36715	538.1	0.36938	0.37087	0.35664	0.35664	0.35927	0.35664	0.35955	538.1	0.41477	0.4149	0.40399	0.40399	0.40846	0.40399	0.40467
	537.8	7055.39	7123.25	6786.3	6806.58	6815.66	6787.94	7071.96		538	0.37446	0.37256	0.36391	0.36391	0.36791	0.364	0.36732	538	0.37056	0.37204	0.35662	0.35662	0.35935	0.35662	0.35969	538	0.41925	0.41566	0.40397	0.40397	0.4086	0.40397	0.40468
	537.7	7211.26	7140.48	6785.71	6806.63	6816.17	6787.44	7087.38		537.9	0.36585	0.3735	0.36389	0.36389	0.36804	0.36398	0.36749	537.9	0.37739	0.37344	0.3566	0.3566	0.35943	0.3566	0.35984	537.9	0.41073	0.41655	0.40394	0.40394	0.40874	0.40394	0.4047
	537.6	7396.12	7158.83	6784.79	6806.38	6816.41	6786.6	7103.82		537.8	0.37441	0.37477	0.36388	0.36388	0.36819	0.36398	0.3677	537.8	0.37611	0.37514	0.35657	0.35657	0.35951	0.35657	0.36	537.8	0.4181	0.41766	0.40393	0.40393	0.40891	0.40393	0.40473
	537.5	7269.32	7178.35	6783.47	6805.75	6816.31	6785.36	7121.32		537.7	0.37828	0.37643	0.36386	0.36386	0.36834	0.36397	0.3679	537.7	0.37676	0.37725	0.35655	0.35655	0.35959	0.35655	0.36018	537.7	0.41485	0.419	0.4039	0.4039	0.40907	0.4039	0.40475
	537.4	7260.43	7199.9	6782.41	6805.44	6816.56	6784.4	7140.74		537.6	0.3787	0.37863	0.36384	0.36384	0.36849	0.36395	0.36813	537.6	0.37299	0.37987	0.35652	0.35652	0.35968	0.35652	0.36037	537.6	0.42505	0.42069	0.40388	0.40388	0.40925	0.40388	0.40478
	537.3	7309.96	7223.45	6781.38	6805.17	6816.9	6783.47	7162.03		537.5	0.38664	0.38152	0.36381	0.36381	0.36865	0.36393	0.36837	537.5	0.37551	0.38313	0.35649	0.35649	0.35978	0.35649	0.36059	537.5	0.43016	0.42281	0.40384	0.40384	0.40942	0.40384	0.40479
	537.2	7415.06	7249.05	6780.23	6804.84	6817.21	6782.44	7185.25		537.4	0.3883	0.38526	0.36377	0.36377	0.3688	0.36389	0.36862	537.4	0.38355	0.38719	0.35647	0.35647	0.35989	0.35647	0.36083	537.4	0.42354	0.42549	0.40379	0.40379	0.40959	0.40379	0.4048
	537.1	7338.03	7276.88	6778.85	6804.31	6817.39	6781.18	7210.55		537.3	0.40049	0.39004	0.36373	0.36373	0.36897	0.36385	0.3689	537.3	0.39285	0.39221	0.35643	0.35643	0.35999	0.35643	0.36108	537.3	0.43009	0.42889	0.40375	0.40375	0.4098	0.40375	0.40483
	537	7433.35	7307.59	6777.64	6804	6817.83	6780.1	7238.58		537.2	0.40217	0.39604	0.36366	0.36366	0.36912	0.3638	0.36919	537.2	0.40599	0.39835	0.35638	0.35638	0.36009	0.35638	0.36136	537.2	0.43625	0.43316	0.40369	0.40369	0.41	0.40369	0.40486
	536.9	7499.78	7341.16	6776.22	6803.52	6818.17	6778.82	7269.3		537.1	0.40573	0.40345	0.36359	0.36359	0.36929	0.36373	0.36952	537.1	0.40022	0.4058	0.35631	0.35631	0.36018	0.35631	0.36164	537.1	0.44926	0.43845	0.40363	0.40363	0.41021	0.40363	0.40488
	536.8	7526.86	7378.05	6774.65	6802.95	6818.48	6777.4	7303.16		537	0.41101	0.4124	0.36352	0.36352	0.36946	0.36367	0.36988	537	0.41014	0.41471	0.35625	0.35625	0.36029	0.35625	0.36198	537	0.44672	0.44493	0.40354	0.40354	0.41041	0.40354	0.40488
	536.7	7649.71	7418.73	6773.02	6802.38	6818.85	6775.94	7340.62		536.9	0.42756	0.42298	0.36343	0.36343	0.36965	0.36359	0.37028	536.9	0.4228	0.4252	0.35617	0.35617	0.3604	0.35617	0.36234	536.9	0.46707	0.45276	0.40346	0.40346	0.41063	0.40346	0.40491
	536.6	7460.94	7463.56	6771.12	6801.59	6819.1	6774.22	7382.01		536.8	0.44822	0.43518	0.36332	0.36332	0.36982	0.36349	0.37071	536.8	0.44545	0.43734	0.35608	0.35608	0.3605	0.35608	0.36274	536.8	0.45835	0.462	0.40333	0.40333	0.41083	0.40333	0.4049
	536.5	7678.25	7513.73	6769.62	6801.27	6819.9	6772.93	7428.5		536.7	0.46081	0.44889	0.36317	0.36317	0.36997	0.36334	0.37116	536.7	0.46478	0.45108	0.35595	0.35595	0.36058	0.35595	0.36317	536.7	0.46936	0.47272	0.40322	0.40322	0.41108	0.40322	0.40492
	536.4	7681.91	7569.04	6767.65	6800.54	6820.39	6771.19	7479.88		536.6	0.47361	0.46393	0.36299	0.36299	0.37013	0.36318	0.37167	536.6	0.481	0.46634	0.3558	0.3558	0.36065	0.3558	0.36364	536.6	0.49142	0.48486	0.40309	0.40309	0.41133	0.40309	0.40494
	536.3	7653.49	7630.76	6765.67	6799.88	6821.06	6769.47	7537.36		536.5	0.48599	0.47996	0.36279	0.36279	0.37028	0.36299	0.37224	536.5	0.49024	0.48291	0.35563	0.35563	0.36071	0.35563	0.36417	536.5	0.51193	0.49822	0.40292	0.40292	0.41156	0.40292	0.40494
	536.2	7696.8	7699.73	6763.74	6799.35	6821.98	6767.85	7601.78		536.4	0.50398	0.49653	0.36257	0.36257	0.37044	0.36279	0.3729	536.4	0.51006	0.50046	0.35544	0.35544	0.36078	0.35544	0.36478	536.4	0.51643	0.51254	0.40271	0.40271	0.41178	0.40271	0.40492
	536.1	7784.74	7776.9	6761.72	6798.82	6823.03	6766.22	7674		536.3	0.53159	0.51309	0.36232	0.36232	0.37059	0.36255	0.37364	536.3	0.52773	0.51851	0.35522	0.35522	0.36084	0.35522	0.36548	536.3	0.52512	0.52745	0.40248	0.40248	0.41203	0.40248	0.40493
	536	7941.18	7863.19	6759.5	6798.18	6824.13	6764.53	7754.86		536.2	0.54494	0.529	0.36202	0.36202	0.37073	0.36226	0.37448	536.2	0.54204	0.53643	0.35498	0.35498	0.36089	0.35498	0.36628	536.2	0.53671	0.54238	0.40224	0.40224	0.41229	0.40224	0.40495
	535.9	7955.35	7959.81	6756.94	6797.3	6825.16	6762.75	7845.42		536.1	0.55206	0.54366	0.36169	0.36169	0.37088	0.36196	0.37547	536.1	0.56365	0.55348	0.35472	0.35472	0.36095	0.35472	0.36723	536.1	0.56109	0.55664	0.40198	0.40198	0.41258	0.40198	0.40501
	535.8	8097.22	8068.65	6754.34	6796.5	6826.46	6761.43	7947.3		536	0.55872	0.55643	0.36135	0.36135	0.37105	0.36164	0.37665	536	0.58444	0.56874	0.35442	0.35442	0.36101	0.35443	0.36835	536	0.56696	0.56937	0.40166	0.40167	0.41286	0.40167	0.4051
	535.7	8230.6	8191.04	6751.43	6795.5	6827.78	6760.68	8061.37		535.9	0.57201	0.56679	0.361	0.361	0.37126	0.36131	0.37807	535.9	0.59132	0.58127	0.3541	0.3541	0.36106	0.35411	0.36967	535.9	0.57173	0.57977	0.40134	0.40135	0.41318	0.40135	0.40531
	535.6	8315.91	8329.18	6748.23	6794.34	6829.19	6761.25	8189.07		535.8	0.58358	0.57435	0.36062	0.36062	0.37149	0.36096	0.37977	535.8	0.60365	0.59025	0.35377	0.35377	0.36114	0.35379	0.37126	535.8	0.57902	0.58705	0.40101	0.40101	0.41354	0.40102	0.40571
	535.5	8448.57	8485.4	6744.82	6793.13	6830.83	6764.46	8331.46		535.7	0.5755	0.57886	0.36022	0.36022	0.37176	0.36059	0.38181	535.7	0.59405	0.59506	0.35342	0.35342	0.36124	0.35347	0.3732	535.7	0.59687	0.59069	0.40066	0.40067	0.41395	0.40069	0.40643
	535.4	8529.99	8662.51	6741.13	6791.78	6832.67	6772.19	8489.26		535.6	0.5775	0.58036	0.35983	0.35984	0.3721	0.36026	0.38431	535.6	0.59313	0.5956	0.35308	0.35309	0.36139	0.3532	0.37558	535.6	0.59636	0.59066	0.40027	0.4003	0.4144	0.40035	0.40765
	535.3	8702.05	8864.04	6737.25	6790.42	6834.89	6787.67	8662.82		535.5	0.58279	0.57906	0.35944	0.35945	0.3725	0.35994	0.38736	535.5	0.59317	0.59224	0.35274	0.35276	0.36159	0.35298	0.37851	535.5	0.59418	0.58754	0.39988	0.39993	0.41493	0.40005	0.40967
	535.2	8761.39	9093.35	6732.99	6788.88	6837.39	6815.29	8850.77		535.4	0.57966	0.5754	0.35904	0.35905	0.37297	0.35966	0.39106	535.4	0.57854	0.58583	0.35241	0.35244	0.36184	0.35288	0.38209	535.4	0.57394	0.58242	0.3995	0.39957	0.41555	0.39985	0.41289
	535.1	9138.65	9355.14	6728.6	6787.4	6840.55	6861.92	9051.05		535.3	0.56643	0.57003	0.35865	0.35866	0.37354	0.35947	0.39559	535.3	0.55967	0.57756	0.35209	0.35214	0.36217	0.353	0.38653	535.3	0.5657	0.57673	0.39916	0.39926	0.41632	0.39986	0.41776
	535	9517.86	9652.75	6723.37	6785.33	6843.89	6935.65	9257.99		535.2	0.55114	0.56383	0.35828	0.3583	0.37423	0.35948	0.40109	535.2	0.54949	0.56877	0.3518	0.35187	0.36259	0.35348	0.39199	535.2	0.57086	0.57195	0.39883	0.39899	0.41721	0.40019	0.42469
	534.9	9970.04	9990.47	6717.31	6782.68	6847.7	7047.74	9464.28		535.1	0.54809	0.55775	0.35793	0.35797	0.37507	0.35983	0.40774	535.1	0.54781	0.56077	0.35152	0.35164	0.36311	0.35452	0.39866	535.1	0.56983	0.56947	0.3985	0.39873	0.41823	0.40103	0.434
	534.8	10486.6	10371.8	6710.26	6779.33	6852.27	7211.5	9659.51		535	0.53769	0.5528	0.35759	0.35765	0.37604	0.36073	0.41561	535	0.53423	0.55486	0.35125	0.35142	0.36373	0.35641	0.4067	535	0.57302	0.57045	0.39816	0.39851	0.41939	0.4027	0.44578
	534.7	10688.1	10798.7	6702.07	6775.17	6858.18	7441.17	9830.38		534.9	0.54211	0.55	0.35727	0.35736	0.37719	0.36253	0.4247	534.9	0.54634	0.55216	0.35099	0.35126	0.36448	0.35958	0.41616	534.9	0.56896	0.57566	0.39782	0.39833	0.42073	0.40566	0.45974
	534.6	11441	11273.4	6693.43	6770.94	6867.16	7751.95	9963.63		534.8	0.54009	0.55014	0.35694	0.35709	0.37851	0.36574	0.43469	534.8	0.5506	0.55348	0.35072	0.35113	0.36536	0.36451	0.4268	534.8	0.57921	0.58543	0.39748	0.39824	0.42228	0.41054	0.47513
	534.5	11843.6	11794.3	6683.13	6765.48	6879.63	8153.81	10044.8		534.7	0.54439	0.5537	0.35661	0.35685	0.38005	0.37104	0.44486	534.7	0.53996	0.55915	0.35044	0.35105	0.36641	0.37181	0.4379	534.7	0.59292	0.59945	0.39712	0.39823	0.42405	0.41804	0.49056
	534.4	12375.3	12361.4	6671.94	6759.66	6898.69	8653.68	10065.2		534.6	0.55369	0.56067	0.35628	0.35664	0.38186	0.37925	0.45395	534.6	0.5706	0.56874	0.35017	0.35109	0.36771	0.38217	0.44811	534.6	0.60507	0.61693	0.39674	0.39833	0.42607	0.42902	0.50413
	534.3	12963.6	12972.3	6659.58	6753.31	6927.44	9249.11	10021.2		534.5	0.56279	0.57056	0.35592	0.35649	0.38397	0.39127	0.46028	534.5	0.57048	0.58103	0.34986	0.3512	0.36929	0.39611	0.45538	534.5	0.63306	0.6365	0.39633	0.39858	0.4284	0.4443	0.51352
	534.2	13683.4	13620.6	6645.91	6746.45	6970.32	9925.48	9916.04		534.4	0.59015	0.58294	0.35555	0.35641	0.38647	0.40794	0.46235	534.4	0.58788	0.59477	0.34955	0.35148	0.3713	0.41409	0.45787	534.4	0.65237	0.65682	0.39586	0.39903	0.43108	0.46451	0.51661
	534.1	14569.8	14296.1	6630.65	6739.06	7033.23	10656.9	9758.86		534.3	0.60244	0.59788	0.35513	0.35641	0.38947	0.42981	0.45949	534.3	0.61427	0.6094	0.34922	0.35197	0.37389	0.43618	0.45474	534.3	0.67257	0.67739	0.39536	0.39976	0.43421	0.48996	0.51255
	534	15149.7	14980.2	6613.44	6731.12	7123.5	11403.4	9562.57		534.2	0.62714	0.6162	0.35469	0.35658	0.39315	0.45692	0.45236	534.2	0.64102	0.62549	0.34885	0.35273	0.37727	0.46197	0.44678	534.2	0.71304	0.69883	0.39481	0.40085	0.4379	0.52034	0.5022
	533.9	15817.9	15649.4	6594.93	6723.79	7251.22	12117.2	9341.9		534.1	0.64858	0.63885	0.3542	0.35695	0.39773	0.48856	0.44245	534.1	0.65807	0.64426	0.34844	0.35384	0.38173	0.49054	0.4359	534.1	0.7333	0.72229	0.39419	0.40237	0.44226	0.5546	0.48762
	533.8	16543.2	16274.1	6574.93	6717.63	7427.1	12744.8	9109.42		534	0.67557	0.66607	0.35368	0.35762	0.4035	0.52308	0.43142	534	0.68591	0.66643	0.348	0.35543	0.38766	0.52034	0.42408	534	0.7624	0.74837	0.39352	0.4045	0.44749	0.59091	0.47116
	533.7	16872.8	16823.5	6553.32	6713.51	7662.22	13232.1	8875.64		533.9	0.69218	0.69696	0.3531	0.35868	0.41086	0.558	0.42053	533.9	0.70162	0.69179	0.34753	0.3576	0.3955	0.54933	0.4127	533.9	0.77899	0.77663	0.3928	0.40735	0.45382	0.6267	0.45472
	533.6	17162.9	17273.9	6530.94	6713.73	7968.91	13535.5	8648.6		533.8	0.73388	0.72956	0.35249	0.36027	0.42033	0.59018	0.41051	533.8	0.72548	0.71923	0.34703	0.36053	0.40579	0.5752	0.40248	533.8	0.81867	0.8057	0.39204	0.41111	0.46154	0.65896	0.43965
	533.5	17494.1	17610.7	6507.89	6720.24	8356.22	13624.5	8433.34		533.7	0.74816	0.76122	0.35181	0.3625	0.43243	0.61616	0.40162	533.7	0.74312	0.74716	0.3465	0.36437	0.41905	0.59558	0.39364	533.7	0.83248	0.83353	0.3912	0.41591	0.47093	0.68451	0.4267
	533.4	17766.7	17834.2	6484.07	6735.47	8830.1	13488.6	8232.2		533.6	0.77045	0.78964	0.3511	0.3656	0.44786	0.63292	0.39391	533.6	0.77168	0.77414	0.34595	0.36931	0.43585	0.60849	0.38614	533.6	0.84728	0.85827	0.39033	0.42198	0.48242	0.70073	0.41619
	533.3	17719.2	17959.9	6459.61	6762.71	9391.52	13138.4	8046.15		533.5	0.79775	0.8132	0.35035	0.36973	0.46724	0.63825	0.38728	533.5	0.79624	0.79914	0.34535	0.37551	0.45659	0.61253	0.37979	533.5	0.86877	0.87845	0.38944	0.4295	0.49644	0.70573	0.40803
	533.2	17820.6	18015.7	6435.19	6806.47	10033.8	12605.1	7875.96		533.4	0.82889	0.83167	0.34955	0.37508	0.49117	0.63137	0.38157	533.4	0.80508	0.82187	0.34472	0.38317	0.48157	0.60726	0.37441	533.4	0.87946	0.89369	0.3885	0.43864	0.51343	0.69889	0.40188
	533.1	17990.2	18034.9	6410.51	6871.08	10742.2	11932.8	7720.37		533.3	0.85447	0.84627	0.34869	0.38187	0.52011	0.61304	0.37661	533.3	0.83186	0.84281	0.34408	0.3925	0.51085	0.59315	0.36983	533.3	0.91571	0.90477	0.38753	0.44957	0.53386	0.68084	0.39732
	533	18171.4	18049.9	6385.4	6961.4	11491.1	11175.3	7578.29		533.2	0.86456	0.85934	0.34779	0.39028	0.55423	0.58548	0.37227	533.2	0.86841	0.86284	0.34339	0.40362	0.54402	0.57156	0.36589	533.2	0.90752	0.91349	0.38649	0.46237	0.55803	0.65341	0.39387
	532.9	18323.8	18084.8	6359.85	7082.94	12247	10386.1	7448.33		533.1	0.88501	0.87377	0.34687	0.40054	0.59334	0.55176	0.36845	533.1	0.88808	0.88317	0.34266	0.41664	0.58032	0.54445	0.36243	533.1	0.93007	0.92249	0.38547	0.47723	0.58619	0.61937	0.39125
	532.8	18062.5	18150.2	6333.9	7241.35	12967.8	9613.48	7329.21		533	0.90985	0.89201	0.3459	0.41274	0.63645	0.51531	0.36505	533	0.90507	0.90471	0.34189	0.43164	0.61839	0.51423	0.35939	533	0.95759	0.9342	0.3844	0.49407	0.61791	0.58179	0.38911
	532.7	18108.3	18239.7	6308.48	7442.23	13604.2	8898.01	7220.7		532.9	0.93153	0.91526	0.34489	0.42695	0.68167	0.47925	0.36197	532.9	0.9404	0.9277	0.3411	0.44862	0.65625	0.48321	0.35667	532.9	0.97869	0.95019	0.38327	0.51286	0.65201	0.54369	0.38724
	532.6	18201.2	18329.6	6282.89	7689.03	14103.8	8264.63	7120.89		532.8	0.95515	0.94262	0.34384	0.44318	0.72569	0.44608	0.35915	532.8	0.95414	0.95129	0.34026	0.4675	0.69117	0.45338	0.35418	532.8	0.99429	0.9703	0.3821	0.53347	0.68603	0.50763	0.38554
	532.5	18235.9	18385.5	6257.05	7983.29	14416.9	7727.72	7028.7		532.7	0.95998	0.97062	0.34275	0.46131	0.76356	0.41743	0.35653	532.7	0.96269	0.9734	0.3394	0.48808	0.71976	0.42636	0.35192	532.7	1.01091	0.99197	0.3809	0.55569	0.71586	0.4755	0.38393
	532.4	18304.5	18372.7	6231.08	8324.75	14508.3	7289.6	6943.3		532.6	0.98302	0.9938	0.34165	0.48117	0.7894	0.39403	0.35411	532.6	0.98099	0.9911	0.33853	0.51013	0.73851	0.40306	0.34983	532.6	1.00585	1.01074	0.37966	0.57919	0.73639	0.44831	0.38237
	532.3	18138.9	18267.5	6204.9	8709.87	14364.6	6943.99	6863.75		532.5	1	1.00649	0.3405	0.50237	0.79794	0.37584	0.35182	532.5	1	1.00146	0.33763	0.53321	0.74452	0.38387	0.34788	532.5	1	1.02187	0.37843	0.60358	0.74303	0.42641	0.38088
	532.2	17857.7	18064	6179.02	9131.27	13999.6	6680.27	6789.89		532.4	0.98891	1.00554	0.33932	0.52448	0.78708	0.36229	0.34965	532.4	0.99663	1.00277	0.3367	0.55687	0.73668	0.3687	0.34604	532.4	1.00011	1.02268	0.37721	0.62837	0.73394	0.4095	0.37943
	532.1	17775.6	17771.7	6153.7	9578.35	13449.1	6484.13	6721.28		532.3	0.98372	0.99169	0.33816	0.54699	0.75897	0.35258	0.34761	532.3	0.99954	0.99516	0.33577	0.58056	0.71614	0.35715	0.34432	532.3	1.01264	1.01378	0.37599	0.65296	0.71095	0.39691	0.37801
	532	17507.3	17408.9	6128.5	10034.6	12762	6340.79	6656.99		532.2	0.96896	0.96855	0.337	0.56922	0.71885	0.3458	0.34568	532.2	0.98495	0.98023	0.33484	0.6036	0.68575	0.34863	0.34268	532.2	0.99237	0.99826	0.37474	0.67667	0.67866	0.3878	0.37659
	531.9	17297.5	16994.9	6103.83	10481.3	11991	6237.16	6596.91		532.1	0.93698	0.94051	0.33587	0.59047	0.67264	0.34113	0.34387	532.1	0.96014	0.96021	0.33393	0.62538	0.64908	0.34252	0.34115	532.1	0.9728	0.97982	0.37353	0.69892	0.64226	0.38137	0.37522
	531.8	16906.6	16544.2	6079.56	10895.8	11184.8	6161.86	6540.48		532	0.92298	0.91108	0.33479	0.61	0.62534	0.33793	0.34218	532	0.9434	0.93718	0.33306	0.64518	0.60955	0.33822	0.33972	532	0.95326	0.9611	0.37235	0.719	0.60585	0.37689	0.37391
	531.7	16451.2	16065.8	6056.08	11252.5	10387.3	6106.5	6487.77		531.9	0.89345	0.88226	0.33374	0.62704	0.58021	0.33564	0.34059	531.9	0.92366	0.91266	0.3322	0.66232	0.56987	0.3352	0.33837	531.9	0.93964	0.94334	0.37121	0.73628	0.57192	0.37374	0.37266
	531.6	15631.3	15560.4	6033.55	11526.2	9631.71	6064.6	6438.55		531.8	0.86633	0.85495	0.33274	0.64094	0.53918	0.33395	0.3391	531.8	0.88591	0.88759	0.33137	0.67622	0.532	0.33305	0.3371	531.8	0.90451	0.92666	0.37009	0.75018	0.54163	0.37145	0.37143
	531.5	14948.3	15025.9	6012.73	11694	8944.26	6032.37	6393.38		531.7	0.83548	0.82925	0.33179	0.65109	0.5032	0.33261	0.33771	531.7	0.85299	0.86255	0.33059	0.68635	0.49737	0.3315	0.33593	531.7	0.89195	0.91064	0.36904	0.76022	0.51537	0.36974	0.37029
	531.4	14577.5	14457	5993.36	11739.6	8339.39	6006.39	6351.69		531.6	0.8102	0.8048	0.33089	0.65704	0.4725	0.3315	0.33642	531.6	0.82833	0.83767	0.32986	0.69234	0.46672	0.33034	0.33484	531.6	0.86842	0.89449	0.36801	0.76601	0.49294	0.36836	0.36918
	531.3	13737.9	13851.1	5974.75	11656	7822.81	5984	6312.59		531.5	0.77873	0.78105	0.33003	0.6585	0.44691	0.33052	0.3352	531.5	0.81443	0.81293	0.32916	0.6939	0.4404	0.3294	0.33382	531.5	0.85346	0.87752	0.36703	0.76732	0.47403	0.3672	0.36812
	531.2	12974.9	13214.2	5957.92	11450.4	7395.66	5965	6276.93		531.4	0.75528	0.75741	0.32922	0.65538	0.42598	0.32965	0.33408	531.4	0.77439	0.7881	0.32848	0.69096	0.41838	0.3286	0.33284	531.4	0.84209	0.85911	0.36607	0.76407	0.45816	0.36615	0.36709
	531.1	12359.6	12555.1	5942.7	11138.9	7051.43	5948.51	6244.36		531.3	0.72782	0.73331	0.32846	0.64776	0.40908	0.32884	0.33302	531.3	0.75357	0.76296	0.32786	0.68362	0.4004	0.32791	0.33195	531.3	0.84567	0.83881	0.36514	0.75632	0.44486	0.36517	0.36609
	531	11840.6	11887.5	5928.79	10744.8	6780.82	5933.81	6214.44		531.2	0.7098	0.70842	0.32775	0.63595	0.39559	0.32809	0.33203	531.2	0.72887	0.73727	0.32726	0.67211	0.38601	0.32729	0.33111	531.2	0.82232	0.8164	0.36419	0.74428	0.4337	0.36421	0.36509
	530.9	11085.2	11225.1	5915.97	10293.5	6572.27	5920.47	6186.82		531.1	0.67783	0.68248	0.32706	0.62037	0.38483	0.32738	0.33111	531.1	0.71496	0.71085	0.3267	0.65682	0.37467	0.32671	0.33033	531.1	0.80564	0.79188	0.36329	0.72837	0.42432	0.3633	0.36414
	530.8	10230.8	10581.8	5904.76	9810.57	6414.75	5908.87	6161.9		531	0.65965	0.65557	0.32644	0.60165	0.37626	0.32672	0.33025	531	0.6889	0.68369	0.32615	0.63828	0.36581	0.32616	0.32958	531	0.78458	0.76542	0.36243	0.70908	0.4164	0.36243	0.36322
	530.7	9843.16	9970.47	5895.38	9319.74	6297.91	5899.18	6139.79		530.9	0.62761	0.62784	0.32584	0.58044	0.36936	0.32611	0.32945	530.9	0.66888	0.65586	0.32565	0.61709	0.35894	0.32565	0.32889	530.9	0.77203	0.73732	0.3616	0.68699	0.40966	0.3616	0.36235
	530.6	9396.97	9399.27	5886.82	8838.79	6211.19	5890.36	6119.41		530.8	0.61451	0.59964	0.3253	0.55752	0.36376	0.32555	0.32872	530.8	0.63537	0.62756	0.32517	0.59393	0.35359	0.32517	0.32823	530.8	0.73101	0.70797	0.36079	0.66273	0.40388	0.36079	0.3615
	530.5	9003.49	8876.64	5879.21	8383.92	6147.04	5882.52	6100.79		530.7	0.5862	0.57143	0.32478	0.53362	0.35912	0.32501	0.32802	530.7	0.60162	0.59915	0.32473	0.56951	0.3494	0.32473	0.32764	530.7	0.70733	0.67795	0.36006	0.63704	0.39891	0.36006	0.36074
	530.4	8458.45	8407.28	5872.44	7966.11	6099.18	5875.54	6083.76		530.6	0.56078	0.54369	0.32432	0.50948	0.35524	0.32453	0.32739	530.6	0.58011	0.571	0.32434	0.54451	0.34609	0.32434	0.3271	530.6	0.6622	0.64772	0.35938	0.61053	0.39459	0.35938	0.36002
	530.3	8008.41	7994.01	5866.83	7592.86	6063.31	5869.75	6068.57		530.5	0.53993	0.51693	0.32389	0.48576	0.35194	0.32409	0.32682	530.5	0.55515	0.54353	0.32398	0.51957	0.34341	0.32398	0.32661	530.5	0.63706	0.6179	0.35879	0.58393	0.39086	0.35879	0.3594
	530.2	7699	7637.42	5862.19	7268.15	6035.91	5864.94	6054.98		530.4	0.51247	0.49158	0.32351	0.46303	0.34908	0.3237	0.32629	530.4	0.52834	0.51714	0.32366	0.49526	0.3412	0.32366	0.32616	530.4	0.60699	0.58891	0.35824	0.55777	0.38757	0.35824	0.35882
	530.1	7577.73	7334.92	5858.21	6991.81	6014.3	5860.81	6042.61		530.3	0.48835	0.468	0.32317	0.44173	0.34661	0.32335	0.32582	530.3	0.50176	0.49217	0.32337	0.47205	0.33934	0.32337	0.32575	530.3	0.58361	0.56121	0.35775	0.53253	0.38468	0.35775	0.3583
	530	7157.01	7082.82	5854.48	6761.79	5996.49	5856.94	6031.03		530.2	0.45738	0.44648	0.32287	0.42221	0.34444	0.32304	0.3254	530.2	0.48186	0.46898	0.32312	0.45036	0.33776	0.32312	0.32539	530.2	0.53856	0.53516	0.35731	0.50868	0.38211	0.35731	0.35783
	529.9	6991.18	6876.65	5851.65	6574.75	5982.04	5853.98	6020.84		530.1	0.44708	0.42718	0.32263	0.40469	0.34255	0.32279	0.32505	530.1	0.45388	0.44773	0.3229	0.43042	0.33639	0.3229	0.32507	530.1	0.50498	0.51106	0.35695	0.48653	0.37987	0.35695	0.35745
	529.8	6743.08	6710.08	5849.18	6425.1	5969.7	5851.39	6011.44		530	0.4133	0.41015	0.32241	0.38925	0.34086	0.32256	0.32472	530	0.42918	0.42862	0.32272	0.41247	0.3352	0.32272	0.32479	530	0.48876	0.48912	0.35666	0.46633	0.3779	0.35666	0.35714
	529.7	6571.97	6577.54	5847.24	6307.75	5959.2	5849.34	6002.98		529.9	0.39093	0.39541	0.32225	0.37592	0.33938	0.32239	0.32446	529.9	0.40992	0.41167	0.32257	0.39655	0.33416	0.32257	0.32455	529.9	0.46294	0.46938	0.3564	0.44816	0.37613	0.3564	0.35686
	529.6	6562.77	6472.89	5845.67	6216.91	5950.06	5847.67	5995.27		529.8	0.38594	0.38282	0.32212	0.36462	0.33808	0.32226	0.32424	529.8	0.38972	0.39686	0.32245	0.38267	0.33324	0.32245	0.32434	529.8	0.43764	0.45189	0.35619	0.43207	0.37457	0.35619	0.35663
	529.5	6475.93	6390.53	5844.12	6147.19	5941.75	5846.02	5987.93		529.7	0.37297	0.37223	0.32201	0.35518	0.3369	0.32214	0.32404	529.7	0.37716	0.38412	0.32235	0.37078	0.33243	0.32235	0.32417	529.7	0.41664	0.43662	0.35603	0.41807	0.37319	0.35603	0.35645
	529.4	6258.64	6325.84	5842.75	6094.15	5934.29	5844.56	5981.1		529.6	0.36616	0.36345	0.32192	0.34745	0.33585	0.32204	0.32387	529.6	0.36624	0.3733	0.32227	0.36073	0.3317	0.32227	0.32402	529.6	0.41055	0.42345	0.35591	0.40605	0.37196	0.35591	0.35632
	529.3	6151.99	6275.1	5841.85	6054.18	5927.85	5843.57	5975.03		529.5	0.35646	0.35625	0.32184	0.34121	0.3349	0.32195	0.32371	529.5	0.35578	0.36424	0.32221	0.35237	0.33106	0.32221	0.32389	529.5	0.41	0.41221	0.3558	0.39587	0.37085	0.3558	0.35619
	529.2	6070.68	6234.86	5841.17	6023.94	5922.14	5842.82	5969.48		529.4	0.34109	0.35044	0.32178	0.33627	0.33404	0.32189	0.32358	529.4	0.34991	0.35676	0.32217	0.34553	0.33047	0.32217	0.32378	529.4	0.38686	0.40273	0.3557	0.38734	0.36983	0.3557	0.35607
	529.1	6237.09	6202.46	5840.68	6000.86	5917.02	5842.25	5964.36		529.3	0.3415	0.3458	0.32174	0.33243	0.33328	0.32185	0.32347	529.3	0.34549	0.35064	0.32213	0.33999	0.32995	0.32213	0.32368	529.3	0.37793	0.39486	0.35564	0.38034	0.36894	0.35564	0.356
	529	6044.4	6175.43	5839.82	5982.51	5911.93	5841.32	5959.12		529.2	0.33736	0.34212	0.32171	0.32948	0.33258	0.32181	0.32337	529.2	0.33667	0.34569	0.32209	0.33559	0.32947	0.32209	0.32359	529.2	0.37257	0.38838	0.35559	0.37467	0.36813	0.35559	0.35594
	528.9	5894.61	6153.05	5839.37	5968.24	5907.59	5840.82	5954.52		529.1	0.33393	0.33922	0.32168	0.32725	0.33194	0.32178	0.32328	529.1	0.32896	0.34174	0.32207	0.33214	0.32904	0.32207	0.32351	529.1	0.36825	0.38308	0.35556	0.37011	0.3674	0.35556	0.35589
	528.8	5948.7	6134.15	5839.25	5956.93	5903.88	5840.64	5950.46		529	0.32789	0.33694	0.32166	0.3256	0.33136	0.32175	0.3232	529	0.32821	0.33862	0.32206	0.32948	0.32865	0.32206	0.32345	529	0.3682	0.37881	0.35554	0.36651	0.36673	0.35554	0.35586
	528.7	6071.55	6117.52	5839.02	5947.42	5900.32	5840.35	5946.48		528.9	0.32557	0.33516	0.32165	0.32439	0.33084	0.32173	0.32314	528.9	0.32847	0.33616	0.32206	0.32746	0.32829	0.32206	0.32339	528.9	0.36144	0.37536	0.35551	0.3637	0.36611	0.35551	0.35582
	528.6	5949.18	6102.46	5838.51	5939.05	5896.75	5839.79	5942.41		528.8	0.31631	0.33376	0.32164	0.32353	0.33035	0.32172	0.32308	528.8	0.33033	0.33423	0.32205	0.32593	0.32796	0.32205	0.32334	528.8	0.3647	0.37262	0.3555	0.36153	0.36555	0.3555	0.3558
	528.5	5874.16	6089.12	5838.27	5931.99	5893.66	5839.5	5938.79		528.7	0.32625	0.33267	0.32165	0.32293	0.32992	0.32173	0.32304	528.7	0.32318	0.33272	0.32204	0.32479	0.32765	0.32204	0.32328	528.7	0.35427	0.37043	0.35548	0.35988	0.36503	0.35548	0.35577
	528.4	6028.79	6077.12	5838.19	5925.91	5890.93	5839.37	5935.48		528.6	0.33417	0.33178	0.32164	0.3225	0.32951	0.32172	0.32298	528.6	0.32632	0.33155	0.32203	0.32396	0.32738	0.32203	0.32324	528.6	0.36563	0.3687	0.35548	0.35865	0.36456	0.35548	0.35576
	528.3	5989.58	6065.75	5837.78	5920.13	5888.05	5838.92	5931.99		528.5	0.32828	0.33104	0.32162	0.32218	0.32911	0.32169	0.32292	528.5	0.3223	0.33062	0.32203	0.32336	0.32711	0.32203	0.32319	528.5	0.35937	0.3673	0.35546	0.35772	0.3641	0.35546	0.35573
	528.2	5893.43	6055.31	5837.45	5914.96	5885.43	5838.55	5928.73		528.4	0.3237	0.33043	0.32161	0.32197	0.32874	0.32168	0.32286	528.4	0.3313	0.3299	0.32203	0.32294	0.32688	0.32203	0.32315	528.4	0.35707	0.3662	0.35546	0.35704	0.36369	0.35546	0.35572
	528.1	5833.01	6045.79	5837.33	5910.43	5883.16	5838.38	5925.81		528.3	0.32701	0.32993	0.3216	0.32184	0.32841	0.32167	0.32282	528.3	0.32296	0.3293	0.32201	0.32263	0.32664	0.32201	0.3231	528.3	0.35685	0.36531	0.35545	0.35656	0.36331	0.35545	0.3557
	528	5837.34	6037.06	5837.34	5906.41	5881.17	5838.36	5923.14		528.2	0.32864	0.32949	0.32159	0.32174	0.32809	0.32166	0.32277	528.2	0.31878	0.32883	0.32201	0.32242	0.32643	0.32201	0.32307	528.2	0.35729	0.36458	0.35545	0.35621	0.36295	0.35545	0.35569
	527.9	5798.42								528.1	0.32737	0.32909	0.32158	0.32167	0.3278	0.32164	0.32272	528.1	0.31291	0.32844	0.32202	0.32229	0.32624	0.32202	0.32304	528.1	0.35838	0.36398	0.35545	0.35596	0.36262	0.35545	0.35568
	527.8	5732.48								528	0.32157	0.32874	0.32157	0.32163	0.32752	0.32163	0.32267	528	0.32203	0.32812	0.32203	0.32221	0.32607	0.32203	0.32302	528	0.35544	0.36347	0.35544	0.35579	0.3623	0.35544	0.35567
	527.7	5886.34								527.9	0.31363							527.9	0.32554							527.9	0.35255
	527.6	5812.79								527.8	0.3194							527.8	0.32775							527.8	0.3603
	527.5	5862.33								527.7	0.32368							527.7	0.3214							527.7	0.36296
	527.4	5940.18								527.6	0.31233							527.6	0.32007							527.6	0.35944
	527.3	6103.03								527.5	0.32273							527.5	0.31901							527.5	0.35787
	527.2	5860.76								527.4	0.31803							527.4	0.32142							527.4	0.36541
	527.1	5792.53								527.3	0.31768							527.3	0.31579							527.3	0.35772
	527	5809.03								527.2	0.32875							527.2	0.32212							527.2	0.3578
	526.9	5938.37								527.1	0.32095							527.1	0.31903							527.1	0.35331
	526.8	5919.88								527	0.32672							527	0.32429							527	0.34858
	526.7	5849.38								526.9	0.32493							526.9	0.31647							526.9	0.34549
	526.6	5669.68								526.8	0.32117							526.8	0.32249							526.8	0.34623
	526.5	5820.64								526.7	0.32248							526.7	0.31698							526.7	0.35163
	526.4	5993.07								526.6	0.32073							526.6	0.3144							526.6	0.3515
	526.3	5928.66								526.5	0.32266							526.5	0.32058							526.5	0.35963
	526.2	5837.08								526.4	0.32716							526.4	0.31785							526.4	0.34925
	526.1	5977.36								526.3	0.31906							526.3	0.31983							526.3	0.3535
	526	6087.3								526.2	0.32835							526.2	0.32558							526.2	0.3527
	525.9	6142.37								526.1	0.32203							526.1	0.32283							526.1	0.34293
	525.8	5892.45								526	0.32121							526	0.3211							526	0.34784
	525.7	5905.17								525.9	0.32291							525.9	0.32439							525.9	0.34996
	525.6	5862.82								525.8	0.32032							525.8	0.31583							525.8	0.35469
	525.5	5873.88								525.7	0.31879							525.7	0.3082							525.7	0.35698
	525.4	5962.58								525.6	0.31725							525.6	0.31565							525.6	0.36071
	525.3	5871.87								525.5	0.31347							525.5	0.31613							525.5	0.35808

## Sheet: Fig. 4c
in-situ ATR-FTIR data	636.886	67.0088	636.886	65.0178	636.886	65.0178	636.886	66.2396	636.886	64.888	636.886	64.1145	636.886	46.8404	636.886	53.4165
	637.368	66.9855	637.368	64.8998	637.368	64.8998	637.368	66.1691	637.368	64.7571	637.368	64.0514	637.368	46.7455	637.368	53.3827
	637.851	66.9624	637.851	64.7834	637.851	64.7834	637.851	66.0994	637.851	64.6277	637.851	63.989	637.851	46.6518	637.851	53.3493
	638.333	66.9396	638.333	64.6686	638.333	64.6686	638.333	66.0304	638.333	64.5	638.333	63.9271	638.333	46.5593	638.333	53.3164
	638.815	66.917	638.815	64.5554	638.815	64.5554	638.815	65.9621	638.815	64.3739	638.815	63.8659	638.815	46.468	638.815	53.2839
	639.297	66.8946	639.297	64.4438	639.297	64.4438	639.297	65.8947	639.297	64.2494	639.297	63.8053	639.297	46.3779	639.297	53.2519
	639.779	66.8725	639.779	64.3338	639.779	64.3338	639.779	65.8279	639.779	64.1266	639.779	63.7452	639.779	46.289	639.779	53.2204
	640.261	66.8507	640.261	64.2254	640.261	64.2254	640.261	65.762	640.261	64.0054	640.261	63.6858	640.261	46.2012	640.261	53.1893
	640.743	66.829	640.743	64.1185	640.743	64.1185	640.743	65.6967	640.743	63.8858	640.743	63.627	640.743	46.1146	640.743	53.1587
	641.225	66.8076	641.225	64.0133	641.225	64.0133	641.225	65.6323	641.225	63.7679	641.225	63.5687	641.225	46.0292	641.225	53.1285
	641.707	66.7865	641.707	63.9097	641.707	63.9097	641.707	65.5685	641.707	63.6515	641.707	63.5111	641.707	45.945	641.707	53.0988
	642.19	66.7656	642.19	63.8076	642.19	63.8076	642.19	65.5056	642.19	63.5368	642.19	63.4541	642.19	45.862	642.19	53.0696
	642.672	66.7449	642.672	63.7072	642.672	63.7072	642.672	65.4433	642.672	63.4238	642.672	63.3977	642.672	45.7801	642.672	53.0408
	643.154	66.7245	643.154	63.6083	643.154	63.6083	643.154	65.3819	643.154	63.3123	643.154	63.3419	643.154	45.6995	643.154	53.0125
	643.636	66.7043	643.636	63.5111	643.636	63.5111	643.636	65.3212	643.636	63.2025	643.636	63.2867	643.636	45.62	643.636	52.9847
	644.118	66.6844	644.118	63.4154	644.118	63.4154	644.118	65.2612	644.118	63.0943	644.118	63.2321	644.118	45.5417	644.118	52.9573
	644.6	66.6647	644.6	63.3214	644.6	63.3214	644.6	65.202	644.6	62.9877	644.6	63.1781	644.6	45.4646	644.6	52.9303
	645.082	66.6452	645.082	63.2289	645.082	63.2289	645.082	65.1435	645.082	62.8828	645.082	63.1247	645.082	45.3887	645.082	52.9038
	645.564	66.626	645.564	63.138	645.564	63.138	645.564	65.0858	645.564	62.7795	645.564	63.0719	645.564	45.3139	645.564	52.8778
	646.047	66.607	646.047	63.0487	646.047	63.0487	646.047	65.0288	646.047	62.6778	646.047	63.0197	646.047	45.2403	646.047	52.8523
	646.529	66.5883	646.529	62.961	646.529	62.961	646.529	64.9726	646.529	62.5778	646.529	62.9681	646.529	45.168	646.529	52.8272
	647.011	66.5698	647.011	62.8749	647.011	62.8749	647.011	64.9171	647.011	62.4794	647.011	62.9171	647.011	45.0968	647.011	52.8025
	647.493	66.5516	647.493	62.7905	647.493	62.7905	647.493	64.8624	647.493	62.3826	647.493	62.8667	647.493	45.0267	647.493	52.7784
	647.975	66.5336	647.975	62.7076	647.975	62.7076	647.975	64.8085	647.975	62.2874	647.975	62.8169	647.975	44.9579	647.975	52.7547
	648.457	66.5158	648.457	62.6263	648.457	62.6263	648.457	64.7553	648.457	62.1939	648.457	62.7677	648.457	44.8903	648.457	52.7314
	648.939	66.4983	648.939	62.5466	648.939	62.5466	648.939	64.7028	648.939	62.102	648.939	62.7192	648.939	44.8238	648.939	52.7086
	649.421	66.481	649.421	62.4684	649.421	62.4684	649.421	64.6511	649.421	62.0117	649.421	62.6712	649.421	44.7585	649.421	52.6863
	649.904	66.464	649.904	62.3919	649.904	62.3919	649.904	64.6001	649.904	61.923	649.904	62.6238	649.904	44.6944	649.904	52.6644
	650.386	66.4472	650.386	62.317	650.386	62.317	650.386	64.5499	650.386	61.836	650.386	62.577	650.386	44.6315	650.386	52.643
	650.868	66.4306	650.868	62.2437	650.868	62.2437	650.868	64.5005	650.868	61.7506	650.868	62.5309	650.868	44.5698	650.868	52.6221
	651.35	66.4143	651.35	62.1719	651.35	62.1719	651.35	64.4518	651.35	61.6668	651.35	62.4853	651.35	44.5092	651.35	52.6016
	651.832	66.3982	651.832	62.1018	651.832	62.1018	651.832	64.4038	651.832	61.5847	651.832	62.4404	651.832	44.4499	651.832	52.5815
	652.314	66.3824	652.314	62.0333	652.314	62.0333	652.314	64.3566	652.314	61.5041	652.314	62.396	652.314	44.3917	652.314	52.562
	652.796	66.3668	652.796	61.9663	652.796	61.9663	652.796	64.3101	652.796	61.4252	652.796	62.3523	652.796	44.3347	652.796	52.5428
	653.278	66.3514	653.278	61.901	653.278	61.901	653.278	64.2644	653.278	61.348	653.278	62.3091	653.278	44.2788	653.278	52.5242
	653.761	66.3363	653.761	61.8372	653.761	61.8372	653.761	64.2195	653.761	61.2723	653.761	62.2666	653.761	44.2242	653.761	52.506
	654.243	66.3215	654.243	61.7751	654.243	61.7751	654.243	64.1753	654.243	61.1983	654.243	62.2246	654.243	44.1708	654.243	52.4883
	654.725	66.3068	654.725	61.7145	654.725	61.7145	654.725	64.1318	654.725	61.126	654.725	62.1833	654.725	44.1185	654.725	52.471
	655.207	66.2925	655.207	61.6555	655.207	61.6555	655.207	64.0891	655.207	61.0552	655.207	62.1425	655.207	44.0674	655.207	52.4542
	655.689	66.2783	655.689	61.5981	655.689	61.5981	655.689	64.0472	655.689	60.9861	655.689	62.1024	655.689	44.0175	655.689	52.4378
	656.171	66.2644	656.171	61.5424	656.171	61.5424	656.171	64.006	656.171	60.9186	656.171	62.0629	656.171	43.9688	656.171	52.422
	656.653	66.2508	656.653	61.4882	656.653	61.4882	656.653	63.9655	656.653	60.8527	656.653	62.0239	656.653	43.9212	656.653	52.4065
	657.135	66.2374	657.135	61.4356	657.135	61.4356	657.135	63.9258	657.135	60.7884	657.135	61.9856	657.135	43.8749	657.135	52.3916
	657.618	66.2242	657.618	61.3846	657.618	61.3846	657.618	63.8869	657.618	60.7258	657.618	61.9479	657.618	43.8297	657.618	52.377
	658.1	66.2113	658.1	61.3352	658.1	61.3352	658.1	63.8487	658.1	60.6649	658.1	61.9108	658.1	43.7857	658.1	52.363
	658.582	66.1986	658.582	61.2874	658.582	61.2874	658.582	63.8113	658.582	60.6055	658.582	61.8743	658.582	43.7429	658.582	52.3494
	659.064	66.1861	659.064	61.2412	659.064	61.2412	659.064	63.7746	659.064	60.5478	659.064	61.8383	659.064	43.7013	659.064	52.3363
	659.546	66.1739	659.546	61.1966	659.546	61.1966	659.546	63.7386	659.546	60.4916	659.546	61.803	659.546	43.6609	659.546	52.3236
	660.028	66.1619	660.028	61.1536	660.028	61.1536	660.028	63.7034	660.028	60.4372	660.028	61.7683	660.028	43.6216	660.028	52.3114
	660.51	66.1502	660.51	61.1122	660.51	61.1122	660.51	63.669	660.51	60.3843	660.51	61.7342	660.51	43.5835	660.51	52.2997
	660.992	66.1387	660.992	61.0723	660.992	61.0723	660.992	63.6353	660.992	60.3331	660.992	61.7007	660.992	43.5466	660.992	52.2884
	661.475	66.1275	661.475	61.0341	661.475	61.0341	661.475	63.6024	661.475	60.2835	661.475	61.6678	661.475	43.5109	661.475	52.2775
	661.957	66.1165	661.957	60.9975	661.957	60.9975	661.957	63.5702	661.957	60.2355	661.957	61.6355	661.957	43.4764	661.957	52.2672
	662.439	66.1057	662.439	60.9624	662.439	60.9624	662.439	63.5388	662.439	60.1892	662.439	61.6038	662.439	43.4431	662.439	52.2573
	662.921	66.0952	662.921	60.929	662.921	60.929	662.921	63.5081	662.921	60.1445	662.921	61.5727	662.921	43.4109	662.921	52.2478
	663.403	66.0849	663.403	60.8971	663.403	60.8971	663.403	63.4781	663.403	60.1014	663.403	61.5422	663.403	43.3799	663.403	52.2388
	663.885	66.0749	663.885	60.8669	663.885	60.8669	663.885	63.449	663.885	60.0599	663.885	61.5123	663.885	43.3501	663.885	52.2303
	664.367	66.0651	664.367	60.8382	664.367	60.8382	664.367	63.4205	664.367	60.0201	664.367	61.4831	664.367	43.3215	664.367	52.2223
	664.849	66.0556	664.849	60.8112	664.849	60.8112	664.849	63.3928	664.849	59.9819	664.849	61.4544	664.849	43.2941	664.849	52.2146
	665.332	66.0463	665.332	60.7857	665.332	60.7857	665.332	63.3659	665.332	59.9453	665.332	61.4263	665.332	43.2679	665.332	52.2075
	665.814	66.0372	665.814	60.7618	665.814	60.7618	665.814	63.3397	665.814	59.9104	665.814	61.3988	665.814	43.2428	665.814	52.2008
	666.296	66.026	666.296	60.7279	666.296	60.7279	666.296	63.2816	666.296	59.8583	666.296	61.3512	666.296	43.2231	666.296	52.1828
	666.778	66.0154	666.778	60.6949	666.778	60.6949	666.778	63.2252	666.778	59.8077	666.778	61.3046	666.778	43.2048	666.778	52.1651
	667.26	66.0053	667.26	60.663	667.26	60.663	667.26	63.1708	667.26	59.7585	667.26	61.259	667.26	43.1879	667.26	52.1478
	667.742	65.9956	667.742	60.6325	667.742	60.6325	667.742	63.1184	667.742	59.7107	667.742	61.2145	667.742	43.1724	667.742	52.1308
	668.224	65.9861	668.224	60.6034	668.224	60.6034	668.224	63.0682	668.224	59.6643	668.224	61.1712	668.224	43.1582	668.224	52.1142
	668.706	65.9767	668.706	60.5761	668.706	60.5761	668.706	63.0206	668.706	59.6194	668.706	61.1292	668.706	43.1454	668.706	52.098
	669.188	65.9672	669.188	60.5506	669.188	60.5506	669.188	62.9754	669.188	59.5759	669.188	61.0885	669.188	43.1338	669.188	52.0824
	669.671	65.9572	669.671	60.5272	669.671	60.5272	669.671	62.9328	669.671	59.5341	669.671	61.0492	669.671	43.1235	669.671	52.0674
	670.153	65.9466	670.153	60.5063	670.153	60.5063	670.153	62.893	670.153	59.4943	670.153	61.0115	670.153	43.1143	670.153	52.0532
	670.635	65.9352	670.635	60.4882	670.635	60.4882	670.635	62.856	670.635	59.4567	670.635	60.9754	670.635	43.1062	670.635	52.0399
	671.117	65.9228	671.117	60.4731	671.117	60.4731	671.117	62.822	671.117	59.4218	671.117	60.9411	671.117	43.0993	671.117	52.0279
	671.599	65.9095	671.599	60.4616	671.599	60.4616	671.599	62.7912	671.599	59.3902	671.599	60.9088	671.599	43.0935	671.599	52.0173
	672.081	65.8952	672.081	60.4541	672.081	60.4541	672.081	62.7637	672.081	59.3622	672.081	60.8787	672.081	43.0889	672.081	52.0085
	672.563	65.8802	672.563	60.4507	672.563	60.4507	672.563	62.7396	672.563	59.3385	672.563	60.8508	672.563	43.0855	672.563	52.0017
	673.045	65.8646	673.045	60.4519	673.045	60.4519	673.045	62.7188	673.045	59.3195	673.045	60.8254	673.045	43.0834	673.045	51.9974
	673.528	65.8485	673.528	60.4576	673.528	60.4576	673.528	62.7014	673.528	59.3057	673.528	60.8025	673.528	43.0824	673.528	51.9958
	674.01	65.8323	674.01	60.4679	674.01	60.4679	674.01	62.6871	674.01	59.2973	674.01	60.7824	674.01	43.0825	674.01	51.997
	674.492	65.816	674.492	60.4824	674.492	60.4824	674.492	62.6754	674.492	59.2947	674.492	60.7651	674.492	43.0835	674.492	52.0014
	674.974	65.7998	674.974	60.5007	674.974	60.5007	674.974	62.6658	674.974	59.2978	674.974	60.7505	674.974	43.0851	674.974	52.0089
	675.456	65.784	675.456	60.5223	675.456	60.5223	675.456	62.6576	675.456	59.3068	675.456	60.7386	675.456	43.0871	675.456	52.0195
	675.938	65.7687	675.938	60.5466	675.938	60.5466	675.938	62.6501	675.938	59.3213	675.938	60.7291	675.938	43.0891	675.938	52.0329
	676.42	65.7542	676.42	60.5731	676.42	60.5731	676.42	62.6427	676.42	59.3413	676.42	60.7214	676.42	43.0909	676.42	52.0487
	676.903	65.7409	676.903	60.6012	676.903	60.6012	676.903	62.6352	676.903	59.3665	676.903	60.7149	676.903	43.0922	676.903	52.0667
	677.385	65.7292	677.385	60.6306	677.385	60.6306	677.385	62.6275	677.385	59.3967	677.385	60.7087	677.385	43.0931	677.385	52.0864
	677.867	65.7197	677.867	60.6612	677.867	60.6612	677.867	62.6196	677.867	59.4318	677.867	60.7019	677.867	43.0936	677.867	52.1075
	678.349	65.713	678.349	60.693	678.349	60.693	678.349	62.612	678.349	59.4713	678.349	60.6938	678.349	43.0939	678.349	52.1299
	678.831	65.7096	678.831	60.7259	678.831	60.7259	678.831	62.6051	678.831	59.515	678.831	60.6838	678.831	43.0941	678.831	52.1534
	679.313	65.71	679.313	60.76	679.313	60.76	679.313	62.5994	679.313	59.5626	679.313	60.6714	679.313	43.0946	679.313	52.178
	679.795	65.7143	679.795	60.7956	679.795	60.7956	679.795	62.5958	679.795	59.6135	679.795	60.6566	679.795	43.0957	679.795	52.204
	680.277	65.7224	680.277	60.8326	680.277	60.8326	680.277	62.5947	680.277	59.6671	680.277	60.6396	680.277	43.0978	680.277	52.2314
	680.76	65.7342	680.76	60.8714	680.76	60.8714	680.76	62.5969	680.76	59.7229	680.76	60.6206	680.76	43.1011	680.76	52.2607
	681.242	65.7494	681.242	60.9119	681.242	60.9119	681.242	62.603	681.242	59.7802	681.242	60.6005	681.242	43.106	681.242	52.292
	681.724	65.7679	681.724	60.9546	681.724	60.9546	681.724	62.6135	681.724	59.8387	681.724	60.5798	681.724	43.1126	681.724	52.3259
	682.206	65.7895	682.206	60.9995	682.206	60.9995	682.206	62.6288	682.206	59.898	682.206	60.5594	682.206	43.1214	682.206	52.3626
	682.688	65.8141	682.688	61.0468	682.688	61.0468	682.688	62.6487	682.688	59.9575	682.688	60.5403	682.688	43.1324	682.688	52.4023
	683.17	65.8415	683.17	61.0966	683.17	61.0966	683.17	62.6734	683.17	60.0171	683.17	60.5235	683.17	43.1459	683.17	52.4451
	683.652	65.8714	683.652	61.1489	683.652	61.1489	683.652	62.7024	683.652	60.0764	683.652	60.51	683.652	43.1617	683.652	52.4909
	684.134	65.9028	684.134	61.2034	684.134	61.2034	684.134	62.7353	684.134	60.135	684.134	60.5007	684.134	43.1794	684.134	52.5392
	684.616	65.935	684.616	61.2598	684.616	61.2598	684.616	62.7716	684.616	60.1926	684.616	60.4967	684.616	43.1984	684.616	52.5893
	685.099	65.9668	685.099	61.3177	685.099	61.3177	685.099	62.8105	685.099	60.2488	685.099	60.4986	685.099	43.2178	685.099	52.6403
	685.581	65.9972	685.581	61.3767	685.581	61.3767	685.581	62.8515	685.581	60.3029	685.581	60.5073	685.581	43.2364	685.581	52.6911
	686.063	66.0255	686.063	61.4365	686.063	61.4365	686.063	62.8938	686.063	60.3546	686.063	60.5232	686.063	43.2527	686.063	52.7407
	686.545	66.0512	686.545	61.4968	686.545	61.4968	686.545	62.9367	686.545	60.4032	686.545	60.5465	686.545	43.2655	686.545	52.7878
	687.027	66.0741	687.027	61.5572	687.027	61.5572	687.027	62.9797	687.027	60.4483	687.027	60.5773	687.027	43.2737	687.027	52.8313
	687.509	66.0943	687.509	61.6176	687.509	61.6176	687.509	63.0226	687.509	60.4894	687.509	60.6153	687.509	43.2764	687.509	52.8703
	687.991	66.1121	687.991	61.6778	687.991	61.6778	687.991	63.0652	687.991	60.5261	687.991	60.6599	687.991	43.2734	687.991	52.9041
	688.473	66.1279	688.473	61.7378	688.473	61.7378	688.473	63.1075	688.473	60.5585	688.473	60.7102	688.473	43.2643	688.473	52.9322
	688.956	66.1423	688.956	61.7978	688.956	61.7978	688.956	63.15	688.956	60.5865	688.956	60.7656	688.956	43.2495	688.956	52.9545
	689.438	66.156	689.438	61.8579	689.438	61.8579	689.438	63.1929	689.438	60.6103	689.438	60.825	689.438	43.2293	689.438	52.9711
	689.92	66.1697	689.92	61.9183	689.92	61.9183	689.92	63.2368	689.92	60.6305	689.92	60.8876	689.92	43.2043	689.92	52.9824
	690.402	66.1839	690.402	61.9792	690.402	61.9792	690.402	63.2822	690.402	60.6473	690.402	60.9529	690.402	43.1752	690.402	52.9888
	690.884	66.1992	690.884	62.0398	690.884	62.0398	690.884	63.3287	690.884	60.6602	690.884	61.0189	690.884	43.1423	690.884	52.9905
	691.366	66.2161	691.366	62.1003	691.366	62.1003	691.366	63.3767	691.366	60.6696	691.366	61.0853	691.366	43.1063	691.366	52.9884
	691.848	66.2351	691.848	62.1608	691.848	62.1608	691.848	63.4263	691.848	60.6763	691.848	61.1517	691.848	43.068	691.848	52.9831
	692.331	66.2568	692.331	62.2216	692.331	62.2216	692.331	63.4775	692.331	60.6809	692.331	61.2181	692.331	43.0286	692.331	52.9754
	692.813	66.2818	692.813	62.2827	692.813	62.2827	692.813	63.5302	692.813	60.6841	692.813	61.2845	692.813	42.9889	692.813	52.9662
	693.295	66.3105	693.295	62.3441	693.295	62.3441	693.295	63.5838	693.295	60.6867	693.295	61.3509	693.295	42.9498	693.295	52.9563
	693.777	66.3432	693.777	62.4059	693.777	62.4059	693.777	63.6375	693.777	60.6895	693.777	61.4173	693.777	42.9125	693.777	52.9466
	694.259	66.3798	694.259	62.4678	694.259	62.4678	694.259	63.6904	694.259	60.693	694.259	61.4838	694.259	42.8778	694.259	52.9375
	694.741	66.4197	694.741	62.5293	694.741	62.5293	694.741	63.7418	694.741	60.6981	694.741	61.5503	694.741	42.8465	694.741	52.9293
	695.223	66.4616	695.223	62.5901	695.223	62.5901	695.223	63.7908	695.223	60.705	695.223	61.6168	695.223	42.8196	695.223	52.922
	695.705	66.504	695.705	62.6496	695.705	62.6496	695.705	63.8366	695.705	60.7144	695.705	61.6829	695.705	42.7975	695.705	52.9154
	696.188	66.5451	696.188	62.7075	696.188	62.7075	696.188	63.8787	696.188	60.7264	696.188	61.7486	696.188	42.7808	696.188	52.9091
	696.67	66.5835	696.67	62.7634	696.67	62.7634	696.67	63.9164	696.67	60.7413	696.67	61.8135	696.67	42.77	696.67	52.9027
	697.152	66.6178	697.152	62.817	697.152	62.817	697.152	63.9495	697.152	60.7591	697.152	61.8774	697.152	42.7655	697.152	52.8957
	697.634	66.6471	697.634	62.868	697.634	62.868	697.634	63.9777	697.634	60.7799	697.634	61.9401	697.634	42.7676	697.634	52.8875
	698.116	66.6707	698.116	62.9161	698.116	62.9161	698.116	64.0007	698.116	60.8034	698.116	62.0013	698.116	42.7766	698.116	52.8776
	698.598	66.6882	698.598	62.9611	698.598	62.9611	698.598	64.0184	698.598	60.8293	698.598	62.0609	698.598	42.7927	698.598	52.8655
	699.08	66.6992	699.08	63.0026	699.08	63.0026	699.08	64.0306	699.08	60.8573	699.08	62.1188	699.08	42.8162	699.08	52.8508
	699.562	66.7036	699.562	63.0403	699.562	63.0403	699.562	64.0372	699.562	60.8869	699.562	62.1749	699.562	42.8473	699.562	52.8332
	700.044	66.7015	700.044	63.0737	700.044	63.0737	700.044	64.0379	700.044	60.9178	700.044	62.2292	700.044	42.886	700.044	52.8125
	700.527	66.693	700.527	63.1024	700.527	63.1024	700.527	64.0323	700.527	60.9494	700.527	62.2816	700.527	42.9325	700.527	52.7887
	701.009	66.6781	701.009	63.1258	701.009	63.1258	701.009	64.02	701.009	60.9813	701.009	62.3318	701.009	42.9868	701.009	52.7617
	701.491	66.6568	701.491	63.1436	701.491	63.1436	701.491	64.0006	701.491	61.013	701.491	62.3797	701.491	43.0487	701.491	52.7314
	701.973	66.6293	701.973	63.1552	701.973	63.1552	701.973	63.9736	701.973	61.0439	701.973	62.4246	701.973	43.1183	701.973	52.6978
	702.455	66.5952	702.455	63.1602	702.455	63.1602	702.455	63.9383	702.455	61.0733	702.455	62.4659	702.455	43.1954	702.455	52.661
	702.937	66.5544	702.937	63.1583	702.937	63.1583	702.937	63.8945	702.937	61.1007	702.937	62.5027	702.937	43.2797	702.937	52.6208
	703.419	66.5064	703.419	63.1491	703.419	63.1491	703.419	63.8416	703.419	61.1253	703.419	62.5341	703.419	43.371	703.419	52.5772
	703.902	66.4505	703.902	63.1323	703.902	63.1323	703.902	63.7793	703.902	61.1464	703.902	62.5591	703.902	43.4691	703.902	52.53
	704.384	66.3862	704.384	63.1075	704.384	63.1075	704.384	63.7074	704.384	61.1635	704.384	62.577	704.384	43.5735	704.384	52.4793
	704.866	66.3128	704.866	63.0746	704.866	63.0746	704.866	63.6259	704.866	61.1762	704.866	62.5871	704.866	43.6843	704.866	52.425
	705.348	66.2298	705.348	63.0336	705.348	63.0336	705.348	63.5349	705.348	61.1843	705.348	62.5891	705.348	43.801	705.348	52.3671
	705.83	66.137	705.83	62.9847	705.83	62.9847	705.83	63.4344	705.83	61.1881	705.83	62.5828	705.83	43.9236	705.83	52.306
	706.312	66.0342	706.312	62.928	706.312	62.928	706.312	63.325	706.312	61.1878	706.312	62.5683	706.312	44.0521	706.312	52.2417
	706.794	65.9216	706.794	62.8641	706.794	62.8641	706.794	63.2071	706.794	61.184	706.794	62.546	706.794	44.1866	706.794	52.1747
	707.276	65.7995	707.276	62.7936	707.276	62.7936	707.276	63.0813	707.276	61.1775	707.276	62.5164	707.276	44.3272	707.276	52.1053
	707.759	65.6686	707.759	62.7171	707.759	62.7171	707.759	62.9483	707.759	61.1693	707.759	62.48	707.759	44.4741	707.759	52.0339
	708.241	65.5295	708.241	62.6355	708.241	62.6355	708.241	62.8092	708.241	61.1603	708.241	62.4378	708.241	44.6277	708.241	51.961
	708.723	65.3829	708.723	62.5494	708.723	62.5494	708.723	62.6646	708.723	61.1515	708.723	62.3906	708.723	44.7884	708.723	51.8871
	709.205	65.2297	709.205	62.4597	709.205	62.4597	709.205	62.5155	709.205	61.1439	709.205	62.3391	709.205	44.9563	709.205	51.8128
	709.687	65.0707	709.687	62.367	709.687	62.367	709.687	62.363	709.687	61.1385	709.687	62.2845	709.687	45.1317	709.687	51.7385
	710.169	64.9065	710.169	62.272	710.169	62.272	710.169	62.2078	710.169	61.1362	710.169	62.2274	710.169	45.315	710.169	51.6647
	710.651	64.7379	710.651	62.1752	710.651	62.1752	710.651	62.0508	710.651	61.1378	710.651	62.1688	710.651	45.5063	710.651	51.5919
	711.133	64.5654	711.133	62.0769	711.133	62.0769	711.133	61.8927	711.133	61.1439	711.133	62.1092	711.133	45.7054	711.133	51.5206
	711.615	64.3893	711.615	61.9776	711.615	61.9776	711.615	61.7342	711.615	61.1553	711.615	62.0491	711.615	45.9126	711.615	51.4512
	712.098	64.2099	712.098	61.8772	712.098	61.8772	712.098	61.5758	712.098	61.1723	712.098	61.9888	712.098	46.1275	712.098	51.3838
	712.58	64.0273	712.58	61.7758	712.58	61.7758	712.58	61.4178	712.58	61.1955	712.58	61.928	712.58	46.35	712.58	51.3188
	713.062	63.8414	713.062	61.6732	713.062	61.6732	713.062	61.2606	713.062	61.225	713.062	61.8664	713.062	46.5796	713.062	51.2563
	713.544	63.6521	713.544	61.5691	713.544	61.5691	713.544	61.1042	713.544	61.261	713.544	61.8033	713.544	46.8158	713.544	51.1963
	714.026	63.4592	714.026	61.4631	714.026	61.4631	714.026	60.9488	714.026	61.3036	714.026	61.7381	714.026	47.0581	714.026	51.1389
	714.508	63.2624	714.508	61.3546	714.508	61.3546	714.508	60.7944	714.508	61.3527	714.508	61.6698	714.508	47.3057	714.508	51.0839
	714.99	63.0616	714.99	61.2433	714.99	61.2433	714.99	60.6409	714.99	61.4081	714.99	61.5978	714.99	47.5579	714.99	51.0316
	715.472	62.8567	715.472	61.1287	715.472	61.1287	715.472	60.4883	715.472	61.4697	715.472	61.5213	715.472	47.8139	715.472	50.9819
	715.955	62.6477	715.955	61.0107	715.955	61.0107	715.955	60.3366	715.955	61.5375	715.955	61.44	715.955	48.0728	715.955	50.935
	716.437	62.4348	716.437	60.8893	716.437	60.8893	716.437	60.1856	716.437	61.6113	716.437	61.3535	716.437	48.334	716.437	50.8911
	716.919	62.2183	716.919	60.7646	716.919	60.7646	716.919	60.0354	716.919	61.6912	716.919	61.2615	716.919	48.5968	716.919	50.8506
	717.401	61.9988	717.401	60.6369	717.401	60.6369	717.401	59.8859	717.401	61.7773	717.401	61.1642	717.401	48.8605	717.401	50.8136
	717.883	61.7771	717.883	60.5066	717.883	60.5066	717.883	59.7373	717.883	61.8696	717.883	61.0615	717.883	49.1247	717.883	50.7806
	718.365	61.554	718.365	60.3742	718.365	60.3742	718.365	59.5896	718.365	61.9682	718.365	60.9537	718.365	49.3888	718.365	50.7517
	718.847	61.3306	718.847	60.24	718.847	60.24	718.847	59.443	718.847	62.073	718.847	60.8411	718.847	49.6525	718.847	50.7272
	719.33	61.1078	719.33	60.1046	719.33	60.1046	719.33	59.2977	719.33	62.184	719.33	60.724	719.33	49.9153	719.33	50.7071
	719.812	60.8867	719.812	59.9682	719.812	59.9682	719.812	59.1541	719.812	62.3008	719.812	60.6028	719.812	50.1769	719.812	50.6915
	720.294	60.6681	720.294	59.8311	720.294	59.8311	720.294	59.0124	720.294	62.4233	720.294	60.478	720.294	50.437	720.294	50.6804
	720.776	60.453	720.776	59.6935	720.776	59.6935	720.776	58.873	720.776	62.5508	720.776	60.3498	720.776	50.6951	720.776	50.6737
	721.258	60.2421	721.258	59.5558	721.258	59.5558	721.258	58.7365	721.258	62.6831	721.258	60.2184	721.258	50.951	721.258	50.6713
	721.74	60.0362	721.74	59.4183	721.74	59.4183	721.74	58.6033	721.74	62.8197	721.74	60.0842	721.74	51.2041	721.74	50.673
	722.222	59.8358	722.222	59.2814	722.222	59.2814	722.222	58.4741	722.222	62.9601	722.222	59.9472	722.222	51.4542	722.222	50.6785
	722.704	59.6416	722.704	59.1457	722.704	59.1457	722.704	58.3496	722.704	63.1041	722.704	59.8075	722.704	51.701	722.704	50.6878
	723.187	59.4543	723.187	59.0119	723.187	59.0119	723.187	58.2308	723.187	63.2513	723.187	59.6651	723.187	51.9443	723.187	50.7006
	723.669	59.2743	723.669	58.881	723.669	58.881	723.669	58.1187	723.669	63.4015	723.669	59.5199	723.669	52.1838	723.669	50.7169
	724.151	59.1022	724.151	58.7537	724.151	58.7537	724.151	58.0146	724.151	63.5545	724.151	59.3722	724.151	52.4196	724.151	50.7367
	724.633	58.9383	724.633	58.631	724.633	58.631	724.633	57.9199	724.633	63.71	724.633	59.2222	724.633	52.6514	724.633	50.7603
	725.115	58.7831	725.115	58.5138	725.115	58.5138	725.115	57.8357	725.115	63.8678	725.115	59.0706	725.115	52.8791	725.115	50.7881
	725.597	58.6365	725.597	58.403	725.597	58.403	725.597	57.7633	725.597	64.0275	725.597	58.9183	725.597	53.1026	725.597	50.8206
	726.079	58.4987	726.079	58.2995	726.079	58.2995	726.079	57.7034	726.079	64.1887	726.079	58.7664	726.079	53.3216	726.079	50.8584
	726.561	58.3696	726.561	58.2037	726.561	58.2037	726.561	57.6569	726.561	64.3512	726.561	58.6165	726.561	53.5358	726.561	50.902
	727.043	58.2489	727.043	58.1165	727.043	58.1165	727.043	57.6243	727.043	64.5144	727.043	58.47	727.043	53.7447	727.043	50.952
	727.526	58.1365	727.526	58.0381	727.526	58.0381	727.526	57.6058	727.526	64.6778	727.526	58.3284	727.526	53.9477	727.526	51.0088
	728.008	58.0324	728.008	57.9689	728.008	57.9689	728.008	57.6016	728.008	64.8408	728.008	58.1932	728.008	54.1442	728.008	51.0725
	728.49	57.9367	728.49	57.9091	728.49	57.9091	728.49	57.6114	728.49	65.0031	728.49	58.0655	728.49	54.3335	728.49	51.1432
	728.972	57.8499	728.972	57.8586	728.972	57.8586	728.972	57.6349	728.972	65.164	728.972	57.9464	728.972	54.5145	728.972	51.2206
	729.454	57.7723	729.454	57.817	729.454	57.817	729.454	57.6712	729.454	65.3229	729.454	57.8366	729.454	54.6864	729.454	51.3041
	729.936	57.7042	729.936	57.784	729.936	57.784	729.936	57.7196	729.936	65.4791	729.936	57.7367	729.936	54.848	729.936	51.3929
	730.418	57.6458	730.418	57.7588	730.418	57.7588	730.418	57.7793	730.418	65.632	730.418	57.6469	730.418	54.998	730.418	51.4861
	730.9	57.5971	730.9	57.7406	730.9	57.7406	730.9	57.8493	730.9	65.7807	730.9	57.5674	730.9	55.1352	730.9	51.5823
	731.383	57.5579	731.383	57.7286	731.383	57.7286	731.383	57.9291	731.383	65.9246	731.383	57.4981	731.383	55.2583	731.383	51.6804
	731.865	57.528	731.865	57.7222	731.865	57.7222	731.865	58.0182	731.865	66.0629	731.865	57.4387	731.865	55.366	731.865	51.7791
	732.347	57.5075	732.347	57.721	732.347	57.721	732.347	58.1168	732.347	66.195	732.347	57.3889	732.347	55.4573	732.347	51.8774
	732.829	57.4967	732.829	57.7249	732.829	57.7249	732.829	58.2251	732.829	66.3205	732.829	57.3481	732.829	55.5314	732.829	51.9746
	733.311	57.4964	733.311	57.7345	733.311	57.7345	733.311	58.344	733.311	66.4394	733.311	57.3158	733.311	55.5884	733.311	52.0704
	733.793	57.5076	733.793	57.7505	733.793	57.7505	733.793	58.4746	733.793	66.5517	733.793	57.2914	733.793	55.6286	733.793	52.1649
	734.275	57.5312	734.275	57.7737	734.275	57.7737	734.275	58.6184	734.275	66.6578	734.275	57.2746	734.275	55.6528	734.275	52.2586
	734.757	57.5681	734.757	57.8051	734.757	57.8051	734.757	58.7767	734.757	66.7582	734.757	57.2651	734.757	55.6623	734.757	52.3525
	735.24	57.6188	735.24	57.8459	735.24	57.8459	735.24	58.9509	735.24	66.8535	735.24	57.2632	735.24	55.6585	735.24	52.4477
	735.722	57.6837	735.722	57.8971	735.722	57.8971	735.722	59.1422	735.722	66.9446	735.722	57.2693	735.722	55.643	735.722	52.5458
	736.204	57.7625	736.204	57.9593	736.204	57.9593	736.204	59.3512	736.204	67.0323	736.204	57.2843	736.204	55.6171	736.204	52.6482
	736.686	57.8549	736.686	58.0332	736.686	58.0332	736.686	59.5784	736.686	67.1171	736.686	57.3093	736.686	55.5818	736.686	52.7563
	737.168	57.9603	737.168	58.1192	737.168	58.1192	737.168	59.8235	737.168	67.1998	737.168	57.3455	737.168	55.538	737.168	52.8711
	737.65	58.0778	737.65	58.2175	737.65	58.2175	737.65	60.0861	737.65	67.2809	737.65	57.3943	737.65	55.4862	737.65	52.9936
	738.132	58.2068	738.132	58.3281	738.132	58.3281	738.132	60.3652	738.132	67.3608	738.132	57.4568	738.132	55.4268	738.132	53.1242
	738.614	58.3469	738.614	58.4509	738.614	58.4509	738.614	60.6595	738.614	67.4401	738.614	57.5339	738.614	55.36	738.614	53.263
	739.097	58.4974	739.097	58.5853	739.097	58.5853	739.097	60.9674	739.097	67.519	739.097	57.6265	739.097	55.2859	739.097	53.4099
	739.579	58.6578	739.579	58.731	739.579	58.731	739.579	61.287	739.579	67.5978	739.579	57.7349	739.579	55.2043	739.579	53.5642
	740.061	58.8274	740.061	58.8871	740.061	58.8871	740.061	61.6162	740.061	67.6764	740.061	57.8593	740.061	55.115	740.061	53.725
	740.543	59.0051	740.543	59.0526	740.543	59.0526	740.543	61.953	740.543	67.7546	740.543	57.9993	740.543	55.0176	740.543	53.891
	741.025	59.1897	741.025	59.2263	741.025	59.2263	741.025	62.2955	741.025	67.8323	741.025	58.1544	741.025	54.9118	741.025	54.0607
	741.507	59.3796	741.507	59.4071	741.507	59.4071	741.507	62.6423	741.507	67.9089	741.507	58.324	741.507	54.797	741.507	54.2323
	741.989	59.5734	741.989	59.594	741.989	59.594	741.989	62.9922	741.989	67.9839	741.989	58.5069	741.989	54.6727	741.989	54.4045
	742.471	59.7699	742.471	59.7859	742.471	59.7859	742.471	63.3446	742.471	68.0567	742.471	58.702	742.471	54.5386	742.471	54.5756
	742.954	59.9686	742.954	59.9824	742.954	59.9824	742.954	63.6993	742.954	68.1268	742.954	58.9081	742.954	54.3948	742.954	54.7446
	743.436	60.1697	743.436	60.183	743.436	60.183	743.436	64.0561	743.436	68.1939	743.436	59.1236	743.436	54.2418	743.436	54.9108
	743.918	60.3738	743.918	60.3873	743.918	60.3873	743.918	64.4153	743.918	68.2575	743.918	59.3473	743.918	54.0804	743.918	55.0739
	744.4	60.5823	744.4	60.5954	744.4	60.5954	744.4	64.7772	744.4	68.3175	744.4	59.5779	744.4	53.9119	744.4	55.2338
	744.882	60.7961	744.882	60.807	744.882	60.807	744.882	65.1418	744.882	68.3736	744.882	59.8142	744.882	53.7376	744.882	55.3912
	745.364	61.0163	745.364	61.0219	745.364	61.0219	745.364	65.5094	745.364	68.4257	745.364	60.0551	745.364	53.5591	745.364	55.5466
	745.846	61.2435	745.846	61.2396	745.846	61.2396	745.846	65.8798	745.846	68.474	745.846	60.2998	745.846	53.3778	745.846	55.701
	746.328	61.4778	746.328	61.4597	746.328	61.4597	746.328	66.2525	746.328	68.5184	746.328	60.5475	746.328	53.1948	746.328	55.8552
	746.811	61.7188	746.811	61.6816	746.811	61.6816	746.811	66.6267	746.811	68.5589	746.811	60.7979	746.811	53.0111	746.811	56.0098
	747.293	61.9657	747.293	61.9046	747.293	61.9046	747.293	67.0015	747.293	68.5956	747.293	61.0504	747.293	52.8273	747.293	56.1655
	747.775	62.2175	747.775	62.1277	747.775	62.1277	747.775	67.3754	747.775	68.6283	747.775	61.3047	747.775	52.644	747.775	56.3227
	748.257	62.4728	748.257	62.3504	748.257	62.3504	748.257	67.747	748.257	68.6568	748.257	61.5601	748.257	52.4615	748.257	56.4813
	748.739	62.7298	748.739	62.5717	748.739	62.5717	748.739	68.1148	748.739	68.6809	748.739	61.8163	748.739	52.2801	748.739	56.6414
	749.221	62.9869	749.221	62.7909	749.221	62.7909	749.221	68.4771	749.221	68.7003	749.221	62.0725	749.221	52.0997	749.221	56.8025
	749.703	63.2421	749.703	63.0073	749.703	63.0073	749.703	68.8323	749.703	68.7149	749.703	62.3282	749.703	51.9206	749.703	56.9641
	750.185	63.4934	750.185	63.2204	750.185	63.2204	750.185	69.1793	750.185	68.7244	750.185	62.5829	750.185	51.7429	750.185	57.1255
	750.668	63.7388	750.668	63.4294	750.668	63.4294	750.668	69.5168	750.668	68.7288	750.668	62.836	750.668	51.5666	750.668	57.2859
	751.15	63.9762	751.15	63.634	751.15	63.634	751.15	69.8443	751.15	68.7281	751.15	63.0876	751.15	51.392	751.15	57.4445
	751.632	64.2037	751.632	63.8338	751.632	63.8338	751.632	70.1614	751.632	68.7227	751.632	63.3376	751.632	51.2191	751.632	57.6004
	752.114	64.4198	752.114	64.0287	752.114	64.0287	752.114	70.4682	752.114	68.713	752.114	63.5864	752.114	51.0482	752.114	57.7529
	752.596	64.6237	752.596	64.2188	752.596	64.2188	752.596	70.7651	752.596	68.6995	752.596	63.8346	752.596	50.8796	752.596	57.9014
	753.078	64.8153	753.078	64.4043	753.078	64.4043	753.078	71.0524	753.078	68.6831	753.078	64.0826	753.078	50.7136	753.078	58.0453
	753.56	64.995	753.56	64.5857	753.56	64.5857	753.56	71.3306	753.56	68.6642	753.56	64.3312	753.56	50.5504	753.56	58.1846
	754.042	65.1641	754.042	64.7633	754.042	64.7633	754.042	71.6	754.042	68.6434	754.042	64.5807	754.042	50.3905	754.042	58.319
	754.524	65.324	754.524	64.9372	754.524	64.9372	754.524	71.8607	754.524	68.6212	754.524	64.8315	754.524	50.2342	754.524	58.4487
	755.007	65.4758	755.007	65.1073	755.007	65.1073	755.007	72.1127	755.007	68.5977	755.007	65.0838	755.007	50.0818	755.007	58.5737
	755.489	65.6207	755.489	65.2732	755.489	65.2732	755.489	72.3558	755.489	68.5732	755.489	65.3375	755.489	49.9335	755.489	58.6943
	755.971	65.7592	755.971	65.4344	755.971	65.4344	755.971	72.5895	755.971	68.5476	755.971	65.5921	755.971	49.7893	755.971	58.8108
	756.453	65.892	756.453	65.5901	756.453	65.5901	756.453	72.8133	756.453	68.5209	756.453	65.8471	756.453	49.6492	756.453	58.9234
	756.935	66.0189	756.935	65.7391	756.935	65.7391	756.935	73.0263	756.935	68.493	756.935	66.1015	756.935	49.513	756.935	59.0323
	757.417	66.1398	757.417	65.8805	757.417	65.8805	757.417	73.2277	757.417	68.4638	757.417	66.3541	757.417	49.3805	757.417	59.1378
	757.899	66.2542	757.899	66.013	757.899	66.013	757.899	73.4165	757.899	68.4329	757.899	66.6033	757.899	49.2514	757.899	59.2398
	758.382	66.3612	758.382	66.1356	758.382	66.1356	758.382	73.5915	758.382	68.3999	758.382	66.8475	758.382	49.1251	758.382	59.3381
	758.864	66.4598	758.864	66.2471	758.864	66.2471	758.864	73.7518	758.864	68.3644	758.864	67.0847	758.864	49.0011	758.864	59.4325
	759.346	66.549	759.346	66.3465	759.346	66.3465	759.346	73.8963	759.346	68.3258	759.346	67.313	759.346	48.879	759.346	59.5225
	759.828	66.6276	759.828	66.4327	759.828	66.4327	759.828	74.0243	759.828	68.2837	759.828	67.5304	759.828	48.7582	759.828	59.6074
	760.31	66.6945	760.31	66.505	760.31	66.505	760.31	74.135	760.31	68.2377	760.31	67.7353	760.31	48.6384	760.31	59.6868
	760.792	66.749	760.792	66.5632	760.792	66.5632	760.792	74.228	760.792	68.1877	760.792	67.9262	760.792	48.5191	760.792	59.7599
	761.274	66.7906	761.274	66.6071	761.274	66.6071	761.274	74.3031	761.274	68.1338	761.274	68.1026	761.274	48.4003	761.274	59.8265
	761.756	66.8196	761.756	66.6371	761.756	66.6371	761.756	74.3605	761.756	68.0764	761.756	68.2641	761.756	48.2817	761.756	59.8862
	762.239	66.8363	762.239	66.6541	762.239	66.6541	762.239	74.4003	762.239	68.0159	762.239	68.4111	762.239	48.1636	762.239	59.939
	762.721	66.8418	762.721	66.6593	762.721	66.6593	762.721	74.423	762.721	67.9534	762.721	68.5442	762.721	48.046	762.721	59.9849
	763.203	66.8372	763.203	66.6541	763.203	66.6541	763.203	74.4291	763.203	67.8895	763.203	68.6643	763.203	47.9294	763.203	60.024
	763.685	66.8241	763.685	66.6398	763.685	66.6398	763.685	74.4194	763.685	67.8252	763.685	68.7725	763.685	47.8141	763.685	60.0565
	764.167	66.8037	764.167	66.618	764.167	66.618	764.167	74.3944	764.167	67.7613	764.167	68.8697	764.167	47.7006	764.167	60.0828
	764.649	66.7772	764.649	66.59	764.649	66.59	764.649	74.3548	764.649	67.6984	764.649	68.9568	764.649	47.5892	764.649	60.1029
	765.131	66.7455	765.131	66.5568	765.131	66.5568	765.131	74.3013	765.131	67.6369	765.131	69.0344	765.131	47.4805	765.131	60.1171
	765.613	66.7094	765.613	66.5193	765.613	66.5193	765.613	74.2345	765.613	67.5772	765.613	69.1031	765.613	47.3747	765.613	60.1254
	766.096	66.6693	766.096	66.478	766.096	66.478	766.096	74.1552	766.096	67.5195	766.096	69.1631	766.096	47.2722	766.096	60.1279
	766.578	66.6255	766.578	66.4332	766.578	66.4332	766.578	74.064	766.578	67.4637	766.578	69.2146	766.578	47.1729	766.578	60.1248
	767.06	66.578	767.06	66.3851	767.06	66.3851	767.06	73.9614	767.06	67.4098	767.06	69.2574	767.06	47.0771	767.06	60.1161
	767.542	66.5266	767.542	66.3337	767.542	66.3337	767.542	73.8481	767.542	67.3578	767.542	69.2913	767.542	46.9847	767.542	60.1018
	768.024	66.4712	768.024	66.2786	768.024	66.2786	768.024	73.7245	768.024	67.3076	768.024	69.3159	768.024	46.8956	768.024	60.082
	768.506	66.4114	768.506	66.2196	768.506	66.2196	768.506	73.5911	768.506	67.2589	768.506	69.3306	768.506	46.8095	768.506	60.0567
	768.988	66.3468	768.988	66.1564	768.988	66.1564	768.988	73.4482	768.988	67.2115	768.988	69.3347	768.988	46.7261	768.988	60.0257
	769.47	66.2772	769.47	66.0884	769.47	66.0884	769.47	73.296	769.47	67.1652	769.47	69.3277	769.47	46.6451	769.47	59.989
	769.952	66.2022	769.952	66.0154	769.952	66.0154	769.952	73.1348	769.952	67.1198	769.952	69.3089	769.952	46.566	769.952	59.9465
	770.435	66.1217	770.435	65.9371	770.435	65.9371	770.435	72.9647	770.435	67.0749	770.435	69.2779	770.435	46.4885	770.435	59.8978
	770.917	66.0356	770.917	65.8531	770.917	65.8531	770.917	72.7859	770.917	67.0302	770.917	69.2345	770.917	46.4121	770.917	59.8429
	771.399	65.9443	771.399	65.7635	771.399	65.7635	771.399	72.5986	771.399	66.9855	771.399	69.1787	771.399	46.3365	771.399	59.7817
	771.881	65.8481	771.881	65.6685	771.881	65.6685	771.881	72.4033	771.881	66.9404	771.881	69.1109	771.881	46.2613	771.881	59.7141
	772.363	65.7478	772.363	65.5683	772.363	65.5683	772.363	72.2004	772.363	66.8947	772.363	69.0314	772.363	46.1864	772.363	59.6401
	772.845	65.6443	772.845	65.4635	772.845	65.4635	772.845	71.9904	772.845	66.8482	772.845	68.9409	772.845	46.1117	772.845	59.5598
	773.327	65.5387	773.327	65.3545	773.327	65.3545	773.327	71.7738	773.327	66.8007	773.327	68.8401	773.327	46.0371	773.327	59.4732
	773.81	65.432	773.81	65.2419	773.81	65.2419	773.81	71.5514	773.81	66.7518	773.81	68.7296	773.81	45.9627	773.81	59.3803
	774.292	65.3256	774.292	65.1263	774.292	65.1263	774.292	71.3238	774.292	66.7014	774.292	68.6101	774.292	45.8885	774.292	59.2812
	774.774	65.2205	774.774	65.008	774.774	65.008	774.774	71.0919	774.774	66.649	774.774	68.4821	774.774	45.8146	774.774	59.1757
	775.256	65.1177	775.256	64.8875	775.256	64.8875	775.256	70.8565	775.256	66.5944	775.256	68.3462	775.256	45.7412	775.256	59.0638
	775.738	65.0182	775.738	64.765	775.738	64.765	775.738	70.6184	775.738	66.537	775.738	68.2028	775.738	45.6685	775.738	58.9453
	776.22	64.9226	776.22	64.6407	776.22	64.6407	776.22	70.3787	776.22	66.4767	776.22	68.0525	776.22	45.5965	776.22	58.8201
	776.702	64.8314	776.702	64.5147	776.702	64.5147	776.702	70.1385	776.702	66.413	776.702	67.8957	776.702	45.5255	776.702	58.6882
	777.184	64.7448	777.184	64.3871	777.184	64.3871	777.184	69.8987	777.184	66.3459	777.184	67.7328	777.184	45.4557	777.184	58.5498
	777.667	64.663	777.667	64.2583	777.667	64.2583	777.667	69.6605	777.667	66.2752	777.667	67.5643	777.667	45.3871	777.667	58.4052
	778.149	64.5858	778.149	64.1284	778.149	64.1284	778.149	69.4252	778.149	66.2012	778.149	67.391	778.149	45.3201	778.149	58.2546
	778.631	64.5132	778.631	63.998	778.631	63.998	778.631	69.1942	778.631	66.1241	778.631	67.2133	778.631	45.2547	778.631	58.0987
	779.113	64.4451	779.113	63.8677	779.113	63.8677	779.113	68.9686	779.113	66.0442	779.113	67.0323	779.113	45.1912	779.113	57.938
	779.595	64.3813	779.595	63.7383	779.595	63.7383	779.595	68.7499	779.595	65.9619	779.595	66.8488	779.595	45.1298	779.595	57.7734
	780.077	64.3216	780.077	63.6107	780.077	63.6107	780.077	68.5393	780.077	65.8776	780.077	66.6639	780.077	45.0707	780.077	57.6056
	780.559	64.2661	780.559	63.4858	780.559	63.4858	780.559	68.3383	780.559	65.7919	780.559	66.4788	780.559	45.0141	780.559	57.4356
	781.041	64.2144	781.041	63.3644	781.041	63.3644	781.041	68.1478	781.041	65.705	781.041	66.2948	781.041	44.9601	781.041	57.2644
	781.524	64.1666	781.524	63.2474	781.524	63.2474	781.524	67.9686	781.524	65.6174	781.524	66.1135	781.524	44.9088	781.524	57.093
	782.006	64.1225	782.006	63.1354	782.006	63.1354	782.006	67.8013	782.006	65.5293	782.006	65.936	782.006	44.86	782.006	56.9222
	782.488	64.0819	782.488	63.0287	782.488	63.0287	782.488	67.6459	782.488	65.4409	782.488	65.7637	782.488	44.8135	782.488	56.7528
	782.97	64.0449	782.97	62.9276	782.97	62.9276	782.97	67.5023	782.97	65.3522	782.97	65.5978	782.97	44.7691	782.97	56.5855
	783.452	64.0114	783.452	62.832	783.452	62.832	783.452	67.37	783.452	65.2633	783.452	65.4392	783.452	44.7262	783.452	56.4206
	783.934	63.9817	783.934	62.7418	783.934	62.7418	783.934	67.2485	783.934	65.1743	783.934	65.2883	783.934	44.6844	783.934	56.2581
	784.416	63.9561	784.416	62.6568	784.416	62.6568	784.416	67.1371	784.416	65.0853	784.416	65.1453	784.416	44.6434	784.416	56.0981
	784.898	63.9351	784.898	62.5766	784.898	62.5766	784.898	67.0352	784.898	64.9964	784.898	65.0101	784.898	44.6027	784.898	55.9403
	785.38	63.9195	785.38	62.501	785.38	62.501	785.38	66.9421	785.38	64.908	785.38	64.8824	785.38	44.5621	785.38	55.7844
	785.863	63.91	785.863	62.4296	785.863	62.4296	785.863	66.8576	785.863	64.8203	785.863	64.7616	785.863	44.5215	785.863	55.6302
	786.345	63.9073	786.345	62.3622	786.345	62.3622	786.345	66.7812	786.345	64.7337	786.345	64.6471	786.345	44.481	786.345	55.4773
	786.827	63.9121	786.827	62.2986	786.827	62.2986	786.827	66.7128	786.827	64.6487	786.827	64.5384	786.827	44.4407	786.827	55.3258
	787.309	63.9247	787.309	62.2386	787.309	62.2386	787.309	66.6526	787.309	64.5656	787.309	64.4349	787.309	44.4009	787.309	55.1757
	787.791	63.9453	787.791	62.182	787.791	62.182	787.791	66.6007	787.791	64.4849	787.791	64.3363	787.791	44.3621	787.791	55.0273
	788.273	63.9742	788.273	62.1288	788.273	62.1288	788.273	66.5577	788.273	64.4072	788.273	64.242	788.273	44.3249	788.273	54.8813
	788.755	64.0116	788.755	62.0794	788.755	62.0794	788.755	66.5243	788.755	64.3329	788.755	64.1519	788.755	44.2902	788.755	54.7385
	789.237	64.0579	789.237	62.0341	789.237	62.0341	789.237	66.5012	789.237	64.2629	789.237	64.0657	789.237	44.2591	789.237	54.6001
	789.72	64.1135	789.72	61.9934	789.72	61.9934	789.72	66.4893	789.72	64.1979	789.72	63.9835	789.72	44.2329	789.72	54.4674
	790.202	64.1792	790.202	61.9578	790.202	61.9578	790.202	66.4892	790.202	64.1386	790.202	63.9054	790.202	44.2131	790.202	54.3418
	790.684	64.2553	790.684	61.9278	790.684	61.9278	790.684	66.5016	790.684	64.086	790.684	63.8315	790.684	44.2013	790.684	54.225
	791.166	64.342	791.166	61.9037	791.166	61.9037	791.166	66.527	791.166	64.0405	791.166	63.7622	791.166	44.199	791.166	54.1181
	791.648	64.4392	791.648	61.8858	791.648	61.8858	791.648	66.5658	791.648	64.003	791.648	63.6981	791.648	44.2075	791.648	54.0224
	792.13	64.5461	792.13	61.8741	792.13	61.8741	792.13	66.6181	792.13	63.9737	792.13	63.6397	792.13	44.2279	792.13	53.9389
	792.612	64.6619	792.612	61.8685	792.612	61.8685	792.612	66.6836	792.612	63.953	792.612	63.5878	792.612	44.2604	792.612	53.8681
	793.095	64.7857	793.095	61.8687	793.095	61.8687	793.095	66.7618	793.095	63.9407	793.095	63.5431	793.095	44.3053	793.095	53.8104
	793.577	64.9165	793.577	61.8743	793.577	61.8743	793.577	66.8521	793.577	63.9368	793.577	63.5064	793.577	44.362	793.577	53.7657
	794.059	65.0532	794.059	61.885	794.059	61.885	794.059	66.9534	794.059	63.9406	794.059	63.4785	794.059	44.4301	794.059	53.7337
	794.541	65.1949	794.541	61.9	794.541	61.9	794.541	67.0648	794.541	63.9516	794.541	63.4602	794.541	44.5089	794.541	53.7137
	795.023	65.3409	795.023	61.9188	795.023	61.9188	795.023	67.1852	795.023	63.969	795.023	63.4519	795.023	44.5975	795.023	53.705
	795.505	65.4902	795.505	61.9408	795.505	61.9408	795.505	67.3136	795.505	63.9919	795.505	63.4539	795.505	44.6953	795.505	53.7066
	795.987	65.6423	795.987	61.9655	795.987	61.9655	795.987	67.449	795.987	64.0196	795.987	63.4662	795.987	44.8015	795.987	53.7177
	796.469	65.7964	796.469	61.9923	796.469	61.9923	796.469	67.5906	796.469	64.0513	796.469	63.4889	796.469	44.9153	796.469	53.7373
	796.952	65.9519	796.952	62.0207	796.952	62.0207	796.952	67.7378	796.952	64.0863	796.952	63.5215	796.952	45.0362	796.952	53.7646
	797.434	66.1081	797.434	62.0502	797.434	62.0502	797.434	67.8901	797.434	64.1238	797.434	63.5639	797.434	45.1635	797.434	53.7987
	797.916	66.2644	797.916	62.0806	797.916	62.0806	797.916	68.0471	797.916	64.1632	797.916	63.6154	797.916	45.2963	797.916	53.839
	798.398	66.4202	798.398	62.1115	798.398	62.1115	798.398	68.2087	798.398	64.2039	798.398	63.6756	798.398	45.4341	798.398	53.8847
	798.88	66.575	798.88	62.1429	798.88	62.1429	798.88	68.375	798.88	64.2455	798.88	63.744	798.88	45.5762	798.88	53.9354
	799.362	66.7286	799.362	62.1746	799.362	62.1746	799.362	68.546	799.362	64.2875	799.362	63.8201	799.362	45.7219	799.362	53.9909
	799.844	66.8812	799.844	62.2067	799.844	62.2067	799.844	68.7216	799.844	64.3295	799.844	63.9032	799.844	45.8706	799.844	54.051
	800.326	67.033	800.326	62.2393	800.326	62.2393	800.326	68.9016	800.326	64.3714	800.326	63.9929	800.326	46.0218	800.326	54.1159
	800.808	67.1848	800.808	62.2726	800.808	62.2726	800.808	69.0858	800.808	64.4128	800.808	64.0886	800.808	46.1751	800.808	54.186
	801.291	67.3371	801.291	62.3065	801.291	62.3065	801.291	69.2736	801.291	64.4536	801.291	64.1897	801.291	46.3302	801.291	54.2615
	801.773	67.4902	801.773	62.3409	801.773	62.3409	801.773	69.4643	801.773	64.4938	801.773	64.2957	801.773	46.4868	801.773	54.3428
	802.255	67.6437	802.255	62.3757	802.255	62.3757	802.255	69.6573	802.255	64.5336	802.255	64.4059	802.255	46.6444	802.255	54.4303
	802.737	67.797	802.737	62.4106	802.737	62.4106	802.737	69.8519	802.737	64.573	802.737	64.5198	802.737	46.803	802.737	54.5243
	803.219	67.9491	803.219	62.4456	803.219	62.4456	803.219	70.0477	803.219	64.6123	803.219	64.6367	803.219	46.962	803.219	54.6249
	803.701	68.099	803.701	62.4806	803.701	62.4806	803.701	70.244	803.701	64.6519	803.701	64.7561	803.701	47.1213	803.701	54.7322
	804.183	68.2457	804.183	62.5159	804.183	62.5159	804.183	70.4405	804.183	64.6923	804.183	64.8774	804.183	47.2805	804.183	54.8464
	804.665	68.3884	804.665	62.5518	804.665	62.5518	804.665	70.6369	804.665	64.7338	804.665	65.0004	804.665	47.4395	804.665	54.9673
	805.148	68.5266	805.148	62.5886	805.148	62.5886	805.148	70.833	805.148	64.7768	805.148	65.1245	805.148	47.598	805.148	55.0949
	805.63	68.6598	805.63	62.627	805.63	62.627	805.63	71.0288	805.63	64.8217	805.63	65.2497	805.63	47.7559	805.63	55.2288
	806.112	68.7879	806.112	62.6676	806.112	62.6676	806.112	71.2242	806.112	64.869	806.112	65.3759	806.112	47.9131	806.112	55.3689
	806.594	68.9111	806.594	62.7109	806.594	62.7109	806.594	71.4192	806.594	64.919	806.594	65.5032	806.594	48.0695	806.594	55.5149
	807.076	69.0297	807.076	62.7575	807.076	62.7575	807.076	71.6139	807.076	64.9723	807.076	65.6319	807.076	48.225	807.076	55.6665
	807.558	69.1443	807.558	62.8078	807.558	62.8078	807.558	71.8082	807.558	65.0294	807.558	65.7623	807.558	48.3793	807.558	55.8235
	808.04	69.2554	808.04	62.8622	808.04	62.8622	808.04	72.002	808.04	65.0908	808.04	65.8949	808.04	48.5323	808.04	55.9855
	808.523	69.3641	808.523	62.921	808.523	62.921	808.523	72.195	808.523	65.1569	808.523	66.0301	808.523	48.6835	808.523	56.1522
	809.005	69.4711	809.005	62.9843	809.005	62.9843	809.005	72.3869	809.005	65.2282	809.005	66.1683	809.005	48.8326	809.005	56.3234
	809.487	69.5771	809.487	63.0521	809.487	63.0521	809.487	72.5772	809.487	65.3048	809.487	66.3094	809.487	48.9791	809.487	56.4986
	809.969	69.6827	809.969	63.1242	809.969	63.1242	809.969	72.7652	809.969	65.3865	809.969	66.4535	809.969	49.1225	809.969	56.6772
	810.451	69.788	810.451	63.2002	810.451	63.2002	810.451	72.9501	810.451	65.473	810.451	66.5999	810.451	49.2623	810.451	56.8588
	810.933	69.8929	810.933	63.2795	810.933	63.2795	810.933	73.1312	810.933	65.5636	810.933	66.7477	810.933	49.398	810.933	57.0425
	811.415	69.9968	811.415	63.3613	811.415	63.3613	811.415	73.3075	811.415	65.6575	811.415	66.8962	811.415	49.529	811.415	57.2276
	811.897	70.0987	811.897	63.4447	811.897	63.4447	811.897	73.4782	811.897	65.7537	811.897	67.044	811.897	49.6548	811.897	57.4132
	812.38	70.1977	812.38	63.5286	812.38	63.5286	812.38	73.6422	812.38	65.8512	812.38	67.19	812.38	49.7751	812.38	57.5985
	812.862	70.2926	812.862	63.6119	812.862	63.6119	812.862	73.7988	812.862	65.949	812.862	67.3331	812.862	49.8892	812.862	57.7824
	813.344	70.3821	813.344	63.6935	813.344	63.6935	813.344	73.9468	813.344	66.046	813.344	67.4722	813.344	49.997	813.344	57.9641
	813.826	70.4651	813.826	63.7722	813.826	63.7722	813.826	74.0855	813.826	66.1414	813.826	67.6061	813.826	50.0979	813.826	58.1427
	814.308	70.5406	814.308	63.8471	814.308	63.8471	814.308	74.214	814.308	66.2342	814.308	67.734	814.308	50.1917	814.308	58.3172
	814.79	70.608	814.79	63.9172	814.79	63.9172	814.79	74.3315	814.79	66.3236	814.79	67.8549	814.79	50.2779	814.79	58.4867
	815.272	70.6666	815.272	63.9817	815.272	63.9817	815.272	74.4372	815.272	66.4087	815.272	67.9683	815.272	50.3566	815.272	58.6502
	815.754	70.716	815.754	64.04	815.754	64.04	815.754	74.5304	815.754	66.4888	815.754	68.0734	815.754	50.4273	815.754	58.8068
	816.236	70.7563	816.236	64.0918	816.236	64.0918	816.236	74.6109	816.236	66.5633	816.236	68.1699	816.236	50.49	816.236	58.9558
	816.719	70.7875	816.719	64.1371	816.719	64.1371	816.719	74.6781	816.719	66.6317	816.719	68.2575	816.719	50.5448	816.719	59.0964
	817.201	70.8103	817.201	64.1764	817.201	64.1764	817.201	74.732	817.201	66.6938	817.201	68.3364	817.201	50.5918	817.201	59.2279
	817.683	70.8252	817.683	64.2104	817.683	64.2104	817.683	74.7726	817.683	66.7493	817.683	68.4067	817.683	50.6311	817.683	59.3501
	818.165	70.8334	818.165	64.2399	818.165	64.2399	818.165	74.8	818.165	66.7984	818.165	68.4689	818.165	50.6629	818.165	59.4625
	818.647	70.8358	818.647	64.2661	818.647	64.2661	818.647	74.8146	818.647	66.841	818.647	68.5238	818.647	50.6878	818.647	59.5652
	819.129	70.8336	819.129	64.2901	819.129	64.2901	819.129	74.8168	819.129	66.8776	819.129	68.572	819.129	50.7062	819.129	59.6584
	819.611	70.8279	819.611	64.3129	819.611	64.3129	819.611	74.8069	819.611	66.9083	819.611	68.6141	819.611	50.7184	819.611	59.7422
	820.093	70.8197	820.093	64.3356	820.093	64.3356	820.093	74.7856	820.093	66.9334	820.093	68.6509	820.093	50.7252	820.093	59.817
	820.576	70.8097	820.576	64.359	820.576	64.359	820.576	74.7532	820.576	66.9534	820.576	68.6825	820.576	50.7269	820.576	59.8833
	821.058	70.7985	821.058	64.3836	821.058	64.3836	821.058	74.7105	821.058	66.9685	821.058	68.7092	821.058	50.7242	821.058	59.9416
	821.54	70.7866	821.54	64.4099	821.54	64.4099	821.54	74.658	821.54	66.9792	821.54	68.7309	821.54	50.7175	821.54	59.9922
	822.022	70.7741	822.022	64.4384	822.022	64.4384	822.022	74.5963	822.022	66.9857	822.022	68.7476	822.022	50.7073	822.022	60.0357
	822.504	70.7612	822.504	64.469	822.504	64.469	822.504	74.5262	822.504	66.9885	822.504	68.7589	822.504	50.6941	822.504	60.0724
	822.986	70.7476	822.986	64.502	822.986	64.502	822.986	74.4481	822.986	66.9881	822.986	68.7648	822.986	50.6781	822.986	60.1026
	823.468	70.7332	823.468	64.5372	823.468	64.5372	823.468	74.3627	823.468	66.9849	823.468	68.765	823.468	50.6596	823.468	60.1267
	823.95	70.7179	823.95	64.5745	823.95	64.5745	823.95	74.2703	823.95	66.9792	823.95	68.7593	823.95	50.6386	823.95	60.1446
	824.433	70.7012	824.433	64.6134	824.433	64.6134	824.433	74.1712	824.433	66.9714	824.433	68.7475	824.433	50.6149	824.433	60.1566
	824.915	70.6829	824.915	64.6534	824.915	64.6534	824.915	74.0657	824.915	66.9615	824.915	68.7295	824.915	50.5884	824.915	60.1626
	825.397	70.6624	825.397	64.6938	825.397	64.6938	825.397	73.9538	825.397	66.9494	825.397	68.7052	825.397	50.5589	825.397	60.1625
	825.879	70.6395	825.879	64.7338	825.879	64.7338	825.879	73.8354	825.879	66.9348	825.879	68.6746	825.879	50.5258	825.879	60.1562
	826.361	70.6136	826.361	64.7724	826.361	64.7724	826.361	73.7104	826.361	66.9174	826.361	68.6376	826.361	50.4889	826.361	60.1434
	826.843	70.5842	826.843	64.8089	826.843	64.8089	826.843	73.5789	826.843	66.8966	826.843	68.5942	826.843	50.4479	826.843	60.124
	827.325	70.551	827.325	64.8423	827.325	64.8423	827.325	73.4406	827.325	66.8718	827.325	68.5442	827.325	50.4024	827.325	60.0977
	827.808	70.5137	827.808	64.8719	827.808	64.8719	827.808	73.2955	827.808	66.8424	827.808	68.4875	827.808	50.3522	827.808	60.0642
	828.29	70.4719	828.29	64.8968	828.29	64.8968	828.29	73.1436	828.29	66.8077	828.29	68.4239	828.29	50.2972	828.29	60.0233
	828.772	70.4254	828.772	64.9165	828.772	64.9165	828.772	72.9849	828.772	66.7672	828.772	68.3532	828.772	50.2374	828.772	59.9749
	829.254	70.3743	829.254	64.9302	829.254	64.9302	829.254	72.8194	829.254	66.7202	829.254	68.2752	829.254	50.1727	829.254	59.9188
	829.736	70.3184	829.736	64.9374	829.736	64.9374	829.736	72.6473	829.736	66.6663	829.736	68.1895	829.736	50.1032	829.736	59.8552
	830.218	70.2579	830.218	64.9378	830.218	64.9378	830.218	72.4685	830.218	66.6051	830.218	68.0963	830.218	50.0291	830.218	59.7843
	830.7	70.1929	830.7	64.931	830.7	64.931	830.7	72.2833	830.7	66.5366	830.7	67.9954	830.7	49.9505	830.7	59.7064
	831.182	70.1237	831.182	64.9169	831.182	64.9169	831.182	72.0919	831.182	66.4609	831.182	67.8871	831.182	49.8677	831.182	59.6219
	831.664	70.0506	831.664	64.8957	831.664	64.8957	831.664	71.8948	831.664	66.3781	831.664	67.7719	831.664	49.7811	831.664	59.5316
	832.147	69.9742	832.147	64.8675	832.147	64.8675	832.147	71.6923	832.147	66.2888	832.147	67.6503	832.147	49.6911	832.147	59.4363
	832.629	69.8949	832.629	64.8327	832.629	64.8327	832.629	71.4853	832.629	66.1938	832.629	67.5231	832.629	49.5981	832.629	59.3368
	833.111	69.8133	833.111	64.792	833.111	64.792	833.111	71.2745	833.111	66.094	833.111	67.3911	833.111	49.5027	833.111	59.2342
	833.593	69.7301	833.593	64.7459	833.593	64.7459	833.593	71.0608	833.593	65.9904	833.593	67.2555	833.593	49.4051	833.593	59.1295
	834.075	69.6456	834.075	64.6951	834.075	64.6951	834.075	70.8452	834.075	65.8841	834.075	67.1172	834.075	49.3057	834.075	59.0235
	834.557	69.5606	834.557	64.6403	834.557	64.6403	834.557	70.6287	834.557	65.776	834.557	66.9772	834.557	49.2049	834.557	58.9171
	835.039	69.4753	835.039	64.582	835.039	64.582	835.039	70.4123	835.039	65.6672	835.039	66.8366	835.039	49.1029	835.039	58.8111
	835.521	69.3901	835.521	64.5209	835.521	64.5209	835.521	70.197	835.521	65.5585	835.521	66.6962	835.521	48.9999	835.521	58.706
	836.004	69.3054	836.004	64.4575	836.004	64.4575	836.004	69.9835	836.004	65.4504	836.004	66.5569	836.004	48.8962	836.004	58.6023
	836.486	69.2212	836.486	64.3922	836.486	64.3922	836.486	69.7726	836.486	65.3431	836.486	66.4192	836.486	48.7921	836.486	58.5006
	836.968	69.1377	836.968	64.3254	836.968	64.3254	836.968	69.5649	836.968	65.237	836.968	66.2839	836.968	48.688	836.968	58.401
	837.45	69.055	837.45	64.2575	837.45	64.2575	837.45	69.361	837.45	65.1318	837.45	66.1512	837.45	48.5842	837.45	58.3039
	837.932	68.9728	837.932	64.1888	837.932	64.1888	837.932	69.161	837.932	65.0272	837.932	66.0215	837.932	48.4812	837.932	58.2092
	838.414	68.8911	838.414	64.1193	838.414	64.1193	838.414	68.9652	838.414	64.9228	838.414	65.8949	838.414	48.3792	838.414	58.117
	838.896	68.8098	838.896	64.0491	838.896	64.0491	838.896	68.7735	838.896	64.8179	838.896	65.7713	838.896	48.2786	838.896	58.0271
	839.378	68.7286	839.378	63.9783	839.378	63.9783	839.378	68.5857	839.378	64.7121	839.378	65.6509	839.378	48.1798	839.378	57.9394
	839.861	68.6472	839.861	63.9067	839.861	63.9067	839.861	68.4017	839.861	64.6045	839.861	65.5333	839.861	48.0832	839.861	57.8536
	840.343	68.5653	840.343	63.8343	840.343	63.8343	840.343	68.221	840.343	64.4946	840.343	65.4186	840.343	47.9889	840.343	57.7695
	840.825	68.4827	840.825	63.761	840.825	63.761	840.825	68.0433	840.825	64.3817	840.825	65.3068	840.825	47.8973	840.825	57.6869
	841.307	68.3992	841.307	63.6869	841.307	63.6869	841.307	67.8683	841.307	64.2654	841.307	65.1977	841.307	47.8086	841.307	57.6055
	841.789	68.3143	841.789	63.612	841.789	63.612	841.789	67.6956	841.789	64.1453	841.789	65.0915	841.789	47.723	841.789	57.5252
	842.271	68.228	842.271	63.5366	842.271	63.5366	842.271	67.525	842.271	64.0211	842.271	64.9886	842.271	47.6408	842.271	57.4458
	842.753	68.1399	842.753	63.461	842.753	63.461	842.753	67.3564	842.753	63.893	842.753	64.8891	842.753	47.5621	842.753	57.3674
	843.236	68.0498	843.236	63.3856	843.236	63.3856	843.236	67.1897	843.236	63.761	843.236	64.7934	843.236	47.4871	843.236	57.2899
	843.718	67.9574	843.718	63.3108	843.718	63.3108	843.718	67.025	843.718	63.6254	843.718	64.7021	843.718	47.416	843.718	57.2134
	844.2	67.8623	844.2	63.2372	844.2	63.2372	844.2	66.8625	844.2	63.4866	844.2	64.6156	844.2	47.3488	844.2	57.138
	844.682	67.7643	844.682	63.1653	844.682	63.1653	844.682	66.7026	844.682	63.3453	844.682	64.5342	844.682	47.2853	844.682	57.0637
	845.164	67.6631	845.164	63.0955	845.164	63.0955	845.164	66.5456	845.164	63.2019	845.164	64.4583	845.164	47.2254	845.164	56.9906
	845.646	67.5584	845.646	63.0284	845.646	63.0284	845.646	66.3919	845.646	63.0573	845.646	64.3883	845.646	47.1688	845.646	56.919
	846.128	67.4502	846.128	62.9644	846.128	62.9644	846.128	66.2421	846.128	62.9119	846.128	64.3244	846.128	47.115	846.128	56.8489
	846.61	67.3384	846.61	62.9039	846.61	62.9039	846.61	66.0966	846.61	62.7666	846.61	64.2669	846.61	47.0639	846.61	56.7807
	847.092	67.2231	847.092	62.8474	847.092	62.8474	847.092	65.9559	847.092	62.6219	847.092	64.2159	847.092	47.015	847.092	56.7148
	847.575	67.1047	847.575	62.7951	847.575	62.7951	847.575	65.8204	847.575	62.4783	847.575	64.1716	847.575	46.968	847.575	56.6516
	848.057	66.9834	848.057	62.7474	848.057	62.7474	848.057	65.6905	848.057	62.3364	848.057	64.1344	848.057	46.9227	848.057	56.5918
	848.539	66.8598	848.539	62.7046	848.539	62.7046	848.539	65.5663	848.539	62.1965	848.539	64.1044	848.539	46.8788	848.539	56.536
	849.021	66.7344	849.021	62.6667	849.021	62.6667	849.021	65.4481	849.021	62.059	849.021	64.0819	849.021	46.8362	849.021	56.4847
	849.503	66.6078	849.503	62.6341	849.503	62.6341	849.503	65.3358	849.503	61.9243	849.503	64.0671	849.503	46.7947	849.503	56.4387
	849.985	66.4806	849.985	62.6068	849.985	62.6068	849.985	65.2294	849.985	61.7927	849.985	64.0603	849.985	46.7541	849.985	56.3986
	850.467	66.3535	850.467	62.5849	850.467	62.5849	850.467	65.1288	850.467	61.6644	850.467	64.0616	850.467	46.7142	850.467	56.3648
	850.949	66.227	850.949	62.5685	850.949	62.5685	850.949	65.0339	850.949	61.5396	850.949	64.071	850.949	46.675	850.949	56.3378
	851.432	66.1016	851.432	62.5578	851.432	62.5578	851.432	64.9446	851.432	61.4185	851.432	64.0885	851.432	46.6362	851.432	56.3177
	851.914	65.9778	851.914	62.5529	851.914	62.5529	851.914	64.8606	851.914	61.3014	851.914	64.114	851.914	46.5978	851.914	56.3049
	852.396	65.856	852.396	62.5539	852.396	62.5539	852.396	64.782	852.396	61.1884	852.396	64.1473	852.396	46.5597	852.396	56.2991
	852.878	65.7363	852.878	62.561	852.878	62.561	852.878	64.7086	852.878	61.0797	852.878	64.1883	852.878	46.5218	852.878	56.3003
	853.36	65.619	853.36	62.5743	853.36	62.5743	853.36	64.6405	853.36	60.9756	853.36	64.2367	853.36	46.4842	853.36	56.3081
	853.842	65.5041	853.842	62.594	853.842	62.594	853.842	64.5777	853.842	60.8763	853.842	64.2923	853.842	46.4467	853.842	56.322
	854.324	65.3914	854.324	62.6203	854.324	62.6203	854.324	64.5203	854.324	60.782	854.324	64.3549	854.324	46.4094	854.324	56.3414
	854.806	65.2809	854.806	62.6534	854.806	62.6534	854.806	64.4685	854.806	60.6932	854.806	64.4241	854.806	46.3723	854.806	56.3659
	855.289	65.1725	855.289	62.6934	855.289	62.6934	855.289	64.4225	855.289	60.61	855.289	64.4998	855.289	46.3354	855.289	56.3947
	855.771	65.0662	855.771	62.7405	855.771	62.7405	855.771	64.3825	855.771	60.5328	855.771	64.5817	855.771	46.2989	855.771	56.4274
	856.253	64.9618	856.253	62.7947	856.253	62.7947	856.253	64.3489	856.253	60.4619	856.253	64.6694	856.253	46.263	856.253	56.4633
	856.735	64.8595	856.735	62.8562	856.735	62.8562	856.735	64.322	856.735	60.3975	856.735	64.7628	856.735	46.2279	856.735	56.502
	857.217	64.7595	857.217	62.925	857.217	62.925	857.217	64.3022	857.217	60.3397	857.217	64.8617	857.217	46.1939	857.217	56.5431
	857.699	64.6619	857.699	63.001	857.699	63.001	857.699	64.2897	857.699	60.2888	857.699	64.9659	857.699	46.1613	857.699	56.5863
	858.181	64.5671	858.181	63.0843	858.181	63.0843	858.181	64.285	858.181	60.2449	858.181	65.0753	858.181	46.1307	858.181	56.6315
	858.663	64.4754	858.663	63.1748	858.663	63.1748	858.663	64.2884	858.663	60.2081	858.663	65.1899	858.663	46.1022	858.663	56.6784
	859.146	64.3875	859.146	63.2725	859.146	63.2725	859.146	64.2999	859.146	60.1786	859.146	65.3098	859.146	46.0764	859.146	56.727
	859.628	64.3037	859.628	63.3772	859.628	63.3772	859.628	64.3197	859.628	60.1565	859.628	65.4352	859.628	46.0535	859.628	56.7774
	860.11	64.225	860.11	63.4888	860.11	63.4888	860.11	64.3478	860.11	60.1419	860.11	65.566	860.11	46.0338	860.11	56.8298
	860.592	64.1519	860.592	63.6072	860.592	63.6072	860.592	64.3841	860.592	60.135	860.592	65.7023	860.592	46.0174	860.592	56.8841
	861.074	64.0855	861.074	63.7324	861.074	63.7324	861.074	64.4284	861.074	60.136	861.074	65.8441	861.074	46.0043	861.074	56.9405
	861.556	64.0266	861.556	63.8641	861.556	63.8641	861.556	64.4803	861.556	60.145	861.556	65.9914	861.556	45.9944	861.556	56.9992
	862.038	63.9759	862.038	64.0024	862.038	64.0024	862.038	64.5395	862.038	60.1621	862.038	66.1441	862.038	45.9876	862.038	57.06
	862.52	63.9344	862.52	64.147	862.52	64.147	862.52	64.6056	862.52	60.1876	862.52	66.3019	862.52	45.9837	862.52	57.1229
	863.003	63.9027	863.003	64.298	863.003	64.298	863.003	64.6784	863.003	60.2216	863.003	66.4649	863.003	45.9824	863.003	57.1878
	863.485	63.8815	863.485	64.4554	863.485	64.4554	863.485	64.7574	863.485	60.2644	863.485	66.6329	863.485	45.9834	863.485	57.2545
	863.967	63.8713	863.967	64.6194	863.967	64.6194	863.967	64.8425	863.967	60.3162	863.967	66.8057	863.967	45.9864	863.967	57.3227
	864.449	63.8724	864.449	64.79	864.449	64.79	864.449	64.9334	864.449	60.3772	864.449	66.9834	864.449	45.991	864.449	57.3923
	864.931	63.8852	864.931	64.9675	864.931	64.9675	864.931	65.0299	864.931	60.4477	864.931	67.1656	864.931	45.9972	864.931	57.4629
	865.413	63.9096	865.413	65.1517	865.413	65.1517	865.413	65.1319	865.413	60.5279	865.413	67.3524	865.413	46.0046	865.413	57.5345
	865.895	63.9459	865.895	65.3429	865.895	65.3429	865.895	65.2393	865.895	60.6181	865.895	67.5435	865.895	46.0132	865.895	57.6068
	866.377	63.9938	866.377	65.5407	866.377	65.5407	866.377	65.3519	866.377	60.7184	866.377	67.7387	866.377	46.023	866.377	57.6797
	866.86	64.0531	866.86	65.745	866.86	65.745	866.86	65.4698	866.86	60.829	866.86	67.9374	866.86	46.0341	866.86	57.753
	867.342	64.1237	867.342	65.9554	867.342	65.9554	867.342	65.5927	867.342	60.9498	867.342	68.1394	867.342	46.0466	867.342	57.8268
	867.824	64.2052	867.824	66.1713	867.824	66.1713	867.824	65.7205	867.824	61.0809	867.824	68.3442	867.824	46.0607	867.824	57.9008
	868.306	64.2974	868.306	66.3919	868.306	66.3919	868.306	65.8531	868.306	61.2223	868.306	68.5511	868.306	46.0767	868.306	57.9748
	868.788	64.3999	868.788	66.6165	868.788	66.6165	868.788	65.9902	868.788	61.3739	868.788	68.7597	868.788	46.0947	868.788	58.0487
	869.27	64.5125	869.27	66.8439	869.27	66.8439	869.27	66.1314	869.27	61.5354	869.27	68.9695	869.27	46.1147	869.27	58.1221
	869.752	64.6349	869.752	67.0729	869.752	67.0729	869.752	66.2763	869.752	61.7065	869.752	69.1798	869.752	46.1369	869.752	58.1947
	870.234	64.7669	870.234	67.3024	870.234	67.3024	870.234	66.4244	870.234	61.8869	870.234	69.3901	870.234	46.1609	870.234	58.2661
	870.717	64.9084	870.717	67.531	870.717	67.531	870.717	66.575	870.717	62.0759	870.717	69.5999	870.717	46.1867	870.717	58.3361
	871.199	65.0592	871.199	67.7573	871.199	67.7573	871.199	66.7277	871.199	62.273	871.199	69.8085	871.199	46.2139	871.199	58.4042
	871.681	65.2192	871.681	67.98	871.681	67.98	871.681	66.8819	871.681	62.4773	871.681	70.0152	871.681	46.2423	871.681	58.4701
	872.163	65.3884	872.163	68.1979	872.163	68.1979	872.163	67.037	872.163	62.6882	872.163	70.2195	872.163	46.2715	872.163	58.5339
	872.645	65.5666	872.645	68.4099	872.645	68.4099	872.645	67.1926	872.645	62.9046	872.645	70.4207	872.645	46.3012	872.645	58.5953
	873.127	65.7538	873.127	68.6153	873.127	68.6153	873.127	67.3484	873.127	63.1261	873.127	70.6183	873.127	46.3313	873.127	58.6544
	873.609	65.9498	873.609	68.8134	873.609	68.8134	873.609	67.5039	873.609	63.352	873.609	70.8116	873.609	46.3616	873.609	58.7112
	874.091	66.1545	874.091	69.004	874.091	69.004	874.091	67.6591	874.091	63.5816	874.091	71.0001	874.091	46.392	874.091	58.7661
	874.573	66.3679	874.573	69.1869	874.573	69.1869	874.573	67.8138	874.573	63.8147	874.573	71.1832	874.573	46.4225	874.573	58.8191
	875.056	66.5898	875.056	69.3621	875.056	69.3621	875.056	67.9679	875.056	64.0509	875.056	71.3605	875.056	46.4532	875.056	58.8707
	875.538	66.82	875.538	69.5298	875.538	69.5298	875.538	68.1213	875.538	64.2901	875.538	71.5316	875.538	46.4839	875.538	58.9213
	876.02	67.0586	876.02	69.6902	876.02	69.6902	876.02	68.2741	876.02	64.5321	876.02	71.6961	876.02	46.5149	876.02	58.9714
	876.502	67.3052	876.502	69.8435	876.502	69.8435	876.502	68.4263	876.502	64.7768	876.502	71.8539	876.502	46.546	876.502	59.0215
	876.984	67.5597	876.984	69.9902	876.984	69.9902	876.984	68.5781	876.984	65.0243	876.984	72.0049	876.984	46.5773	876.984	59.0722
	877.466	67.8219	877.466	70.1306	877.466	70.1306	877.466	68.7295	877.466	65.2745	877.466	72.1493	877.466	46.6087	877.466	59.1241
	877.948	68.0914	877.948	70.2651	877.948	70.2651	877.948	68.8808	877.948	65.5277	877.948	72.2873	877.948	46.6404	877.948	59.1776
	878.431	68.3679	878.431	70.3939	878.431	70.3939	878.431	69.032	878.431	65.7838	878.431	72.4192	878.431	46.6722	878.431	59.2331
	878.913	68.651	878.913	70.5175	878.913	70.5175	878.913	69.1834	878.913	66.043	878.913	72.5455	878.913	46.704	878.913	59.2907
	879.395	68.9398	879.395	70.6357	879.395	70.6357	879.395	69.3349	879.395	66.305	879.395	72.6664	879.395	46.7358	879.395	59.3503
	879.877	69.2337	879.877	70.7485	879.877	70.7485	879.877	69.4866	879.877	66.5698	879.877	72.7823	879.877	46.7675	879.877	59.4117
	880.359	69.5316	880.359	70.8556	880.359	70.8556	880.359	69.6385	880.359	66.8369	880.359	72.8936	880.359	46.7988	880.359	59.4744
	880.841	69.8325	880.841	70.9561	880.841	70.9561	880.841	69.7901	880.841	67.1056	880.841	73.0003	880.841	46.8296	880.841	59.5378
	881.323	70.1351	881.323	71.0496	881.323	71.0496	881.323	69.9414	881.323	67.3751	881.323	73.1024	881.323	46.8595	881.323	59.6011
	881.805	70.438	881.805	71.1349	881.805	71.1349	881.805	70.092	881.805	67.6445	881.805	73.2	881.805	46.8883	881.805	59.6638
	882.288	70.7396	882.288	71.2113	882.288	71.2113	882.288	70.2415	882.288	67.9126	882.288	73.2928	882.288	46.9161	882.288	59.7251
	882.77	71.0387	882.77	71.2779	882.77	71.2779	882.77	70.3894	882.77	68.1782	882.77	73.3806	882.77	46.9428	882.77	59.7845
	883.252	71.3337	883.252	71.3341	883.252	71.3341	883.252	70.5355	883.252	68.4401	883.252	73.4631	883.252	46.9686	883.252	59.8416
	883.734	71.6234	883.734	71.3795	883.734	71.3795	883.734	70.6791	883.734	68.6972	883.734	73.54	883.734	46.9937	883.734	59.896
	884.216	71.9067	884.216	71.4136	884.216	71.4136	884.216	70.8199	884.216	68.9485	884.216	73.6109	884.216	47.0184	884.216	59.9475
	884.698	72.1826	884.698	71.4363	884.698	71.4363	884.698	70.9573	884.698	69.1929	884.698	73.6755	884.698	47.043	884.698	59.9959
	885.18	72.4503	885.18	71.4478	885.18	71.4478	885.18	71.0907	885.18	69.43	885.18	73.7335	885.18	47.068	885.18	60.0411
	885.662	72.7094	885.662	71.448	885.662	71.448	885.662	71.2197	885.662	69.659	885.662	73.7846	885.662	47.0934	885.662	60.0831
	886.144	72.9593	886.144	71.4371	886.144	71.4371	886.144	71.3438	886.144	69.8796	886.144	73.8288	886.144	47.1194	886.144	60.122
	886.627	73.1999	886.627	71.4156	886.627	71.4156	886.627	71.4626	886.627	70.0918	886.627	73.8662	886.627	47.1463	886.627	60.1579
	887.109	73.4311	887.109	71.3837	887.109	71.3837	887.109	71.5757	887.109	70.2955	887.109	73.8969	887.109	47.1739	887.109	60.1911
	887.591	73.6529	887.591	71.3421	887.591	71.3421	887.591	71.6829	887.591	70.4909	887.591	73.9215	887.591	47.2023	887.591	60.2219
	888.073	73.8653	888.073	71.2913	888.073	71.2913	888.073	71.784	888.073	70.6783	888.073	73.9402	888.073	47.2314	888.073	60.2507
	888.555	74.0684	888.555	71.232	888.555	71.232	888.555	71.8791	888.555	70.8581	888.555	73.9538	888.555	47.261	888.555	60.2777
	889.037	74.2621	889.037	71.165	889.037	71.165	889.037	71.9679	889.037	71.0306	889.037	73.9627	889.037	47.2909	889.037	60.3033
	889.519	74.4462	889.519	71.0908	889.519	71.0908	889.519	72.0507	889.519	71.1963	889.519	73.9676	889.519	47.3209	889.519	60.3276
	890.001	74.6206	890.001	71.0102	890.001	71.0102	890.001	72.1272	890.001	71.3554	890.001	73.9687	890.001	47.3507	890.001	60.3507
	890.484	74.7847	890.484	70.9235	890.484	70.9235	890.484	72.1974	890.484	71.5083	890.484	73.9665	890.484	47.38	890.484	60.3725
	890.966	74.9378	890.966	70.8309	890.966	70.8309	890.966	72.2612	890.966	71.6549	890.966	73.9608	890.966	47.4083	890.966	60.3928
	891.448	75.0792	891.448	70.7327	891.448	70.7327	891.448	72.3183	891.448	71.7952	891.448	73.9517	891.448	47.4352	891.448	60.4113
	891.93	75.208	891.93	70.6288	891.93	70.6288	891.93	72.3683	891.93	71.9288	891.93	73.9387	891.93	47.4602	891.93	60.4276
	892.412	75.3234	892.412	70.5192	892.412	70.5192	892.412	72.4108	892.412	72.0553	892.412	73.9215	892.412	47.4831	892.412	60.4415
	892.894	75.4244	892.894	70.4038	892.894	70.4038	892.894	72.4454	892.894	72.1741	892.894	73.8995	892.894	47.5035	892.894	60.4527
	893.376	75.5104	893.376	70.2826	893.376	70.2826	893.376	72.4715	893.376	72.2844	893.376	73.8721	893.376	47.5212	893.376	60.4612
	893.859	75.5808	893.859	70.1555	893.859	70.1555	893.859	72.4886	893.859	72.3854	893.859	73.8388	893.859	47.5362	893.859	60.467
	894.341	75.635	894.341	70.0225	894.341	70.0225	894.341	72.496	894.341	72.4762	894.341	73.7993	894.341	47.5486	894.341	60.4701
	894.823	75.6729	894.823	69.8839	894.823	69.8839	894.823	72.4933	894.823	72.556	894.823	73.7529	894.823	47.5584	894.823	60.4704
	895.305	75.6942	895.305	69.7399	895.305	69.7399	895.305	72.48	895.305	72.6242	895.305	73.6996	895.305	47.5659	895.305	60.4681
	895.787	75.6991	895.787	69.5906	895.787	69.5906	895.787	72.4558	895.787	72.68	895.787	73.639	895.787	47.5712	895.787	60.4631
	896.269	75.6873	896.269	69.4364	896.269	69.4364	896.269	72.4203	896.269	72.7231	896.269	73.5711	896.269	47.5743	896.269	60.4553
	896.751	75.6592	896.751	69.2778	896.751	69.2778	896.751	72.3737	896.751	72.7531	896.751	73.4959	896.751	47.5754	896.751	60.4446
	897.233	75.6148	897.233	69.1154	897.233	69.1154	897.233	72.3158	897.233	72.77	897.233	73.4133	897.233	47.5745	897.233	60.4309
	897.716	75.5541	897.716	68.9496	897.716	68.9496	897.716	72.2471	897.716	72.7739	897.716	73.3234	897.716	47.5717	897.716	60.4139
	898.198	75.4772	898.198	68.7812	898.198	68.7812	898.198	72.1677	898.198	72.7649	898.198	73.2265	898.198	47.5669	898.198	60.3934
	898.68	75.3844	898.68	68.6109	898.68	68.6109	898.68	72.0783	898.68	72.7434	898.68	73.1228	898.68	47.5602	898.68	60.3693
	899.162	75.2757	899.162	68.4394	899.162	68.4394	899.162	71.9794	899.162	72.7099	899.162	73.0125	899.162	47.5516	899.162	60.3413
	899.644	75.1513	899.644	68.2676	899.644	68.2676	899.644	71.872	899.644	72.6649	899.644	72.8962	899.644	47.5411	899.644	60.3093
	900.126	75.0115	900.126	68.0959	900.126	68.0959	900.126	71.7567	900.126	72.609	900.126	72.7741	900.126	47.5288	900.126	60.2731
	900.608	74.8567	900.608	67.925	900.608	67.925	900.608	71.6344	900.608	72.5429	900.608	72.6468	900.608	47.5146	900.608	60.2327
	901.09	74.6873	901.09	67.7554	901.09	67.7554	901.09	71.5059	901.09	72.4671	901.09	72.5146	901.09	47.4984	901.09	60.188
	901.572	74.504	901.572	67.5874	901.572	67.5874	901.572	71.3721	901.572	72.3822	901.572	72.3779	901.572	47.48	901.572	60.139
	902.055	74.3074	902.055	67.4211	902.055	67.4211	902.055	71.2337	902.055	72.2887	902.055	72.237	902.055	47.4593	902.055	60.0859
	902.537	74.0984	902.537	67.2568	902.537	67.2568	902.537	71.0913	902.537	72.1869	902.537	72.0923	902.537	47.4361	902.537	60.029
	903.019	73.8782	903.019	67.0944	903.019	67.0944	903.019	70.9455	903.019	72.0771	903.019	71.9438	903.019	47.4103	903.019	59.9687
	903.501	73.6477	903.501	66.9339	903.501	66.9339	903.501	70.7969	903.501	71.9595	903.501	71.792	903.501	47.3817	903.501	59.9055
	903.983	73.4082	903.983	66.7753	903.983	66.7753	903.983	70.6459	903.983	71.8344	903.983	71.6371	903.983	47.3505	903.983	59.8399
	904.465	73.1608	904.465	66.6186	904.465	66.6186	904.465	70.4928	904.465	71.7018	904.465	71.4796	904.465	47.3169	904.465	59.7724
	904.947	72.9068	904.947	66.4638	904.947	66.4638	904.947	70.338	904.947	71.5619	904.947	71.3199	904.947	47.2809	904.947	59.7036
	905.429	72.647	905.429	66.3109	905.429	66.3109	905.429	70.1818	905.429	71.4149	905.429	71.1585	905.429	47.2427	905.429	59.6338
	905.912	72.3827	905.912	66.16	905.912	66.16	905.912	70.0245	905.912	71.2611	905.912	70.9959	905.912	47.2026	905.912	59.5635
	906.394	72.1145	906.394	66.0112	906.394	66.0112	906.394	69.8664	906.394	71.1007	906.394	70.8325	906.394	47.1608	906.394	59.4928
	906.876	71.8433	906.876	65.8647	906.876	65.8647	906.876	69.7077	906.876	70.9342	906.876	70.6687	906.876	47.1174	906.876	59.4216
	907.358	71.5696	907.358	65.7207	907.358	65.7207	907.358	69.5487	907.358	70.7619	907.358	70.5047	907.358	47.0725	907.358	59.3499
	907.84	71.294	907.84	65.5794	907.84	65.5794	907.84	69.3895	907.84	70.5845	907.84	70.3408	907.84	47.0261	907.84	59.2773
	908.322	71.0166	908.322	65.441	908.322	65.441	908.322	69.2304	908.322	70.4022	908.322	70.1771	908.322	46.9785	908.322	59.2034
	908.804	70.7377	908.804	65.3057	908.804	65.3057	908.804	69.0716	908.804	70.2157	908.804	70.0138	908.804	46.9298	908.804	59.1277
	909.287	70.4575	909.287	65.1739	909.287	65.1739	909.287	68.9133	909.287	70.0255	909.287	69.8511	909.287	46.88	909.287	59.0498
	909.769	70.1762	909.769	65.0456	909.769	65.0456	909.769	68.7559	909.769	69.832	909.769	69.6892	909.769	46.8295	909.769	58.9691
	910.251	69.8937	910.251	64.921	910.251	64.921	910.251	68.5997	910.251	69.6359	910.251	69.5283	910.251	46.7783	910.251	58.8852
	910.733	69.6104	910.733	64.8005	910.733	64.8005	910.733	68.4449	910.733	69.4375	910.733	69.3688	910.733	46.7269	910.733	58.7978
	911.215	69.3264	911.215	64.6841	911.215	64.6841	911.215	68.2918	911.215	69.2374	911.215	69.2107	911.215	46.6755	911.215	58.7068
	911.697	69.0424	911.697	64.5719	911.697	64.5719	911.697	68.1407	911.697	69.0361	911.697	69.0545	911.697	46.6244	911.697	58.6122
	912.179	68.7587	912.179	64.4641	912.179	64.4641	912.179	67.992	912.179	68.8339	912.179	68.9002	912.179	46.574	912.179	58.5141
	912.661	68.476	912.661	64.3608	912.661	64.3608	912.661	67.8458	912.661	68.6314	912.661	68.748	912.661	46.5246	912.661	58.4128
	913.144	68.1953	913.144	64.2619	913.144	64.2619	913.144	67.7023	913.144	68.429	913.144	68.598	913.144	46.4767	913.144	58.3087
	913.626	67.9173	913.626	64.1675	913.626	64.1675	913.626	67.5617	913.626	68.227	913.626	68.4504	913.626	46.4306	913.626	58.2025
	914.108	67.6429	914.108	64.0776	914.108	64.0776	914.108	67.4239	914.108	68.0259	914.108	68.3053	914.108	46.3866	914.108	58.0947
	914.59	67.3732	914.59	63.992	914.59	63.992	914.59	67.289	914.59	67.8261	914.59	68.1629	914.59	46.345	914.59	57.9859
	915.072	67.109	915.072	63.9107	915.072	63.9107	915.072	67.157	915.072	67.6281	915.072	68.0232	915.072	46.306	915.072	57.8768
	915.554	66.8511	915.554	63.8335	915.554	63.8335	915.554	67.0277	915.554	67.4322	915.554	67.8866	915.554	46.2696	915.554	57.768
	916.036	66.6005	916.036	63.7606	916.036	63.7606	916.036	66.9009	916.036	67.2389	916.036	67.753	916.036	46.236	916.036	57.6601
	916.518	66.3578	916.518	63.6916	916.518	63.6916	916.518	66.7767	916.518	67.0487	916.518	67.6225	916.518	46.2051	916.518	57.5537
	917	66.1239	917	63.6268	917	63.6268	917	66.6549	917	66.8621	917	67.4952	917	46.1765	917	57.4493
	917.483	65.8993	917.483	63.566	917.483	63.566	917.483	66.5353	917.483	66.6794	917.483	67.3711	917.483	46.1503	917.483	57.3473
	917.965	65.6846	917.965	63.5093	917.965	63.5093	917.965	66.4181	917.965	66.5011	917.965	67.2499	917.965	46.1259	917.965	57.2479
	918.447	65.4802	918.447	63.4569	918.447	63.4569	918.447	66.3032	918.447	66.3276	918.447	67.1316	918.447	46.1033	918.447	57.1514
	918.929	65.2863	918.929	63.4088	918.929	63.4088	918.929	66.1909	918.929	66.1592	918.929	67.0158	918.929	46.0819	918.929	57.0579
	919.411	65.1032	919.411	63.3652	919.411	63.3652	919.411	66.0812	919.411	65.996	919.411	66.9024	919.411	46.0616	919.411	56.9674
	919.893	64.9308	919.893	63.3262	919.893	63.3262	919.893	65.9744	919.893	65.8382	919.893	66.7912	919.893	46.0422	919.893	56.88
	920.375	64.7689	920.375	63.2919	920.375	63.2919	920.375	65.8707	920.375	65.6859	920.375	66.6818	920.375	46.0234	920.375	56.7955
	920.857	64.6175	920.857	63.2624	920.857	63.2624	920.857	65.7704	920.857	65.5391	920.857	66.5741	920.857	46.0052	920.857	56.714
	921.34	64.4763	921.34	63.2378	921.34	63.2378	921.34	65.6737	921.34	65.3977	921.34	66.4679	921.34	45.9873	921.34	56.6352
	921.822	64.345	921.822	63.2177	921.822	63.2177	921.822	65.5809	921.822	65.2617	921.822	66.3631	921.822	45.9697	921.822	56.5592
	922.304	64.2234	922.304	63.2021	922.304	63.2021	922.304	65.4921	922.304	65.1308	922.304	66.2594	922.304	45.9524	922.304	56.4859
	922.786	64.1114	922.786	63.1906	922.786	63.1906	922.786	65.4075	922.786	65.0051	922.786	66.1568	922.786	45.9352	922.786	56.4152
	923.268	64.0087	923.268	63.1827	923.268	63.1827	923.268	65.3273	923.268	64.8842	923.268	66.0553	923.268	45.9181	923.268	56.347
	923.75	63.9153	923.75	63.178	923.75	63.178	923.75	65.2516	923.75	64.768	923.75	65.9548	923.75	45.9011	923.75	56.2813
	924.232	63.8309	924.232	63.1758	924.232	63.1758	924.232	65.1806	924.232	64.6565	924.232	65.8555	924.232	45.8842	924.232	56.218
	924.715	63.7556	924.715	63.1757	924.715	63.1757	924.715	65.1142	924.715	64.5494	924.715	65.7575	924.715	45.8674	924.715	56.1569
	925.197	63.6891	925.197	63.1769	925.197	63.1769	925.197	65.0526	925.197	64.4466	925.197	65.6609	925.197	45.8506	925.197	56.0979
	925.679	63.6314	925.679	63.179	925.679	63.179	925.679	64.9958	925.679	64.3481	925.679	65.566	925.679	45.8342	925.679	56.0408
	926.161	63.5822	926.161	63.1811	926.161	63.1811	926.161	64.9438	926.161	64.2536	926.161	65.4731	926.161	45.818	926.161	55.9855
	926.643	63.5413	926.643	63.1828	926.643	63.1828	926.643	64.8966	926.643	64.163	926.643	65.3825	926.643	45.8023	926.643	55.9319
	927.125	63.5085	927.125	63.1835	927.125	63.1835	927.125	64.8541	927.125	64.0764	927.125	65.2944	927.125	45.7873	927.125	55.88
	927.607	63.4834	927.607	63.1825	927.607	63.1825	927.607	64.8164	927.607	63.9936	927.607	65.2089	927.607	45.773	927.607	55.8299
	928.089	63.4658	928.089	63.1795	928.089	63.1795	928.089	64.7834	928.089	63.9145	928.089	65.1264	928.089	45.7596	928.089	55.7816
	928.572	63.4555	928.572	63.1742	928.572	63.1742	928.572	64.7552	928.572	63.8393	928.572	65.0468	928.572	45.7473	928.572	55.7355
	929.054	63.4524	929.054	63.1665	929.054	63.1665	929.054	64.7319	929.054	63.7681	929.054	64.9703	929.054	45.7363	929.054	55.6918
	929.536	63.4563	929.536	63.1562	929.536	63.1562	929.536	64.7135	929.536	63.7009	929.536	64.897	929.536	45.7267	929.536	55.6509
	930.018	63.4671	930.018	63.1437	930.018	63.1437	930.018	64.7001	930.018	63.6382	930.018	64.8271	930.018	45.7188	930.018	55.613
	930.5	63.4847	930.5	63.1292	930.5	63.1292	930.5	64.6919	930.5	63.5802	930.5	64.7605	930.5	45.7126	930.5	55.5785
	930.982	63.5092	930.982	63.1132	930.982	63.1132	930.982	64.6889	930.982	63.5273	930.982	64.6975	930.982	45.7084	930.982	55.5476
	931.464	63.5404	931.464	63.0961	931.464	63.0961	931.464	64.691	931.464	63.4799	931.464	64.638	931.464	45.7062	931.464	55.5205
	931.946	63.5783	931.946	63.0785	931.946	63.0785	931.946	64.6982	931.946	63.4385	931.946	64.5823	931.946	45.7062	931.946	55.4975
	932.428	63.6229	932.428	63.0609	932.428	63.0609	932.428	64.7106	932.428	63.4032	932.428	64.5306	932.428	45.7083	932.428	55.4786
	932.911	63.6739	932.911	63.0437	932.911	63.0437	932.911	64.7279	932.911	63.3744	932.911	64.4829	932.911	45.7126	932.911	55.4639
	933.393	63.731	933.393	63.0273	933.393	63.0273	933.393	64.75	933.393	63.3523	933.393	64.4395	933.393	45.7191	933.393	55.4535
	933.875	63.794	933.875	63.0121	933.875	63.0121	933.875	64.7767	933.875	63.337	933.875	64.4005	933.875	45.7277	933.875	55.4472
	934.357	63.8624	934.357	62.9984	934.357	62.9984	934.357	64.8079	934.357	63.3283	934.357	64.3661	934.357	45.7382	934.357	55.4449
	934.839	63.9356	934.839	62.9863	934.839	62.9863	934.839	64.8432	934.839	63.3262	934.839	64.3362	934.839	45.7508	934.839	55.4463
	935.321	64.0128	935.321	62.9759	935.321	62.9759	935.321	64.8822	935.321	63.3305	935.321	64.3107	935.321	45.7654	935.321	55.451
	935.803	64.0934	935.803	62.9671	935.803	62.9671	935.803	64.9248	935.803	63.3409	935.803	64.2894	935.803	45.7819	935.803	55.4586
	936.285	64.1766	936.285	62.96	936.285	62.96	936.285	64.9702	936.285	63.3569	936.285	64.272	936.285	45.8004	936.285	55.4684
	936.768	64.2613	936.768	62.9541	936.768	62.9541	936.768	65.0182	936.768	63.378	936.768	64.2582	936.768	45.821	936.768	55.4799
	937.25	64.3469	937.25	62.9493	937.25	62.9493	937.25	65.068	937.25	63.4037	937.25	64.2473	937.25	45.8435	937.25	55.4924
	937.732	64.4323	937.732	62.9452	937.732	62.9452	937.732	65.1191	937.732	63.4332	937.732	64.2389	937.732	45.8681	937.732	55.5055
	938.214	64.5169	938.214	62.9414	938.214	62.9414	938.214	65.1708	938.214	63.466	938.214	64.2323	938.214	45.8949	938.214	55.5187
	938.696	64.6	938.696	62.9376	938.696	62.9376	938.696	65.2226	938.696	63.5013	938.696	64.2271	938.696	45.9237	938.696	55.5317
	939.178	64.681	939.178	62.9335	939.178	62.9335	939.178	65.2738	939.178	63.5384	939.178	64.2227	939.178	45.9546	939.178	55.5441
	939.66	64.7596	939.66	62.929	939.66	62.929	939.66	65.3239	939.66	63.5768	939.66	64.2188	939.66	45.9876	939.66	55.5559
	940.143	64.8355	940.143	62.924	940.143	62.924	940.143	65.3724	940.143	63.6159	940.143	64.215	940.143	46.0226	940.143	55.5671
	940.625	64.9088	940.625	62.9184	940.625	62.9184	940.625	65.4189	940.625	63.6552	940.625	64.2113	940.625	46.0596	940.625	55.5777
	941.107	64.9795	941.107	62.9123	941.107	62.9123	941.107	65.4631	941.107	63.6946	941.107	64.2073	941.107	46.0983	941.107	55.5878
	941.589	65.0477	941.589	62.9055	941.589	62.9055	941.589	65.5048	941.589	63.7337	941.589	64.2032	941.589	46.1383	941.589	55.5975
	942.071	65.1137	942.071	62.8982	942.071	62.8982	942.071	65.5437	942.071	63.7726	942.071	64.1989	942.071	46.1792	942.071	55.6067
	942.553	65.1776	942.553	62.8904	942.553	62.8904	942.553	65.5798	942.553	63.8113	942.553	64.1945	942.553	46.2206	942.553	55.6156
	943.035	65.2397	943.035	62.8819	943.035	62.8819	943.035	65.6129	943.035	63.8498	943.035	64.1899	943.035	46.2619	943.035	55.6241
	943.517	65.3	943.517	62.8729	943.517	62.8729	943.517	65.6432	943.517	63.8883	943.517	64.1852	943.517	46.3025	943.517	55.6323
	944	65.3585	944	62.8632	944	62.8632	944	65.6705	944	63.9269	944	64.1805	944	46.3419	944	55.6402
	944.482	65.4152	944.482	62.853	944.482	62.853	944.482	65.6949	944.482	63.9657	944.482	64.1759	944.482	46.3797	944.482	55.6478
	944.964	65.4701	944.964	62.842	944.964	62.842	944.964	65.7164	944.964	64.0047	944.964	64.1713	944.964	46.4152	944.964	55.6554
	945.446	65.5229	945.446	62.8304	945.446	62.8304	945.446	65.735	945.446	64.0439	945.446	64.1667	945.446	46.4482	945.446	55.6628
	945.928	65.5736	945.928	62.8179	945.928	62.8179	945.928	65.7507	945.928	64.0832	945.928	64.1621	945.928	46.4783	945.928	55.6701
	946.41	65.6219	946.41	62.8045	946.41	62.8045	946.41	65.7635	946.41	64.1226	946.41	64.1574	946.41	46.5051	946.41	55.6775
	946.892	65.6677	946.892	62.79	946.892	62.79	946.892	65.7735	946.892	64.1619	946.892	64.1524	946.892	46.5285	946.892	55.6848
	947.374	65.7109	947.374	62.7741	947.374	62.7741	947.374	65.7807	947.374	64.2008	947.374	64.1471	947.374	46.5483	947.374	55.6921
	947.856	65.7516	947.856	62.7568	947.856	62.7568	947.856	65.7853	947.856	64.239	947.856	64.1412	947.856	46.5645	947.856	55.6992
	948.339	65.7895	948.339	62.7376	948.339	62.7376	948.339	65.7872	948.339	64.2762	948.339	64.1346	948.339	46.5768	948.339	55.7061
	948.821	65.8249	948.821	62.7166	948.821	62.7166	948.821	65.7867	948.821	64.312	948.821	64.1271	948.821	46.5855	948.821	55.7129
	949.303	65.8578	949.303	62.6936	949.303	62.6936	949.303	65.7839	949.303	64.346	949.303	64.1187	949.303	46.5906	949.303	55.7195
	949.785	65.8884	949.785	62.6686	949.785	62.6686	949.785	65.779	949.785	64.3779	949.785	64.1094	949.785	46.5924	949.785	55.7259
	950.267	65.9169	950.267	62.6417	950.267	62.6417	950.267	65.7725	950.267	64.4073	950.267	64.0993	950.267	46.5914	950.267	55.7322
	950.749	65.9434	950.749	62.6132	950.749	62.6132	950.749	65.7646	950.749	64.434	950.749	64.0887	950.749	46.5879	950.749	55.7385
	951.231	65.9682	951.231	62.5833	951.231	62.5833	951.231	65.7558	951.231	64.4579	951.231	64.0777	951.231	46.5826	951.231	55.7447
	951.713	65.9914	951.713	62.5526	951.713	62.5526	951.713	65.7465	951.713	64.4791	951.713	64.0668	951.713	46.5759	951.713	55.7509
	952.196	66.0131	952.196	62.5214	952.196	62.5214	952.196	65.7374	952.196	64.4975	952.196	64.0562	952.196	46.5682	952.196	55.7569
	952.678	66.0334	952.678	62.4901	952.678	62.4901	952.678	65.7287	952.678	64.5136	952.678	64.0462	952.678	46.56	952.678	55.7625
	953.16	66.0521	953.16	62.4593	953.16	62.4593	953.16	65.7211	953.16	64.5275	953.16	64.037	953.16	46.5514	953.16	55.7675
	953.642	66.0693	953.642	62.4294	953.642	62.4294	953.642	65.7151	953.642	64.5397	953.642	64.0287	953.642	46.5427	953.642	55.7716
	954.124	66.0849	954.124	62.4006	954.124	62.4006	954.124	65.7108	954.124	64.5506	954.124	64.0214	954.124	46.5338	954.124	55.7745
	954.606	66.0986	954.606	62.3734	954.606	62.3734	954.606	65.7087	954.606	64.5605	954.606	64.015	954.606	46.525	954.606	55.7761
	955.088	66.1105	955.088	62.3479	955.088	62.3479	955.088	65.7088	955.088	64.5698	955.088	64.0096	955.088	46.5161	955.088	55.776
	955.57	66.1204	955.57	62.3243	955.57	62.3243	955.57	65.7113	955.57	64.5788	955.57	64.0051	955.57	46.5072	955.57	55.7743
	956.053	66.1283	956.053	62.3028	956.053	62.3028	956.053	65.7161	956.053	64.5876	956.053	64.0015	956.053	46.4984	956.053	55.7708
	956.535	66.1344	956.535	62.2834	956.535	62.2834	956.535	65.7233	956.535	64.5966	956.535	63.9986	956.535	46.4896	956.535	55.7656
	957.017	66.1388	957.017	62.2661	957.017	62.2661	957.017	65.7327	957.017	64.6057	957.017	63.9967	957.017	46.4807	957.017	55.759
	957.499	66.1417	957.499	62.2509	957.499	62.2509	957.499	65.7441	957.499	64.6152	957.499	63.9955	957.499	46.4717	957.499	55.7512
	957.981	66.1436	957.981	62.2377	957.981	62.2377	957.981	65.7574	957.981	64.625	957.981	63.9953	957.981	46.4624	957.981	55.7424
	958.463	66.1448	958.463	62.2264	958.463	62.2264	958.463	65.7722	958.463	64.6352	958.463	63.9958	958.463	46.4529	958.463	55.733
	958.945	66.1457	958.945	62.2169	958.945	62.2169	958.945	65.7885	958.945	64.6456	958.945	63.9972	958.945	46.4429	958.945	55.7234
	959.427	66.1467	959.427	62.2088	959.427	62.2088	959.427	65.8057	959.427	64.6562	959.427	63.9992	959.427	46.4323	959.427	55.7138
	959.909	66.1479	959.909	62.2022	959.909	62.2022	959.909	65.8236	959.909	64.6669	959.909	64.002	959.909	46.4209	959.909	55.7046
	960.392	66.1496	960.392	62.1966	960.392	62.1966	960.392	65.842	960.392	64.6774	960.392	64.0053	960.392	46.4086	960.392	55.6959
	960.874	66.1518	960.874	62.1921	960.874	62.1921	960.874	65.8604	960.874	64.6877	960.874	64.0092	960.874	46.3954	960.874	55.688
	961.356	66.1545	961.356	62.1882	961.356	62.1882	961.356	65.8786	961.356	64.6977	961.356	64.0136	961.356	46.381	961.356	55.6808
	961.838	66.1577	961.838	62.185	961.838	62.185	961.838	65.8963	961.838	64.707	961.838	64.0184	961.838	46.3656	961.838	55.6746
	962.32	66.1611	962.32	62.1823	962.32	62.1823	962.32	65.9133	962.32	64.7158	962.32	64.0236	962.32	46.3489	962.32	55.6692
	962.802	66.1645	962.802	62.1799	962.802	62.1799	962.802	65.9293	962.802	64.7238	962.802	64.029	962.802	46.331	962.802	55.6646
	963.284	66.1679	963.284	62.1778	963.284	62.1778	963.284	65.9442	963.284	64.731	963.284	64.0347	963.284	46.3118	963.284	55.6607
	963.766	66.171	963.766	62.1759	963.766	62.1759	963.766	65.9578	963.766	64.7373	963.766	64.0405	963.766	46.2912	963.766	55.6573
	964.249	66.1736	964.249	62.1742	964.249	62.1742	964.249	65.9702	964.249	64.7428	964.249	64.0464	964.249	46.2694	964.249	55.6543
	964.731	66.1756	964.731	62.1726	964.731	62.1726	964.731	65.9813	964.731	64.7473	964.731	64.0521	964.731	46.2464	964.731	55.6515
	965.213	66.1768	965.213	62.1711	965.213	62.1711	965.213	65.9911	965.213	64.7507	965.213	64.0576	965.213	46.2222	965.213	55.6488
	965.695	66.177	965.695	62.1698	965.695	62.1698	965.695	65.9997	965.695	64.7531	965.695	64.0627	965.695	46.1969	965.695	55.6461
	966.177	66.1762	966.177	62.1687	966.177	62.1687	966.177	66.0072	966.177	64.7542	966.177	64.0674	966.177	46.1706	966.177	55.6432
	966.659	66.1743	966.659	62.1679	966.659	62.1679	966.659	66.0138	966.659	64.7541	966.659	64.0717	966.659	46.1437	966.659	55.6401
	967.141	66.1713	967.141	62.1676	967.141	62.1676	967.141	66.0195	967.141	64.7526	967.141	64.0754	967.141	46.1162	967.141	55.6368
	967.624	66.1672	967.624	62.1678	967.624	62.1678	967.624	66.0245	967.624	64.7498	967.624	64.0787	967.624	46.0883	967.624	55.6333
	968.106	66.1621	968.106	62.1688	968.106	62.1688	968.106	66.0291	968.106	64.7456	968.106	64.0817	968.106	46.0603	968.106	55.6299
	968.588	66.1562	968.588	62.1707	968.588	62.1707	968.588	66.0332	968.588	64.7401	968.588	64.0844	968.588	46.0323	968.588	55.6266
	969.07	66.1499	969.07	62.1736	969.07	62.1736	969.07	66.0371	969.07	64.7334	969.07	64.0869	969.07	46.0046	969.07	55.6236
	969.552	66.1434	969.552	62.1777	969.552	62.1777	969.552	66.0408	969.552	64.7257	969.552	64.0895	969.552	45.9772	969.552	55.6212
	970.034	66.1371	970.034	62.1831	970.034	62.1831	970.034	66.0443	970.034	64.7172	970.034	64.0923	970.034	45.9504	970.034	55.6195
	970.516	66.1313	970.516	62.1897	970.516	62.1897	970.516	66.0478	970.516	64.708	970.516	64.0953	970.516	45.9244	970.516	55.6188
	970.998	66.1262	970.998	62.1977	970.998	62.1977	970.998	66.0511	970.998	64.6984	970.998	64.0987	970.998	45.8993	970.998	55.6192
	971.481	66.1219	971.481	62.2069	971.481	62.2069	971.481	66.0543	971.481	64.6886	971.481	64.1026	971.481	45.8751	971.481	55.6208
	971.963	66.1187	971.963	62.2173	971.963	62.2173	971.963	66.0574	971.963	64.6786	971.963	64.107	971.963	45.852	971.963	55.6238
	972.445	66.1164	972.445	62.2288	972.445	62.2288	972.445	66.0603	972.445	64.6686	972.445	64.1119	972.445	45.8302	972.445	55.6282
	972.927	66.1151	972.927	62.2413	972.927	62.2413	972.927	66.0629	972.927	64.6585	972.927	64.1174	972.927	45.8096	972.927	55.634
	973.409	66.1148	973.409	62.2546	973.409	62.2546	973.409	66.0652	973.409	64.6485	973.409	64.1233	973.409	45.7904	973.409	55.6412
	973.891	66.1153	973.891	62.2686	973.891	62.2686	973.891	66.0673	973.891	64.6385	973.891	64.1298	973.891	45.7726	973.891	55.6497
	974.373	66.1168	974.373	62.2834	974.373	62.2834	974.373	66.069	974.373	64.6286	974.373	64.1366	974.373	45.7562	974.373	55.6596
	974.855	66.1191	974.855	62.2987	974.855	62.2987	974.855	66.0705	974.855	64.6187	974.855	64.1438	974.855	45.7413	974.855	55.6707
	975.337	66.1222	975.337	62.3145	975.337	62.3145	975.337	66.0718	975.337	64.6087	975.337	64.1513	975.337	45.7278	975.337	55.6829
	975.82	66.1263	975.82	62.3309	975.82	62.3309	975.82	66.073	975.82	64.5988	975.82	64.159	975.82	45.7159	975.82	55.6961
	976.302	66.1312	976.302	62.3478	976.302	62.3478	976.302	66.074	976.302	64.5888	976.302	64.167	976.302	45.7055	976.302	55.7103
	976.784	66.1369	976.784	62.3652	976.784	62.3652	976.784	66.075	976.784	64.5788	976.784	64.1751	976.784	45.6966	976.784	55.7253
	977.266	66.1436	977.266	62.3831	977.266	62.3831	977.266	66.0761	977.266	64.5688	977.266	64.1835	977.266	45.6894	977.266	55.7409
	977.748	66.1513	977.748	62.4016	977.748	62.4016	977.748	66.0773	977.748	64.5587	977.748	64.1921	977.748	45.6838	977.748	55.7571
	978.23	66.1598	978.23	62.4208	978.23	62.4208	978.23	66.0787	978.23	64.5486	978.23	64.201	978.23	45.6797	978.23	55.7737
	978.712	66.1693	978.712	62.4407	978.712	62.4407	978.712	66.0805	978.712	64.5387	978.712	64.2104	978.712	45.6773	978.712	55.7906
	979.194	66.1798	979.194	62.4613	979.194	62.4613	979.194	66.0827	979.194	64.5288	979.194	64.2202	979.194	45.6765	979.194	55.8078
	979.677	66.1912	979.677	62.4827	979.677	62.4827	979.677	66.0854	979.677	64.5192	979.677	64.2307	979.677	45.6773	979.677	55.8249
	980.159	66.2036	980.159	62.5048	980.159	62.5048	980.159	66.0887	980.159	64.5099	980.159	64.2417	980.159	45.6796	980.159	55.8421
	980.641	66.217	980.641	62.5275	980.641	62.5275	980.641	66.0925	980.641	64.5009	980.641	64.2535	980.641	45.6833	980.641	55.8591
	981.123	66.2313	981.123	62.551	981.123	62.551	981.123	66.097	981.123	64.4924	981.123	64.266	981.123	45.6886	981.123	55.876
	981.605	66.2465	981.605	62.575	981.605	62.575	981.605	66.1021	981.605	64.4844	981.605	64.2791	981.605	45.6953	981.605	55.8927
	982.087	66.2625	982.087	62.5994	982.087	62.5994	982.087	66.1078	982.087	64.477	982.087	64.2929	982.087	45.7034	982.087	55.9092
	982.569	66.2792	982.569	62.624	982.569	62.624	982.569	66.1141	982.569	64.4702	982.569	64.3073	982.569	45.7129	982.569	55.9254
	983.052	66.2966	983.052	62.6488	983.052	62.6488	983.052	66.1209	983.052	64.464	983.052	64.3222	983.052	45.7238	983.052	55.9413
	983.534	66.3144	983.534	62.6735	983.534	62.6735	983.534	66.1282	983.534	64.4584	983.534	64.3375	983.534	45.7361	983.534	55.957
	984.016	66.3327	984.016	62.698	984.016	62.698	984.016	66.1359	984.016	64.4535	984.016	64.3532	984.016	45.7496	984.016	55.9724
	984.498	66.3511	984.498	62.7222	984.498	62.7222	984.498	66.1438	984.498	64.449	984.498	64.3692	984.498	45.7642	984.498	55.9876
	984.98	66.3697	984.98	62.7459	984.98	62.7459	984.98	66.1519	984.98	64.4451	984.98	64.3853	984.98	45.7799	984.98	56.0025
	985.462	66.3884	985.462	62.7692	985.462	62.7692	985.462	66.1601	985.462	64.4417	985.462	64.4016	985.462	45.7965	985.462	56.0173
	985.944	66.4069	985.944	62.7921	985.944	62.7921	985.944	66.1683	985.944	64.4386	985.944	64.418	985.944	45.8139	985.944	56.0318
	986.426	66.4254	986.426	62.8145	986.426	62.8145	986.426	66.1764	986.426	64.436	986.426	64.4344	986.426	45.832	986.426	56.0462
	986.909	66.4437	986.909	62.8365	986.909	62.8365	986.909	66.1844	986.909	64.4336	986.909	64.4509	986.909	45.8507	986.909	56.0603
	987.391	66.4618	987.391	62.8582	987.391	62.8582	987.391	66.1924	987.391	64.4317	987.391	64.4675	987.391	45.8698	987.391	56.0743
	987.873	66.4797	987.873	62.8796	987.873	62.8796	987.873	66.2003	987.873	64.4301	987.873	64.4842	987.873	45.8892	987.873	56.0881
	988.355	66.4973	988.355	62.9008	988.355	62.9008	988.355	66.208	988.355	64.4289	988.355	64.5009	988.355	45.9089	988.355	56.1018
	988.837	66.5146	988.837	62.9219	988.837	62.9219	988.837	66.2156	988.837	64.4281	988.837	64.5177	988.837	45.9288	988.837	56.1151
	989.319	66.5317	989.319	62.9428	989.319	62.9428	989.319	66.223	989.319	64.4277	989.319	64.5346	989.319	45.9487	989.319	56.1282
	989.801	66.5484	989.801	62.9635	989.801	62.9635	989.801	66.2302	989.801	64.4277	989.801	64.5514	989.801	45.9687	989.801	56.1409
	990.283	66.5647	990.283	62.9842	990.283	62.9842	990.283	66.2371	990.283	64.4281	990.283	64.5682	990.283	45.9886	990.283	56.1531
	990.765	66.5807	990.765	63.0047	990.765	63.0047	990.765	66.2437	990.765	64.4287	990.765	64.5848	990.765	46.0083	990.765	56.1649
	991.248	66.5963	991.248	63.0251	991.248	63.0251	991.248	66.2498	991.248	64.4297	991.248	64.6012	991.248	46.0279	991.248	56.176
	991.73	66.6115	991.73	63.0453	991.73	63.0453	991.73	66.2555	991.73	64.4308	991.73	64.6172	991.73	46.0472	991.73	56.1865
	992.212	66.6265	992.212	63.0653	992.212	63.0653	992.212	66.2607	992.212	64.432	992.212	64.6329	992.212	46.0663	992.212	56.1961
	992.694	66.6411	992.694	63.0852	992.694	63.0852	992.694	66.2654	992.694	64.4332	992.694	64.648	992.694	46.0851	992.694	56.2049
	993.176	66.6555	993.176	63.1048	993.176	63.1048	993.176	66.2695	993.176	64.4344	993.176	64.6625	993.176	46.1038	993.176	56.2127
	993.658	66.6696	993.658	63.1242	993.658	63.1242	993.658	66.2731	993.658	64.4356	993.658	64.6763	993.658	46.1223	993.658	56.2195
	994.14	66.6837	994.14	63.1431	994.14	63.1431	994.14	66.2762	994.14	64.4365	994.14	64.6895	994.14	46.1405	994.14	56.2253
	994.622	66.6976	994.622	63.1617	994.622	63.1617	994.622	66.2789	994.622	64.4372	994.622	64.7019	994.622	46.1586	994.622	56.23
	995.105	66.7114	995.105	63.1798	995.105	63.1798	995.105	66.2812	995.105	64.4374	995.105	64.7134	995.105	46.1765	995.105	56.2335
	995.587	66.7252	995.587	63.1974	995.587	63.1974	995.587	66.2832	995.587	64.4372	995.587	64.7242	995.587	46.1941	995.587	56.2359
	996.069	66.7388	996.069	63.2142	996.069	63.2142	996.069	66.2848	996.069	64.4364	996.069	64.734	996.069	46.2114	996.069	56.237
	996.551	66.7522	996.551	63.2304	996.551	63.2304	996.551	66.2861	996.551	64.435	996.551	64.743	996.551	46.2283	996.551	56.2369
	997.033	66.7654	997.033	63.2456	997.033	63.2456	997.033	66.2872	997.033	64.4327	997.033	64.7511	997.033	46.2446	997.033	56.2355
	997.515	66.7782	997.515	63.26	997.515	63.26	997.515	66.288	997.515	64.4297	997.515	64.7583	997.515	46.2604	997.515	56.2328
	997.997	66.7906	997.997	63.2734	997.997	63.2734	997.997	66.2886	997.997	64.4258	997.997	64.7645	997.997	46.2756	997.997	56.2288
	998.48	66.8024	998.48	63.2858	998.48	63.2858	998.48	66.289	998.48	64.4211	998.48	64.7699	998.48	46.29	998.48	56.2236
	998.962	66.8135	998.962	63.297	998.962	63.297	998.962	66.2892	998.962	64.4156	998.962	64.7744	998.962	46.3036	998.962	56.2171
	999.444	66.8239	999.444	63.3071	999.444	63.3071	999.444	66.2891	999.444	64.4093	999.444	64.778	999.444	46.3164	999.444	56.2094
	999.926	66.8334	999.926	63.3159	999.926	63.3159	999.926	66.2888	999.926	64.4023	999.926	64.7806	999.926	46.3282	999.926	56.2005
	1000.41	66.8419	1000.41	63.3236	1000.41	63.3236	1000.41	66.2882	1000.41	64.3946	1000.41	64.7825	1000.41	46.3392	1000.41	56.1906
	1000.89	66.8494	1000.89	63.33	1000.89	63.33	1000.89	66.2872	1000.89	64.3863	1000.89	64.7835	1000.89	46.3492	1000.89	56.1796
	1001.37	66.8559	1001.37	63.3351	1001.37	63.3351	1001.37	66.2858	1001.37	64.3775	1001.37	64.7837	1001.37	46.3583	1001.37	56.1678
	1001.85	66.8614	1001.85	63.339	1001.85	63.339	1001.85	66.2839	1001.85	64.3682	1001.85	64.7832	1001.85	46.3665	1001.85	56.1551
	1002.34	66.8658	1002.34	63.3416	1002.34	63.3416	1002.34	66.2815	1002.34	64.3585	1002.34	64.782	1002.34	46.3739	1002.34	56.1418
	1002.82	66.8693	1002.82	63.3432	1002.82	63.3432	1002.82	66.2786	1002.82	64.3484	1002.82	64.7804	1002.82	46.3805	1002.82	56.128
	1003.3	66.872	1003.3	63.3436	1003.3	63.3436	1003.3	66.2753	1003.3	64.3382	1003.3	64.7782	1003.3	46.3864	1003.3	56.1136
	1003.78	66.8739	1003.78	63.343	1003.78	63.343	1003.78	66.2715	1003.78	64.3278	1003.78	64.7758	1003.78	46.3917	1003.78	56.099
	1004.26	66.8752	1004.26	63.3414	1004.26	63.3414	1004.26	66.2673	1004.26	64.3172	1004.26	64.7731	1004.26	46.3964	1004.26	56.0842
	1004.75	66.876	1004.75	63.339	1004.75	63.339	1004.75	66.2627	1004.75	64.3067	1004.75	64.7702	1004.75	46.4005	1004.75	56.0693
	1005.23	66.8764	1005.23	63.3359	1005.23	63.3359	1005.23	66.2578	1005.23	64.2961	1005.23	64.7674	1005.23	46.4042	1005.23	56.0544
	1005.71	66.8766	1005.71	63.332	1005.71	63.332	1005.71	66.2527	1005.71	64.2856	1005.71	64.7646	1005.71	46.4074	1005.71	56.0395
	1006.19	66.8764	1006.19	63.3277	1006.19	63.3277	1006.19	66.2475	1006.19	64.2753	1006.19	64.7619	1006.19	46.4102	1006.19	56.0249
	1006.68	66.8761	1006.68	63.3228	1006.68	63.3228	1006.68	66.2421	1006.68	64.2652	1006.68	64.7594	1006.68	46.4125	1006.68	56.0104
	1007.16	66.8756	1007.16	63.3175	1007.16	63.3175	1007.16	66.2365	1007.16	64.2552	1007.16	64.757	1007.16	46.4144	1007.16	55.9962
	1007.64	66.8748	1007.64	63.312	1007.64	63.312	1007.64	66.2309	1007.64	64.2455	1007.64	64.7549	1007.64	46.4158	1007.64	55.9821
	1008.12	66.8737	1008.12	63.3062	1008.12	63.3062	1008.12	66.2253	1008.12	64.2362	1008.12	64.7528	1008.12	46.4168	1008.12	55.9683
	1008.6	66.8723	1008.6	63.3002	1008.6	63.3002	1008.6	66.2195	1008.6	64.2272	1008.6	64.751	1008.6	46.4173	1008.6	55.9547
	1009.09	66.8705	1009.09	63.2942	1009.09	63.2942	1009.09	66.2137	1009.09	64.2186	1009.09	64.7492	1009.09	46.4173	1009.09	55.9413
	1009.57	66.8683	1009.57	63.2882	1009.57	63.2882	1009.57	66.2077	1009.57	64.2104	1009.57	64.7474	1009.57	46.4167	1009.57	55.928
	1010.05	66.8656	1010.05	63.2824	1010.05	63.2824	1010.05	66.2016	1010.05	64.2028	1010.05	64.7456	1010.05	46.4155	1010.05	55.9148
	1010.53	66.8624	1010.53	63.2768	1010.53	63.2768	1010.53	66.1954	1010.53	64.1957	1010.53	64.7438	1010.53	46.4138	1010.53	55.9018
	1011.01	66.8585	1011.01	63.2716	1011.01	63.2716	1011.01	66.189	1011.01	64.1892	1011.01	64.7418	1011.01	46.4117	1011.01	55.889
	1011.5	66.854	1011.5	63.2668	1011.5	63.2668	1011.5	66.1825	1011.5	64.1833	1011.5	64.7397	1011.5	46.409	1011.5	55.8763
	1011.98	66.8489	1011.98	63.2625	1011.98	63.2625	1011.98	66.1758	1011.98	64.178	1011.98	64.7373	1011.98	46.4058	1011.98	55.8638
	1012.46	66.8431	1012.46	63.2588	1012.46	63.2588	1012.46	66.1689	1012.46	64.1732	1012.46	64.7347	1012.46	46.4024	1012.46	55.8516
	1012.94	66.8367	1012.94	63.2557	1012.94	63.2557	1012.94	66.1619	1012.94	64.169	1012.94	64.7318	1012.94	46.3986	1012.94	55.8397
	1013.42	66.8296	1013.42	63.2533	1013.42	63.2533	1013.42	66.1548	1013.42	64.1653	1013.42	64.7286	1013.42	46.3945	1013.42	55.8282
	1013.91	66.822	1013.91	63.2514	1013.91	63.2514	1013.91	66.1475	1013.91	64.162	1013.91	64.7252	1013.91	46.3903	1013.91	55.8171
	1014.39	66.8138	1014.39	63.2501	1014.39	63.2501	1014.39	66.1403	1014.39	64.1591	1014.39	64.7215	1014.39	46.3859	1014.39	55.8065
	1014.87	66.8053	1014.87	63.2493	1014.87	63.2493	1014.87	66.1331	1014.87	64.1566	1014.87	64.7176	1014.87	46.3814	1014.87	55.7964
	1015.35	66.7964	1015.35	63.249	1015.35	63.249	1015.35	66.1259	1015.35	64.1544	1015.35	64.7136	1015.35	46.3767	1015.35	55.787
	1015.84	66.7874	1015.84	63.2489	1015.84	63.2489	1015.84	66.1188	1015.84	64.1525	1015.84	64.7093	1015.84	46.372	1015.84	55.7782
	1016.32	66.7783	1016.32	63.2491	1016.32	63.2491	1016.32	66.1119	1016.32	64.1508	1016.32	64.705	1016.32	46.3671	1016.32	55.7701
	1016.8	66.7692	1016.8	63.2493	1016.8	63.2493	1016.8	66.1051	1016.8	64.1492	1016.8	64.7005	1016.8	46.3621	1016.8	55.7626
	1017.28	66.7602	1017.28	63.2496	1017.28	63.2496	1017.28	66.0985	1017.28	64.1479	1017.28	64.6959	1017.28	46.3571	1017.28	55.7559
	1017.76	66.7513	1017.76	63.2497	1017.76	63.2497	1017.76	66.0922	1017.76	64.1466	1017.76	64.6912	1017.76	46.352	1017.76	55.7498
	1018.25	66.7426	1018.25	63.2497	1018.25	63.2497	1018.25	66.0861	1018.25	64.1455	1018.25	64.6864	1018.25	46.3469	1018.25	55.7443
	1018.73	66.734	1018.73	63.2494	1018.73	63.2494	1018.73	66.0802	1018.73	64.1443	1018.73	64.6815	1018.73	46.3417	1018.73	55.7394
	1019.21	66.7257	1019.21	63.2488	1019.21	63.2488	1019.21	66.0747	1019.21	64.1432	1019.21	64.6764	1019.21	46.3366	1019.21	55.735
	1019.69	66.7177	1019.69	63.248	1019.69	63.248	1019.69	66.0695	1019.69	64.1422	1019.69	64.6712	1019.69	46.3314	1019.69	55.731
	1020.17	66.71	1020.17	63.247	1020.17	63.247	1020.17	66.0646	1020.17	64.1412	1020.17	64.6659	1020.17	46.3263	1020.17	55.7274
	1020.66	66.7027	1020.66	63.2458	1020.66	63.2458	1020.66	66.0602	1020.66	64.1402	1020.66	64.6606	1020.66	46.3212	1020.66	55.724
	1021.14	66.6959	1021.14	63.2444	1021.14	63.2444	1021.14	66.0561	1021.14	64.1394	1021.14	64.6551	1021.14	46.3163	1021.14	55.7208
	1021.62	66.6896	1021.62	63.2431	1021.62	63.2431	1021.62	66.0525	1021.62	64.1386	1021.62	64.6496	1021.62	46.3116	1021.62	55.7177
	1022.1	66.6839	1022.1	63.2418	1022.1	63.2418	1022.1	66.0493	1022.1	64.1381	1022.1	64.644	1022.1	46.3071	1022.1	55.7148
	1022.59	66.6788	1022.59	63.2406	1022.59	63.2406	1022.59	66.0466	1022.59	64.1377	1022.59	64.6384	1022.59	46.303	1022.59	55.712
	1023.07	66.6744	1023.07	63.2397	1023.07	63.2397	1023.07	66.0443	1023.07	64.1374	1023.07	64.6328	1023.07	46.2992	1023.07	55.7092
	1023.55	66.6707	1023.55	63.2391	1023.55	63.2391	1023.55	66.0425	1023.55	64.1374	1023.55	64.6271	1023.55	46.2958	1023.55	55.7066
	1024.03	66.6676	1024.03	63.2388	1024.03	63.2388	1024.03	66.041	1024.03	64.1375	1024.03	64.6215	1024.03	46.2929	1024.03	55.7041
	1024.51	66.6653	1024.51	63.2388	1024.51	63.2388	1024.51	66.04	1024.51	64.1378	1024.51	64.6159	1024.51	46.2904	1024.51	55.7017
	1025	66.6637	1025	63.2393	1025	63.2393	1025	66.0393	1025	64.1382	1025	64.6104	1025	46.2884	1025	55.6994
	1025.48	66.6628	1025.48	63.24	1025.48	63.24	1025.48	66.039	1025.48	64.1388	1025.48	64.605	1025.48	46.2869	1025.48	55.6974
	1025.96	66.6625	1025.96	63.2411	1025.96	63.2411	1025.96	66.0389	1025.96	64.1396	1025.96	64.5998	1025.96	46.2858	1025.96	55.6956
	1026.44	66.6629	1026.44	63.2425	1026.44	63.2425	1026.44	66.039	1026.44	64.1406	1026.44	64.5947	1026.44	46.2852	1026.44	55.694
	1026.92	66.6637	1026.92	63.2441	1026.92	63.2441	1026.92	66.0392	1026.92	64.1417	1026.92	64.5897	1026.92	46.285	1026.92	55.6928
	1027.41	66.665	1027.41	63.2459	1027.41	63.2459	1027.41	66.0395	1027.41	64.143	1027.41	64.5849	1027.41	46.2852	1027.41	55.6918
	1027.89	66.6665	1027.89	63.2478	1027.89	63.2478	1027.89	66.0398	1027.89	64.1443	1027.89	64.5802	1027.89	46.2857	1027.89	55.6912
	1028.37	66.6683	1028.37	63.2496	1028.37	63.2496	1028.37	66.0399	1028.37	64.1458	1028.37	64.5756	1028.37	46.2865	1028.37	55.6909
	1028.85	66.6702	1028.85	63.2514	1028.85	63.2514	1028.85	66.0398	1028.85	64.1472	1028.85	64.5709	1028.85	46.2877	1028.85	55.691
	1029.34	66.672	1029.34	63.2531	1029.34	63.2531	1029.34	66.0395	1029.34	64.1487	1029.34	64.5663	1029.34	46.2891	1029.34	55.6912
	1029.82	66.6736	1029.82	63.2546	1029.82	63.2546	1029.82	66.0388	1029.82	64.1501	1029.82	64.5616	1029.82	46.2906	1029.82	55.6918
	1030.3	66.675	1030.3	63.256	1030.3	63.256	1030.3	66.0377	1030.3	64.1513	1030.3	64.5569	1030.3	46.2924	1030.3	55.6925
	1030.78	66.676	1030.78	63.257	1030.78	63.257	1030.78	66.0361	1030.78	64.1525	1030.78	64.552	1030.78	46.2942	1030.78	55.6934
	1031.26	66.6766	1031.26	63.2579	1031.26	63.2579	1031.26	66.0341	1031.26	64.1535	1031.26	64.5471	1031.26	46.2961	1031.26	55.6943
	1031.75	66.6767	1031.75	63.2584	1031.75	63.2584	1031.75	66.0317	1031.75	64.1543	1031.75	64.542	1031.75	46.2981	1031.75	55.6952
	1032.23	66.6765	1032.23	63.2587	1032.23	63.2587	1032.23	66.0287	1032.23	64.155	1032.23	64.5369	1032.23	46.3	1032.23	55.6961
	1032.71	66.6758	1032.71	63.2587	1032.71	63.2587	1032.71	66.0254	1032.71	64.1554	1032.71	64.5316	1032.71	46.3019	1032.71	55.6968
	1033.19	66.6747	1033.19	63.2585	1033.19	63.2585	1033.19	66.0216	1033.19	64.1557	1033.19	64.5263	1033.19	46.3038	1033.19	55.6974
	1033.67	66.6732	1033.67	63.2579	1033.67	63.2579	1033.67	66.0175	1033.67	64.1558	1033.67	64.5208	1033.67	46.3055	1033.67	55.6977
	1034.16	66.6715	1034.16	63.257	1034.16	63.257	1034.16	66.0131	1034.16	64.1556	1034.16	64.5152	1034.16	46.3071	1034.16	55.6977
	1034.64	66.6694	1034.64	63.2558	1034.64	63.2558	1034.64	66.0083	1034.64	64.1552	1034.64	64.5095	1034.64	46.3086	1034.64	55.6974
	1035.12	66.6672	1035.12	63.2544	1035.12	63.2544	1035.12	66.0034	1035.12	64.1546	1035.12	64.5038	1035.12	46.3099	1035.12	55.6969
	1035.6	66.6647	1035.6	63.2526	1035.6	63.2526	1035.6	65.9983	1035.6	64.1536	1035.6	64.4979	1035.6	46.3111	1035.6	55.696
	1036.09	66.6621	1036.09	63.2505	1036.09	63.2505	1036.09	65.993	1036.09	64.1524	1036.09	64.492	1036.09	46.3122	1036.09	55.6948
	1036.57	66.6593	1036.57	63.2481	1036.57	63.2481	1036.57	65.9877	1036.57	64.1509	1036.57	64.486	1036.57	46.3131	1036.57	55.6933
	1037.05	66.6564	1037.05	63.2455	1037.05	63.2455	1037.05	65.9822	1037.05	64.149	1037.05	64.48	1037.05	46.3139	1037.05	55.6916
	1037.53	66.6534	1037.53	63.2427	1037.53	63.2427	1037.53	65.9768	1037.53	64.1468	1037.53	64.474	1037.53	46.3145	1037.53	55.6896
	1038.01	66.6503	1038.01	63.2396	1038.01	63.2396	1038.01	65.9713	1038.01	64.1442	1038.01	64.4679	1038.01	46.3152	1038.01	55.6874
	1038.5	66.6471	1038.5	63.2363	1038.5	63.2363	1038.5	65.9659	1038.5	64.1412	1038.5	64.4618	1038.5	46.3158	1038.5	55.685
	1038.98	66.6438	1038.98	63.2328	1038.98	63.2328	1038.98	65.9605	1038.98	64.1378	1038.98	64.4557	1038.98	46.3164	1038.98	55.6824
	1039.46	66.6405	1039.46	63.2291	1039.46	63.2291	1039.46	65.9551	1039.46	64.134	1039.46	64.4497	1039.46	46.3169	1039.46	55.6796
	1039.94	66.6369	1039.94	63.2251	1039.94	63.2251	1039.94	65.9498	1039.94	64.1298	1039.94	64.4436	1039.94	46.3175	1039.94	55.6767
	1040.42	66.6333	1040.42	63.2208	1040.42	63.2208	1040.42	65.9445	1040.42	64.125	1040.42	64.4375	1040.42	46.3181	1040.42	55.6736
	1040.91	66.6295	1040.91	63.2161	1040.91	63.2161	1040.91	65.9391	1040.91	64.1196	1040.91	64.4314	1040.91	46.3187	1040.91	55.6703
	1041.39	66.6254	1041.39	63.2111	1041.39	63.2111	1041.39	65.9336	1041.39	64.1136	1041.39	64.4252	1041.39	46.3192	1041.39	55.6668
	1041.87	66.621	1041.87	63.2056	1041.87	63.2056	1041.87	65.928	1041.87	64.107	1041.87	64.419	1041.87	46.3196	1041.87	55.6632
	1042.35	66.6164	1042.35	63.1996	1042.35	63.1996	1042.35	65.9222	1042.35	64.0996	1042.35	64.4127	1042.35	46.3199	1042.35	55.6594
	1042.84	66.6115	1042.84	63.1931	1042.84	63.1931	1042.84	65.9162	1042.84	64.0915	1042.84	64.4062	1042.84	46.3199	1042.84	55.6554
	1043.32	66.6061	1043.32	63.1861	1043.32	63.1861	1043.32	65.9098	1043.32	64.0826	1043.32	64.3996	1043.32	46.3196	1043.32	55.6512
	1043.8	66.6005	1043.8	63.1784	1043.8	63.1784	1043.8	65.9032	1043.8	64.073	1043.8	64.3928	1043.8	46.3189	1043.8	55.6467
	1044.28	66.5945	1044.28	63.17	1044.28	63.17	1044.28	65.8962	1044.28	64.0626	1044.28	64.3857	1044.28	46.3179	1044.28	55.642
	1044.76	66.5881	1044.76	63.161	1044.76	63.161	1044.76	65.8887	1044.76	64.0516	1044.76	64.3785	1044.76	46.3165	1044.76	55.6371
	1045.24	66.5813	1045.24	63.1513	1045.24	63.1513	1045.24	65.8809	1045.24	64.0399	1045.24	64.3711	1045.24	46.3146	1045.24	55.632
	1045.73	66.5742	1045.73	63.1409	1045.73	63.1409	1045.73	65.8726	1045.73	64.0278	1045.73	64.3636	1045.73	46.3124	1045.73	55.6266
	1046.21	66.5667	1046.21	63.1299	1046.21	63.1299	1046.21	65.8638	1046.21	64.0152	1046.21	64.3558	1046.21	46.3097	1046.21	55.6212
	1046.69	66.5589	1046.69	63.1182	1046.69	63.1182	1046.69	65.8547	1046.69	64.0023	1046.69	64.3479	1046.69	46.3066	1046.69	55.6156
	1047.17	66.5508	1047.17	63.1059	1047.17	63.1059	1047.17	65.8451	1047.17	63.9892	1047.17	64.3398	1047.17	46.3032	1047.17	55.6099
	1047.66	66.5425	1047.66	63.093	1047.66	63.093	1047.66	65.8351	1047.66	63.9759	1047.66	64.3317	1047.66	46.2996	1047.66	55.6042
	1048.14	66.5339	1048.14	63.0797	1048.14	63.0797	1048.14	65.8247	1048.14	63.9627	1048.14	64.3236	1048.14	46.2957	1048.14	55.5984
	1048.62	66.5252	1048.62	63.066	1048.62	63.066	1048.62	65.8141	1048.62	63.9496	1048.62	64.3155	1048.62	46.2917	1048.62	55.5927
	1049.1	66.5164	1049.1	63.0519	1049.1	63.0519	1049.1	65.8033	1049.1	63.9366	1049.1	64.3074	1049.1	46.2877	1049.1	55.587
	1049.59	66.5076	1049.59	63.0376	1049.59	63.0376	1049.59	65.7924	1049.59	63.924	1049.59	64.2995	1049.59	46.2836	1049.59	55.5814
	1050.07	66.4989	1050.07	63.0231	1050.07	63.0231	1050.07	65.7814	1050.07	63.9117	1050.07	64.2918	1050.07	46.2796	1050.07	55.5758
	1050.55	66.4902	1050.55	63.0085	1050.55	63.0085	1050.55	65.7706	1050.55	63.8999	1050.55	64.2844	1050.55	46.2756	1050.55	55.5702
	1051.03	66.4817	1051.03	62.9939	1051.03	62.9939	1051.03	65.7599	1051.03	63.8884	1051.03	64.2772	1051.03	46.2718	1051.03	55.5647
	1051.51	66.4733	1051.51	62.9793	1051.51	62.9793	1051.51	65.7494	1051.51	63.8776	1051.51	64.2705	1051.51	46.2681	1051.51	55.5592
	1051.99	66.4652	1051.99	62.9648	1051.99	62.9648	1051.99	65.7393	1051.99	63.8672	1051.99	64.2642	1051.99	46.2645	1051.99	55.5538
	1052.48	66.4573	1052.48	62.9503	1052.48	62.9503	1052.48	65.7296	1052.48	63.8573	1052.48	64.2583	1052.48	46.261	1052.48	55.5485
	1052.96	66.4495	1052.96	62.9361	1052.96	62.9361	1052.96	65.7204	1052.96	63.848	1052.96	64.2529	1052.96	46.2576	1052.96	55.5432
	1053.44	66.442	1053.44	62.922	1053.44	62.922	1053.44	65.7117	1053.44	63.8392	1053.44	64.248	1053.44	46.2543	1053.44	55.5381
	1053.92	66.4348	1053.92	62.9083	1053.92	62.9083	1053.92	65.7035	1053.92	63.8308	1053.92	64.2436	1053.92	46.251	1053.92	55.533
	1054.41	66.4277	1054.41	62.8948	1054.41	62.8948	1054.41	65.6958	1054.41	63.823	1054.41	64.2397	1054.41	46.2477	1054.41	55.5281
	1054.89	66.4209	1054.89	62.8818	1054.89	62.8818	1054.89	65.6888	1054.89	63.8156	1054.89	64.2364	1054.89	46.2443	1054.89	55.5233
	1055.37	66.4142	1055.37	62.8692	1055.37	62.8692	1055.37	65.6823	1055.37	63.8088	1055.37	64.2335	1055.37	46.241	1055.37	55.5187
	1055.85	66.4077	1055.85	62.8572	1055.85	62.8572	1055.85	65.6765	1055.85	63.8024	1055.85	64.2312	1055.85	46.2376	1055.85	55.5143
	1056.33	66.4014	1056.33	62.8456	1056.33	62.8456	1056.33	65.6712	1056.33	63.7966	1056.33	64.2294	1056.33	46.2342	1056.33	55.5102
	1056.82	66.3953	1056.82	62.8347	1056.82	62.8347	1056.82	65.6666	1056.82	63.7913	1056.82	64.2281	1056.82	46.2307	1056.82	55.5064
	1057.3	66.3894	1057.3	62.8245	1057.3	62.8245	1057.3	65.6626	1057.3	63.7866	1057.3	64.2274	1057.3	46.2272	1057.3	55.5029
	1057.78	66.3837	1057.78	62.8149	1057.78	62.8149	1057.78	65.6593	1057.78	63.7825	1057.78	64.2271	1057.78	46.2237	1057.78	55.4998
	1058.26	66.3781	1058.26	62.8061	1058.26	62.8061	1058.26	65.6565	1058.26	63.7791	1058.26	64.2272	1058.26	46.2202	1058.26	55.4971
	1058.74	66.3728	1058.74	62.7979	1058.74	62.7979	1058.74	65.6545	1058.74	63.7763	1058.74	64.2278	1058.74	46.2168	1058.74	55.4947
	1059.23	66.3676	1059.23	62.7905	1059.23	62.7905	1059.23	65.653	1059.23	63.7742	1059.23	64.2287	1059.23	46.2133	1059.23	55.4928
	1059.71	66.3627	1059.71	62.7838	1059.71	62.7838	1059.71	65.6522	1059.71	63.7727	1059.71	64.23	1059.71	46.2099	1059.71	55.4912
	1060.19	66.3579	1060.19	62.7778	1060.19	62.7778	1060.19	65.6521	1060.19	63.7719	1060.19	64.2316	1060.19	46.2067	1060.19	55.49
	1060.67	66.3534	1060.67	62.7725	1060.67	62.7725	1060.67	65.6526	1060.67	63.7718	1060.67	64.2335	1060.67	46.2034	1060.67	55.4891
	1061.16	66.3491	1061.16	62.7679	1061.16	62.7679	1061.16	65.6538	1061.16	63.7724	1061.16	64.2356	1061.16	46.2003	1061.16	55.4884
	1061.64	66.3451	1061.64	62.7639	1061.64	62.7639	1061.64	65.6557	1061.64	63.7736	1061.64	64.238	1061.64	46.1973	1061.64	55.4881
	1062.12	66.3413	1062.12	62.7606	1062.12	62.7606	1062.12	65.6583	1062.12	63.7755	1062.12	64.2407	1062.12	46.1944	1062.12	55.488
	1062.6	66.338	1062.6	62.758	1062.6	62.758	1062.6	65.6616	1062.6	63.7781	1062.6	64.2436	1062.6	46.1917	1062.6	55.4881
	1063.08	66.3349	1063.08	62.756	1063.08	62.756	1063.08	65.6657	1063.08	63.7814	1063.08	64.2468	1063.08	46.1892	1063.08	55.4884
	1063.57	66.3323	1063.57	62.7548	1063.57	62.7548	1063.57	65.6706	1063.57	63.7854	1063.57	64.2505	1063.57	46.1868	1063.57	55.4888
	1064.05	66.33	1064.05	62.7542	1064.05	62.7542	1064.05	65.6762	1064.05	63.7901	1064.05	64.2544	1064.05	46.1847	1064.05	55.4895
	1064.53	66.3282	1064.53	62.7544	1064.53	62.7544	1064.53	65.6825	1064.53	63.7955	1064.53	64.2588	1064.53	46.1828	1064.53	55.4903
	1065.01	66.3268	1065.01	62.7554	1065.01	62.7554	1065.01	65.6895	1065.01	63.8015	1065.01	64.2635	1065.01	46.1811	1065.01	55.4913
	1065.49	66.3259	1065.49	62.7572	1065.49	62.7572	1065.49	65.6972	1065.49	63.8081	1065.49	64.2687	1065.49	46.1797	1065.49	55.4924
	1065.98	66.3254	1065.98	62.7597	1065.98	62.7597	1065.98	65.7056	1065.98	63.8153	1065.98	64.2743	1065.98	46.1785	1065.98	55.4936
	1066.46	66.3253	1066.46	62.7631	1066.46	62.7631	1066.46	65.7147	1066.46	63.8231	1066.46	64.2804	1066.46	46.1776	1066.46	55.495
	1066.94	66.3257	1066.94	62.7674	1066.94	62.7674	1066.94	65.7242	1066.94	63.8314	1066.94	64.2869	1066.94	46.177	1066.94	55.4966
	1067.42	66.3264	1067.42	62.7724	1067.42	62.7724	1067.42	65.7343	1067.42	63.8403	1067.42	64.2937	1067.42	46.1766	1067.42	55.4983
	1067.9	66.3276	1067.9	62.7784	1067.9	62.7784	1067.9	65.7449	1067.9	63.8497	1067.9	64.301	1067.9	46.1765	1067.9	55.5001
	1068.39	66.3292	1068.39	62.7851	1068.39	62.7851	1068.39	65.7558	1068.39	63.8596	1068.39	64.3086	1068.39	46.1767	1068.39	55.5021
	1068.87	66.3311	1068.87	62.7926	1068.87	62.7926	1068.87	65.7671	1068.87	63.8699	1068.87	64.3166	1068.87	46.1771	1068.87	55.5042
	1069.35	66.3333	1069.35	62.8007	1069.35	62.8007	1069.35	65.7787	1069.35	63.8805	1069.35	64.3248	1069.35	46.1778	1069.35	55.5064
	1069.83	66.3359	1069.83	62.8095	1069.83	62.8095	1069.83	65.7904	1069.83	63.8916	1069.83	64.3332	1069.83	46.1787	1069.83	55.5087
	1070.32	66.3386	1070.32	62.8187	1070.32	62.8187	1070.32	65.8023	1070.32	63.9028	1070.32	64.3419	1070.32	46.1799	1070.32	55.5111
	1070.8	66.3416	1070.8	62.8284	1070.8	62.8284	1070.8	65.8142	1070.8	63.9144	1070.8	64.3507	1070.8	46.1813	1070.8	55.5135
	1071.28	66.3447	1071.28	62.8385	1071.28	62.8385	1071.28	65.8261	1071.28	63.9261	1071.28	64.3596	1071.28	46.1829	1071.28	55.5159
	1071.76	66.348	1071.76	62.8488	1071.76	62.8488	1071.76	65.8379	1071.76	63.938	1071.76	64.3685	1071.76	46.1847	1071.76	55.5184
	1072.24	66.3515	1072.24	62.8594	1072.24	62.8594	1072.24	65.8497	1072.24	63.95	1072.24	64.3775	1072.24	46.1867	1072.24	55.5207
	1072.73	66.3551	1072.73	62.8702	1072.73	62.8702	1072.73	65.8613	1072.73	63.9622	1072.73	64.3865	1072.73	46.1889	1072.73	55.523
	1073.21	66.359	1073.21	62.8812	1073.21	62.8812	1073.21	65.8727	1073.21	63.9744	1073.21	64.3955	1073.21	46.1914	1073.21	55.5253
	1073.69	66.363	1073.69	62.8923	1073.69	62.8923	1073.69	65.884	1073.69	63.9868	1073.69	64.4045	1073.69	46.1941	1073.69	55.5274
	1074.17	66.3673	1074.17	62.9036	1074.17	62.9036	1074.17	65.8951	1074.17	63.9992	1074.17	64.4133	1074.17	46.1972	1074.17	55.5295
	1074.65	66.3719	1074.65	62.915	1074.65	62.915	1074.65	65.906	1074.65	64.0118	1074.65	64.4221	1074.65	46.2005	1074.65	55.5314
	1075.14	66.3768	1075.14	62.9267	1075.14	62.9267	1075.14	65.9167	1075.14	64.0243	1075.14	64.4307	1075.14	46.2041	1075.14	55.5333
	1075.62	66.382	1075.62	62.9384	1075.62	62.9384	1075.62	65.9273	1075.62	64.0369	1075.62	64.4391	1075.62	46.2081	1075.62	55.535
	1076.1	66.3876	1076.1	62.9504	1076.1	62.9504	1076.1	65.9376	1076.1	64.0495	1076.1	64.4472	1076.1	46.2125	1076.1	55.5366
	1076.58	66.3937	1076.58	62.9625	1076.58	62.9625	1076.58	65.9478	1076.58	64.062	1076.58	64.4552	1076.58	46.2172	1076.58	55.538
	1077.07	66.4001	1077.07	62.9748	1077.07	62.9748	1077.07	65.9578	1077.07	64.0745	1077.07	64.4627	1077.07	46.2223	1077.07	55.5393
	1077.55	66.407	1077.55	62.9872	1077.55	62.9872	1077.55	65.9675	1077.55	64.0869	1077.55	64.4699	1077.55	46.2278	1077.55	55.5404
	1078.03	66.4144	1078.03	62.9999	1078.03	62.9999	1078.03	65.9771	1078.03	64.0991	1078.03	64.4767	1078.03	46.2336	1078.03	55.5415
	1078.51	66.4222	1078.51	63.0126	1078.51	63.0126	1078.51	65.9865	1078.51	64.1111	1078.51	64.4831	1078.51	46.2398	1078.51	55.5424
	1078.99	66.4305	1078.99	63.0256	1078.99	63.0256	1078.99	65.9956	1078.99	64.1228	1078.99	64.4889	1078.99	46.2464	1078.99	55.5433
	1079.48	66.4393	1079.48	63.0386	1079.48	63.0386	1079.48	66.0045	1079.48	64.1343	1079.48	64.4943	1079.48	46.2533	1079.48	55.5441
	1079.96	66.4484	1079.96	63.0517	1079.96	63.0517	1079.96	66.0132	1079.96	64.1455	1079.96	64.4992	1079.96	46.2605	1079.96	55.5449
	1080.44	66.458	1080.44	63.0648	1080.44	63.0648	1080.44	66.0216	1080.44	64.1562	1080.44	64.5036	1080.44	46.268	1080.44	55.5456
	1080.92	66.4678	1080.92	63.0779	1080.92	63.0779	1080.92	66.0297	1080.92	64.1665	1080.92	64.5077	1080.92	46.2757	1080.92	55.5463
	1081.4	66.478	1081.4	63.091	1081.4	63.091	1081.4	66.0376	1081.4	64.1763	1081.4	64.5113	1081.4	46.2836	1081.4	55.547
	1081.89	66.4883	1081.89	63.104	1081.89	63.104	1081.89	66.0451	1081.89	64.1856	1081.89	64.5146	1081.89	46.2918	1081.89	55.5476
	1082.37	66.4988	1082.37	63.1168	1082.37	63.1168	1082.37	66.0524	1082.37	64.1944	1082.37	64.5176	1082.37	46.3	1082.37	55.5483
	1082.85	66.5094	1082.85	63.1295	1082.85	63.1295	1082.85	66.0594	1082.85	64.2026	1082.85	64.5204	1082.85	46.3084	1082.85	55.549
	1083.33	66.5201	1083.33	63.1421	1083.33	63.1421	1083.33	66.0662	1083.33	64.2103	1083.33	64.523	1083.33	46.3169	1083.33	55.5497
	1083.82	66.5307	1083.82	63.1544	1083.82	63.1544	1083.82	66.0728	1083.82	64.2174	1083.82	64.5254	1083.82	46.3254	1083.82	55.5504
	1084.3	66.5414	1084.3	63.1665	1084.3	63.1665	1084.3	66.0791	1084.3	64.224	1084.3	64.5277	1084.3	46.3341	1084.3	55.5511
	1084.78	66.5521	1084.78	63.1784	1084.78	63.1784	1084.78	66.0851	1084.78	64.23	1084.78	64.5299	1084.78	46.3428	1084.78	55.5519
	1085.26	66.5627	1085.26	63.1899	1085.26	63.1899	1085.26	66.0909	1085.26	64.2355	1085.26	64.5319	1085.26	46.3516	1085.26	55.5525
	1085.74	66.5732	1085.74	63.2011	1085.74	63.2011	1085.74	66.0965	1085.74	64.2404	1085.74	64.5338	1085.74	46.3604	1085.74	55.5532
	1086.23	66.5837	1086.23	63.2118	1086.23	63.2118	1086.23	66.1018	1086.23	64.2446	1086.23	64.5356	1086.23	46.3693	1086.23	55.5538
	1086.71	66.5941	1086.71	63.2221	1086.71	63.2221	1086.71	66.1068	1086.71	64.2484	1086.71	64.5372	1086.71	46.3781	1086.71	55.5544
	1087.19	66.6044	1087.19	63.2319	1087.19	63.2319	1087.19	66.1115	1087.19	64.2514	1087.19	64.5387	1087.19	46.3869	1087.19	55.5549
	1087.67	66.6146	1087.67	63.241	1087.67	63.241	1087.67	66.1158	1087.67	64.2539	1087.67	64.54	1087.67	46.3957	1087.67	55.5553
	1088.15	66.6248	1088.15	63.2496	1088.15	63.2496	1088.15	66.1197	1088.15	64.2557	1088.15	64.5411	1088.15	46.4044	1088.15	55.5558
	1088.64	66.6348	1088.64	63.2575	1088.64	63.2575	1088.64	66.1233	1088.64	64.2569	1088.64	64.542	1088.64	46.413	1088.64	55.5561
	1089.12	66.6446	1089.12	63.2648	1089.12	63.2648	1089.12	66.1264	1089.12	64.2575	1089.12	64.5427	1089.12	46.4215	1089.12	55.5565
	1089.6	66.6544	1089.6	63.2714	1089.6	63.2714	1089.6	66.1291	1089.6	64.2574	1089.6	64.5432	1089.6	46.4299	1089.6	55.5569
	1090.08	66.664	1090.08	63.2774	1090.08	63.2774	1090.08	66.1313	1090.08	64.2568	1090.08	64.5436	1090.08	46.4382	1090.08	55.5573
	1090.57	66.6734	1090.57	63.2828	1090.57	63.2828	1090.57	66.133	1090.57	64.2557	1090.57	64.5439	1090.57	46.4464	1090.57	55.5577
	1091.05	66.6827	1091.05	63.2875	1091.05	63.2875	1091.05	66.1344	1091.05	64.2541	1091.05	64.5443	1091.05	46.4545	1091.05	55.5582
	1091.53	66.6917	1091.53	63.2917	1091.53	63.2917	1091.53	66.1353	1091.53	64.2521	1091.53	64.5447	1091.53	46.4625	1091.53	55.5588
	1092.01	66.7005	1092.01	63.2954	1092.01	63.2954	1092.01	66.1359	1092.01	64.2498	1092.01	64.5453	1092.01	46.4705	1092.01	55.5596
	1092.49	66.709	1092.49	63.2986	1092.49	63.2986	1092.49	66.1362	1092.49	64.2472	1092.49	64.5462	1092.49	46.4784	1092.49	55.5605
	1092.98	66.7171	1092.98	63.3014	1092.98	63.3014	1092.98	66.1363	1092.98	64.2444	1092.98	64.5474	1092.98	46.4863	1092.98	55.5616
	1093.46	66.7249	1093.46	63.3038	1093.46	63.3038	1093.46	66.136	1093.46	64.2414	1093.46	64.5491	1093.46	46.4942	1093.46	55.5629
	1093.94	66.7323	1093.94	63.3059	1093.94	63.3059	1093.94	66.1357	1093.94	64.2382	1093.94	64.5512	1093.94	46.5021	1093.94	55.5644
	1094.42	66.7392	1094.42	63.3076	1094.42	63.3076	1094.42	66.1352	1094.42	64.2348	1094.42	64.5539	1094.42	46.51	1094.42	55.5661
	1094.9	66.7458	1094.9	63.309	1094.9	63.309	1094.9	66.1346	1094.9	64.2313	1094.9	64.5571	1094.9	46.5179	1094.9	55.568
	1095.39	66.7519	1095.39	63.3102	1095.39	63.3102	1095.39	66.134	1095.39	64.2275	1095.39	64.5609	1095.39	46.5259	1095.39	55.5702
	1095.87	66.7576	1095.87	63.3109	1095.87	63.3109	1095.87	66.1333	1095.87	64.2236	1095.87	64.5653	1095.87	46.5338	1095.87	55.5725
	1096.35	66.7629	1096.35	63.3114	1096.35	63.3114	1096.35	66.1327	1096.35	64.2194	1096.35	64.5702	1096.35	46.5417	1096.35	55.575
	1096.83	66.7678	1096.83	63.3115	1096.83	63.3115	1096.83	66.132	1096.83	64.215	1096.83	64.5756	1096.83	46.5496	1096.83	55.5777
	1097.32	66.7723	1097.32	63.3113	1097.32	63.3113	1097.32	66.1312	1097.32	64.2103	1097.32	64.5816	1097.32	46.5574	1097.32	55.5806
	1097.8	66.7765	1097.8	63.3106	1097.8	63.3106	1097.8	66.1305	1097.8	64.2053	1097.8	64.5881	1097.8	46.5651	1097.8	55.5837
	1098.28	66.7803	1098.28	63.3096	1098.28	63.3096	1098.28	66.1297	1098.28	64.2001	1098.28	64.5952	1098.28	46.5727	1098.28	55.5872
	1098.76	66.7839	1098.76	63.3081	1098.76	63.3081	1098.76	66.1289	1098.76	64.1946	1098.76	64.6027	1098.76	46.5802	1098.76	55.5909
	1099.24	66.7871	1099.24	63.3062	1099.24	63.3062	1099.24	66.1281	1099.24	64.1889	1099.24	64.6106	1099.24	46.5876	1099.24	55.595
	1099.73	66.7901	1099.73	63.3039	1099.73	63.3039	1099.73	66.1272	1099.73	64.183	1099.73	64.6191	1099.73	46.5948	1099.73	55.5994
	1100.21	66.7928	1100.21	63.3012	1100.21	63.3012	1100.21	66.1262	1100.21	64.177	1100.21	64.6279	1100.21	46.6018	1100.21	55.6043
	1100.69	66.7952	1100.69	63.2981	1100.69	63.2981	1100.69	66.1252	1100.69	64.171	1100.69	64.6372	1100.69	46.6088	1100.69	55.6096
	1101.17	66.7973	1101.17	63.2947	1101.17	63.2947	1101.17	66.1242	1101.17	64.1651	1101.17	64.647	1101.17	46.6155	1101.17	55.6154
	1101.65	66.7992	1101.65	63.291	1101.65	63.291	1101.65	66.1231	1101.65	64.1594	1101.65	64.6573	1101.65	46.6222	1101.65	55.6216
	1102.14	66.8008	1102.14	63.2871	1102.14	63.2871	1102.14	66.1221	1102.14	64.1539	1102.14	64.6681	1102.14	46.6288	1102.14	55.6284
	1102.62	66.8022	1102.62	63.2829	1102.62	63.2829	1102.62	66.121	1102.62	64.1487	1102.62	64.6793	1102.62	46.6353	1102.62	55.6357
	1103.1	66.8033	1103.1	63.2786	1103.1	63.2786	1103.1	66.1201	1103.1	64.1439	1103.1	64.6912	1103.1	46.6418	1103.1	55.6436
	1103.58	66.8041	1103.58	63.2742	1103.58	63.2742	1103.58	66.1193	1103.58	64.1395	1103.58	64.7035	1103.58	46.6484	1103.58	55.652
	1104.07	66.8046	1104.07	63.2697	1104.07	63.2697	1104.07	66.1187	1104.07	64.1356	1104.07	64.7164	1104.07	46.6549	1104.07	55.661
	1104.55	66.8048	1104.55	63.2651	1104.55	63.2651	1104.55	66.1182	1104.55	64.1322	1104.55	64.7298	1104.55	46.6615	1104.55	55.6705
	1105.03	66.8047	1105.03	63.2605	1105.03	63.2605	1105.03	66.118	1105.03	64.1291	1105.03	64.7436	1105.03	46.6681	1105.03	55.6804
	1105.51	66.8042	1105.51	63.2559	1105.51	63.2559	1105.51	66.1181	1105.51	64.1264	1105.51	64.7578	1105.51	46.6747	1105.51	55.6908
	1105.99	66.8034	1105.99	63.2513	1105.99	63.2513	1105.99	66.1184	1105.99	64.124	1105.99	64.7723	1105.99	46.6812	1105.99	55.7016
	1106.47	66.8021	1106.47	63.2467	1106.47	63.2467	1106.47	66.119	1106.47	64.1219	1106.47	64.7871	1106.47	46.6878	1106.47	55.7127
	1106.96	66.8004	1106.96	63.2422	1106.96	63.2422	1106.96	66.1199	1106.96	64.1199	1106.96	64.8022	1106.96	46.6942	1106.96	55.7241
	1107.44	66.7982	1107.44	63.2377	1107.44	63.2377	1107.44	66.1211	1107.44	64.1181	1107.44	64.8174	1107.44	46.7005	1107.44	55.7357
	1107.92	66.7956	1107.92	63.2333	1107.92	63.2333	1107.92	66.1226	1107.92	64.1165	1107.92	64.8329	1107.92	46.7066	1107.92	55.7476
	1108.4	66.7925	1108.4	63.229	1108.4	63.229	1108.4	66.1244	1108.4	64.1149	1108.4	64.8485	1108.4	46.7126	1108.4	55.7597
	1108.89	66.7889	1108.89	63.2248	1108.89	63.2248	1108.89	66.1265	1108.89	64.1133	1108.89	64.8642	1108.89	46.7183	1108.89	55.772
	1109.37	66.7848	1109.37	63.2207	1109.37	63.2207	1109.37	66.1288	1109.37	64.1118	1109.37	64.8801	1109.37	46.7238	1109.37	55.7846
	1109.85	66.7802	1109.85	63.2169	1109.85	63.2169	1109.85	66.1313	1109.85	64.1103	1109.85	64.8961	1109.85	46.729	1109.85	55.7974
	1110.33	66.7751	1110.33	63.2132	1110.33	63.2132	1110.33	66.1341	1110.33	64.1089	1110.33	64.9121	1110.33	46.7338	1110.33	55.8105
	1110.81	66.7694	1110.81	63.2097	1110.81	63.2097	1110.81	66.1369	1110.81	64.1074	1110.81	64.9282	1110.81	46.7383	1110.81	55.8237
	1111.3	66.7631	1111.3	63.2064	1111.3	63.2064	1111.3	66.1399	1111.3	64.106	1111.3	64.9444	1111.3	46.7425	1111.3	55.8372
	1111.78	66.7561	1111.78	63.2034	1111.78	63.2034	1111.78	66.1429	1111.78	64.1045	1111.78	64.9605	1111.78	46.7462	1111.78	55.8509
	1112.26	66.7486	1112.26	63.2006	1112.26	63.2006	1112.26	66.146	1112.26	64.1031	1112.26	64.9766	1112.26	46.7495	1112.26	55.8648
	1112.74	66.7404	1112.74	63.198	1112.74	63.198	1112.74	66.149	1112.74	64.1018	1112.74	64.9926	1112.74	46.7524	1112.74	55.8789
	1113.22	66.7316	1113.22	63.1957	1113.22	63.1957	1113.22	66.152	1113.22	64.1005	1113.22	65.0085	1113.22	46.755	1113.22	55.8931
	1113.71	66.7222	1113.71	63.1936	1113.71	63.1936	1113.71	66.155	1113.71	64.0993	1113.71	65.0243	1113.71	46.7571	1113.71	55.9074
	1114.19	66.7122	1114.19	63.1916	1114.19	63.1916	1114.19	66.1579	1114.19	64.0982	1114.19	65.04	1114.19	46.7589	1114.19	55.9219
	1114.67	66.7017	1114.67	63.1899	1114.67	63.1899	1114.67	66.1607	1114.67	64.0971	1114.67	65.0554	1114.67	46.7603	1114.67	55.9364
	1115.15	66.6907	1115.15	63.1884	1115.15	63.1884	1115.15	66.1634	1115.15	64.0962	1115.15	65.0707	1115.15	46.7614	1115.15	55.951
	1115.64	66.6793	1115.64	63.1871	1115.64	63.1871	1115.64	66.166	1115.64	64.0953	1115.64	65.0857	1115.64	46.7623	1115.64	55.9656
	1116.12	66.6674	1116.12	63.1859	1116.12	63.1859	1116.12	66.1685	1116.12	64.0944	1116.12	65.1004	1116.12	46.7628	1116.12	55.9802
	1116.6	66.6551	1116.6	63.1848	1116.6	63.1848	1116.6	66.1709	1116.6	64.0935	1116.6	65.1149	1116.6	46.7631	1116.6	55.9946
	1117.08	66.6425	1117.08	63.1838	1117.08	63.1838	1117.08	66.1731	1117.08	64.0927	1117.08	65.129	1117.08	46.7631	1117.08	56.0089
	1117.56	66.6296	1117.56	63.1831	1117.56	63.1831	1117.56	66.1752	1117.56	64.0919	1117.56	65.1428	1117.56	46.763	1117.56	56.0231
	1118.05	66.6166	1118.05	63.1824	1118.05	63.1824	1118.05	66.1772	1118.05	64.0911	1118.05	65.1562	1118.05	46.7628	1118.05	56.0371
	1118.53	66.6035	1118.53	63.182	1118.53	63.182	1118.53	66.179	1118.53	64.0904	1118.53	65.1693	1118.53	46.7624	1118.53	56.051
	1119.01	66.5903	1119.01	63.1819	1119.01	63.1819	1119.01	66.1807	1119.01	64.0897	1119.01	65.1821	1119.01	46.7619	1119.01	56.0646
	1119.49	66.5773	1119.49	63.182	1119.49	63.182	1119.49	66.1823	1119.49	64.0891	1119.49	65.1945	1119.49	46.7614	1119.49	56.0781
	1119.97	66.5643	1119.97	63.1825	1119.97	63.1825	1119.97	66.1838	1119.97	64.0886	1119.97	65.2065	1119.97	46.7608	1119.97	56.0915
	1120.46	66.5515	1120.46	63.1834	1120.46	63.1834	1120.46	66.1851	1120.46	64.0882	1120.46	65.2182	1120.46	46.7602	1120.46	56.1047
	1120.94	66.5389	1120.94	63.1846	1120.94	63.1846	1120.94	66.1863	1120.94	64.0879	1120.94	65.2294	1120.94	46.7596	1120.94	56.1178
	1121.42	66.5266	1121.42	63.1861	1121.42	63.1861	1121.42	66.1874	1121.42	64.0877	1121.42	65.2402	1121.42	46.7589	1121.42	56.1307
	1121.9	66.5144	1121.9	63.188	1121.9	63.188	1121.9	66.1883	1121.9	64.0876	1121.9	65.2504	1121.9	46.7582	1121.9	56.1435
	1122.38	66.5025	1122.38	63.1903	1122.38	63.1903	1122.38	66.1889	1122.38	64.0875	1122.38	65.2601	1122.38	46.7573	1122.38	56.1559
	1122.87	66.4908	1122.87	63.1928	1122.87	63.1928	1122.87	66.1894	1122.87	64.0874	1122.87	65.2691	1122.87	46.7562	1122.87	56.1682
	1123.35	66.4792	1123.35	63.1956	1123.35	63.1956	1123.35	66.1896	1123.35	64.0873	1123.35	65.2773	1123.35	46.755	1123.35	56.1801
	1123.83	66.4679	1123.83	63.1986	1123.83	63.1986	1123.83	66.1896	1123.83	64.0872	1123.83	65.2848	1123.83	46.7537	1123.83	56.1917
	1124.31	66.4568	1124.31	63.2017	1124.31	63.2017	1124.31	66.1892	1124.31	64.087	1124.31	65.2914	1124.31	46.752	1124.31	56.2029
	1124.8	66.4458	1124.8	63.2048	1124.8	63.2048	1124.8	66.1886	1124.8	64.0867	1124.8	65.2972	1124.8	46.7501	1124.8	56.2137
	1125.28	66.4349	1125.28	63.208	1125.28	63.208	1125.28	66.1877	1125.28	64.0862	1125.28	65.302	1125.28	46.7479	1125.28	56.2241
	1125.76	66.4241	1125.76	63.2111	1125.76	63.2111	1125.76	66.1864	1125.76	64.0855	1125.76	65.3058	1125.76	46.7454	1125.76	56.234
	1126.24	66.4134	1126.24	63.214	1126.24	63.214	1126.24	66.1849	1126.24	64.0846	1126.24	65.3087	1126.24	46.7426	1126.24	56.2434
	1126.72	66.4029	1126.72	63.2167	1126.72	63.2167	1126.72	66.183	1126.72	64.0835	1126.72	65.3105	1126.72	46.7395	1126.72	56.2523
	1127.21	66.3923	1127.21	63.2192	1127.21	63.2192	1127.21	66.1809	1127.21	64.0822	1127.21	65.3113	1127.21	46.736	1127.21	56.2606
	1127.69	66.382	1127.69	63.2214	1127.69	63.2214	1127.69	66.1785	1127.69	64.0806	1127.69	65.3111	1127.69	46.7321	1127.69	56.2684
	1128.17	66.3717	1128.17	63.2234	1128.17	63.2234	1128.17	66.1759	1128.17	64.0788	1128.17	65.3099	1128.17	46.7279	1128.17	56.2756
	1128.65	66.3616	1128.65	63.225	1128.65	63.225	1128.65	66.1732	1128.65	64.0768	1128.65	65.3076	1128.65	46.7234	1128.65	56.2822
	1129.13	66.3517	1129.13	63.2264	1129.13	63.2264	1129.13	66.1703	1129.13	64.0747	1129.13	65.3043	1129.13	46.7186	1129.13	56.2882
	1129.62	66.3422	1129.62	63.2275	1129.62	63.2275	1129.62	66.1673	1129.62	64.0724	1129.62	65.2999	1129.62	46.7134	1129.62	56.2936
	1130.1	66.3329	1130.1	63.2283	1130.1	63.2283	1130.1	66.1642	1130.1	64.0701	1130.1	65.2945	1130.1	46.708	1130.1	56.2984
	1130.58	66.3241	1130.58	63.2289	1130.58	63.2289	1130.58	66.1611	1130.58	64.0677	1130.58	65.288	1130.58	46.7023	1130.58	56.3027
	1131.06	66.3157	1131.06	63.2292	1131.06	63.2292	1131.06	66.158	1131.06	64.0653	1131.06	65.2804	1131.06	46.6964	1131.06	56.3064
	1131.55	66.3078	1131.55	63.2293	1131.55	63.2293	1131.55	66.1549	1131.55	64.0628	1131.55	65.2718	1131.55	46.6902	1131.55	56.3095
	1132.03	66.3004	1132.03	63.229	1132.03	63.229	1132.03	66.1518	1132.03	64.0602	1132.03	65.2622	1132.03	46.6837	1132.03	56.312
	1132.51	66.2936	1132.51	63.2285	1132.51	63.2285	1132.51	66.1488	1132.51	64.0576	1132.51	65.2515	1132.51	46.6769	1132.51	56.314
	1132.99	66.2874	1132.99	63.2277	1132.99	63.2277	1132.99	66.1457	1132.99	64.055	1132.99	65.24	1132.99	46.6698	1132.99	56.3154
	1133.47	66.2818	1133.47	63.2267	1133.47	63.2267	1133.47	66.1428	1133.47	64.0523	1133.47	65.2275	1133.47	46.6625	1133.47	56.3163
	1133.96	66.2767	1133.96	63.2255	1133.96	63.2255	1133.96	66.1398	1133.96	64.0495	1133.96	65.2142	1133.96	46.6549	1133.96	56.3167
	1134.44	66.2724	1134.44	63.224	1134.44	63.224	1134.44	66.1369	1134.44	64.0467	1134.44	65.2001	1134.44	46.6471	1134.44	56.3165
	1134.92	66.2686	1134.92	63.2224	1134.92	63.2224	1134.92	66.1342	1134.92	64.0437	1134.92	65.1854	1134.92	46.639	1134.92	56.3158
	1135.4	66.2655	1135.4	63.2206	1135.4	63.2206	1135.4	66.1315	1135.4	64.0407	1135.4	65.1701	1135.4	46.6308	1135.4	56.3147
	1135.88	66.2631	1135.88	63.2187	1135.88	63.2187	1135.88	66.1289	1135.88	64.0377	1135.88	65.1544	1135.88	46.6223	1135.88	56.3132
	1136.37	66.2612	1136.37	63.2167	1136.37	63.2167	1136.37	66.1266	1136.37	64.0346	1136.37	65.1383	1136.37	46.6136	1136.37	56.3113
	1136.85	66.26	1136.85	63.2146	1136.85	63.2146	1136.85	66.1244	1136.85	64.0315	1136.85	65.122	1136.85	46.6048	1136.85	56.3091
	1137.33	66.2593	1137.33	63.2125	1137.33	63.2125	1137.33	66.1225	1137.33	64.0284	1137.33	65.1056	1137.33	46.5959	1137.33	56.3065
	1137.81	66.2592	1137.81	63.2104	1137.81	63.2104	1137.81	66.1208	1137.81	64.0253	1137.81	65.0891	1137.81	46.5868	1137.81	56.3036
	1138.3	66.2595	1138.3	63.2083	1138.3	63.2083	1138.3	66.1194	1138.3	64.0223	1138.3	65.0727	1138.3	46.5776	1138.3	56.3005
	1138.78	66.2604	1138.78	63.2062	1138.78	63.2062	1138.78	66.1183	1138.78	64.0195	1138.78	65.0563	1138.78	46.5684	1138.78	56.297
	1139.26	66.2618	1139.26	63.2041	1139.26	63.2041	1139.26	66.1175	1139.26	64.0168	1139.26	65.0401	1139.26	46.559	1139.26	56.2933
	1139.74	66.2636	1139.74	63.2021	1139.74	63.2021	1139.74	66.1171	1139.74	64.0142	1139.74	65.0241	1139.74	46.5496	1139.74	56.2892
	1140.22	66.2659	1140.22	63.2001	1140.22	63.2001	1140.22	66.1169	1140.22	64.0119	1140.22	65.0082	1140.22	46.5402	1140.22	56.285
	1140.71	66.2687	1140.71	63.198	1140.71	63.198	1140.71	66.1169	1140.71	64.0098	1140.71	64.9925	1140.71	46.5308	1140.71	56.2804
	1141.19	66.272	1141.19	63.1959	1141.19	63.1959	1141.19	66.1173	1141.19	64.0079	1141.19	64.977	1141.19	46.5214	1141.19	56.2756
	1141.67	66.2758	1141.67	63.1938	1141.67	63.1938	1141.67	66.1178	1141.67	64.0063	1141.67	64.9617	1141.67	46.512	1141.67	56.2706
	1142.15	66.2802	1142.15	63.1915	1142.15	63.1915	1142.15	66.1185	1142.15	64.0049	1142.15	64.9464	1142.15	46.5027	1142.15	56.2652
	1142.63	66.2851	1142.63	63.1892	1142.63	63.1892	1142.63	66.1194	1142.63	64.0038	1142.63	64.9314	1142.63	46.4935	1142.63	56.2596
	1143.12	66.2905	1143.12	63.1866	1143.12	63.1866	1143.12	66.1203	1143.12	64.003	1143.12	64.9165	1143.12	46.4843	1143.12	56.2538
	1143.6	66.2966	1143.6	63.1839	1143.6	63.1839	1143.6	66.1214	1143.6	64.0025	1143.6	64.9017	1143.6	46.4753	1143.6	56.2478
	1144.08	66.3033	1144.08	63.181	1144.08	63.181	1144.08	66.1226	1144.08	64.0023	1144.08	64.8871	1144.08	46.4664	1144.08	56.2415
	1144.56	66.3105	1144.56	63.178	1144.56	63.178	1144.56	66.1238	1144.56	64.0025	1144.56	64.8727	1144.56	46.4577	1144.56	56.2351
	1145.05	66.3184	1145.05	63.1747	1145.05	63.1747	1145.05	66.1251	1145.05	64.0031	1145.05	64.8586	1145.05	46.4493	1145.05	56.2285
	1145.53	66.3268	1145.53	63.1713	1145.53	63.1713	1145.53	66.1265	1145.53	64.0041	1145.53	64.8447	1145.53	46.4411	1145.53	56.2217
	1146.01	66.3358	1146.01	63.1679	1146.01	63.1679	1146.01	66.128	1146.01	64.0055	1146.01	64.8312	1146.01	46.4332	1146.01	56.2148
	1146.49	66.3454	1146.49	63.1643	1146.49	63.1643	1146.49	66.1296	1146.49	64.0075	1146.49	64.8181	1146.49	46.4256	1146.49	56.2079
	1146.97	66.3555	1146.97	63.1607	1146.97	63.1607	1146.97	66.1314	1146.97	64.0099	1146.97	64.8055	1146.97	46.4184	1146.97	56.2009
	1147.46	66.3661	1147.46	63.1571	1147.46	63.1571	1147.46	66.1334	1147.46	64.0129	1147.46	64.7934	1147.46	46.4116	1147.46	56.1938
	1147.94	66.3772	1147.94	63.1536	1147.94	63.1536	1147.94	66.1356	1147.94	64.0163	1147.94	64.7818	1147.94	46.4052	1147.94	56.1867
	1148.42	66.3887	1148.42	63.1501	1148.42	63.1501	1148.42	66.138	1148.42	64.0203	1148.42	64.7709	1148.42	46.3993	1148.42	56.1796
	1148.9	66.4005	1148.9	63.1468	1148.9	63.1468	1148.9	66.1407	1148.9	64.0247	1148.9	64.7607	1148.9	46.3937	1148.9	56.1725
	1149.38	66.4127	1149.38	63.1435	1149.38	63.1435	1149.38	66.1437	1149.38	64.0296	1149.38	64.7511	1149.38	46.3886	1149.38	56.1654
	1149.87	66.425	1149.87	63.1405	1149.87	63.1405	1149.87	66.1469	1149.87	64.0348	1149.87	64.7422	1149.87	46.3839	1149.87	56.1583
	1150.35	66.4376	1150.35	63.1375	1150.35	63.1375	1150.35	66.1504	1150.35	64.0404	1150.35	64.734	1150.35	46.3796	1150.35	56.1512
	1150.83	66.4504	1150.83	63.1348	1150.83	63.1348	1150.83	66.1541	1150.83	64.0461	1150.83	64.7264	1150.83	46.3756	1150.83	56.1442
	1151.31	66.4632	1151.31	63.1322	1151.31	63.1322	1151.31	66.158	1151.31	64.0521	1151.31	64.7194	1151.31	46.3719	1151.31	56.1371
	1151.8	66.4761	1151.8	63.1298	1151.8	63.1298	1151.8	66.1621	1151.8	64.0582	1151.8	64.713	1151.8	46.3685	1151.8	56.13
	1152.28	66.4891	1152.28	63.1277	1152.28	63.1277	1152.28	66.1664	1152.28	64.0644	1152.28	64.7071	1152.28	46.3654	1152.28	56.1229
	1152.76	66.5021	1152.76	63.1256	1152.76	63.1256	1152.76	66.1709	1152.76	64.0706	1152.76	64.7018	1152.76	46.3625	1152.76	56.1158
	1153.24	66.5151	1153.24	63.1237	1153.24	63.1237	1153.24	66.1754	1153.24	64.0769	1153.24	64.6969	1153.24	46.3598	1153.24	56.1087
	1153.72	66.528	1153.72	63.122	1153.72	63.122	1153.72	66.1801	1153.72	64.0832	1153.72	64.6924	1153.72	46.3572	1153.72	56.1017
	1154.21	66.5409	1154.21	63.1204	1154.21	63.1204	1154.21	66.1848	1154.21	64.0895	1154.21	64.6884	1154.21	46.3548	1154.21	56.0947
	1154.69	66.5537	1154.69	63.119	1154.69	63.119	1154.69	66.1896	1154.69	64.0959	1154.69	64.6848	1154.69	46.3526	1154.69	56.0877
	1155.17	66.5663	1155.17	63.1176	1155.17	63.1176	1155.17	66.1944	1155.17	64.1022	1155.17	64.6817	1155.17	46.3504	1155.17	56.0809
	1155.65	66.5787	1155.65	63.1164	1155.65	63.1164	1155.65	66.1992	1155.65	64.1087	1155.65	64.6789	1155.65	46.3484	1155.65	56.0741
	1156.13	66.591	1156.13	63.1153	1156.13	63.1153	1156.13	66.2039	1156.13	64.1151	1156.13	64.6765	1156.13	46.3465	1156.13	56.0675
	1156.62	66.603	1156.62	63.1143	1156.62	63.1143	1156.62	66.2086	1156.62	64.1217	1156.62	64.6745	1156.62	46.3447	1156.62	56.061
	1157.1	66.6146	1157.1	63.1134	1157.1	63.1134	1157.1	66.2131	1157.1	64.1282	1157.1	64.673	1157.1	46.3431	1157.1	56.0546
	1157.58	66.626	1157.58	63.1126	1157.58	63.1126	1157.58	66.2175	1157.58	64.1349	1157.58	64.6718	1157.58	46.3417	1157.58	56.0484
	1158.06	66.637	1158.06	63.112	1158.06	63.112	1158.06	66.2218	1158.06	64.1416	1158.06	64.671	1158.06	46.3403	1158.06	56.0423
	1158.55	66.6476	1158.55	63.1115	1158.55	63.1115	1158.55	66.2259	1158.55	64.1483	1158.55	64.6706	1158.55	46.3392	1158.55	56.0363
	1159.03	66.6579	1159.03	63.1112	1159.03	63.1112	1159.03	66.2298	1159.03	64.155	1159.03	64.6706	1159.03	46.3383	1159.03	56.0305
	1159.51	66.6677	1159.51	63.111	1159.51	63.111	1159.51	66.2336	1159.51	64.1617	1159.51	64.6711	1159.51	46.3376	1159.51	56.0249
	1159.99	66.6771	1159.99	63.111	1159.99	63.111	1159.99	66.2373	1159.99	64.1684	1159.99	64.6721	1159.99	46.3372	1159.99	56.0193
	1160.47	66.6861	1160.47	63.1113	1160.47	63.1113	1160.47	66.2408	1160.47	64.175	1160.47	64.6734	1160.47	46.337	1160.47	56.0139
	1160.95	66.6947	1160.95	63.1118	1160.95	63.1118	1160.95	66.2441	1160.95	64.1814	1160.95	64.6753	1160.95	46.3371	1160.95	56.0085
	1161.44	66.7028	1161.44	63.1125	1161.44	63.1125	1161.44	66.2472	1161.44	64.1878	1161.44	64.6775	1161.44	46.3374	1161.44	56.0033
	1161.92	66.7105	1161.92	63.1134	1161.92	63.1134	1161.92	66.2502	1161.92	64.1939	1161.92	64.6802	1161.92	46.3379	1161.92	55.9981
	1162.4	66.7178	1162.4	63.1147	1162.4	63.1147	1162.4	66.2529	1162.4	64.1998	1162.4	64.6833	1162.4	46.3387	1162.4	55.993
	1162.88	66.7246	1162.88	63.1161	1162.88	63.1161	1162.88	66.2554	1162.88	64.2054	1162.88	64.6868	1162.88	46.3396	1162.88	55.9879
	1163.37	66.7311	1163.37	63.1179	1163.37	63.1179	1163.37	66.2577	1163.37	64.2108	1163.37	64.6907	1163.37	46.3406	1163.37	55.9829
	1163.85	66.7371	1163.85	63.1199	1163.85	63.1199	1163.85	66.2597	1163.85	64.2159	1163.85	64.6949	1163.85	46.3419	1163.85	55.9779
	1164.33	66.7426	1164.33	63.1222	1164.33	63.1222	1164.33	66.2614	1164.33	64.2207	1164.33	64.6996	1164.33	46.3432	1164.33	55.9729
	1164.81	66.7478	1164.81	63.1247	1164.81	63.1247	1164.81	66.2628	1164.81	64.2253	1164.81	64.7047	1164.81	46.3447	1164.81	55.9681
	1165.29	66.7525	1165.29	63.1275	1165.29	63.1275	1165.29	66.264	1165.29	64.2294	1165.29	64.7101	1165.29	46.3462	1165.29	55.9633
	1165.78	66.7568	1165.78	63.1304	1165.78	63.1304	1165.78	66.2648	1165.78	64.2333	1165.78	64.716	1165.78	46.3478	1165.78	55.9586
	1166.26	66.7607	1166.26	63.1336	1166.26	63.1336	1166.26	66.2652	1166.26	64.2368	1166.26	64.7221	1166.26	46.3494	1166.26	55.954
	1166.74	66.764	1166.74	63.1369	1166.74	63.1369	1166.74	66.2653	1166.74	64.2399	1166.74	64.7286	1166.74	46.3509	1166.74	55.9495
	1167.22	66.7669	1167.22	63.1403	1167.22	63.1403	1167.22	66.2651	1167.22	64.2427	1167.22	64.7354	1167.22	46.3525	1167.22	55.9451
	1167.7	66.7692	1167.7	63.1438	1167.7	63.1438	1167.7	66.2644	1167.7	64.245	1167.7	64.7424	1167.7	46.354	1167.7	55.9408
	1168.19	66.771	1168.19	63.1473	1168.19	63.1473	1168.19	66.2633	1168.19	64.247	1168.19	64.7495	1168.19	46.3554	1168.19	55.9365
	1168.67	66.7723	1168.67	63.1508	1168.67	63.1508	1168.67	66.2619	1168.67	64.2485	1168.67	64.7567	1168.67	46.3567	1168.67	55.9323
	1169.15	66.773	1169.15	63.1544	1169.15	63.1544	1169.15	66.2601	1169.15	64.2495	1169.15	64.764	1169.15	46.358	1169.15	55.9282
	1169.63	66.7732	1169.63	63.1578	1169.63	63.1578	1169.63	66.2579	1169.63	64.25	1169.63	64.7713	1169.63	46.3591	1169.63	55.9241
	1170.12	66.7729	1170.12	63.1613	1170.12	63.1613	1170.12	66.2553	1170.12	64.2501	1170.12	64.7786	1170.12	46.3602	1170.12	55.92
	1170.6	66.772	1170.6	63.1646	1170.6	63.1646	1170.6	66.2524	1170.6	64.2497	1170.6	64.7858	1170.6	46.3612	1170.6	55.916
	1171.08	66.7707	1171.08	63.1679	1171.08	63.1679	1171.08	66.2493	1171.08	64.2488	1171.08	64.7929	1171.08	46.3622	1171.08	55.912
	1171.56	66.7689	1171.56	63.1711	1171.56	63.1711	1171.56	66.2458	1171.56	64.2473	1171.56	64.7999	1171.56	46.3631	1171.56	55.9081
	1172.04	66.7666	1172.04	63.1742	1172.04	63.1742	1172.04	66.2422	1172.04	64.2455	1172.04	64.8067	1172.04	46.364	1172.04	55.9042
	1172.53	66.7639	1172.53	63.1772	1172.53	63.1772	1172.53	66.2383	1172.53	64.2431	1172.53	64.8132	1172.53	46.3648	1172.53	55.9003
	1173.01	66.7608	1173.01	63.1801	1173.01	63.1801	1173.01	66.2342	1173.01	64.2404	1173.01	64.8196	1173.01	46.3656	1173.01	55.8965
	1173.49	66.7573	1173.49	63.183	1173.49	63.183	1173.49	66.23	1173.49	64.2373	1173.49	64.8257	1173.49	46.3663	1173.49	55.8929
	1173.97	66.7535	1173.97	63.1858	1173.97	63.1858	1173.97	66.2257	1173.97	64.2338	1173.97	64.8315	1173.97	46.3671	1173.97	55.8892
	1174.45	66.7493	1174.45	63.1886	1174.45	63.1886	1174.45	66.2213	1174.45	64.2299	1174.45	64.837	1174.45	46.3678	1174.45	55.8857
	1174.94	66.7449	1174.94	63.1914	1174.94	63.1914	1174.94	66.2169	1174.94	64.2258	1174.94	64.8422	1174.94	46.3685	1174.94	55.8822
	1175.42	66.7401	1175.42	63.1942	1175.42	63.1942	1175.42	66.2124	1175.42	64.2215	1175.42	64.847	1175.42	46.3691	1175.42	55.8788
	1175.9	66.7352	1175.9	63.197	1175.9	63.197	1175.9	66.208	1175.9	64.2169	1175.9	64.8514	1175.9	46.3697	1175.9	55.8756
	1176.38	66.73	1176.38	63.1999	1176.38	63.1999	1176.38	66.2035	1176.38	64.2121	1176.38	64.8555	1176.38	46.3702	1176.38	55.8724
	1176.87	66.7246	1176.87	63.2027	1176.87	63.2027	1176.87	66.1992	1176.87	64.2072	1176.87	64.8591	1176.87	46.3706	1176.87	55.8693
	1177.35	66.719	1177.35	63.2056	1177.35	63.2056	1177.35	66.1948	1177.35	64.202	1177.35	64.8624	1177.35	46.3708	1177.35	55.8662
	1177.83	66.7131	1177.83	63.2084	1177.83	63.2084	1177.83	66.1906	1177.83	64.1967	1177.83	64.8652	1177.83	46.3709	1177.83	55.8632
	1178.31	66.7071	1178.31	63.2112	1178.31	63.2112	1178.31	66.1864	1178.31	64.1912	1178.31	64.8677	1178.31	46.3708	1178.31	55.8602
	1178.79	66.7008	1178.79	63.2139	1178.79	63.2139	1178.79	66.1823	1178.79	64.1856	1178.79	64.8698	1178.79	46.3705	1178.79	55.8572
	1179.28	66.6943	1179.28	63.2165	1179.28	63.2165	1179.28	66.1783	1179.28	64.1797	1179.28	64.8715	1179.28	46.3699	1179.28	55.8542
	1179.76	66.6876	1179.76	63.219	1179.76	63.219	1179.76	66.1744	1179.76	64.1737	1179.76	64.8729	1179.76	46.369	1179.76	55.8511
	1180.24	66.6807	1180.24	63.2214	1180.24	63.2214	1180.24	66.1706	1180.24	64.1675	1180.24	64.8739	1180.24	46.3679	1180.24	55.848
	1180.72	66.6737	1180.72	63.2237	1180.72	63.2237	1180.72	66.1669	1180.72	64.1611	1180.72	64.8747	1180.72	46.3665	1180.72	55.8449
	1181.2	66.6665	1181.2	63.2259	1181.2	63.2259	1181.2	66.1634	1181.2	64.1547	1181.2	64.8751	1181.2	46.3649	1181.2	55.8418
	1181.69	66.6592	1181.69	63.2279	1181.69	63.2279	1181.69	66.1601	1181.69	64.148	1181.69	64.8754	1181.69	46.363	1181.69	55.8387
	1182.17	66.6518	1182.17	63.2299	1182.17	63.2299	1182.17	66.1569	1182.17	64.1414	1182.17	64.8754	1182.17	46.3608	1182.17	55.8356
	1182.65	66.6443	1182.65	63.2317	1182.65	63.2317	1182.65	66.1539	1182.65	64.1346	1182.65	64.8752	1182.65	46.3584	1182.65	55.8326
	1183.13	66.6367	1183.13	63.2334	1183.13	63.2334	1183.13	66.1511	1183.13	64.1278	1183.13	64.8748	1183.13	46.3558	1183.13	55.8295
	1183.62	66.6292	1183.62	63.235	1183.62	63.235	1183.62	66.1485	1183.62	64.121	1183.62	64.8743	1183.62	46.353	1183.62	55.8266
	1184.1	66.6216	1184.1	63.2366	1184.1	63.2366	1184.1	66.1461	1184.1	64.1142	1184.1	64.8736	1184.1	46.35	1184.1	55.8237
	1184.58	66.6141	1184.58	63.238	1184.58	63.238	1184.58	66.1439	1184.58	64.1075	1184.58	64.8727	1184.58	46.3469	1184.58	55.8209
	1185.06	66.6067	1185.06	63.2393	1185.06	63.2393	1185.06	66.1419	1185.06	64.1009	1185.06	64.8717	1185.06	46.3437	1185.06	55.8181
	1185.54	66.5994	1185.54	63.2405	1185.54	63.2405	1185.54	66.1402	1185.54	64.0944	1185.54	64.8704	1185.54	46.3404	1185.54	55.8154
	1186.03	66.5923	1186.03	63.2417	1186.03	63.2417	1186.03	66.1386	1186.03	64.0881	1186.03	64.8689	1186.03	46.337	1186.03	55.8127
	1186.51	66.5853	1186.51	63.2427	1186.51	63.2427	1186.51	66.1372	1186.51	64.0818	1186.51	64.8672	1186.51	46.3335	1186.51	55.8102
	1186.99	66.5785	1186.99	63.2437	1186.99	63.2437	1186.99	66.136	1186.99	64.0758	1186.99	64.8654	1186.99	46.33	1186.99	55.8077
	1187.47	66.5718	1187.47	63.2446	1187.47	63.2446	1187.47	66.135	1187.47	64.0698	1187.47	64.8633	1187.47	46.3266	1187.47	55.8052
	1187.95	66.5655	1187.95	63.2454	1187.95	63.2454	1187.95	66.1341	1187.95	64.064	1187.95	64.861	1187.95	46.3231	1187.95	55.8028
	1188.44	66.5593	1188.44	63.2461	1188.44	63.2461	1188.44	66.1335	1188.44	64.0584	1188.44	64.8585	1188.44	46.3197	1188.44	55.8005
	1188.92	66.5534	1188.92	63.2467	1188.92	63.2467	1188.92	66.133	1188.92	64.0529	1188.92	64.8559	1188.92	46.3164	1188.92	55.7983
	1189.4	66.5477	1189.4	63.2473	1189.4	63.2473	1189.4	66.1327	1189.4	64.0476	1189.4	64.8531	1189.4	46.3131	1189.4	55.7961
	1189.88	66.5422	1189.88	63.2479	1189.88	63.2479	1189.88	66.1325	1189.88	64.0423	1189.88	64.8503	1189.88	46.31	1189.88	55.794
	1190.37	66.537	1190.37	63.2484	1190.37	63.2484	1190.37	66.1326	1190.37	64.0373	1190.37	64.8474	1190.37	46.3069	1190.37	55.792
	1190.85	66.5321	1190.85	63.249	1190.85	63.249	1190.85	66.133	1190.85	64.0324	1190.85	64.8446	1190.85	46.304	1190.85	55.7901
	1191.33	66.5274	1191.33	63.2497	1191.33	63.2497	1191.33	66.1335	1191.33	64.0277	1191.33	64.8418	1191.33	46.3013	1191.33	55.7884
	1191.81	66.5231	1191.81	63.2504	1191.81	63.2504	1191.81	66.1344	1191.81	64.0233	1191.81	64.8391	1191.81	46.2988	1191.81	55.7868
	1192.29	66.5191	1192.29	63.2513	1192.29	63.2513	1192.29	66.1355	1192.29	64.0191	1192.29	64.8366	1192.29	46.2965	1192.29	55.7854
	1192.78	66.5154	1192.78	63.2524	1192.78	63.2524	1192.78	66.1369	1192.78	64.0152	1192.78	64.8342	1192.78	46.2944	1192.78	55.7841
	1193.26	66.5121	1193.26	63.2536	1193.26	63.2536	1193.26	66.1387	1193.26	64.0116	1193.26	64.832	1193.26	46.2926	1193.26	55.7831
	1193.74	66.5091	1193.74	63.2549	1193.74	63.2549	1193.74	66.1407	1193.74	64.0082	1193.74	64.83	1193.74	46.291	1193.74	55.7823
	1194.22	66.5064	1194.22	63.2565	1194.22	63.2565	1194.22	66.1431	1194.22	64.0052	1194.22	64.8281	1194.22	46.2896	1194.22	55.7817
	1194.7	66.5041	1194.7	63.2582	1194.7	63.2582	1194.7	66.1457	1194.7	64.0026	1194.7	64.8265	1194.7	46.2886	1194.7	55.7813
	1195.19	66.5022	1195.19	63.26	1195.19	63.26	1195.19	66.1485	1195.19	64.0002	1195.19	64.8251	1195.19	46.2877	1195.19	55.7812
	1195.67	66.5006	1195.67	63.2619	1195.67	63.2619	1195.67	66.1516	1195.67	63.9981	1195.67	64.8238	1195.67	46.2871	1195.67	55.7812
	1196.15	66.4994	1196.15	63.2639	1196.15	63.2639	1196.15	66.1548	1196.15	63.9964	1196.15	64.8226	1196.15	46.2868	1196.15	55.7814
	1196.63	66.4985	1196.63	63.266	1196.63	63.266	1196.63	66.1582	1196.63	63.9949	1196.63	64.8216	1196.63	46.2867	1196.63	55.7817
	1197.12	66.4981	1197.12	63.268	1197.12	63.268	1197.12	66.1617	1197.12	63.9937	1197.12	64.8206	1197.12	46.2868	1197.12	55.7822
	1197.6	66.498	1197.6	63.2701	1197.6	63.2701	1197.6	66.1653	1197.6	63.9928	1197.6	64.8196	1197.6	46.2872	1197.6	55.7829
	1198.08	66.4983	1198.08	63.2721	1198.08	63.2721	1198.08	66.169	1198.08	63.9922	1198.08	64.8187	1198.08	46.2878	1198.08	55.7837
	1198.56	66.499	1198.56	63.274	1198.56	63.274	1198.56	66.1728	1198.56	63.9918	1198.56	64.8178	1198.56	46.2886	1198.56	55.7846
	1199.04	66.5001	1199.04	63.2758	1199.04	63.2758	1199.04	66.1766	1199.04	63.9918	1199.04	64.8168	1199.04	46.2897	1199.04	55.7856
	1199.53	66.5015	1199.53	63.2774	1199.53	63.2774	1199.53	66.1804	1199.53	63.9919	1199.53	64.8158	1199.53	46.2911	1199.53	55.7867
	1200.01	66.5033	1200.01	63.279	1200.01	63.279	1200.01	66.1843	1200.01	63.9923	1200.01	64.8147	1200.01	46.2927	1200.01	55.788
	1200.49	66.5055	1200.49	63.2804	1200.49	63.2804	1200.49	66.1881	1200.49	63.993	1200.49	64.8136	1200.49	46.2944	1200.49	55.7893
	1200.97	66.508	1200.97	63.2816	1200.97	63.2816	1200.97	66.192	1200.97	63.9939	1200.97	64.8125	1200.97	46.2964	1200.97	55.7908
	1201.45	66.5108	1201.45	63.2827	1201.45	63.2827	1201.45	66.1958	1201.45	63.995	1201.45	64.8113	1201.45	46.2986	1201.45	55.7923
	1201.94	66.5138	1201.94	63.2836	1201.94	63.2836	1201.94	66.1996	1201.94	63.9963	1201.94	64.8102	1201.94	46.301	1201.94	55.7939
	1202.42	66.5171	1202.42	63.2845	1202.42	63.2845	1202.42	66.2034	1202.42	63.9979	1202.42	64.809	1202.42	46.3035	1202.42	55.7956
	1202.9	66.5207	1202.9	63.2852	1202.9	63.2852	1202.9	66.2071	1202.9	63.9997	1202.9	64.8078	1202.9	46.3062	1202.9	55.7974
	1203.38	66.5245	1203.38	63.2858	1203.38	63.2858	1203.38	66.2107	1203.38	64.0017	1203.38	64.8067	1203.38	46.309	1203.38	55.7993
	1203.87	66.5285	1203.87	63.2864	1203.87	63.2864	1203.87	66.2142	1203.87	64.0038	1203.87	64.8056	1203.87	46.312	1203.87	55.8013
	1204.35	66.5327	1204.35	63.287	1204.35	63.287	1204.35	66.2177	1204.35	64.0062	1204.35	64.8046	1204.35	46.315	1204.35	55.8033
	1204.83	66.537	1204.83	63.2876	1204.83	63.2876	1204.83	66.2211	1204.83	64.0087	1204.83	64.8037	1204.83	46.3182	1204.83	55.8054
	1205.31	66.5415	1205.31	63.2882	1205.31	63.2882	1205.31	66.2243	1205.31	64.0114	1205.31	64.8028	1205.31	46.3214	1205.31	55.8076
	1205.79	66.5461	1205.79	63.2888	1205.79	63.2888	1205.79	66.2274	1205.79	64.0142	1205.79	64.802	1205.79	46.3248	1205.79	55.8099
	1206.28	66.5508	1206.28	63.2894	1206.28	63.2894	1206.28	66.2303	1206.28	64.0171	1206.28	64.8013	1206.28	46.3281	1206.28	55.8122
	1206.76	66.5557	1206.76	63.2901	1206.76	63.2901	1206.76	66.2331	1206.76	64.0202	1206.76	64.8006	1206.76	46.3316	1206.76	55.8145
	1207.24	66.5606	1207.24	63.2908	1207.24	63.2908	1207.24	66.2358	1207.24	64.0233	1207.24	64.8	1207.24	46.335	1207.24	55.8169
	1207.72	66.5657	1207.72	63.2915	1207.72	63.2915	1207.72	66.2383	1207.72	64.0265	1207.72	64.7995	1207.72	46.3385	1207.72	55.8193
	1208.2	66.5708	1208.2	63.2923	1208.2	63.2923	1208.2	66.2406	1208.2	64.0298	1208.2	64.7991	1208.2	46.3421	1208.2	55.8217
	1208.69	66.5761	1208.69	63.2931	1208.69	63.2931	1208.69	66.2428	1208.69	64.0332	1208.69	64.7987	1208.69	46.3456	1208.69	55.824
	1209.17	66.5814	1209.17	63.2939	1209.17	63.2939	1209.17	66.2448	1209.17	64.0366	1209.17	64.7984	1209.17	46.3492	1209.17	55.8264
	1209.65	66.5869	1209.65	63.2947	1209.65	63.2947	1209.65	66.2466	1209.65	64.0401	1209.65	64.7982	1209.65	46.3528	1209.65	55.8288
	1210.13	66.5924	1210.13	63.2955	1210.13	63.2955	1210.13	66.2483	1210.13	64.0436	1210.13	64.7981	1210.13	46.3565	1210.13	55.8311
	1210.61	66.598	1210.61	63.2962	1210.61	63.2962	1210.61	66.2498	1210.61	64.0471	1210.61	64.798	1210.61	46.3601	1210.61	55.8335
	1211.1	66.6036	1211.1	63.2969	1211.1	63.2969	1211.1	66.2511	1211.1	64.0507	1211.1	64.7981	1211.1	46.3638	1211.1	55.8359
	1211.58	66.6093	1211.58	63.2975	1211.58	63.2975	1211.58	66.2522	1211.58	64.0542	1211.58	64.7982	1211.58	46.3674	1211.58	55.8382
	1212.06	66.615	1212.06	63.298	1212.06	63.298	1212.06	66.2531	1212.06	64.0577	1212.06	64.7984	1212.06	46.371	1212.06	55.8405
	1212.54	66.6206	1212.54	63.2983	1212.54	63.2983	1212.54	66.2538	1212.54	64.0612	1212.54	64.7987	1212.54	46.3747	1212.54	55.8428
	1213.03	66.6262	1213.03	63.2986	1213.03	63.2986	1213.03	66.2542	1213.03	64.0646	1213.03	64.7991	1213.03	46.3783	1213.03	55.8451
	1213.51	66.6318	1213.51	63.2987	1213.51	63.2987	1213.51	66.2543	1213.51	64.0679	1213.51	64.7995	1213.51	46.3819	1213.51	55.8474
	1213.99	66.6372	1213.99	63.2987	1213.99	63.2987	1213.99	66.2542	1213.99	64.0711	1213.99	64.8001	1213.99	46.3855	1213.99	55.8496
	1214.47	66.6426	1214.47	63.2986	1214.47	63.2986	1214.47	66.2538	1214.47	64.0742	1214.47	64.8007	1214.47	46.389	1214.47	55.8518
	1214.95	66.6479	1214.95	63.2984	1214.95	63.2984	1214.95	66.2532	1214.95	64.0772	1214.95	64.8014	1214.95	46.3926	1214.95	55.8539
	1215.43	66.653	1215.43	63.2981	1215.43	63.2981	1215.43	66.2523	1215.43	64.0801	1215.43	64.8022	1215.43	46.3961	1215.43	55.8561
	1215.92	66.658	1215.92	63.2976	1215.92	63.2976	1215.92	66.2511	1215.92	64.0828	1215.92	64.803	1215.92	46.3995	1215.92	55.8581
	1216.4	66.6629	1216.4	63.2972	1216.4	63.2972	1216.4	66.2498	1216.4	64.0855	1216.4	64.8038	1216.4	46.403	1216.4	55.8602
	1216.88	66.6676	1216.88	63.2966	1216.88	63.2966	1216.88	66.2482	1216.88	64.088	1216.88	64.8047	1216.88	46.4064	1216.88	55.8621
	1217.36	66.6721	1217.36	63.2959	1217.36	63.2959	1217.36	66.2464	1217.36	64.0905	1217.36	64.8055	1217.36	46.4097	1217.36	55.8641
	1217.85	66.6765	1217.85	63.2952	1217.85	63.2952	1217.85	66.2445	1217.85	64.0928	1217.85	64.8063	1217.85	46.413	1217.85	55.866
	1218.33	66.6807	1218.33	63.2944	1218.33	63.2944	1218.33	66.2425	1218.33	64.0951	1218.33	64.8071	1218.33	46.4163	1218.33	55.8678
	1218.81	66.6847	1218.81	63.2936	1218.81	63.2936	1218.81	66.2403	1218.81	64.0973	1218.81	64.8078	1218.81	46.4195	1218.81	55.8696
	1219.29	66.6884	1219.29	63.2927	1219.29	63.2927	1219.29	66.238	1219.29	64.0995	1219.29	64.8085	1219.29	46.4226	1219.29	55.8714
	1219.78	66.692	1219.78	63.2919	1219.78	63.2919	1219.78	66.2357	1219.78	64.1016	1219.78	64.8091	1219.78	46.4257	1219.78	55.8731
	1220.26	66.6954	1220.26	63.291	1220.26	63.291	1220.26	66.2333	1220.26	64.1037	1220.26	64.8097	1220.26	46.4288	1220.26	55.8748
	1220.74	66.6986	1220.74	63.29	1220.74	63.29	1220.74	66.2309	1220.74	64.1058	1220.74	64.8101	1220.74	46.4317	1220.74	55.8764
	1221.22	66.7015	1221.22	63.2891	1221.22	63.2891	1221.22	66.2285	1221.22	64.1079	1221.22	64.8105	1221.22	46.4346	1221.22	55.8781
	1221.7	66.7042	1221.7	63.2881	1221.7	63.2881	1221.7	66.2262	1221.7	64.1099	1221.7	64.8108	1221.7	46.4374	1221.7	55.8797
	1222.18	66.7067	1222.18	63.2872	1222.18	63.2872	1222.18	66.2238	1222.18	64.112	1222.18	64.811	1222.18	46.4402	1222.18	55.8813
	1222.67	66.709	1222.67	63.2862	1222.67	63.2862	1222.67	66.2215	1222.67	64.114	1222.67	64.8111	1222.67	46.4428	1222.67	55.8828
	1223.15	66.711	1223.15	63.2853	1223.15	63.2853	1223.15	66.2193	1223.15	64.116	1223.15	64.8111	1223.15	46.4454	1223.15	55.8844
	1223.63	66.7127	1223.63	63.2843	1223.63	63.2843	1223.63	66.2171	1223.63	64.118	1223.63	64.811	1223.63	46.4479	1223.63	55.8859
	1224.11	66.7143	1224.11	63.2833	1224.11	63.2833	1224.11	66.2149	1224.11	64.1199	1224.11	64.8108	1224.11	46.4502	1224.11	55.8873
	1224.6	66.7156	1224.6	63.2823	1224.6	63.2823	1224.6	66.2128	1224.6	64.1218	1224.6	64.8105	1224.6	46.4525	1224.6	55.8888
	1225.08	66.7166	1225.08	63.2813	1225.08	63.2813	1225.08	66.2107	1225.08	64.1236	1225.08	64.8101	1225.08	46.4546	1225.08	55.8901
	1225.56	66.7174	1225.56	63.2803	1225.56	63.2803	1225.56	66.2087	1225.56	64.1253	1225.56	64.8097	1225.56	46.4567	1225.56	55.8915
	1226.04	66.718	1226.04	63.2792	1226.04	63.2792	1226.04	66.2067	1226.04	64.127	1226.04	64.8091	1226.04	46.4586	1226.04	55.8928
	1226.52	66.7184	1226.52	63.2782	1226.52	63.2782	1226.52	66.2048	1226.52	64.1286	1226.52	64.8085	1226.52	46.4604	1226.52	55.8941
	1227.01	66.7186	1227.01	63.2772	1227.01	63.2772	1227.01	66.203	1227.01	64.1302	1227.01	64.8078	1227.01	46.4621	1227.01	55.8954
	1227.49	66.7186	1227.49	63.2761	1227.49	63.2761	1227.49	66.2012	1227.49	64.1317	1227.49	64.807	1227.49	46.4637	1227.49	55.8966
	1227.97	66.7184	1227.97	63.2751	1227.97	63.2751	1227.97	66.1994	1227.97	64.1331	1227.97	64.8062	1227.97	46.4652	1227.97	55.8979
	1228.45	66.7181	1228.45	63.2741	1228.45	63.2741	1228.45	66.1978	1228.45	64.1345	1228.45	64.8053	1228.45	46.4666	1228.45	55.8991
	1228.93	66.7176	1228.93	63.273	1228.93	63.273	1228.93	66.1962	1228.93	64.1359	1228.93	64.8043	1228.93	46.4679	1228.93	55.9003
	1229.42	66.7171	1229.42	63.272	1229.42	63.272	1229.42	66.1947	1229.42	64.1372	1229.42	64.8033	1229.42	46.4691	1229.42	55.9016
	1229.9	66.7164	1229.9	63.271	1229.9	63.271	1229.9	66.1933	1229.9	64.1384	1229.9	64.8022	1229.9	46.4702	1229.9	55.9028
	1230.38	66.7157	1230.38	63.27	1230.38	63.27	1230.38	66.1919	1230.38	64.1397	1230.38	64.8011	1230.38	46.4712	1230.38	55.904
	1230.86	66.7148	1230.86	63.269	1230.86	63.269	1230.86	66.1907	1230.86	64.1409	1230.86	64.7999	1230.86	46.4721	1230.86	55.9052
	1231.35	66.714	1231.35	63.268	1231.35	63.268	1231.35	66.1895	1231.35	64.142	1231.35	64.7987	1231.35	46.473	1231.35	55.9064
	1231.83	66.713	1231.83	63.267	1231.83	63.267	1231.83	66.1885	1231.83	64.1432	1231.83	64.7974	1231.83	46.4737	1231.83	55.9075
	1232.31	66.7121	1232.31	63.266	1232.31	63.266	1232.31	66.1875	1232.31	64.1443	1232.31	64.7962	1232.31	46.4744	1232.31	55.9087
	1232.79	66.7111	1232.79	63.2651	1232.79	63.2651	1232.79	66.1867	1232.79	64.1453	1232.79	64.7949	1232.79	46.475	1232.79	55.9098
	1233.27	66.71	1233.27	63.2642	1233.27	63.2642	1233.27	66.186	1233.27	64.1464	1233.27	64.7936	1233.27	46.4755	1233.27	55.9109
	1233.76	66.7089	1233.76	63.2634	1233.76	63.2634	1233.76	66.1854	1233.76	64.1474	1233.76	64.7924	1233.76	46.4759	1233.76	55.9119
	1234.24	66.7078	1234.24	63.2626	1234.24	63.2626	1234.24	66.1848	1234.24	64.1483	1234.24	64.7912	1234.24	46.4763	1234.24	55.913
	1234.72	66.7067	1234.72	63.2619	1234.72	63.2619	1234.72	66.1845	1234.72	64.1493	1234.72	64.7901	1234.72	46.4766	1234.72	55.9141
	1235.2	66.7055	1235.2	63.2613	1235.2	63.2613	1235.2	66.1842	1235.2	64.1502	1235.2	64.789	1235.2	46.4768	1235.2	55.9151
	1235.68	66.7043	1235.68	63.2608	1235.68	63.2608	1235.68	66.184	1235.68	64.1511	1235.68	64.7881	1235.68	46.477	1235.68	55.9162
	1236.17	66.7032	1236.17	63.2604	1236.17	63.2604	1236.17	66.184	1236.17	64.152	1236.17	64.7873	1236.17	46.4772	1236.17	55.9173
	1236.65	66.702	1236.65	63.2602	1236.65	63.2602	1236.65	66.184	1236.65	64.1529	1236.65	64.7866	1236.65	46.4774	1236.65	55.9184
	1237.13	66.7009	1237.13	63.2601	1237.13	63.2601	1237.13	66.1842	1237.13	64.1538	1237.13	64.7861	1237.13	46.4775	1237.13	55.9196
	1237.61	66.6998	1237.61	63.2602	1237.61	63.2602	1237.61	66.1844	1237.61	64.1547	1237.61	64.7857	1237.61	46.4777	1237.61	55.9208
	1238.1	66.6987	1238.1	63.2605	1238.1	63.2605	1238.1	66.1847	1238.1	64.1556	1238.1	64.7855	1238.1	46.4779	1238.1	55.9221
	1238.58	66.6977	1238.58	63.2609	1238.58	63.2609	1238.58	66.1851	1238.58	64.1565	1238.58	64.7854	1238.58	46.478	1238.58	55.9234
	1239.06	66.6968	1239.06	63.2615	1239.06	63.2615	1239.06	66.1856	1239.06	64.1573	1239.06	64.7853	1239.06	46.4782	1239.06	55.9246
	1239.54	66.6959	1239.54	63.2623	1239.54	63.2623	1239.54	66.1861	1239.54	64.1582	1239.54	64.7854	1239.54	46.4785	1239.54	55.9259
	1240.02	66.6951	1240.02	63.2631	1240.02	63.2631	1240.02	66.1866	1240.02	64.1589	1240.02	64.7855	1240.02	46.4787	1240.02	55.9272
	1240.51	66.6945	1240.51	63.264	1240.51	63.264	1240.51	66.1872	1240.51	64.1596	1240.51	64.7857	1240.51	46.4789	1240.51	55.9284
	1240.99	66.6939	1240.99	63.2651	1240.99	63.2651	1240.99	66.1878	1240.99	64.1602	1240.99	64.7858	1240.99	46.4791	1240.99	55.9295
	1241.47	66.6933	1241.47	63.2661	1241.47	63.2661	1241.47	66.1883	1241.47	64.1607	1241.47	64.7859	1241.47	46.4792	1241.47	55.9306
	1241.95	66.6929	1241.95	63.2672	1241.95	63.2672	1241.95	66.1888	1241.95	64.161	1241.95	64.786	1241.95	46.4794	1241.95	55.9315
	1242.43	66.6925	1242.43	63.2682	1242.43	63.2682	1242.43	66.1893	1242.43	64.1611	1242.43	64.7861	1242.43	46.4794	1242.43	55.9323
	1242.92	66.6922	1242.92	63.2693	1242.92	63.2693	1242.92	66.1897	1242.92	64.1611	1242.92	64.786	1242.92	46.4794	1242.92	55.9329
	1243.4	66.692	1243.4	63.2703	1243.4	63.2703	1243.4	66.1901	1243.4	64.1609	1243.4	64.7859	1243.4	46.4794	1243.4	55.9334
	1243.88	66.6918	1243.88	63.2713	1243.88	63.2713	1243.88	66.1903	1243.88	64.1606	1243.88	64.7857	1243.88	46.4792	1243.88	55.9337
	1244.36	66.6916	1244.36	63.2722	1244.36	63.2722	1244.36	66.1905	1244.36	64.16	1244.36	64.7855	1244.36	46.479	1244.36	55.9338
	1244.85	66.6915	1244.85	63.2732	1244.85	63.2732	1244.85	66.1907	1244.85	64.1593	1244.85	64.7853	1244.85	46.4787	1244.85	55.9337
	1245.33	66.6914	1245.33	63.2741	1245.33	63.2741	1245.33	66.1907	1245.33	64.1585	1245.33	64.785	1245.33	46.4783	1245.33	55.9335
	1245.81	66.6913	1245.81	63.275	1245.81	63.275	1245.81	66.1907	1245.81	64.1576	1245.81	64.7848	1245.81	46.4778	1245.81	55.9332
	1246.29	66.6913	1246.29	63.2759	1246.29	63.2759	1246.29	66.1907	1246.29	64.1566	1246.29	64.7845	1246.29	46.4773	1246.29	55.9327
	1246.77	66.6913	1246.77	63.2768	1246.77	63.2768	1246.77	66.1906	1246.77	64.1555	1246.77	64.7844	1246.77	46.4767	1246.77	55.932
	1247.26	66.6914	1247.26	63.2777	1247.26	63.2777	1247.26	66.1904	1247.26	64.1544	1247.26	64.7844	1247.26	46.4761	1247.26	55.9312
	1247.74	66.6916	1247.74	63.2788	1247.74	63.2788	1247.74	66.1902	1247.74	64.1532	1247.74	64.7845	1247.74	46.4754	1247.74	55.9303
	1248.22	66.6918	1248.22	63.2798	1248.22	63.2798	1248.22	66.19	1248.22	64.1521	1248.22	64.7847	1248.22	46.4746	1248.22	55.9293
	1248.7	66.6921	1248.7	63.2809	1248.7	63.2809	1248.7	66.1898	1248.7	64.1509	1248.7	64.7851	1248.7	46.4738	1248.7	55.9282
	1249.18	66.6926	1249.18	63.2821	1249.18	63.2821	1249.18	66.1895	1249.18	64.1498	1249.18	64.7856	1249.18	46.4729	1249.18	55.927
	1249.67	66.6931	1249.67	63.2833	1249.67	63.2833	1249.67	66.1892	1249.67	64.1487	1249.67	64.7862	1249.67	46.472	1249.67	55.9256
	1250.15	66.6937	1250.15	63.2846	1250.15	63.2846	1250.15	66.189	1250.15	64.1475	1250.15	64.7871	1250.15	46.4711	1250.15	55.9242
	1250.63	66.6944	1250.63	63.2859	1250.63	63.2859	1250.63	66.1886	1250.63	64.1463	1250.63	64.788	1250.63	46.4701	1250.63	55.9226
	1251.11	66.6953	1251.11	63.2872	1251.11	63.2872	1251.11	66.1883	1251.11	64.1451	1251.11	64.7891	1251.11	46.4691	1251.11	55.9209
	1251.6	66.6962	1251.6	63.2885	1251.6	63.2885	1251.6	66.188	1251.6	64.1439	1251.6	64.7902	1251.6	46.4681	1251.6	55.9191
	1252.08	66.6971	1252.08	63.2897	1252.08	63.2897	1252.08	66.1876	1252.08	64.1427	1252.08	64.7915	1252.08	46.4671	1252.08	55.9171
	1252.56	66.6982	1252.56	63.2909	1252.56	63.2909	1252.56	66.1872	1252.56	64.1413	1252.56	64.7929	1252.56	46.4661	1252.56	55.915
	1253.04	66.6993	1253.04	63.2921	1253.04	63.2921	1253.04	66.1868	1253.04	64.14	1253.04	64.7943	1253.04	46.4651	1253.04	55.9128
	1253.52	66.7004	1253.52	63.2931	1253.52	63.2931	1253.52	66.1863	1253.52	64.1386	1253.52	64.7959	1253.52	46.4641	1253.52	55.9104
	1254.01	66.7016	1254.01	63.2941	1254.01	63.2941	1254.01	66.1858	1254.01	64.1371	1254.01	64.7975	1254.01	46.463	1254.01	55.9078
	1254.49	66.7028	1254.49	63.2949	1254.49	63.2949	1254.49	66.1852	1254.49	64.1355	1254.49	64.7993	1254.49	46.462	1254.49	55.9051
	1254.97	66.7041	1254.97	63.2956	1254.97	63.2956	1254.97	66.1845	1254.97	64.1338	1254.97	64.8011	1254.97	46.461	1254.97	55.9022
	1255.45	66.7053	1255.45	63.2963	1255.45	63.2963	1255.45	66.1838	1255.45	64.132	1255.45	64.803	1255.45	46.46	1255.45	55.8992
	1255.93	66.7066	1255.93	63.2967	1255.93	63.2967	1255.93	66.1829	1255.93	64.1302	1255.93	64.805	1255.93	46.459	1255.93	55.896
	1256.42	66.7078	1256.42	63.2971	1256.42	63.2971	1256.42	66.182	1256.42	64.1282	1256.42	64.8071	1256.42	46.4579	1256.42	55.8926
	1256.9	66.7091	1256.9	63.2973	1256.9	63.2973	1256.9	66.1809	1256.9	64.1262	1256.9	64.8092	1256.9	46.4569	1256.9	55.8891
	1257.38	66.7103	1257.38	63.2974	1257.38	63.2974	1257.38	66.1796	1257.38	64.1241	1257.38	64.8115	1257.38	46.4557	1257.38	55.8853
	1257.86	66.7114	1257.86	63.2973	1257.86	63.2973	1257.86	66.1783	1257.86	64.1219	1257.86	64.8139	1257.86	46.4546	1257.86	55.8814
	1258.34	66.7126	1258.34	63.2971	1258.34	63.2971	1258.34	66.1768	1258.34	64.1196	1258.34	64.8163	1258.34	46.4534	1258.34	55.8772
	1258.83	66.7137	1258.83	63.2968	1258.83	63.2968	1258.83	66.1752	1258.83	64.1172	1258.83	64.8188	1258.83	46.4521	1258.83	55.8728
	1259.31	66.7148	1259.31	63.2963	1259.31	63.2963	1259.31	66.1734	1259.31	64.1147	1259.31	64.8213	1259.31	46.4507	1259.31	55.8682
	1259.79	66.7158	1259.79	63.2957	1259.79	63.2957	1259.79	66.1715	1259.79	64.1121	1259.79	64.8239	1259.79	46.4493	1259.79	55.8634
	1260.27	66.7168	1260.27	63.295	1260.27	63.295	1260.27	66.1695	1260.27	64.1094	1260.27	64.8264	1260.27	46.4477	1260.27	55.8584
	1260.76	66.7178	1260.76	63.2941	1260.76	63.2941	1260.76	66.1673	1260.76	64.1067	1260.76	64.829	1260.76	46.4461	1260.76	55.8532
	1261.24	66.7187	1261.24	63.293	1261.24	63.293	1261.24	66.1651	1261.24	64.1039	1261.24	64.8315	1261.24	46.4444	1261.24	55.8478
	1261.72	66.7195	1261.72	63.2918	1261.72	63.2918	1261.72	66.1628	1261.72	64.101	1261.72	64.8341	1261.72	46.4426	1261.72	55.8422
	1262.2	66.7204	1262.2	63.2905	1262.2	63.2905	1262.2	66.1604	1262.2	64.0981	1262.2	64.8366	1262.2	46.4407	1262.2	55.8365
	1262.68	66.7211	1262.68	63.289	1262.68	63.289	1262.68	66.158	1262.68	64.0951	1262.68	64.839	1262.68	46.4387	1262.68	55.8306
	1263.17	66.7218	1263.17	63.2874	1263.17	63.2874	1263.17	66.1555	1263.17	64.0922	1263.17	64.8414	1263.17	46.4367	1263.17	55.8247
	1263.65	66.7224	1263.65	63.2857	1263.65	63.2857	1263.65	66.1531	1263.65	64.0893	1263.65	64.8437	1263.65	46.4347	1263.65	55.8187
	1264.13	66.7231	1264.13	63.2839	1264.13	63.2839	1264.13	66.1507	1264.13	64.0865	1264.13	64.846	1264.13	46.4327	1264.13	55.8127
	1264.61	66.7236	1264.61	63.2821	1264.61	63.2821	1264.61	66.1484	1264.61	64.0838	1264.61	64.8483	1264.61	46.4307	1264.61	55.8067
	1265.09	66.7241	1265.09	63.2801	1265.09	63.2801	1265.09	66.1462	1265.09	64.0812	1265.09	64.8506	1265.09	46.4287	1265.09	55.8008
	1265.58	66.7246	1265.58	63.2782	1265.58	63.2782	1265.58	66.1441	1265.58	64.0788	1265.58	64.8529	1265.58	46.4267	1265.58	55.7949
	1266.06	66.7251	1266.06	63.2762	1266.06	63.2762	1266.06	66.1421	1266.06	64.0766	1266.06	64.8552	1266.06	46.4249	1266.06	55.7891
	1266.54	66.7255	1266.54	63.2743	1266.54	63.2743	1266.54	66.1403	1266.54	64.0745	1266.54	64.8576	1266.54	46.4231	1266.54	55.7835
	1267.02	66.7259	1267.02	63.2723	1267.02	63.2723	1267.02	66.1386	1267.02	64.0727	1267.02	64.8599	1267.02	46.4214	1267.02	55.7779
	1267.51	66.7262	1267.51	63.2704	1267.51	63.2704	1267.51	66.1371	1267.51	64.0712	1267.51	64.8623	1267.51	46.4198	1267.51	55.7725
	1267.99	66.7265	1267.99	63.2686	1267.99	63.2686	1267.99	66.1357	1267.99	64.0699	1267.99	64.8647	1267.99	46.4182	1267.99	55.7672
	1268.47	66.7267	1268.47	63.2667	1268.47	63.2667	1268.47	66.1345	1268.47	64.0688	1268.47	64.8671	1268.47	46.4168	1268.47	55.7621
	1268.95	66.7268	1268.95	63.265	1268.95	63.265	1268.95	66.1334	1268.95	64.068	1268.95	64.8695	1268.95	46.4154	1268.95	55.7571
	1269.43	66.7268	1269.43	63.2632	1269.43	63.2632	1269.43	66.1325	1269.43	64.0674	1269.43	64.8718	1269.43	46.414	1269.43	55.7522
	1269.92	66.7268	1269.92	63.2616	1269.92	63.2616	1269.92	66.1317	1269.92	64.067	1269.92	64.8742	1269.92	46.4128	1269.92	55.7475
	1270.4	66.7267	1270.4	63.2599	1270.4	63.2599	1270.4	66.1311	1270.4	64.0668	1270.4	64.8764	1270.4	46.4115	1270.4	55.7428
	1270.88	66.7265	1270.88	63.2584	1270.88	63.2584	1270.88	66.1306	1270.88	64.0669	1270.88	64.8786	1270.88	46.4103	1270.88	55.7383
	1271.36	66.7262	1271.36	63.2568	1271.36	63.2568	1271.36	66.1302	1271.36	64.0671	1271.36	64.8806	1271.36	46.4092	1271.36	55.7339
	1271.84	66.7259	1271.84	63.2554	1271.84	63.2554	1271.84	66.1299	1271.84	64.0675	1271.84	64.8826	1271.84	46.408	1271.84	55.7296
	1272.33	66.7255	1272.33	63.254	1272.33	63.254	1272.33	66.1297	1272.33	64.068	1272.33	64.8844	1272.33	46.4069	1272.33	55.7254
	1272.81	66.7251	1272.81	63.2526	1272.81	63.2526	1272.81	66.1297	1272.81	64.0687	1272.81	64.8861	1272.81	46.4057	1272.81	55.7214
	1273.29	66.7247	1273.29	63.2513	1273.29	63.2513	1273.29	66.1298	1273.29	64.0695	1273.29	64.8876	1273.29	46.4045	1273.29	55.7175
	1273.77	66.7242	1273.77	63.2501	1273.77	63.2501	1273.77	66.13	1273.77	64.0705	1273.77	64.889	1273.77	46.4033	1273.77	55.7138
	1274.26	66.7238	1274.26	63.249	1274.26	63.249	1274.26	66.1304	1274.26	64.0716	1274.26	64.8902	1274.26	46.4021	1274.26	55.7103
	1274.74	66.7234	1274.74	63.248	1274.74	63.248	1274.74	66.1308	1274.74	64.0727	1274.74	64.8913	1274.74	46.4009	1274.74	55.7069
	1275.22	66.723	1275.22	63.247	1275.22	63.247	1275.22	66.1315	1275.22	64.074	1275.22	64.8922	1275.22	46.3997	1275.22	55.7037
	1275.7	66.7227	1275.7	63.2462	1275.7	63.2462	1275.7	66.1323	1275.7	64.0754	1275.7	64.893	1275.7	46.3984	1275.7	55.7007
	1276.18	66.7225	1276.18	63.2455	1276.18	63.2455	1276.18	66.1332	1276.18	64.0769	1276.18	64.8936	1276.18	46.3971	1276.18	55.6979
	1276.66	66.7224	1276.66	63.2448	1276.66	63.2448	1276.66	66.1343	1276.66	64.0785	1276.66	64.8941	1276.66	46.3957	1276.66	55.6953
	1277.15	66.7224	1277.15	63.2443	1277.15	63.2443	1277.15	66.1355	1277.15	64.0801	1277.15	64.8945	1277.15	46.3943	1277.15	55.6929
	1277.63	66.7225	1277.63	63.2439	1277.63	63.2439	1277.63	66.1369	1277.63	64.0818	1277.63	64.8947	1277.63	46.3929	1277.63	55.6906
	1278.11	66.7227	1278.11	63.2436	1278.11	63.2436	1278.11	66.1383	1278.11	64.0835	1278.11	64.8948	1278.11	46.3913	1278.11	55.6885
	1278.59	66.723	1278.59	63.2434	1278.59	63.2434	1278.59	66.1399	1278.59	64.0852	1278.59	64.8948	1278.59	46.3897	1278.59	55.6866
	1279.08	66.7233	1279.08	63.2432	1279.08	63.2432	1279.08	66.1415	1279.08	64.087	1279.08	64.8945	1279.08	46.3879	1279.08	55.6847
	1279.56	66.7238	1279.56	63.2431	1279.56	63.2431	1279.56	66.1432	1279.56	64.0887	1279.56	64.8942	1279.56	46.3861	1279.56	55.683
	1280.04	66.7244	1280.04	63.2431	1280.04	63.2431	1280.04	66.1448	1280.04	64.0903	1280.04	64.8936	1280.04	46.3841	1280.04	55.6813
	1280.52	66.725	1280.52	63.2431	1280.52	63.2431	1280.52	66.1465	1280.52	64.0919	1280.52	64.8929	1280.52	46.382	1280.52	55.6797
	1281	66.7257	1281	63.2431	1281	63.2431	1281	66.1481	1281	64.0934	1281	64.8919	1281	46.3797	1281	55.6781
	1281.49	66.7264	1281.49	63.2432	1281.49	63.2432	1281.49	66.1497	1281.49	64.0948	1281.49	64.8907	1281.49	46.3773	1281.49	55.6764
	1281.97	66.7272	1281.97	63.2432	1281.97	63.2432	1281.97	66.1512	1281.97	64.0959	1281.97	64.8893	1281.97	46.3747	1281.97	55.6748
	1282.45	66.7281	1282.45	63.2433	1282.45	63.2433	1282.45	66.1526	1282.45	64.0969	1282.45	64.8875	1282.45	46.3719	1282.45	55.673
	1282.93	66.729	1282.93	63.2433	1282.93	63.2433	1282.93	66.1538	1282.93	64.0976	1282.93	64.8855	1282.93	46.3689	1282.93	55.6711
	1283.41	66.7299	1283.41	63.2434	1283.41	63.2434	1283.41	66.1549	1283.41	64.0981	1283.41	64.8832	1283.41	46.3657	1283.41	55.6691
	1283.9	66.7309	1283.9	63.2434	1283.9	63.2434	1283.9	66.1559	1283.9	64.0983	1283.9	64.8807	1283.9	46.3623	1283.9	55.667
	1284.38	66.7319	1284.38	63.2433	1284.38	63.2433	1284.38	66.1568	1284.38	64.0982	1284.38	64.8778	1284.38	46.3587	1284.38	55.6647
	1284.86	66.7328	1284.86	63.2432	1284.86	63.2432	1284.86	66.1574	1284.86	64.0978	1284.86	64.8746	1284.86	46.3549	1284.86	55.6623
	1285.34	66.7338	1285.34	63.2431	1285.34	63.2431	1285.34	66.158	1285.34	64.0971	1285.34	64.8711	1285.34	46.3509	1285.34	55.6598
	1285.83	66.7347	1285.83	63.2429	1285.83	63.2429	1285.83	66.1584	1285.83	64.0961	1285.83	64.8674	1285.83	46.3469	1285.83	55.6572
	1286.31	66.7356	1286.31	63.2427	1286.31	63.2427	1286.31	66.1587	1286.31	64.095	1286.31	64.8635	1286.31	46.3427	1286.31	55.6545
	1286.79	66.7364	1286.79	63.2425	1286.79	63.2425	1286.79	66.1589	1286.79	64.0936	1286.79	64.8594	1286.79	46.3384	1286.79	55.6517
	1287.27	66.7372	1287.27	63.2422	1287.27	63.2422	1287.27	66.1591	1287.27	64.0921	1287.27	64.8552	1287.27	46.3341	1287.27	55.649
	1287.75	66.7379	1287.75	63.242	1287.75	63.242	1287.75	66.1592	1287.75	64.0904	1287.75	64.8509	1287.75	46.3297	1287.75	55.6463
	1288.24	66.7386	1288.24	63.2419	1288.24	63.2419	1288.24	66.1593	1288.24	64.0887	1288.24	64.8466	1288.24	46.3254	1288.24	55.6437
	1288.72	66.7392	1288.72	63.2418	1288.72	63.2418	1288.72	66.1594	1288.72	64.0871	1288.72	64.8423	1288.72	46.3212	1288.72	55.6412
	1289.2	66.7397	1289.2	63.2418	1289.2	63.2418	1289.2	66.1595	1289.2	64.0854	1289.2	64.838	1289.2	46.3171	1289.2	55.639
	1289.68	66.7401	1289.68	63.242	1289.68	63.242	1289.68	66.1597	1289.68	64.0839	1289.68	64.8339	1289.68	46.3131	1289.68	55.637
	1290.16	66.7404	1290.16	63.2423	1290.16	63.2423	1290.16	66.1599	1290.16	64.0825	1290.16	64.8299	1290.16	46.3093	1290.16	55.6352
	1290.65	66.7407	1290.65	63.2427	1290.65	63.2427	1290.65	66.1602	1290.65	64.0814	1290.65	64.8261	1290.65	46.3057	1290.65	55.6337
	1291.13	66.7409	1291.13	63.2433	1291.13	63.2433	1291.13	66.1606	1291.13	64.0804	1291.13	64.8225	1291.13	46.3023	1291.13	55.6326
	1291.61	66.741	1291.61	63.2441	1291.61	63.2441	1291.61	66.1609	1291.61	64.0796	1291.61	64.8191	1291.61	46.2992	1291.61	55.6317
	1292.09	66.7411	1292.09	63.245	1292.09	63.245	1292.09	66.1614	1292.09	64.079	1292.09	64.8159	1292.09	46.2962	1292.09	55.6311
	1292.58	66.7412	1292.58	63.246	1292.58	63.246	1292.58	66.1618	1292.58	64.0785	1292.58	64.8129	1292.58	46.2934	1292.58	55.6308
	1293.06	66.7412	1293.06	63.2472	1293.06	63.2472	1293.06	66.1623	1293.06	64.0781	1293.06	64.81	1293.06	46.2908	1293.06	55.6306
	1293.54	66.7413	1293.54	63.2484	1293.54	63.2484	1293.54	66.1627	1293.54	64.0779	1293.54	64.8073	1293.54	46.2883	1293.54	55.6306
	1294.02	66.7413	1294.02	63.2498	1294.02	63.2498	1294.02	66.1631	1294.02	64.0776	1294.02	64.8047	1294.02	46.2859	1294.02	55.6307
	1294.5	66.7414	1294.5	63.2512	1294.5	63.2512	1294.5	66.1633	1294.5	64.0773	1294.5	64.8022	1294.5	46.2836	1294.5	55.6308
	1294.99	66.7415	1294.99	63.2526	1294.99	63.2526	1294.99	66.1634	1294.99	64.0769	1294.99	64.7996	1294.99	46.2813	1294.99	55.631
	1295.47	66.7415	1295.47	63.254	1295.47	63.254	1295.47	66.1634	1295.47	64.0763	1295.47	64.7971	1295.47	46.279	1295.47	55.6311
	1295.95	66.7416	1295.95	63.2553	1295.95	63.2553	1295.95	66.1632	1295.95	64.0756	1295.95	64.7946	1295.95	46.2766	1295.95	55.631
	1296.43	66.7416	1296.43	63.2566	1296.43	63.2566	1296.43	66.1628	1296.43	64.0745	1296.43	64.7919	1296.43	46.2741	1296.43	55.6309
	1296.91	66.7415	1296.91	63.2577	1296.91	63.2577	1296.91	66.1622	1296.91	64.0732	1296.91	64.7891	1296.91	46.2715	1296.91	55.6305
	1297.4	66.7415	1297.4	63.2587	1297.4	63.2587	1297.4	66.1612	1297.4	64.0716	1297.4	64.7862	1297.4	46.2688	1297.4	55.6299
	1297.88	66.7413	1297.88	63.2595	1297.88	63.2595	1297.88	66.16	1297.88	64.0695	1297.88	64.7831	1297.88	46.266	1297.88	55.629
	1298.36	66.741	1298.36	63.2601	1298.36	63.2601	1298.36	66.1585	1298.36	64.0671	1298.36	64.7798	1298.36	46.2629	1298.36	55.6278
	1298.84	66.7406	1298.84	63.2606	1298.84	63.2606	1298.84	66.1567	1298.84	64.0643	1298.84	64.7763	1298.84	46.2596	1298.84	55.6263
	1299.33	66.7401	1299.33	63.2608	1299.33	63.2608	1299.33	66.1545	1299.33	64.0611	1299.33	64.7726	1299.33	46.2561	1299.33	55.6245
	1299.81	66.7395	1299.81	63.2608	1299.81	63.2608	1299.81	66.1519	1299.81	64.0575	1299.81	64.7688	1299.81	46.2524	1299.81	55.6223
	1300.29	66.7388	1300.29	63.2606	1300.29	63.2606	1300.29	66.149	1300.29	64.0534	1300.29	64.7648	1300.29	46.2485	1300.29	55.6197
	1300.77	66.7379	1300.77	63.2601	1300.77	63.2601	1300.77	66.1458	1300.77	64.049	1300.77	64.7606	1300.77	46.2444	1300.77	55.6168
	1301.25	66.737	1301.25	63.2595	1301.25	63.2595	1301.25	66.1422	1301.25	64.0441	1301.25	64.7562	1301.25	46.24	1301.25	55.6135
	1301.74	66.7359	1301.74	63.2586	1301.74	63.2586	1301.74	66.1382	1301.74	64.0389	1301.74	64.7517	1301.74	46.2354	1301.74	55.6099
	1302.22	66.7347	1302.22	63.2575	1302.22	63.2575	1302.22	66.1338	1302.22	64.0334	1302.22	64.7471	1302.22	46.2305	1302.22	55.6059
	1302.7	66.7334	1302.7	63.2563	1302.7	63.2563	1302.7	66.1292	1302.7	64.0274	1302.7	64.7424	1302.7	46.2254	1302.7	55.6016
	1303.18	66.732	1303.18	63.2548	1303.18	63.2548	1303.18	66.1242	1303.18	64.0212	1303.18	64.7375	1303.18	46.2201	1303.18	55.5969
	1303.66	66.7305	1303.66	63.2531	1303.66	63.2531	1303.66	66.119	1303.66	64.0145	1303.66	64.7325	1303.66	46.2146	1303.66	55.5917
	1304.15	66.729	1304.15	63.2513	1304.15	63.2513	1304.15	66.1134	1304.15	64.0076	1304.15	64.7274	1304.15	46.2088	1304.15	55.5863
	1304.63	66.7274	1304.63	63.2492	1304.63	63.2492	1304.63	66.1076	1304.63	64.0003	1304.63	64.7222	1304.63	46.2028	1304.63	55.5804
	1305.11	66.7258	1305.11	63.247	1305.11	63.247	1305.11	66.1016	1305.11	63.9927	1305.11	64.7168	1305.11	46.1965	1305.11	55.5742
	1305.59	66.7242	1305.59	63.2446	1305.59	63.2446	1305.59	66.0954	1305.59	63.9848	1305.59	64.7113	1305.59	46.19	1305.59	55.5676
	1306.08	66.7225	1306.08	63.242	1306.08	63.242	1306.08	66.0889	1306.08	63.9765	1306.08	64.7057	1306.08	46.1832	1306.08	55.5607
	1306.56	66.7209	1306.56	63.2392	1306.56	63.2392	1306.56	66.0822	1306.56	63.9679	1306.56	64.6999	1306.56	46.1763	1306.56	55.5533
	1307.04	66.7192	1307.04	63.2362	1307.04	63.2362	1307.04	66.0754	1307.04	63.9589	1307.04	64.6939	1307.04	46.1691	1307.04	55.5456
	1307.52	66.7175	1307.52	63.233	1307.52	63.233	1307.52	66.0683	1307.52	63.9497	1307.52	64.6877	1307.52	46.1617	1307.52	55.5376
	1308	66.7158	1308	63.2296	1308	63.2296	1308	66.0611	1308	63.9402	1308	64.6814	1308	46.1541	1308	55.5292
	1308.48	66.7141	1308.48	63.2261	1308.48	63.2261	1308.48	66.0538	1308.48	63.9304	1308.48	64.675	1308.48	46.1464	1308.48	55.5206
	1308.97	66.7124	1308.97	63.2224	1308.97	63.2224	1308.97	66.0463	1308.97	63.9204	1308.97	64.6684	1308.97	46.1386	1308.97	55.5117
	1309.45	66.7106	1309.45	63.2186	1309.45	63.2186	1309.45	66.0387	1309.45	63.9102	1309.45	64.6617	1309.45	46.1307	1309.45	55.5026
	1309.93	66.7088	1309.93	63.2146	1309.93	63.2146	1309.93	66.031	1309.93	63.8999	1309.93	64.6549	1309.93	46.1228	1309.93	55.4934
	1310.41	66.7069	1310.41	63.2105	1310.41	63.2105	1310.41	66.0233	1310.41	63.8894	1310.41	64.648	1310.41	46.1149	1310.41	55.484
	1310.9	66.705	1310.9	63.2064	1310.9	63.2064	1310.9	66.0155	1310.9	63.879	1310.9	64.6411	1310.9	46.107	1310.9	55.4745
	1311.38	66.703	1311.38	63.2022	1311.38	63.2022	1311.38	66.0076	1311.38	63.8685	1311.38	64.6342	1311.38	46.0991	1311.38	55.465
	1311.86	66.7009	1311.86	63.198	1311.86	63.198	1311.86	65.9998	1311.86	63.858	1311.86	64.6273	1311.86	46.0914	1311.86	55.4555
	1312.34	66.6988	1312.34	63.1938	1312.34	63.1938	1312.34	65.992	1312.34	63.8476	1312.34	64.6204	1312.34	46.0838	1312.34	55.446
	1312.83	66.6966	1312.83	63.1895	1312.83	63.1895	1312.83	65.9843	1312.83	63.8373	1312.83	64.6136	1312.83	46.0763	1312.83	55.4365
	1313.31	66.6943	1313.31	63.1853	1313.31	63.1853	1313.31	65.9766	1313.31	63.8272	1313.31	64.6069	1313.31	46.069	1313.31	55.4271
	1313.79	66.6919	1313.79	63.1812	1313.79	63.1812	1313.79	65.9691	1313.79	63.8172	1313.79	64.6003	1313.79	46.0619	1313.79	55.4177
	1314.27	66.6895	1314.27	63.177	1314.27	63.177	1314.27	65.9617	1314.27	63.8073	1314.27	64.5938	1314.27	46.055	1314.27	55.4085
	1314.75	66.687	1314.75	63.1729	1314.75	63.1729	1314.75	65.9544	1314.75	63.7977	1314.75	64.5873	1314.75	46.0484	1314.75	55.3994
	1315.23	66.6845	1315.23	63.1688	1315.23	63.1688	1315.23	65.9473	1315.23	63.7882	1315.23	64.581	1315.23	46.0419	1315.23	55.3903
	1315.72	66.682	1315.72	63.1648	1315.72	63.1648	1315.72	65.9404	1315.72	63.7789	1315.72	64.5747	1315.72	46.0356	1315.72	55.3814
	1316.2	66.6795	1316.2	63.1609	1316.2	63.1609	1316.2	65.9338	1316.2	63.7698	1316.2	64.5685	1316.2	46.0295	1316.2	55.3726
	1316.68	66.677	1316.68	63.157	1316.68	63.157	1316.68	65.9273	1316.68	63.7607	1316.68	64.5623	1316.68	46.0236	1316.68	55.3639
	1317.16	66.6747	1317.16	63.1531	1317.16	63.1531	1317.16	65.921	1317.16	63.7518	1317.16	64.5561	1317.16	46.0178	1317.16	55.3552
	1317.65	66.6725	1317.65	63.1494	1317.65	63.1494	1317.65	65.9149	1317.65	63.743	1317.65	64.55	1317.65	46.0122	1317.65	55.3467
	1318.13	66.6705	1318.13	63.1457	1318.13	63.1457	1318.13	65.9089	1318.13	63.7342	1318.13	64.5438	1318.13	46.0066	1318.13	55.3381
	1318.61	66.6686	1318.61	63.1421	1318.61	63.1421	1318.61	65.9032	1318.61	63.7256	1318.61	64.5377	1318.61	46.0012	1318.61	55.3297
	1319.09	66.667	1319.09	63.1386	1319.09	63.1386	1319.09	65.8977	1319.09	63.717	1319.09	64.5316	1319.09	45.9958	1319.09	55.3213
	1319.57	66.6656	1319.57	63.1352	1319.57	63.1352	1319.57	65.8924	1319.57	63.7084	1319.57	64.5255	1319.57	45.9906	1319.57	55.313
	1320.06	66.6644	1320.06	63.132	1320.06	63.132	1320.06	65.8873	1320.06	63.7	1320.06	64.5195	1320.06	45.9854	1320.06	55.3048
	1320.54	66.6634	1320.54	63.129	1320.54	63.129	1320.54	65.8825	1320.54	63.6917	1320.54	64.5136	1320.54	45.9804	1320.54	55.2968
	1321.02	66.6628	1321.02	63.1262	1321.02	63.1262	1321.02	65.8779	1321.02	63.6835	1321.02	64.5078	1321.02	45.9755	1321.02	55.2889
	1321.5	66.6623	1321.5	63.1235	1321.5	63.1235	1321.5	65.8736	1321.5	63.6754	1321.5	64.5022	1321.5	45.9708	1321.5	55.2812
	1321.98	66.6621	1321.98	63.1211	1321.98	63.1211	1321.98	65.8695	1321.98	63.6675	1321.98	64.4966	1321.98	45.9662	1321.98	55.2736
	1322.47	66.6621	1322.47	63.1189	1322.47	63.1189	1322.47	65.8657	1322.47	63.6597	1322.47	64.4913	1322.47	45.9618	1322.47	55.2663
	1322.95	66.6622	1322.95	63.1168	1322.95	63.1168	1322.95	65.8621	1322.95	63.6521	1322.95	64.4861	1322.95	45.9575	1322.95	55.2591
	1323.43	66.6625	1323.43	63.115	1323.43	63.115	1323.43	65.8587	1323.43	63.6447	1323.43	64.4811	1323.43	45.9533	1323.43	55.2521
	1323.91	66.663	1323.91	63.1133	1323.91	63.1133	1323.91	65.8555	1323.91	63.6375	1323.91	64.4762	1323.91	45.9493	1323.91	55.2453
	1324.4	66.6636	1324.4	63.1119	1324.4	63.1119	1324.4	65.8525	1324.4	63.6304	1324.4	64.4716	1324.4	45.9454	1324.4	55.2388
	1324.88	66.6643	1324.88	63.1106	1324.88	63.1106	1324.88	65.8496	1324.88	63.6235	1324.88	64.467	1324.88	45.9417	1324.88	55.2324
	1325.36	66.6651	1325.36	63.1095	1325.36	63.1095	1325.36	65.847	1325.36	63.6168	1325.36	64.4627	1325.36	45.9381	1325.36	55.2262
	1325.84	66.666	1325.84	63.1085	1325.84	63.1085	1325.84	65.8444	1325.84	63.6103	1325.84	64.4584	1325.84	45.9347	1325.84	55.2203
	1326.32	66.6669	1326.32	63.1076	1326.32	63.1076	1326.32	65.842	1326.32	63.6039	1326.32	64.4543	1326.32	45.9313	1326.32	55.2145
	1326.81	66.668	1326.81	63.1069	1326.81	63.1069	1326.81	65.8396	1326.81	63.5976	1326.81	64.4502	1326.81	45.9281	1326.81	55.2089
	1327.29	66.6692	1327.29	63.1062	1327.29	63.1062	1327.29	65.8374	1327.29	63.5915	1327.29	64.4462	1327.29	45.925	1327.29	55.2035
	1327.77	66.6705	1327.77	63.1057	1327.77	63.1057	1327.77	65.8351	1327.77	63.5855	1327.77	64.4422	1327.77	45.9218	1327.77	55.1982
	1328.25	66.6719	1328.25	63.1052	1328.25	63.1052	1328.25	65.8329	1328.25	63.5795	1328.25	64.4382	1328.25	45.9188	1328.25	55.1931
	1328.73	66.6734	1328.73	63.1049	1328.73	63.1049	1328.73	65.8307	1328.73	63.5735	1328.73	64.4343	1328.73	45.9157	1328.73	55.188
	1329.22	66.675	1329.22	63.1046	1329.22	63.1046	1329.22	65.8286	1329.22	63.5676	1329.22	64.4303	1329.22	45.9126	1329.22	55.183
	1329.7	66.6768	1329.7	63.1044	1329.7	63.1044	1329.7	65.8264	1329.7	63.5616	1329.7	64.4263	1329.7	45.9096	1329.7	55.1781
	1330.18	66.6787	1330.18	63.1043	1330.18	63.1043	1330.18	65.8242	1330.18	63.5557	1330.18	64.4223	1330.18	45.9064	1330.18	55.1733
	1330.66	66.6809	1330.66	63.1043	1330.66	63.1043	1330.66	65.822	1330.66	63.5498	1330.66	64.4184	1330.66	45.9033	1330.66	55.1684
	1331.14	66.6831	1331.14	63.1043	1331.14	63.1043	1331.14	65.8199	1331.14	63.544	1331.14	64.4145	1331.14	45.9002	1331.14	55.1637
	1331.63	66.6856	1331.63	63.1045	1331.63	63.1045	1331.63	65.8178	1331.63	63.5382	1331.63	64.4107	1331.63	45.8971	1331.63	55.1591
	1332.11	66.6882	1332.11	63.1048	1332.11	63.1048	1332.11	65.8157	1332.11	63.5325	1332.11	64.407	1332.11	45.894	1332.11	55.1546
	1332.59	66.6911	1332.59	63.1053	1332.59	63.1053	1332.59	65.8138	1332.59	63.527	1332.59	64.4035	1332.59	45.891	1332.59	55.1502
	1333.07	66.6941	1333.07	63.1059	1333.07	63.1059	1333.07	65.8119	1333.07	63.5217	1333.07	64.4001	1333.07	45.8881	1333.07	55.146
	1333.56	66.6972	1333.56	63.1066	1333.56	63.1066	1333.56	65.8101	1333.56	63.5166	1333.56	64.397	1333.56	45.8853	1333.56	55.142
	1334.04	66.7005	1334.04	63.1074	1334.04	63.1074	1334.04	65.8085	1334.04	63.5118	1334.04	64.3941	1334.04	45.8826	1334.04	55.1382
	1334.52	66.704	1334.52	63.1084	1334.52	63.1084	1334.52	65.807	1334.52	63.5072	1334.52	64.3914	1334.52	45.8801	1334.52	55.1346
	1335	66.7075	1335	63.1095	1335	63.1095	1335	65.8056	1335	63.503	1335	64.389	1335	45.8778	1335	55.1313
	1335.48	66.7112	1335.48	63.1107	1335.48	63.1107	1335.48	65.8043	1335.48	63.499	1335.48	64.3868	1335.48	45.8756	1335.48	55.1282
	1335.97	66.715	1335.97	63.1119	1335.97	63.1119	1335.97	65.8031	1335.97	63.4952	1335.97	64.3848	1335.97	45.8736	1335.97	55.1253
	1336.45	66.7188	1336.45	63.1132	1336.45	63.1132	1336.45	65.802	1336.45	63.4917	1336.45	64.3831	1336.45	45.8717	1336.45	55.1227
	1336.93	66.7227	1336.93	63.1145	1336.93	63.1145	1336.93	65.8008	1336.93	63.4883	1336.93	64.3815	1336.93	45.87	1336.93	55.1202
	1337.41	66.7266	1337.41	63.1157	1337.41	63.1157	1337.41	65.7996	1337.41	63.4851	1337.41	64.38	1337.41	45.8684	1337.41	55.1178
	1337.89	66.7306	1337.89	63.1169	1337.89	63.1169	1337.89	65.7983	1337.89	63.4819	1337.89	64.3786	1337.89	45.8668	1337.89	55.1155
	1338.38	66.7344	1338.38	63.118	1338.38	63.118	1338.38	65.7969	1338.38	63.4787	1338.38	64.3773	1338.38	45.8653	1338.38	55.1133
	1338.86	66.7383	1338.86	63.119	1338.86	63.119	1338.86	65.7954	1338.86	63.4755	1338.86	64.3759	1338.86	45.8637	1338.86	55.111
	1339.34	66.7421	1339.34	63.1198	1339.34	63.1198	1339.34	65.7936	1339.34	63.4721	1339.34	64.3744	1339.34	45.862	1339.34	55.1086
	1339.82	66.7457	1339.82	63.1204	1339.82	63.1204	1339.82	65.7915	1339.82	63.4686	1339.82	64.3729	1339.82	45.8603	1339.82	55.1061
	1340.31	66.7493	1340.31	63.1208	1340.31	63.1208	1340.31	65.7892	1340.31	63.465	1340.31	64.3713	1340.31	45.8584	1340.31	55.1034
	1340.79	66.7527	1340.79	63.121	1340.79	63.121	1340.79	65.7867	1340.79	63.4611	1340.79	64.3695	1340.79	45.8565	1340.79	55.1005
	1341.27	66.7559	1341.27	63.121	1341.27	63.121	1341.27	65.7839	1341.27	63.4571	1341.27	64.3677	1341.27	45.8544	1341.27	55.0975
	1341.75	66.759	1341.75	63.1208	1341.75	63.1208	1341.75	65.7808	1341.75	63.453	1341.75	64.3658	1341.75	45.8522	1341.75	55.0944
	1342.23	66.7618	1342.23	63.1204	1342.23	63.1204	1342.23	65.7776	1342.23	63.4487	1342.23	64.3638	1342.23	45.8499	1342.23	55.0911
	1342.72	66.7646	1342.72	63.1199	1342.72	63.1199	1342.72	65.7741	1342.72	63.4444	1342.72	64.3618	1342.72	45.8475	1342.72	55.0878
	1343.2	66.7671	1343.2	63.1192	1343.2	63.1192	1343.2	65.7706	1343.2	63.4401	1343.2	64.3597	1343.2	45.8451	1343.2	55.0844
	1343.68	66.7694	1343.68	63.1184	1343.68	63.1184	1343.68	65.7669	1343.68	63.4358	1343.68	64.3577	1343.68	45.8427	1343.68	55.081
	1344.16	66.7716	1344.16	63.1174	1344.16	63.1174	1344.16	65.7632	1344.16	63.4317	1344.16	64.3557	1344.16	45.8404	1344.16	55.0777
	1344.64	66.7735	1344.64	63.1165	1344.64	63.1165	1344.64	65.7595	1344.64	63.4277	1344.64	64.3537	1344.64	45.8381	1344.64	55.0746
	1345.13	66.7754	1345.13	63.1154	1345.13	63.1154	1345.13	65.7558	1345.13	63.4239	1345.13	64.3519	1345.13	45.8358	1345.13	55.0715
	1345.61	66.777	1345.61	63.1143	1345.61	63.1143	1345.61	65.7521	1345.61	63.4205	1345.61	64.3503	1345.61	45.8337	1345.61	55.0686
	1346.09	66.7785	1346.09	63.1132	1346.09	63.1132	1346.09	65.7486	1346.09	63.4172	1346.09	64.3487	1346.09	45.8317	1346.09	55.066
	1346.57	66.7799	1346.57	63.112	1346.57	63.112	1346.57	65.7451	1346.57	63.4143	1346.57	64.3473	1346.57	45.8298	1346.57	55.0635
	1347.06	66.7813	1347.06	63.1108	1347.06	63.1108	1347.06	65.7418	1347.06	63.4116	1347.06	64.346	1347.06	45.828	1347.06	55.0612
	1347.54	66.7825	1347.54	63.1096	1347.54	63.1096	1347.54	65.7385	1347.54	63.4092	1347.54	64.3449	1347.54	45.8262	1347.54	55.059
	1348.02	66.7837	1348.02	63.1083	1348.02	63.1083	1348.02	65.7353	1348.02	63.4069	1348.02	64.3437	1348.02	45.8245	1348.02	55.0569
	1348.5	66.7849	1348.5	63.1069	1348.5	63.1069	1348.5	65.7321	1348.5	63.4048	1348.5	64.3426	1348.5	45.8228	1348.5	55.0548
	1348.98	66.7861	1348.98	63.1055	1348.98	63.1055	1348.98	65.7289	1348.98	63.4027	1348.98	64.3415	1348.98	45.8211	1348.98	55.0527
	1349.47	66.7873	1349.47	63.104	1349.47	63.104	1349.47	65.7257	1349.47	63.4006	1349.47	64.3403	1349.47	45.8192	1349.47	55.0505
	1349.95	66.7886	1349.95	63.1024	1349.95	63.1024	1349.95	65.7224	1349.95	63.3986	1349.95	64.339	1349.95	45.8173	1349.95	55.0481
	1350.43	66.7899	1350.43	63.1008	1350.43	63.1008	1350.43	65.719	1350.43	63.3964	1350.43	64.3375	1350.43	45.8152	1350.43	55.0456
	1350.91	66.7913	1350.91	63.099	1350.91	63.099	1350.91	65.7156	1350.91	63.3941	1350.91	64.3359	1350.91	45.813	1350.91	55.0429
	1351.39	66.7928	1351.39	63.0972	1351.39	63.0972	1351.39	65.7121	1351.39	63.3916	1351.39	64.3342	1351.39	45.8107	1351.39	55.0399
	1351.88	66.7943	1351.88	63.0953	1351.88	63.0953	1351.88	65.7085	1351.88	63.389	1351.88	64.3322	1351.88	45.8081	1351.88	55.0367
	1352.36	66.796	1352.36	63.0933	1352.36	63.0933	1352.36	65.7048	1352.36	63.3861	1352.36	64.33	1352.36	45.8055	1352.36	55.0332
	1352.84	66.7977	1352.84	63.0912	1352.84	63.0912	1352.84	65.701	1352.84	63.3831	1352.84	64.3277	1352.84	45.8026	1352.84	55.0294
	1353.32	66.7995	1353.32	63.0891	1353.32	63.0891	1353.32	65.6971	1353.32	63.3798	1353.32	64.325	1353.32	45.7996	1353.32	55.0254
	1353.81	66.8014	1353.81	63.0868	1353.81	63.0868	1353.81	65.6931	1353.81	63.3764	1353.81	64.3222	1353.81	45.7965	1353.81	55.0211
	1354.29	66.8033	1354.29	63.0845	1354.29	63.0845	1354.29	65.689	1354.29	63.3728	1354.29	64.3191	1354.29	45.7933	1354.29	55.0166
	1354.77	66.8054	1354.77	63.0821	1354.77	63.0821	1354.77	65.6849	1354.77	63.3691	1354.77	64.3159	1354.77	45.7899	1354.77	55.012
	1355.25	66.8075	1355.25	63.0797	1355.25	63.0797	1355.25	65.6807	1355.25	63.3652	1355.25	64.3125	1355.25	45.7864	1355.25	55.0071
	1355.73	66.8097	1355.73	63.0773	1355.73	63.0773	1355.73	65.6765	1355.73	63.3613	1355.73	64.3089	1355.73	45.7828	1355.73	55.0021
	1356.22	66.8119	1356.22	63.0748	1356.22	63.0748	1356.22	65.6723	1356.22	63.3573	1356.22	64.3053	1356.22	45.7792	1356.22	54.9971
	1356.7	66.8143	1356.7	63.0723	1356.7	63.0723	1356.7	65.6681	1356.7	63.3534	1356.7	64.3015	1356.7	45.7756	1356.7	54.9919
	1357.18	66.8167	1357.18	63.0697	1357.18	63.0697	1357.18	65.6641	1357.18	63.3494	1357.18	64.2977	1357.18	45.7718	1357.18	54.9867
	1357.66	66.8193	1357.66	63.0672	1357.66	63.0672	1357.66	65.66	1357.66	63.3455	1357.66	64.2938	1357.66	45.7681	1357.66	54.9815
	1358.14	66.822	1358.14	63.0647	1358.14	63.0647	1358.14	65.656	1358.14	63.3416	1358.14	64.2898	1358.14	45.7643	1358.14	54.9761
	1358.63	66.8248	1358.63	63.0621	1358.63	63.0621	1358.63	65.6522	1358.63	63.3377	1358.63	64.2857	1358.63	45.7604	1358.63	54.9708
	1359.11	66.8277	1359.11	63.0595	1359.11	63.0595	1359.11	65.6484	1359.11	63.3338	1359.11	64.2816	1359.11	45.7564	1359.11	54.9653
	1359.59	66.8309	1359.59	63.0569	1359.59	63.0569	1359.59	65.6447	1359.59	63.3298	1359.59	64.2773	1359.59	45.7524	1359.59	54.9597
	1360.07	66.8342	1360.07	63.0542	1360.07	63.0542	1360.07	65.6411	1360.07	63.3258	1360.07	64.2728	1360.07	45.7482	1360.07	54.9539
	1360.56	66.8377	1360.56	63.0515	1360.56	63.0515	1360.56	65.6375	1360.56	63.3216	1360.56	64.2682	1360.56	45.7438	1360.56	54.948
	1361.04	66.8415	1361.04	63.0486	1361.04	63.0486	1361.04	65.634	1361.04	63.3172	1361.04	64.2633	1361.04	45.7392	1361.04	54.9418
	1361.52	66.8455	1361.52	63.0458	1361.52	63.0458	1361.52	65.6305	1361.52	63.3126	1361.52	64.2582	1361.52	45.7344	1361.52	54.9353
	1362	66.8498	1362	63.0428	1362	63.0428	1362	65.627	1362	63.3077	1362	64.2527	1362	45.7293	1362	54.9286
	1362.48	66.8543	1362.48	63.0397	1362.48	63.0397	1362.48	65.6234	1362.48	63.3024	1362.48	64.247	1362.48	45.724	1362.48	54.9215
	1362.96	66.8591	1362.96	63.0366	1362.96	63.0366	1362.96	65.6198	1362.96	63.2969	1362.96	64.2409	1362.96	45.7183	1362.96	54.914
	1363.45	66.8641	1363.45	63.0334	1363.45	63.0334	1363.45	65.6162	1363.45	63.291	1363.45	64.2344	1363.45	45.7124	1363.45	54.9063
	1363.93	66.8693	1363.93	63.0302	1363.93	63.0302	1363.93	65.6124	1363.93	63.2847	1363.93	64.2277	1363.93	45.7062	1363.93	54.8982
	1364.41	66.8748	1364.41	63.0269	1364.41	63.0269	1364.41	65.6086	1364.41	63.2782	1364.41	64.2207	1364.41	45.6998	1364.41	54.8899
	1364.89	66.8804	1364.89	63.0236	1364.89	63.0236	1364.89	65.6048	1364.89	63.2714	1364.89	64.2135	1364.89	45.6933	1364.89	54.8815
	1365.38	66.8861	1365.38	63.0204	1365.38	63.0204	1365.38	65.6011	1365.38	63.2644	1365.38	64.2061	1365.38	45.6867	1365.38	54.8728
	1365.86	66.8919	1365.86	63.0171	1365.86	63.0171	1365.86	65.5973	1365.86	63.2574	1365.86	64.1986	1365.86	45.6801	1365.86	54.8642
	1366.34	66.8979	1366.34	63.014	1366.34	63.014	1366.34	65.5936	1366.34	63.2503	1366.34	64.1911	1366.34	45.6735	1366.34	54.8556
	1366.82	66.9038	1366.82	63.011	1366.82	63.011	1366.82	65.5901	1366.82	63.2432	1366.82	64.1836	1366.82	45.6671	1366.82	54.8471
	1367.31	66.9098	1367.31	63.0081	1367.31	63.0081	1367.31	65.5866	1367.31	63.2362	1367.31	64.1762	1367.31	45.6608	1367.31	54.8387
	1367.79	66.9158	1367.79	63.0053	1367.79	63.0053	1367.79	65.5833	1367.79	63.2294	1367.79	64.1689	1367.79	45.6548	1367.79	54.8307
	1368.27	66.9217	1368.27	63.0028	1368.27	63.0028	1368.27	65.5803	1368.27	63.2228	1368.27	64.1618	1368.27	45.649	1368.27	54.8229
	1368.75	66.9275	1368.75	63.0004	1368.75	63.0004	1368.75	65.5773	1368.75	63.2164	1368.75	64.1549	1368.75	45.6436	1368.75	54.8154
	1369.23	66.9333	1369.23	62.9981	1369.23	62.9981	1369.23	65.5747	1369.23	63.2102	1369.23	64.1483	1369.23	45.6384	1369.23	54.8082
	1369.71	66.9391	1369.71	62.9961	1369.71	62.9961	1369.71	65.5721	1369.71	63.2043	1369.71	64.1418	1369.71	45.6337	1369.71	54.8015
	1370.2	66.9448	1370.2	62.9942	1370.2	62.9942	1370.2	65.5699	1370.2	63.1987	1370.2	64.1356	1370.2	45.6292	1370.2	54.7951
	1370.68	66.9504	1370.68	62.9925	1370.68	62.9925	1370.68	65.5677	1370.68	63.1933	1370.68	64.1295	1370.68	45.625	1370.68	54.789
	1371.16	66.9561	1371.16	62.9909	1371.16	62.9909	1371.16	65.5658	1371.16	63.1881	1371.16	64.1236	1371.16	45.621	1371.16	54.7833
	1371.64	66.9617	1371.64	62.9894	1371.64	62.9894	1371.64	65.5639	1371.64	63.183	1371.64	64.1178	1371.64	45.6172	1371.64	54.7778
	1372.13	66.9674	1372.13	62.9881	1372.13	62.9881	1372.13	65.5621	1372.13	63.1779	1372.13	64.112	1372.13	45.6136	1372.13	54.7725
	1372.61	66.9732	1372.61	62.9868	1372.61	62.9868	1372.61	65.5604	1372.61	63.1728	1372.61	64.1062	1372.61	45.6099	1372.61	54.7674
	1373.09	66.9791	1373.09	62.9856	1373.09	62.9856	1373.09	65.5585	1373.09	63.1677	1373.09	64.1003	1373.09	45.6063	1373.09	54.7623
	1373.57	66.9851	1373.57	62.9844	1373.57	62.9844	1373.57	65.5566	1373.57	63.1623	1373.57	64.0943	1373.57	45.6025	1373.57	54.7572
	1374.05	66.9912	1374.05	62.9833	1374.05	62.9833	1374.05	65.5546	1374.05	63.1568	1374.05	64.088	1374.05	45.5985	1374.05	54.752
	1374.54	66.9974	1374.54	62.9822	1374.54	62.9822	1374.54	65.5524	1374.54	63.151	1374.54	64.0816	1374.54	45.5943	1374.54	54.7468
	1375.02	67.0038	1375.02	62.9811	1375.02	62.9811	1375.02	65.55	1375.02	63.1449	1375.02	64.075	1375.02	45.59	1375.02	54.7414
	1375.5	67.0103	1375.5	62.9801	1375.5	62.9801	1375.5	65.5474	1375.5	63.1385	1375.5	64.0683	1375.5	45.5853	1375.5	54.7359
	1375.98	67.0169	1375.98	62.979	1375.98	62.979	1375.98	65.5447	1375.98	63.1319	1375.98	64.0613	1375.98	45.5805	1375.98	54.7302
	1376.46	67.0236	1376.46	62.978	1376.46	62.978	1376.46	65.5417	1376.46	63.125	1376.46	64.0541	1376.46	45.5755	1376.46	54.7244
	1376.95	67.0304	1376.95	62.977	1376.95	62.977	1376.95	65.5385	1376.95	63.1178	1376.95	64.0469	1376.95	45.5702	1376.95	54.7184
	1377.43	67.0373	1377.43	62.976	1377.43	62.976	1377.43	65.535	1377.43	63.1104	1377.43	64.0394	1377.43	45.5648	1377.43	54.7123
	1377.91	67.0442	1377.91	62.9751	1377.91	62.9751	1377.91	65.5314	1377.91	63.1028	1377.91	64.0319	1377.91	45.5592	1377.91	54.7061
	1378.39	67.0511	1378.39	62.974	1378.39	62.974	1378.39	65.5275	1378.39	63.095	1378.39	64.0242	1378.39	45.5535	1378.39	54.6998
	1378.88	67.058	1378.88	62.973	1378.88	62.973	1378.88	65.5233	1378.88	63.087	1378.88	64.0163	1378.88	45.5476	1378.88	54.6933
	1379.36	67.0649	1379.36	62.9719	1379.36	62.9719	1379.36	65.5189	1379.36	63.0788	1379.36	64.0083	1379.36	45.5417	1379.36	54.6867
	1379.84	67.0717	1379.84	62.9708	1379.84	62.9708	1379.84	65.5141	1379.84	63.0705	1379.84	64.0002	1379.84	45.5356	1379.84	54.6799
	1380.32	67.0784	1380.32	62.9695	1380.32	62.9695	1380.32	65.5091	1380.32	63.062	1380.32	63.9919	1380.32	45.5294	1380.32	54.6731
	1380.8	67.0849	1380.8	62.9682	1380.8	62.9682	1380.8	65.5037	1380.8	63.0534	1380.8	63.9835	1380.8	45.5231	1380.8	54.6661
	1381.29	67.0913	1381.29	62.9667	1381.29	62.9667	1381.29	65.498	1381.29	63.0446	1381.29	63.9749	1381.29	45.5167	1381.29	54.6591
	1381.77	67.0976	1381.77	62.965	1381.77	62.965	1381.77	65.4919	1381.77	63.0357	1381.77	63.9662	1381.77	45.5103	1381.77	54.6519
	1382.25	67.1036	1382.25	62.9632	1382.25	62.9632	1382.25	65.4855	1382.25	63.0266	1382.25	63.9573	1382.25	45.5037	1382.25	54.6447
	1382.73	67.1094	1382.73	62.9612	1382.73	62.9612	1382.73	65.4788	1382.73	63.0174	1382.73	63.9482	1382.73	45.497	1382.73	54.6373
	1383.21	67.1149	1383.21	62.959	1383.21	62.959	1383.21	65.4717	1383.21	63.008	1383.21	63.939	1383.21	45.4902	1383.21	54.6299
	1383.7	67.1201	1383.7	62.9566	1383.7	62.9566	1383.7	65.4643	1383.7	62.9985	1383.7	63.9297	1383.7	45.4833	1383.7	54.6223
	1384.18	67.1251	1384.18	62.954	1384.18	62.954	1384.18	65.4565	1384.18	62.9887	1384.18	63.9202	1384.18	45.4762	1384.18	54.6147
	1384.66	67.1297	1384.66	62.9512	1384.66	62.9512	1384.66	65.4484	1384.66	62.9788	1384.66	63.9107	1384.66	45.469	1384.66	54.6069
	1385.14	67.134	1385.14	62.9482	1385.14	62.9482	1385.14	65.44	1385.14	62.9688	1385.14	63.901	1385.14	45.4617	1385.14	54.5991
	1385.62	67.138	1385.62	62.9451	1385.62	62.9451	1385.62	65.4314	1385.62	62.9586	1385.62	63.8914	1385.62	45.4542	1385.62	54.5912
	1386.11	67.1416	1386.11	62.9419	1386.11	62.9419	1386.11	65.4226	1386.11	62.9483	1386.11	63.8818	1386.11	45.4468	1386.11	54.5834
	1386.59	67.1449	1386.59	62.9387	1386.59	62.9387	1386.59	65.4136	1386.59	62.9379	1386.59	63.8723	1386.59	45.4392	1386.59	54.5756
	1387.07	67.1479	1387.07	62.9353	1387.07	62.9353	1387.07	65.4046	1387.07	62.9276	1387.07	63.863	1387.07	45.4318	1387.07	54.568
	1387.55	67.1505	1387.55	62.9319	1387.55	62.9319	1387.55	65.3955	1387.55	62.9174	1387.55	63.8538	1387.55	45.4244	1387.55	54.5605
	1388.04	67.1528	1388.04	62.9286	1388.04	62.9286	1388.04	65.3865	1388.04	62.9072	1388.04	63.845	1388.04	45.4172	1388.04	54.5533
	1388.52	67.1548	1388.52	62.9252	1388.52	62.9252	1388.52	65.3776	1388.52	62.8973	1388.52	63.8364	1388.52	45.4101	1388.52	54.5464
	1389	67.1564	1389	62.9218	1389	62.9218	1389	65.3689	1389	62.8875	1389	63.8281	1389	45.4032	1389	54.5398
	1389.48	67.1577	1389.48	62.9184	1389.48	62.9184	1389.48	65.3602	1389.48	62.8779	1389.48	63.8202	1389.48	45.3966	1389.48	54.5335
	1389.96	67.1588	1389.96	62.9151	1389.96	62.9151	1389.96	65.3518	1389.96	62.8685	1389.96	63.8125	1389.96	45.3901	1389.96	54.5275
	1390.45	67.1595	1390.45	62.9117	1390.45	62.9117	1390.45	65.3434	1390.45	62.8592	1390.45	63.805	1390.45	45.3839	1390.45	54.5217
	1390.93	67.16	1390.93	62.9083	1390.93	62.9083	1390.93	65.3352	1390.93	62.85	1390.93	63.7977	1390.93	45.3778	1390.93	54.5162
	1391.41	67.1602	1391.41	62.9047	1391.41	62.9047	1391.41	65.327	1391.41	62.8409	1391.41	63.7906	1391.41	45.3718	1391.41	54.5107
	1391.89	67.1601	1391.89	62.9011	1391.89	62.9011	1391.89	65.3188	1391.89	62.8318	1391.89	63.7836	1391.89	45.3659	1391.89	54.5054
	1392.38	67.1599	1392.38	62.8974	1392.38	62.8974	1392.38	65.3107	1392.38	62.8226	1392.38	63.7766	1392.38	45.36	1392.38	54.5
	1392.86	67.1593	1392.86	62.8935	1392.86	62.8935	1392.86	65.3024	1392.86	62.8132	1392.86	63.7697	1392.86	45.3541	1392.86	54.4945
	1393.34	67.1586	1393.34	62.8895	1393.34	62.8895	1393.34	65.294	1393.34	62.8037	1393.34	63.7626	1393.34	45.3481	1393.34	54.4889
	1393.82	67.1577	1393.82	62.8853	1393.82	62.8853	1393.82	65.2855	1393.82	62.7939	1393.82	63.7554	1393.82	45.3419	1393.82	54.4829
	1394.3	67.1566	1394.3	62.8809	1394.3	62.8809	1394.3	65.2767	1394.3	62.7838	1394.3	63.7481	1394.3	45.3356	1394.3	54.4767
	1394.79	67.1554	1394.79	62.8764	1394.79	62.8764	1394.79	65.2677	1394.79	62.7733	1394.79	63.7406	1394.79	45.3291	1394.79	54.47
	1395.27	67.154	1395.27	62.8717	1395.27	62.8717	1395.27	65.2584	1395.27	62.7625	1395.27	63.7328	1395.27	45.3224	1395.27	54.4629
	1395.75	67.1525	1395.75	62.867	1395.75	62.867	1395.75	65.2489	1395.75	62.7513	1395.75	63.7248	1395.75	45.3154	1395.75	54.4554
	1396.23	67.1508	1396.23	62.8621	1396.23	62.8621	1396.23	65.2391	1396.23	62.7398	1396.23	63.7167	1396.23	45.3081	1396.23	54.4475
	1396.71	67.149	1396.71	62.8572	1396.71	62.8572	1396.71	65.2292	1396.71	62.7281	1396.71	63.7083	1396.71	45.3007	1396.71	54.4391
	1397.2	67.1471	1397.2	62.8523	1397.2	62.8523	1397.2	65.2191	1397.2	62.7161	1397.2	63.6998	1397.2	45.2931	1397.2	54.4304
	1397.68	67.1451	1397.68	62.8475	1397.68	62.8475	1397.68	65.2089	1397.68	62.7039	1397.68	63.6913	1397.68	45.2853	1397.68	54.4214
	1398.16	67.1429	1398.16	62.8426	1398.16	62.8426	1398.16	65.1987	1398.16	62.6916	1398.16	63.6826	1398.16	45.2773	1398.16	54.4121
	1398.64	67.1407	1398.64	62.8378	1398.64	62.8378	1398.64	65.1884	1398.64	62.6793	1398.64	63.6739	1398.64	45.2693	1398.64	54.4027
	1399.12	67.1382	1399.12	62.8331	1399.12	62.8331	1399.12	65.1782	1399.12	62.6669	1399.12	63.6652	1399.12	45.2612	1399.12	54.3929
	1399.61	67.1357	1399.61	62.8284	1399.61	62.8284	1399.61	65.168	1399.61	62.6544	1399.61	63.6564	1399.61	45.2529	1399.61	54.383
	1400.09	67.133	1400.09	62.8237	1400.09	62.8237	1400.09	65.1578	1400.09	62.642	1400.09	63.6475	1400.09	45.2444	1400.09	54.3728
	1400.57	67.1302	1400.57	62.819	1400.57	62.819	1400.57	65.1476	1400.57	62.6294	1400.57	63.6385	1400.57	45.2358	1400.57	54.3623
	1401.05	67.1273	1401.05	62.8143	1401.05	62.8143	1401.05	65.1375	1401.05	62.6168	1401.05	63.6294	1401.05	45.2269	1401.05	54.3516
	1401.54	67.1243	1401.54	62.8096	1401.54	62.8096	1401.54	65.1273	1401.54	62.6041	1401.54	63.6202	1401.54	45.2178	1401.54	54.3405
	1402.02	67.1212	1402.02	62.8048	1402.02	62.8048	1402.02	65.1172	1402.02	62.5914	1402.02	63.6108	1402.02	45.2085	1402.02	54.3291
	1402.5	67.118	1402.5	62.7999	1402.5	62.7999	1402.5	65.1071	1402.5	62.5786	1402.5	63.6014	1402.5	45.199	1402.5	54.3174
	1402.98	67.1148	1402.98	62.795	1402.98	62.795	1402.98	65.097	1402.98	62.5658	1402.98	63.5919	1402.98	45.1893	1402.98	54.3054
	1403.46	67.1116	1403.46	62.79	1403.46	62.79	1403.46	65.087	1403.46	62.553	1403.46	63.5823	1403.46	45.1795	1403.46	54.2931
	1403.95	67.1083	1403.95	62.7849	1403.95	62.7849	1403.95	65.0771	1403.95	62.5403	1403.95	63.5726	1403.95	45.1696	1403.95	54.2807
	1404.43	67.1051	1404.43	62.7798	1404.43	62.7798	1404.43	65.0674	1404.43	62.5277	1404.43	63.563	1404.43	45.1597	1404.43	54.2681
	1404.91	67.102	1404.91	62.7746	1404.91	62.7746	1404.91	65.0579	1404.91	62.5153	1404.91	63.5534	1404.91	45.1499	1404.91	54.2555
	1405.39	67.0988	1405.39	62.7695	1405.39	62.7695	1405.39	65.0487	1405.39	62.5033	1405.39	63.5439	1405.39	45.1403	1405.39	54.2429
	1405.88	67.0958	1405.88	62.7644	1405.88	62.7644	1405.88	65.0398	1405.88	62.4916	1405.88	63.5346	1405.88	45.1309	1405.88	54.2304
	1406.36	67.0928	1406.36	62.7594	1406.36	62.7594	1406.36	65.0313	1406.36	62.4805	1406.36	63.5256	1406.36	45.1218	1406.36	54.2182
	1406.84	67.0899	1406.84	62.7545	1406.84	62.7545	1406.84	65.0233	1406.84	62.4699	1406.84	63.517	1406.84	45.1132	1406.84	54.2063
	1407.32	67.0871	1407.32	62.7498	1407.32	62.7498	1407.32	65.0159	1407.32	62.4601	1407.32	63.5087	1407.32	45.1051	1407.32	54.1949
	1407.8	67.0844	1407.8	62.7452	1407.8	62.7452	1407.8	65.009	1407.8	62.4511	1407.8	63.5009	1407.8	45.0977	1407.8	54.1839
	1408.29	67.0817	1408.29	62.7409	1408.29	62.7409	1408.29	65.0029	1408.29	62.4429	1408.29	63.4937	1408.29	45.0909	1408.29	54.1737
	1408.77	67.0791	1408.77	62.7369	1408.77	62.7369	1408.77	64.9974	1408.77	62.4357	1408.77	63.487	1408.77	45.0848	1408.77	54.164
	1409.25	67.0765	1409.25	62.7331	1409.25	62.7331	1409.25	64.9926	1409.25	62.4295	1409.25	63.4809	1409.25	45.0796	1409.25	54.1552
	1409.73	67.074	1409.73	62.7296	1409.73	62.7296	1409.73	64.9885	1409.73	62.4244	1409.73	63.4754	1409.73	45.0752	1409.73	54.1471
	1410.21	67.0715	1410.21	62.7264	1410.21	62.7264	1410.21	64.9852	1410.21	62.4203	1410.21	63.4706	1410.21	45.0716	1410.21	54.1398
	1410.7	67.069	1410.7	62.7234	1410.7	62.7234	1410.7	64.9826	1410.7	62.4173	1410.7	63.4664	1410.7	45.0688	1410.7	54.1333
	1411.18	67.0664	1411.18	62.7208	1411.18	62.7208	1411.18	64.9807	1411.18	62.4153	1411.18	63.4628	1411.18	45.0668	1411.18	54.1276
	1411.66	67.0639	1411.66	62.7184	1411.66	62.7184	1411.66	64.9795	1411.66	62.4143	1411.66	63.4599	1411.66	45.0657	1411.66	54.1227
	1412.14	67.0614	1412.14	62.7163	1412.14	62.7163	1412.14	64.979	1412.14	62.4143	1412.14	63.4576	1412.14	45.0653	1412.14	54.1184
	1412.62	67.0588	1412.62	62.7144	1412.62	62.7144	1412.62	64.9792	1412.62	62.4153	1412.62	63.4559	1412.62	45.0656	1412.62	54.1148
	1413.11	67.0563	1413.11	62.7127	1413.11	62.7127	1413.11	64.9799	1413.11	62.4171	1413.11	63.4547	1413.11	45.0666	1413.11	54.1119
	1413.59	67.0538	1413.59	62.7113	1413.59	62.7113	1413.59	64.9813	1413.59	62.4198	1413.59	63.4541	1413.59	45.0683	1413.59	54.1096
	1414.07	67.0514	1414.07	62.7101	1414.07	62.7101	1414.07	64.9831	1414.07	62.4231	1414.07	63.454	1414.07	45.0705	1414.07	54.1078
	1414.55	67.049	1414.55	62.709	1414.55	62.709	1414.55	64.9855	1414.55	62.4272	1414.55	63.4543	1414.55	45.0732	1414.55	54.1064
	1415.04	67.0467	1415.04	62.7082	1415.04	62.7082	1415.04	64.9882	1415.04	62.4317	1415.04	63.4549	1415.04	45.0763	1415.04	54.1053
	1415.52	67.0445	1415.52	62.7074	1415.52	62.7074	1415.52	64.9913	1415.52	62.4367	1415.52	63.4558	1415.52	45.0797	1415.52	54.1045
	1416	67.0424	1416	62.7067	1416	62.7067	1416	64.9947	1416	62.4419	1416	63.4569	1416	45.0833	1416	54.1037
	1416.48	67.0405	1416.48	62.7061	1416.48	62.7061	1416.48	64.9982	1416.48	62.4473	1416.48	63.458	1416.48	45.087	1416.48	54.103
	1416.96	67.0388	1416.96	62.7055	1416.96	62.7055	1416.96	65.0019	1416.96	62.4527	1416.96	63.4592	1416.96	45.0906	1416.96	54.1022
	1417.45	67.0373	1417.45	62.705	1417.45	62.705	1417.45	65.0056	1417.45	62.4581	1417.45	63.4603	1417.45	45.0942	1417.45	54.1013
	1417.93	67.0361	1417.93	62.7045	1417.93	62.7045	1417.93	65.0092	1417.93	62.4634	1417.93	63.4613	1417.93	45.0975	1417.93	54.1001
	1418.41	67.0351	1418.41	62.704	1418.41	62.704	1418.41	65.0128	1418.41	62.4684	1418.41	63.4622	1418.41	45.1007	1418.41	54.0986
	1418.89	67.0343	1418.89	62.7035	1418.89	62.7035	1418.89	65.0163	1418.89	62.4733	1418.89	63.463	1418.89	45.1035	1418.89	54.0968
	1419.37	67.0338	1419.37	62.7031	1419.37	62.7031	1419.37	65.0197	1419.37	62.4779	1419.37	63.4636	1419.37	45.1061	1419.37	54.0947
	1419.86	67.0335	1419.86	62.7027	1419.86	62.7027	1419.86	65.023	1419.86	62.4823	1419.86	63.4641	1419.86	45.1086	1419.86	54.0924
	1420.34	67.0335	1420.34	62.7024	1420.34	62.7024	1420.34	65.0262	1420.34	62.4866	1420.34	63.4645	1420.34	45.1108	1420.34	54.0899
	1420.82	67.0336	1420.82	62.7024	1420.82	62.7024	1420.82	65.0295	1420.82	62.4909	1420.82	63.465	1420.82	45.113	1420.82	54.0873
	1421.3	67.034	1421.3	62.7024	1421.3	62.7024	1421.3	65.0328	1421.3	62.4954	1421.3	63.4656	1421.3	45.1152	1421.3	54.0847
	1421.79	67.0345	1421.79	62.7028	1421.79	62.7028	1421.79	65.0363	1421.79	62.5	1421.79	63.4665	1421.79	45.1176	1421.79	54.0824
	1422.27	67.0351	1422.27	62.7033	1422.27	62.7033	1422.27	65.04	1422.27	62.505	1422.27	63.4676	1422.27	45.1202	1422.27	54.0804
	1422.75	67.0359	1422.75	62.7042	1422.75	62.7042	1422.75	65.0439	1422.75	62.5104	1422.75	63.4691	1422.75	45.1232	1422.75	54.0787
	1423.23	67.0367	1423.23	62.7054	1423.23	62.7054	1423.23	65.0482	1423.23	62.5163	1423.23	63.4711	1423.23	45.1265	1423.23	54.0775
	1423.71	67.0377	1423.71	62.707	1423.71	62.707	1423.71	65.0528	1423.71	62.5227	1423.71	63.4734	1423.71	45.1302	1423.71	54.0768
	1424.19	67.0388	1424.19	62.7089	1424.19	62.7089	1424.19	65.0578	1424.19	62.5297	1424.19	63.4763	1424.19	45.1343	1424.19	54.0766
	1424.68	67.04	1424.68	62.7111	1424.68	62.7111	1424.68	65.0631	1424.68	62.5371	1424.68	63.4795	1424.68	45.1389	1424.68	54.077
	1425.16	67.0413	1425.16	62.7135	1425.16	62.7135	1425.16	65.0686	1425.16	62.5451	1425.16	63.4832	1425.16	45.1437	1425.16	54.0778
	1425.64	67.0427	1425.64	62.7163	1425.64	62.7163	1425.64	65.0745	1425.64	62.5534	1425.64	63.4871	1425.64	45.1488	1425.64	54.079
	1426.12	67.0442	1426.12	62.7192	1426.12	62.7192	1426.12	65.0805	1426.12	62.5619	1426.12	63.4913	1426.12	45.1541	1426.12	54.0806
	1426.61	67.0459	1426.61	62.7223	1426.61	62.7223	1426.61	65.0866	1426.61	62.5705	1426.61	63.4957	1426.61	45.1595	1426.61	54.0823
	1427.09	67.0477	1427.09	62.7256	1427.09	62.7256	1427.09	65.0928	1427.09	62.5792	1427.09	63.5002	1427.09	45.1648	1427.09	54.0842
	1427.57	67.0497	1427.57	62.7289	1427.57	62.7289	1427.57	65.0989	1427.57	62.5877	1427.57	63.5047	1427.57	45.1699	1427.57	54.086
	1428.05	67.0518	1428.05	62.7321	1428.05	62.7321	1428.05	65.1049	1428.05	62.596	1428.05	63.5091	1428.05	45.1748	1428.05	54.0878
	1428.53	67.0541	1428.53	62.7354	1428.53	62.7354	1428.53	65.1107	1428.53	62.6038	1428.53	63.5133	1428.53	45.1793	1428.53	54.0892
	1429.02	67.0566	1429.02	62.7386	1429.02	62.7386	1429.02	65.1161	1429.02	62.6111	1429.02	63.5174	1429.02	45.1833	1429.02	54.0904
	1429.5	67.0592	1429.5	62.7417	1429.5	62.7417	1429.5	65.1212	1429.5	62.6177	1429.5	63.5211	1429.5	45.1867	1429.5	54.0911
	1429.98	67.062	1429.98	62.7447	1429.98	62.7447	1429.98	65.1259	1429.98	62.6235	1429.98	63.5246	1429.98	45.1894	1429.98	54.0912
	1430.46	67.0649	1430.46	62.7475	1430.46	62.7475	1430.46	65.13	1430.46	62.6284	1430.46	63.5276	1430.46	45.1915	1430.46	54.0906
	1430.94	67.068	1430.94	62.75	1430.94	62.75	1430.94	65.1336	1430.94	62.6323	1430.94	63.5301	1430.94	45.1927	1430.94	54.0893
	1431.43	67.0712	1431.43	62.7523	1431.43	62.7523	1431.43	65.1366	1431.43	62.6351	1431.43	63.5321	1431.43	45.1931	1431.43	54.0872
	1431.91	67.0746	1431.91	62.7544	1431.91	62.7544	1431.91	65.1389	1431.91	62.6366	1431.91	63.5335	1431.91	45.1926	1431.91	54.0841
	1432.39	67.0781	1432.39	62.7561	1432.39	62.7561	1432.39	65.1404	1432.39	62.6369	1432.39	63.5343	1432.39	45.1912	1432.39	54.08
	1432.87	67.0818	1432.87	62.7575	1432.87	62.7575	1432.87	65.1412	1432.87	62.6359	1432.87	63.5343	1432.87	45.1888	1432.87	54.0749
	1433.36	67.0855	1433.36	62.7585	1433.36	62.7585	1433.36	65.1411	1433.36	62.6334	1433.36	63.5337	1433.36	45.1854	1433.36	54.0687
	1433.84	67.0894	1433.84	62.7591	1433.84	62.7591	1433.84	65.1402	1433.84	62.6294	1433.84	63.5322	1433.84	45.181	1433.84	54.0614
	1434.32	67.0933	1434.32	62.7592	1434.32	62.7592	1434.32	65.1384	1434.32	62.624	1434.32	63.5298	1434.32	45.1755	1434.32	54.0529
	1434.8	67.0973	1434.8	62.7589	1434.8	62.7589	1434.8	65.1356	1434.8	62.6171	1434.8	63.5266	1434.8	45.169	1434.8	54.0432
	1435.28	67.1013	1435.28	62.7581	1435.28	62.7581	1435.28	65.132	1435.28	62.6086	1435.28	63.5225	1435.28	45.1614	1435.28	54.0323
	1435.77	67.1053	1435.77	62.7569	1435.77	62.7569	1435.77	65.1274	1435.77	62.5987	1435.77	63.5175	1435.77	45.1528	1435.77	54.0202
	1436.25	67.1093	1436.25	62.7551	1436.25	62.7551	1436.25	65.1219	1436.25	62.5873	1436.25	63.5117	1436.25	45.1431	1436.25	54.0071
	1436.73	67.1133	1436.73	62.7529	1436.73	62.7529	1436.73	65.1155	1436.73	62.5745	1436.73	63.5049	1436.73	45.1325	1436.73	53.9928
	1437.21	67.1172	1437.21	62.7502	1437.21	62.7502	1437.21	65.1084	1437.21	62.5603	1437.21	63.4974	1437.21	45.121	1437.21	53.9775
	1437.69	67.121	1437.69	62.7471	1437.69	62.7471	1437.69	65.1004	1437.69	62.5448	1437.69	63.4892	1437.69	45.1085	1437.69	53.9613
	1438.18	67.1248	1438.18	62.7437	1438.18	62.7437	1438.18	65.0917	1438.18	62.5282	1438.18	63.4803	1438.18	45.0952	1438.18	53.9442
	1438.66	67.1284	1438.66	62.7399	1438.66	62.7399	1438.66	65.0823	1438.66	62.5105	1438.66	63.4709	1438.66	45.0812	1438.66	53.9264
	1439.14	67.1318	1439.14	62.7358	1439.14	62.7358	1439.14	65.0723	1439.14	62.4917	1439.14	63.4609	1439.14	45.0664	1439.14	53.9079
	1439.62	67.1352	1439.62	62.7315	1439.62	62.7315	1439.62	65.0618	1439.62	62.472	1439.62	63.4506	1439.62	45.051	1439.62	53.8887
	1440.11	67.1384	1440.11	62.727	1440.11	62.727	1440.11	65.0507	1440.11	62.4514	1440.11	63.4398	1440.11	45.0349	1440.11	53.8691
	1440.59	67.1414	1440.59	62.7223	1440.59	62.7223	1440.59	65.0392	1440.59	62.4301	1440.59	63.4287	1440.59	45.0183	1440.59	53.8489
	1441.07	67.1443	1441.07	62.7176	1441.07	62.7176	1441.07	65.0272	1441.07	62.408	1441.07	63.4173	1441.07	45.0011	1441.07	53.8284
	1441.55	67.1471	1441.55	62.7127	1441.55	62.7127	1441.55	65.0149	1441.55	62.3851	1441.55	63.4057	1441.55	44.9834	1441.55	53.8074
	1442.03	67.1497	1442.03	62.7078	1442.03	62.7078	1442.03	65.0021	1442.03	62.3616	1442.03	63.3938	1442.03	44.9651	1442.03	53.7859
	1442.52	67.1523	1442.52	62.7028	1442.52	62.7028	1442.52	64.9891	1442.52	62.3374	1442.52	63.3815	1442.52	44.9463	1442.52	53.7641
	1443	67.1547	1443	62.6978	1443	62.6978	1443	64.9757	1443	62.3125	1443	63.369	1443	44.927	1443	53.7419
	1443.48	67.157	1443.48	62.6927	1443.48	62.6927	1443.48	64.9619	1443.48	62.2869	1443.48	63.3561	1443.48	44.9071	1443.48	53.7192
	1443.96	67.1592	1443.96	62.6875	1443.96	62.6875	1443.96	64.9479	1443.96	62.2607	1443.96	63.3429	1443.96	44.8866	1443.96	53.696
	1444.44	67.1613	1444.44	62.6823	1444.44	62.6823	1444.44	64.9335	1444.44	62.2338	1444.44	63.3293	1444.44	44.8656	1444.44	53.6724
	1444.93	67.1634	1444.93	62.6769	1444.93	62.6769	1444.93	64.9189	1444.93	62.2062	1444.93	63.3153	1444.93	44.8441	1444.93	53.6483
	1445.41	67.1654	1445.41	62.6714	1445.41	62.6714	1445.41	64.9039	1445.41	62.178	1445.41	63.3008	1445.41	44.822	1445.41	53.6236
	1445.89	67.1672	1445.89	62.6657	1445.89	62.6657	1445.89	64.8886	1445.89	62.1491	1445.89	63.2859	1445.89	44.7993	1445.89	53.5985
	1446.37	67.1691	1446.37	62.6599	1446.37	62.6599	1446.37	64.8731	1446.37	62.1196	1446.37	63.2706	1446.37	44.7762	1446.37	53.5728
	1446.86	67.1709	1446.86	62.6538	1446.86	62.6538	1446.86	64.8572	1446.86	62.0896	1446.86	63.2548	1446.86	44.7525	1446.86	53.5466
	1447.34	67.1726	1447.34	62.6476	1447.34	62.6476	1447.34	64.8411	1447.34	62.0591	1447.34	63.2386	1447.34	44.7285	1447.34	53.5199
	1447.82	67.1744	1447.82	62.6413	1447.82	62.6413	1447.82	64.8248	1447.82	62.0281	1447.82	63.222	1447.82	44.704	1447.82	53.4928
	1448.3	67.1761	1448.3	62.6347	1448.3	62.6347	1448.3	64.8084	1448.3	61.9969	1448.3	63.2052	1448.3	44.6792	1448.3	53.4655
	1448.78	67.1778	1448.78	62.6281	1448.78	62.6281	1448.78	64.7917	1448.78	61.9654	1448.78	63.188	1448.78	44.6543	1448.78	53.4379
	1449.27	67.1795	1449.27	62.6213	1449.27	62.6213	1449.27	64.7749	1449.27	61.9338	1449.27	63.1707	1449.27	44.6291	1449.27	53.4101
	1449.75	67.1813	1449.75	62.6144	1449.75	62.6144	1449.75	64.7579	1449.75	61.9021	1449.75	63.1532	1449.75	44.6038	1449.75	53.3822
	1450.23	67.183	1450.23	62.6073	1450.23	62.6073	1450.23	64.7408	1450.23	61.8702	1450.23	63.1355	1450.23	44.5784	1450.23	53.3543
	1450.71	67.1848	1450.71	62.6002	1450.71	62.6002	1450.71	64.7235	1450.71	61.8384	1450.71	63.1176	1450.71	44.553	1450.71	53.3263
	1451.19	67.1865	1451.19	62.593	1451.19	62.593	1451.19	64.706	1451.19	61.8067	1451.19	63.0997	1451.19	44.5275	1451.19	53.2983
	1451.68	67.1882	1451.68	62.5856	1451.68	62.5856	1451.68	64.6885	1451.68	61.775	1451.68	63.0817	1451.68	44.502	1451.68	53.2704
	1452.16	67.1899	1452.16	62.5782	1452.16	62.5782	1452.16	64.6708	1452.16	61.7436	1452.16	63.0637	1452.16	44.4766	1452.16	53.2426
	1452.64	67.1916	1452.64	62.5708	1452.64	62.5708	1452.64	64.6531	1452.64	61.7124	1452.64	63.0457	1452.64	44.4512	1452.64	53.2151
	1453.12	67.1931	1453.12	62.5633	1453.12	62.5633	1453.12	64.6355	1453.12	61.6815	1453.12	63.0277	1453.12	44.426	1453.12	53.1879
	1453.61	67.1946	1453.61	62.5557	1453.61	62.5557	1453.61	64.618	1453.61	61.6511	1453.61	63.0099	1453.61	44.4011	1453.61	53.1611
	1454.09	67.1958	1454.09	62.5482	1454.09	62.5482	1454.09	64.6007	1454.09	61.6212	1454.09	62.9922	1454.09	44.3764	1454.09	53.1347
	1454.57	67.197	1454.57	62.5406	1454.57	62.5406	1454.57	64.5836	1454.57	61.5919	1454.57	62.9748	1454.57	44.3521	1454.57	53.1088
	1455.05	67.1979	1455.05	62.533	1455.05	62.533	1455.05	64.5668	1455.05	61.5632	1455.05	62.9576	1455.05	44.3281	1455.05	53.0834
	1455.53	67.1987	1455.53	62.5254	1455.53	62.5254	1455.53	64.5505	1455.53	61.5352	1455.53	62.9407	1455.53	44.3046	1455.53	53.0587
	1456.02	67.1992	1456.02	62.5178	1456.02	62.5178	1456.02	64.5346	1456.02	61.5081	1456.02	62.9241	1456.02	44.2816	1456.02	53.0347
	1456.5	67.1995	1456.5	62.5103	1456.5	62.5103	1456.5	64.5192	1456.5	61.4819	1456.5	62.9079	1456.5	44.2591	1456.5	53.0115
	1456.98	67.1996	1456.98	62.5028	1456.98	62.5028	1456.98	64.5045	1456.98	61.4566	1456.98	62.8923	1456.98	44.2373	1456.98	52.989
	1457.46	67.1994	1457.46	62.4954	1457.46	62.4954	1457.46	64.4905	1457.46	61.4324	1457.46	62.8772	1457.46	44.2163	1457.46	52.9676
	1457.94	67.1991	1457.94	62.4881	1457.94	62.4881	1457.94	64.4774	1457.94	61.4095	1457.94	62.8628	1457.94	44.1962	1457.94	52.9472
	1458.43	67.1984	1458.43	62.4811	1458.43	62.4811	1458.43	64.4652	1458.43	61.388	1458.43	62.8492	1458.43	44.177	1458.43	52.928
	1458.91	67.1976	1458.91	62.4742	1458.91	62.4742	1458.91	64.454	1458.91	61.3681	1458.91	62.8365	1458.91	44.159	1458.91	52.9102
	1459.39	67.1966	1459.39	62.4676	1459.39	62.4676	1459.39	64.4439	1459.39	61.3498	1459.39	62.8248	1459.39	44.1422	1459.39	52.8939
	1459.87	67.1953	1459.87	62.4613	1459.87	62.4613	1459.87	64.4349	1459.87	61.3332	1459.87	62.814	1459.87	44.1266	1459.87	52.8791
	1460.36	67.1938	1460.36	62.4553	1460.36	62.4553	1460.36	64.427	1460.36	61.3184	1460.36	62.8043	1460.36	44.1124	1460.36	52.8658
	1460.84	67.1922	1460.84	62.4495	1460.84	62.4495	1460.84	64.4201	1460.84	61.3053	1460.84	62.7955	1460.84	44.0994	1460.84	52.854
	1461.32	67.1903	1461.32	62.4441	1461.32	62.4441	1461.32	64.4142	1461.32	61.2938	1461.32	62.7877	1461.32	44.0877	1461.32	52.8437
	1461.8	67.1883	1461.8	62.4388	1461.8	62.4388	1461.8	64.4093	1461.8	61.284	1461.8	62.7807	1461.8	44.0772	1461.8	52.8348
	1462.28	67.1861	1462.28	62.4339	1462.28	62.4339	1462.28	64.4051	1462.28	61.2757	1462.28	62.7747	1462.28	44.0678	1462.28	52.8272
	1462.77	67.1838	1462.77	62.4291	1462.77	62.4291	1462.77	64.4018	1462.77	61.2689	1462.77	62.7694	1462.77	44.0595	1462.77	52.8209
	1463.25	67.1813	1463.25	62.4246	1463.25	62.4246	1463.25	64.3991	1463.25	61.2634	1463.25	62.7648	1463.25	44.0523	1463.25	52.8157
	1463.73	67.1787	1463.73	62.4203	1463.73	62.4203	1463.73	64.3971	1463.73	61.2592	1463.73	62.7609	1463.73	44.046	1463.73	52.8116
	1464.21	67.1759	1464.21	62.4162	1464.21	62.4162	1464.21	64.3957	1464.21	61.2562	1464.21	62.7575	1464.21	44.0406	1464.21	52.8084
	1464.69	67.173	1464.69	62.4123	1464.69	62.4123	1464.69	64.3947	1464.69	61.2543	1464.69	62.7547	1464.69	44.036	1464.69	52.8062
	1465.18	67.17	1465.18	62.4085	1465.18	62.4085	1465.18	64.3941	1465.18	61.2534	1465.18	62.7524	1465.18	44.0321	1465.18	52.8047
	1465.66	67.1669	1465.66	62.4049	1465.66	62.4049	1465.66	64.394	1465.66	61.2535	1465.66	62.7505	1465.66	44.029	1465.66	52.804
	1466.14	67.1636	1466.14	62.4014	1466.14	62.4014	1466.14	64.3943	1466.14	61.2545	1466.14	62.749	1466.14	44.0267	1466.14	52.8041
	1466.62	67.1603	1466.62	62.3981	1466.62	62.3981	1466.62	64.395	1466.62	61.2563	1466.62	62.748	1466.62	44.025	1466.62	52.8049
	1467.1	67.1568	1467.1	62.3951	1467.1	62.3951	1467.1	64.3961	1467.1	61.2591	1467.1	62.7473	1467.1	44.0239	1467.1	52.8064
	1467.59	67.1532	1467.59	62.3922	1467.59	62.3922	1467.59	64.3975	1467.59	61.2627	1467.59	62.7471	1467.59	44.0236	1467.59	52.8086
	1468.07	67.1496	1468.07	62.3897	1468.07	62.3897	1468.07	64.3994	1468.07	61.2671	1468.07	62.7473	1468.07	44.0239	1468.07	52.8115
	1468.55	67.1458	1468.55	62.3873	1468.55	62.3873	1468.55	64.4016	1468.55	61.2723	1468.55	62.7478	1468.55	44.0249	1468.55	52.8152
	1469.03	67.1421	1469.03	62.3852	1469.03	62.3852	1469.03	64.4042	1469.03	61.2784	1469.03	62.7488	1469.03	44.0265	1469.03	52.8196
	1469.52	67.1384	1469.52	62.3834	1469.52	62.3834	1469.52	64.4072	1469.52	61.2851	1469.52	62.7501	1469.52	44.0286	1469.52	52.8246
	1470	67.1346	1470	62.3819	1470	62.3819	1470	64.4105	1470	61.2926	1470	62.7518	1470	44.0314	1470	52.8303
	1470.48	67.1309	1470.48	62.3806	1470.48	62.3806	1470.48	64.4141	1470.48	61.3006	1470.48	62.7537	1470.48	44.0346	1470.48	52.8366
	1470.96	67.1272	1470.96	62.3795	1470.96	62.3795	1470.96	64.4178	1470.96	61.3091	1470.96	62.7558	1470.96	44.0381	1470.96	52.8432
	1471.44	67.1236	1471.44	62.3787	1471.44	62.3787	1471.44	64.4216	1471.44	61.3179	1471.44	62.758	1471.44	44.042	1471.44	52.8503
	1471.93	67.1202	1471.93	62.378	1471.93	62.378	1471.93	64.4254	1471.93	61.327	1471.93	62.7602	1471.93	44.0461	1471.93	52.8575
	1472.41	67.1168	1472.41	62.3774	1472.41	62.3774	1472.41	64.4291	1472.41	61.3362	1472.41	62.7624	1472.41	44.0502	1472.41	52.8649
	1472.89	67.1136	1472.89	62.3769	1472.89	62.3769	1472.89	64.4326	1472.89	61.3454	1472.89	62.7645	1472.89	44.0544	1472.89	52.8723
	1473.37	67.1106	1473.37	62.3765	1473.37	62.3765	1473.37	64.4359	1473.37	61.3545	1473.37	62.7663	1473.37	44.0585	1473.37	52.8796
	1473.85	67.1077	1473.85	62.3761	1473.85	62.3761	1473.85	64.4387	1473.85	61.3633	1473.85	62.768	1473.85	44.0624	1473.85	52.8866
	1474.34	67.105	1474.34	62.3757	1474.34	62.3757	1474.34	64.4412	1474.34	61.3719	1474.34	62.7693	1474.34	44.0661	1474.34	52.8934
	1474.82	67.1026	1474.82	62.3752	1474.82	62.3752	1474.82	64.4431	1474.82	61.38	1474.82	62.7702	1474.82	44.0695	1474.82	52.8997
	1475.3	67.1003	1475.3	62.3746	1475.3	62.3746	1475.3	64.4445	1475.3	61.3876	1475.3	62.7707	1475.3	44.0726	1475.3	52.9055
	1475.78	67.0982	1475.78	62.3739	1475.78	62.3739	1475.78	64.4452	1475.78	61.3946	1475.78	62.7708	1475.78	44.0752	1475.78	52.9108
	1476.27	67.0962	1476.27	62.3731	1476.27	62.3731	1476.27	64.4452	1476.27	61.4009	1476.27	62.7704	1476.27	44.0773	1476.27	52.9154
	1476.75	67.0945	1476.75	62.3721	1476.75	62.3721	1476.75	64.4445	1476.75	61.4065	1476.75	62.7694	1476.75	44.079	1476.75	52.9193
	1477.23	67.0929	1477.23	62.3708	1477.23	62.3708	1477.23	64.4431	1477.23	61.4113	1477.23	62.7679	1477.23	44.08	1477.23	52.9225
	1477.71	67.0915	1477.71	62.3693	1477.71	62.3693	1477.71	64.4408	1477.71	61.4152	1477.71	62.7657	1477.71	44.0805	1477.71	52.9248
	1478.19	67.0903	1478.19	62.3676	1478.19	62.3676	1478.19	64.4376	1478.19	61.4182	1478.19	62.7629	1478.19	44.0802	1478.19	52.9262
	1478.67	67.0893	1478.67	62.3655	1478.67	62.3655	1478.67	64.4336	1478.67	61.4201	1478.67	62.7594	1478.67	44.0793	1478.67	52.9266
	1479.16	67.0884	1479.16	62.3632	1479.16	62.3632	1479.16	64.4286	1479.16	61.4209	1479.16	62.7551	1479.16	44.0775	1479.16	52.926
	1479.64	67.0877	1479.64	62.3605	1479.64	62.3605	1479.64	64.4226	1479.64	61.4205	1479.64	62.75	1479.64	44.075	1479.64	52.9244
	1480.12	67.0873	1480.12	62.3574	1480.12	62.3574	1480.12	64.4155	1480.12	61.4187	1480.12	62.7441	1480.12	44.0714	1480.12	52.9215
	1480.6	67.087	1480.6	62.3539	1480.6	62.3539	1480.6	64.4073	1480.6	61.4155	1480.6	62.7373	1480.6	44.067	1480.6	52.9174
	1481.09	67.087	1481.09	62.3501	1481.09	62.3501	1481.09	64.398	1481.09	61.4109	1481.09	62.7295	1481.09	44.0615	1481.09	52.9121
	1481.57	67.0871	1481.57	62.3457	1481.57	62.3457	1481.57	64.3875	1481.57	61.4046	1481.57	62.7207	1481.57	44.0549	1481.57	52.9053
	1482.05	67.0875	1482.05	62.3409	1482.05	62.3409	1482.05	64.3756	1482.05	61.3967	1482.05	62.7109	1482.05	44.0471	1482.05	52.8972
	1482.53	67.0881	1482.53	62.3357	1482.53	62.3357	1482.53	64.3625	1482.53	61.387	1482.53	62.6999	1482.53	44.0381	1482.53	52.8875
	1483.01	67.0889	1483.01	62.3298	1483.01	62.3298	1483.01	64.3479	1483.01	61.3754	1483.01	62.6877	1483.01	44.0277	1483.01	52.8762
	1483.5	67.09	1483.5	62.3235	1483.5	62.3235	1483.5	64.3318	1483.5	61.3618	1483.5	62.6743	1483.5	44.0159	1483.5	52.8631
	1483.98	67.0913	1483.98	62.3165	1483.98	62.3165	1483.98	64.3142	1483.98	61.346	1483.98	62.6594	1483.98	44.0025	1483.98	52.8482
	1484.46	67.0929	1484.46	62.3089	1484.46	62.3089	1484.46	64.2949	1484.46	61.328	1484.46	62.6432	1484.46	43.9876	1484.46	52.8314
	1484.94	67.0948	1484.94	62.3007	1484.94	62.3007	1484.94	64.274	1484.94	61.3077	1484.94	62.6256	1484.94	43.971	1484.94	52.8125
	1485.42	67.0969	1485.42	62.2919	1485.42	62.2919	1485.42	64.2514	1485.42	61.2849	1485.42	62.6064	1485.42	43.9525	1485.42	52.7915
	1485.91	67.0994	1485.91	62.2824	1485.91	62.2824	1485.91	64.227	1485.91	61.2597	1485.91	62.5856	1485.91	43.9323	1485.91	52.7683
	1486.39	67.1021	1486.39	62.2723	1486.39	62.2723	1486.39	64.2008	1486.39	61.2319	1486.39	62.5631	1486.39	43.9101	1486.39	52.7427
	1486.87	67.1052	1486.87	62.2615	1486.87	62.2615	1486.87	64.1727	1486.87	61.2015	1486.87	62.5389	1486.87	43.8859	1486.87	52.7148
	1487.35	67.1086	1487.35	62.25	1487.35	62.25	1487.35	64.1429	1487.35	61.1685	1487.35	62.513	1487.35	43.8598	1487.35	52.6845
	1487.84	67.1123	1487.84	62.2378	1487.84	62.2378	1487.84	64.1113	1487.84	61.1329	1487.84	62.4853	1487.84	43.8317	1487.84	52.6518
	1488.32	67.1164	1488.32	62.225	1488.32	62.225	1488.32	64.0779	1488.32	61.0948	1488.32	62.4558	1488.32	43.8017	1488.32	52.6167
	1488.8	67.1207	1488.8	62.2116	1488.8	62.2116	1488.8	64.0429	1488.8	61.0543	1488.8	62.4248	1488.8	43.77	1488.8	52.5794
	1489.28	67.1253	1489.28	62.1976	1489.28	62.1976	1489.28	64.0065	1489.28	61.0116	1489.28	62.3921	1489.28	43.7365	1489.28	52.54
	1489.76	67.1302	1489.76	62.1831	1489.76	62.1831	1489.76	63.9686	1489.76	60.9669	1489.76	62.358	1489.76	43.7015	1489.76	52.4986
	1490.25	67.1353	1490.25	62.1682	1490.25	62.1682	1490.25	63.9296	1490.25	60.9205	1490.25	62.3226	1490.25	43.6653	1490.25	52.4556
	1490.73	67.1406	1490.73	62.153	1490.73	62.153	1490.73	63.8896	1490.73	60.8726	1490.73	62.2862	1490.73	43.6279	1490.73	52.4112
	1491.21	67.1461	1491.21	62.1375	1491.21	62.1375	1491.21	63.8488	1491.21	60.8236	1491.21	62.2489	1491.21	43.5897	1491.21	52.3657
	1491.69	67.1518	1491.69	62.1218	1491.69	62.1218	1491.69	63.8074	1491.69	60.7736	1491.69	62.2108	1491.69	43.5509	1491.69	52.3192
	1492.17	67.1576	1492.17	62.1061	1492.17	62.1061	1492.17	63.7656	1492.17	60.7231	1492.17	62.1723	1492.17	43.5116	1492.17	52.2721
	1492.66	67.1634	1492.66	62.0902	1492.66	62.0902	1492.66	63.7234	1492.66	60.672	1492.66	62.1333	1492.66	43.4721	1492.66	52.2246
	1493.14	67.1694	1493.14	62.0743	1493.14	62.0743	1493.14	63.6811	1493.14	60.6207	1493.14	62.0941	1493.14	43.4324	1493.14	52.1768
	1493.62	67.1754	1493.62	62.0585	1493.62	62.0585	1493.62	63.6385	1493.62	60.5691	1493.62	62.0547	1493.62	43.3926	1493.62	52.1287
	1494.1	67.1814	1494.1	62.0426	1494.1	62.0426	1494.1	63.5958	1494.1	60.5174	1494.1	62.0151	1494.1	43.3528	1494.1	52.0805
	1494.59	67.1875	1494.59	62.0267	1494.59	62.0267	1494.59	63.553	1494.59	60.4656	1494.59	61.9753	1494.59	43.3129	1494.59	52.032
	1495.07	67.1937	1495.07	62.0108	1495.07	62.0108	1495.07	63.51	1495.07	60.4135	1495.07	61.9354	1495.07	43.273	1495.07	51.9834
	1495.55	67.1998	1495.55	61.9948	1495.55	61.9948	1495.55	63.4667	1495.55	60.3611	1495.55	61.8952	1495.55	43.2328	1495.55	51.9346
	1496.03	67.206	1496.03	61.9787	1496.03	61.9787	1496.03	63.4231	1496.03	60.3083	1496.03	61.8547	1496.03	43.1924	1496.03	51.8853
	1496.51	67.2122	1496.51	61.9624	1496.51	61.9624	1496.51	63.3792	1496.51	60.255	1496.51	61.8139	1496.51	43.1516	1496.51	51.8356
	1497	67.2184	1497	61.9459	1497	61.9459	1497	63.3348	1497	60.2011	1497	61.7725	1497	43.1103	1497	51.7853
	1497.48	67.2246	1497.48	61.9292	1497.48	61.9292	1497.48	63.29	1497.48	60.1465	1497.48	61.7307	1497.48	43.0685	1497.48	51.7343
	1497.96	67.2309	1497.96	61.9122	1497.96	61.9122	1497.96	63.2448	1497.96	60.0911	1497.96	61.6883	1497.96	43.0262	1497.96	51.6827
	1498.44	67.2371	1498.44	61.895	1498.44	61.895	1498.44	63.1992	1498.44	60.0351	1498.44	61.6454	1498.44	42.9832	1498.44	51.6304
	1498.92	67.2433	1498.92	61.8775	1498.92	61.8775	1498.92	63.1534	1498.92	59.9785	1498.92	61.602	1498.92	42.9398	1498.92	51.5776
	1499.41	67.2495	1499.41	61.8598	1499.41	61.8598	1499.41	63.1076	1499.41	59.9213	1499.41	61.5582	1499.41	42.896	1499.41	51.5243
	1499.89	67.2556	1499.89	61.8419	1499.89	61.8419	1499.89	63.0617	1499.89	59.8638	1499.89	61.5142	1499.89	42.8519	1499.89	51.4706
	1500.37	67.2617	1500.37	61.8238	1500.37	61.8238	1500.37	63.016	1500.37	59.8061	1500.37	61.4699	1500.37	42.8076	1500.37	51.4169
	1500.85	67.2677	1500.85	61.8057	1500.85	61.8057	1500.85	62.9706	1500.85	59.7484	1500.85	61.4255	1500.85	42.7633	1500.85	51.3631
	1501.34	67.2736	1501.34	61.7874	1501.34	61.7874	1501.34	62.9256	1501.34	59.6907	1501.34	61.3812	1501.34	42.7191	1501.34	51.3094
	1501.82	67.2795	1501.82	61.7691	1501.82	61.7691	1501.82	62.8811	1501.82	59.6332	1501.82	61.337	1501.82	42.6752	1501.82	51.2561
	1502.3	67.2853	1502.3	61.7508	1502.3	61.7508	1502.3	62.8372	1502.3	59.5761	1502.3	61.2931	1502.3	42.6315	1502.3	51.2031
	1502.78	67.2911	1502.78	61.7325	1502.78	61.7325	1502.78	62.7941	1502.78	59.5195	1502.78	61.2495	1502.78	42.5884	1502.78	51.1507
	1503.26	67.2968	1503.26	61.7143	1503.26	61.7143	1503.26	62.7518	1503.26	59.4635	1503.26	61.2064	1503.26	42.5458	1503.26	51.099
	1503.75	67.3025	1503.75	61.6963	1503.75	61.6963	1503.75	62.7103	1503.75	59.4083	1503.75	61.1638	1503.75	42.5039	1503.75	51.0482
	1504.23	67.3082	1504.23	61.6783	1504.23	61.6783	1504.23	62.6698	1504.23	59.354	1504.23	61.122	1504.23	42.4628	1504.23	50.9983
	1504.71	67.3138	1504.71	61.6606	1504.71	61.6606	1504.71	62.6302	1504.71	59.3007	1504.71	61.0809	1504.71	42.4225	1504.71	50.9495
	1505.19	67.3195	1505.19	61.6431	1505.19	61.6431	1505.19	62.5917	1505.19	59.2484	1505.19	61.0406	1505.19	42.3832	1505.19	50.9018
	1505.67	67.3251	1505.67	61.6258	1505.67	61.6258	1505.67	62.5541	1505.67	59.1973	1505.67	61.0012	1505.67	42.3447	1505.67	50.8552
	1506.16	67.3307	1506.16	61.6088	1506.16	61.6088	1506.16	62.5176	1506.16	59.1472	1506.16	60.9626	1506.16	42.3073	1506.16	50.8098
	1506.64	67.3362	1506.64	61.592	1506.64	61.592	1506.64	62.482	1506.64	59.0983	1506.64	60.925	1506.64	42.2708	1506.64	50.7656
	1507.12	67.3418	1507.12	61.5755	1507.12	61.5755	1507.12	62.4474	1507.12	59.0504	1507.12	60.8882	1507.12	42.2351	1507.12	50.7225
	1507.6	67.3473	1507.6	61.5593	1507.6	61.5593	1507.6	62.4137	1507.6	59.0037	1507.6	60.8524	1507.6	42.2005	1507.6	50.6806
	1508.09	67.3528	1508.09	61.5434	1508.09	61.5434	1508.09	62.3811	1508.09	58.9582	1508.09	60.8175	1508.09	42.1668	1508.09	50.6398
	1508.57	67.3582	1508.57	61.5279	1508.57	61.5279	1508.57	62.3497	1508.57	58.914	1508.57	60.7837	1508.57	42.1341	1508.57	50.6004
	1509.05	67.3635	1509.05	61.5129	1509.05	61.5129	1509.05	62.3196	1509.05	58.8713	1509.05	60.7512	1509.05	42.1026	1509.05	50.5624
	1509.53	67.3688	1509.53	61.4983	1509.53	61.4983	1509.53	62.2909	1509.53	58.8301	1509.53	60.7199	1509.53	42.0723	1509.53	50.526
	1510.01	67.3739	1510.01	61.4843	1510.01	61.4843	1510.01	62.2638	1510.01	58.7906	1510.01	60.69	1510.01	42.0434	1510.01	50.4912
	1510.49	67.3789	1510.49	61.4709	1510.49	61.4709	1510.49	62.2383	1510.49	58.7529	1510.49	60.6615	1510.49	42.0158	1510.49	50.4581
	1510.98	67.3837	1510.98	61.4581	1510.98	61.4581	1510.98	62.2145	1510.98	58.717	1510.98	60.6345	1510.98	41.9897	1510.98	50.4268
	1511.46	67.3884	1511.46	61.446	1511.46	61.446	1511.46	62.1924	1511.46	58.683	1511.46	60.6089	1511.46	41.9649	1511.46	50.3972
	1511.94	67.393	1511.94	61.4345	1511.94	61.4345	1511.94	62.1721	1511.94	58.6508	1511.94	60.5848	1511.94	41.9415	1511.94	50.3694
	1512.42	67.3974	1512.42	61.4236	1512.42	61.4236	1512.42	62.1534	1512.42	58.6204	1512.42	60.5621	1512.42	41.9195	1512.42	50.3434
	1512.91	67.4016	1512.91	61.4133	1512.91	61.4133	1512.91	62.1365	1512.91	58.5917	1512.91	60.5408	1512.91	41.8987	1512.91	50.319
	1513.39	67.4057	1513.39	61.4037	1513.39	61.4037	1513.39	62.1212	1513.39	58.5647	1513.39	60.5209	1513.39	41.8792	1513.39	50.2963
	1513.87	67.4097	1513.87	61.3946	1513.87	61.3946	1513.87	62.1075	1513.87	58.5395	1513.87	60.5023	1513.87	41.861	1513.87	50.2752
	1514.35	67.4136	1514.35	61.3862	1514.35	61.3862	1514.35	62.0954	1514.35	58.5158	1514.35	60.4851	1514.35	41.8439	1514.35	50.2558
	1514.84	67.4173	1514.84	61.3783	1514.84	61.3783	1514.84	62.0847	1514.84	58.4938	1514.84	60.4691	1514.84	41.8281	1514.84	50.2379
	1515.32	67.421	1515.32	61.3709	1515.32	61.3709	1515.32	62.0755	1515.32	58.4732	1515.32	60.4543	1515.32	41.8133	1515.32	50.2214
	1515.8	67.4246	1515.8	61.364	1515.8	61.364	1515.8	62.0677	1515.8	58.4542	1515.8	60.4407	1515.8	41.7996	1515.8	50.2064
	1516.28	67.4282	1516.28	61.3576	1516.28	61.3576	1516.28	62.061	1516.28	58.4365	1516.28	60.4281	1516.28	41.7869	1516.28	50.1928
	1516.76	67.4316	1516.76	61.3516	1516.76	61.3516	1516.76	62.0555	1516.76	58.42	1516.76	60.4166	1516.76	41.7751	1516.76	50.1805
	1517.24	67.4351	1517.24	61.3459	1517.24	61.3459	1517.24	62.051	1517.24	58.4048	1517.24	60.4061	1517.24	41.7642	1517.24	50.1693
	1517.73	67.4385	1517.73	61.3406	1517.73	61.3406	1517.73	62.0474	1517.73	58.3906	1517.73	60.3964	1517.73	41.754	1517.73	50.1592
	1518.21	67.4419	1518.21	61.3356	1518.21	61.3356	1518.21	62.0447	1518.21	58.3775	1518.21	60.3876	1518.21	41.7447	1518.21	50.1501
	1518.69	67.4452	1518.69	61.3309	1518.69	61.3309	1518.69	62.0428	1518.69	58.3654	1518.69	60.3797	1518.69	41.7361	1518.69	50.142
	1519.17	67.4485	1519.17	61.3265	1519.17	61.3265	1519.17	62.0417	1519.17	58.3543	1519.17	60.3726	1519.17	41.7282	1519.17	50.135
	1519.66	67.4518	1519.66	61.3224	1519.66	61.3224	1519.66	62.0414	1519.66	58.3441	1519.66	60.3663	1519.66	41.7211	1519.66	50.1289
	1520.14	67.455	1520.14	61.3185	1520.14	61.3185	1520.14	62.0419	1520.14	58.335	1520.14	60.3608	1520.14	41.7147	1520.14	50.1238
	1520.62	67.4582	1520.62	61.3149	1520.62	61.3149	1520.62	62.0432	1520.62	58.3268	1520.62	60.3562	1520.62	41.7091	1520.62	50.1196
	1521.1	67.4613	1521.1	61.3116	1521.1	61.3116	1521.1	62.0452	1521.1	58.3196	1521.1	60.3524	1521.1	41.7042	1521.1	50.1164
	1521.58	67.4644	1521.58	61.3085	1521.58	61.3085	1521.58	62.048	1521.58	58.3134	1521.58	60.3494	1521.58	41.7	1521.58	50.1142
	1522.07	67.4674	1522.07	61.3057	1522.07	61.3057	1522.07	62.0515	1522.07	58.308	1522.07	60.3471	1522.07	41.6965	1522.07	50.1128
	1522.55	67.4703	1522.55	61.3032	1522.55	61.3032	1522.55	62.0556	1522.55	58.3035	1522.55	60.3456	1522.55	41.6937	1522.55	50.1123
	1523.03	67.4731	1523.03	61.3009	1523.03	61.3009	1523.03	62.0604	1523.03	58.2999	1523.03	60.3447	1523.03	41.6915	1523.03	50.1126
	1523.51	67.4759	1523.51	61.2989	1523.51	61.2989	1523.51	62.0659	1523.51	58.2971	1523.51	60.3446	1523.51	41.69	1523.51	50.1138
	1523.99	67.4786	1523.99	61.2972	1523.99	61.2972	1523.99	62.072	1523.99	58.2951	1523.99	60.3451	1523.99	41.689	1523.99	50.1158
	1524.48	67.4812	1524.48	61.2958	1524.48	61.2958	1524.48	62.0786	1524.48	58.2938	1524.48	60.3463	1524.48	41.6887	1524.48	50.1185
	1524.96	67.4838	1524.96	61.2946	1524.96	61.2946	1524.96	62.0858	1524.96	58.2932	1524.96	60.3481	1524.96	41.6889	1524.96	50.122
	1525.44	67.4863	1525.44	61.2937	1525.44	61.2937	1525.44	62.0934	1525.44	58.2932	1525.44	60.3505	1525.44	41.6897	1525.44	50.1261
	1525.92	67.4888	1525.92	61.293	1525.92	61.293	1525.92	62.1015	1525.92	58.2938	1525.92	60.3535	1525.92	41.6909	1525.92	50.1307
	1526.41	67.4912	1526.41	61.2926	1526.41	61.2926	1526.41	62.1098	1526.41	58.2948	1526.41	60.3569	1526.41	41.6926	1526.41	50.1359
	1526.89	67.4936	1526.89	61.2923	1526.89	61.2923	1526.89	62.1184	1526.89	58.2962	1526.89	60.3607	1526.89	41.6946	1526.89	50.1414
	1527.37	67.496	1527.37	61.2922	1527.37	61.2922	1527.37	62.1271	1527.37	58.2979	1527.37	60.3649	1527.37	41.6969	1527.37	50.1473
	1527.85	67.4983	1527.85	61.2922	1527.85	61.2922	1527.85	62.1359	1527.85	58.2998	1527.85	60.3694	1527.85	41.6994	1527.85	50.1533
	1528.33	67.5006	1528.33	61.2922	1528.33	61.2922	1528.33	62.1447	1528.33	58.3018	1528.33	60.3741	1528.33	41.702	1528.33	50.1595
	1528.82	67.5028	1528.82	61.2923	1528.82	61.2923	1528.82	62.1534	1528.82	58.3039	1528.82	60.379	1528.82	41.7047	1528.82	50.1656
	1529.3	67.505	1529.3	61.2923	1529.3	61.2923	1529.3	62.1619	1529.3	58.3058	1529.3	60.3839	1529.3	41.7073	1529.3	50.1716
	1529.78	67.5071	1529.78	61.2923	1529.78	61.2923	1529.78	62.1701	1529.78	58.3077	1529.78	60.3888	1529.78	41.7098	1529.78	50.1774
	1530.26	67.5092	1530.26	61.2921	1530.26	61.2921	1530.26	62.178	1530.26	58.3092	1530.26	60.3937	1530.26	41.712	1530.26	50.1829
	1530.74	67.5113	1530.74	61.2918	1530.74	61.2918	1530.74	62.1854	1530.74	58.3105	1530.74	60.3984	1530.74	41.7139	1530.74	50.1879
	1531.23	67.5133	1531.23	61.2913	1531.23	61.2913	1531.23	62.1924	1531.23	58.3115	1531.23	60.4029	1531.23	41.7155	1531.23	50.1925
	1531.71	67.5152	1531.71	61.2907	1531.71	61.2907	1531.71	62.199	1531.71	58.3121	1531.71	60.4072	1531.71	41.7167	1531.71	50.1966
	1532.19	67.517	1532.19	61.2899	1532.19	61.2899	1532.19	62.2051	1532.19	58.3125	1532.19	60.4115	1532.19	41.7177	1532.19	50.2002
	1532.67	67.5188	1532.67	61.289	1532.67	61.289	1532.67	62.211	1532.67	58.3128	1532.67	60.4156	1532.67	41.7183	1532.67	50.2035
	1533.15	67.5204	1533.15	61.2881	1533.15	61.2881	1533.15	62.2165	1533.15	58.3129	1533.15	60.4197	1533.15	41.7187	1533.15	50.2065
	1533.64	67.522	1533.64	61.2871	1533.64	61.2871	1533.64	62.2219	1533.64	58.3131	1533.64	60.4238	1533.64	41.7191	1533.64	50.2094
	1534.12	67.5233	1534.12	61.2861	1534.12	61.2861	1534.12	62.2271	1534.12	58.3135	1534.12	60.4281	1534.12	41.7195	1534.12	50.2122
	1534.6	67.5245	1534.6	61.2852	1534.6	61.2852	1534.6	62.2324	1534.6	58.3143	1534.6	60.4326	1534.6	41.72	1534.6	50.2151
	1535.08	67.5255	1535.08	61.2844	1535.08	61.2844	1535.08	62.2378	1535.08	58.3156	1535.08	60.4374	1535.08	41.7208	1535.08	50.2182
	1535.57	67.5262	1535.57	61.2839	1535.57	61.2839	1535.57	62.2435	1535.57	58.3175	1535.57	60.4426	1535.57	41.7222	1535.57	50.2219
	1536.05	67.5268	1536.05	61.2836	1536.05	61.2836	1536.05	62.2495	1536.05	58.3204	1536.05	60.4485	1536.05	41.7241	1536.05	50.2261
	1536.53	67.527	1536.53	61.2836	1536.53	61.2836	1536.53	62.2559	1536.53	58.3242	1536.53	60.4549	1536.53	41.7266	1536.53	50.2311
	1537.01	67.5271	1537.01	61.284	1537.01	61.284	1537.01	62.2629	1537.01	58.3291	1537.01	60.462	1537.01	41.73	1537.01	50.2368
	1537.49	67.5268	1537.49	61.2847	1537.49	61.2847	1537.49	62.2703	1537.49	58.3351	1537.49	60.4698	1537.49	41.7342	1537.49	50.2435
	1537.98	67.5263	1537.98	61.2858	1537.98	61.2858	1537.98	62.2783	1537.98	58.3423	1537.98	60.4783	1537.98	41.7392	1537.98	50.2509
	1538.46	67.5255	1538.46	61.2872	1538.46	61.2872	1538.46	62.2867	1538.46	58.3505	1538.46	60.4875	1538.46	41.745	1538.46	50.2592
	1538.94	67.5244	1538.94	61.2889	1538.94	61.2889	1538.94	62.2955	1538.94	58.3598	1538.94	60.4972	1538.94	41.7514	1538.94	50.2682
	1539.42	67.5231	1539.42	61.2909	1539.42	61.2909	1539.42	62.3047	1539.42	58.3699	1539.42	60.5074	1539.42	41.7585	1539.42	50.2777
	1539.9	67.5215	1539.9	61.2931	1539.9	61.2931	1539.9	62.3141	1539.9	58.3807	1539.9	60.5179	1539.9	41.766	1539.9	50.2877
	1540.39	67.5198	1540.39	61.2954	1540.39	61.2954	1540.39	62.3236	1540.39	58.392	1540.39	60.5287	1540.39	41.7738	1540.39	50.2979
	1540.87	67.5178	1540.87	61.2979	1540.87	61.2979	1540.87	62.3332	1540.87	58.4038	1540.87	60.5397	1540.87	41.7818	1540.87	50.3083
	1541.35	67.5156	1541.35	61.3005	1541.35	61.3005	1541.35	62.3428	1541.35	58.416	1541.35	60.5508	1541.35	41.79	1541.35	50.3188
	1541.83	67.5133	1541.83	61.3033	1541.83	61.3033	1541.83	62.3524	1541.83	58.4285	1541.83	60.5619	1541.83	41.7982	1541.83	50.3293
	1542.32	67.5108	1542.32	61.3062	1542.32	61.3062	1542.32	62.3621	1542.32	58.4413	1542.32	60.5731	1542.32	41.8065	1542.32	50.3398
	1542.8	67.5081	1542.8	61.3092	1542.8	61.3092	1542.8	62.3718	1542.8	58.4544	1542.8	60.5844	1542.8	41.815	1542.8	50.3503
	1543.28	67.5052	1543.28	61.3124	1543.28	61.3124	1543.28	62.3817	1543.28	58.4678	1543.28	60.5958	1543.28	41.8235	1543.28	50.3609
	1543.76	67.5021	1543.76	61.3158	1543.76	61.3158	1543.76	62.3918	1543.76	58.4818	1543.76	60.6074	1543.76	41.8323	1543.76	50.3717
	1544.24	67.4988	1544.24	61.3195	1544.24	61.3195	1544.24	62.4021	1544.24	58.4963	1544.24	60.6193	1544.24	41.8414	1544.24	50.3828
	1544.73	67.4953	1544.73	61.3235	1544.73	61.3235	1544.73	62.4129	1544.73	58.5115	1544.73	60.6314	1544.73	41.8509	1544.73	50.3942
	1545.21	67.4915	1545.21	61.3278	1545.21	61.3278	1545.21	62.4242	1545.21	58.5275	1545.21	60.644	1545.21	41.8609	1545.21	50.4062
	1545.69	67.4875	1545.69	61.3326	1545.69	61.3326	1545.69	62.4361	1545.69	58.5444	1545.69	60.6571	1545.69	41.8716	1545.69	50.4189
	1546.17	67.4832	1546.17	61.3377	1546.17	61.3377	1546.17	62.4486	1546.17	58.5624	1546.17	60.6709	1546.17	41.8831	1546.17	50.4325
	1546.65	67.4787	1546.65	61.3434	1546.65	61.3434	1546.65	62.462	1546.65	58.5816	1546.65	60.6853	1546.65	41.8954	1546.65	50.4469
	1547.14	67.4738	1547.14	61.3495	1547.14	61.3495	1547.14	62.4761	1547.14	58.602	1547.14	60.7004	1547.14	41.9087	1547.14	50.4624
	1547.62	67.4688	1547.62	61.3561	1547.62	61.3561	1547.62	62.4911	1547.62	58.6236	1547.62	60.7164	1547.62	41.9229	1547.62	50.479
	1548.1	67.4634	1548.1	61.3632	1548.1	61.3632	1548.1	62.507	1548.1	58.6465	1548.1	60.7332	1548.1	41.9381	1548.1	50.4967
	1548.58	67.4578	1548.58	61.3708	1548.58	61.3708	1548.58	62.5237	1548.58	58.6705	1548.58	60.7507	1548.58	41.9543	1548.58	50.5154
	1549.07	67.4519	1549.07	61.3788	1549.07	61.3788	1549.07	62.5411	1549.07	58.6957	1549.07	60.7691	1549.07	41.9713	1549.07	50.5352
	1549.55	67.4459	1549.55	61.3873	1549.55	61.3873	1549.55	62.5593	1549.55	58.7219	1549.55	60.7882	1549.55	41.9893	1549.55	50.5559
	1550.03	67.4397	1550.03	61.3961	1550.03	61.3961	1550.03	62.5783	1550.03	58.7492	1550.03	60.8081	1550.03	42.0081	1550.03	50.5775
	1550.51	67.4333	1550.51	61.4055	1550.51	61.4055	1550.51	62.5979	1550.51	58.7774	1550.51	60.8287	1550.51	42.0277	1550.51	50.6001
	1550.99	67.4267	1550.99	61.4152	1550.99	61.4152	1550.99	62.6183	1550.99	58.8066	1550.99	60.8501	1550.99	42.0481	1550.99	50.6235
	1551.48	67.42	1551.48	61.4255	1551.48	61.4255	1551.48	62.6394	1551.48	58.8368	1551.48	60.8723	1551.48	42.0692	1551.48	50.6478
	1551.96	67.4132	1551.96	61.4362	1551.96	61.4362	1551.96	62.6614	1551.96	58.868	1551.96	60.8954	1551.96	42.0911	1551.96	50.673
	1552.44	67.4062	1552.44	61.4474	1552.44	61.4474	1552.44	62.6842	1552.44	58.9003	1552.44	60.9193	1552.44	42.1139	1552.44	50.6992
	1552.92	67.3991	1552.92	61.4592	1552.92	61.4592	1552.92	62.7079	1552.92	58.9338	1552.92	60.9443	1552.92	42.1376	1552.92	50.7265
	1553.4	67.3919	1553.4	61.4716	1553.4	61.4716	1553.4	62.7327	1553.4	58.9685	1553.4	60.9702	1553.4	42.1623	1553.4	50.7549
	1553.89	67.3846	1553.89	61.4846	1553.89	61.4846	1553.89	62.7587	1553.89	59.0046	1553.89	60.9973	1553.89	42.188	1553.89	50.7846
	1554.37	67.3771	1554.37	61.4982	1554.37	61.4982	1554.37	62.7858	1554.37	59.0421	1554.37	61.0255	1554.37	42.2148	1554.37	50.8156
	1554.85	67.3695	1554.85	61.5126	1554.85	61.5126	1554.85	62.8143	1554.85	59.0814	1554.85	61.055	1554.85	42.2429	1554.85	50.8482
	1555.33	67.3617	1555.33	61.5277	1555.33	61.5277	1555.33	62.8442	1555.33	59.1223	1555.33	61.0859	1555.33	42.2723	1555.33	50.8823
	1555.82	67.3538	1555.82	61.5436	1555.82	61.5436	1555.82	62.8756	1555.82	59.1651	1555.82	61.1181	1555.82	42.3032	1555.82	50.9182
	1556.3	67.3457	1556.3	61.5602	1556.3	61.5602	1556.3	62.9085	1556.3	59.2097	1556.3	61.1516	1556.3	42.3354	1556.3	50.9558
	1556.78	67.3375	1556.78	61.5775	1556.78	61.5775	1556.78	62.9429	1556.78	59.2562	1556.78	61.1866	1556.78	42.369	1556.78	50.9951
	1557.26	67.3291	1557.26	61.5956	1557.26	61.5956	1557.26	62.9786	1557.26	59.3043	1557.26	61.2227	1557.26	42.404	1557.26	51.0361
	1557.74	67.3205	1557.74	61.6143	1557.74	61.6143	1557.74	63.0157	1557.74	59.3541	1557.74	61.2601	1557.74	42.4403	1557.74	51.0785
	1558.23	67.3119	1558.23	61.6335	1558.23	61.6335	1558.23	63.0538	1558.23	59.4054	1558.23	61.2985	1558.23	42.4776	1558.23	51.1224
	1558.71	67.3032	1558.71	61.6533	1558.71	61.6533	1558.71	63.093	1558.71	59.4579	1558.71	61.3378	1558.71	42.516	1558.71	51.1675
	1559.19	67.2943	1559.19	61.6735	1559.19	61.6735	1559.19	63.133	1559.19	59.5115	1559.19	61.3779	1559.19	42.5553	1559.19	51.2137
	1559.67	67.2855	1559.67	61.6942	1559.67	61.6942	1559.67	63.1739	1559.67	59.5662	1559.67	61.4187	1559.67	42.5954	1559.67	51.2608
	1560.15	67.2767	1560.15	61.7152	1560.15	61.7152	1560.15	63.2154	1560.15	59.6217	1560.15	61.4603	1560.15	42.6363	1560.15	51.3089
	1560.64	67.2678	1560.64	61.7366	1560.64	61.7366	1560.64	63.2576	1560.64	59.6782	1560.64	61.5024	1560.64	42.6779	1560.64	51.3578
	1561.12	67.2591	1561.12	61.7583	1561.12	61.7583	1561.12	63.3004	1561.12	59.7356	1561.12	61.5452	1561.12	42.7204	1561.12	51.4075
	1561.6	67.2503	1561.6	61.7803	1561.6	61.7803	1561.6	63.3438	1561.6	59.7938	1561.6	61.5887	1561.6	42.7636	1561.6	51.4581
	1562.08	67.2416	1562.08	61.8028	1562.08	61.8028	1562.08	63.3878	1562.08	59.853	1562.08	61.6328	1562.08	42.8076	1562.08	51.5096
	1562.57	67.233	1562.57	61.8256	1562.57	61.8256	1562.57	63.4324	1562.57	59.9131	1562.57	61.6776	1562.57	42.8524	1562.57	51.562
	1563.05	67.2245	1563.05	61.8487	1563.05	61.8487	1563.05	63.4776	1563.05	59.9741	1563.05	61.7231	1563.05	42.898	1563.05	51.6152
	1563.53	67.216	1563.53	61.8722	1563.53	61.8722	1563.53	63.5234	1563.53	60.0361	1563.53	61.7692	1563.53	42.9445	1563.53	51.6694
	1564.01	67.2076	1564.01	61.8961	1564.01	61.8961	1564.01	63.5698	1564.01	60.099	1564.01	61.8161	1564.01	42.9919	1564.01	51.7246
	1564.49	67.1993	1564.49	61.9204	1564.49	61.9204	1564.49	63.6168	1564.49	60.1629	1564.49	61.8637	1564.49	43.0402	1564.49	51.7808
	1564.98	67.1911	1564.98	61.9451	1564.98	61.9451	1564.98	63.6646	1564.98	60.2279	1564.98	61.9121	1564.98	43.0894	1564.98	51.8381
	1565.46	67.183	1565.46	61.9702	1565.46	61.9702	1565.46	63.7131	1565.46	60.2939	1565.46	61.9612	1565.46	43.1396	1565.46	51.8965
	1565.94	67.1749	1565.94	61.9957	1565.94	61.9957	1565.94	63.7624	1565.94	60.3611	1565.94	62.0111	1565.94	43.1908	1565.94	51.956
	1566.42	67.167	1566.42	62.0217	1566.42	62.0217	1566.42	63.8125	1566.42	60.4293	1566.42	62.0618	1566.42	43.2431	1566.42	52.0168
	1566.9	67.1592	1566.9	62.0481	1566.9	62.0481	1566.9	63.8633	1566.9	60.4987	1566.9	62.1133	1566.9	43.2963	1566.9	52.0788
	1567.39	67.1515	1567.39	62.075	1567.39	62.075	1567.39	63.9149	1567.39	60.5691	1567.39	62.1655	1567.39	43.3506	1567.39	52.1419
	1567.87	67.1439	1567.87	62.1022	1567.87	62.1022	1567.87	63.9672	1567.87	60.6404	1567.87	62.2184	1567.87	43.4057	1567.87	52.2061
	1568.35	67.1365	1568.35	62.1297	1568.35	62.1297	1568.35	64.02	1568.35	60.7127	1568.35	62.2718	1568.35	43.4618	1568.35	52.2714
	1568.83	67.1292	1568.83	62.1576	1568.83	62.1576	1568.83	64.0735	1568.83	60.7857	1568.83	62.3259	1568.83	43.5186	1568.83	52.3376
	1569.32	67.1222	1569.32	62.1857	1569.32	62.1857	1569.32	64.1274	1569.32	60.8594	1569.32	62.3804	1569.32	43.5762	1569.32	52.4048
	1569.8	67.1154	1569.8	62.2141	1569.8	62.2141	1569.8	64.1818	1569.8	60.9338	1569.8	62.4354	1569.8	43.6345	1569.8	52.4729
	1570.28	67.1088	1570.28	62.2428	1570.28	62.2428	1570.28	64.2366	1570.28	61.0088	1570.28	62.4908	1570.28	43.6935	1570.28	52.5418
	1570.76	67.1025	1570.76	62.2716	1570.76	62.2716	1570.76	64.2917	1570.76	61.0843	1570.76	62.5467	1570.76	43.7532	1570.76	52.6115
	1571.24	67.0964	1571.24	62.3006	1571.24	62.3006	1571.24	64.3471	1571.24	61.1603	1571.24	62.6029	1571.24	43.8135	1571.24	52.682
	1571.72	67.0906	1571.72	62.3297	1571.72	62.3297	1571.72	64.4027	1571.72	61.2367	1571.72	62.6595	1571.72	43.8743	1571.72	52.7531
	1572.21	67.085	1572.21	62.359	1572.21	62.359	1572.21	64.4585	1572.21	61.3135	1572.21	62.7164	1572.21	43.9357	1572.21	52.8249
	1572.69	67.0798	1572.69	62.3882	1572.69	62.3882	1572.69	64.5143	1572.69	61.3905	1572.69	62.7734	1572.69	43.9975	1572.69	52.8971
	1573.17	67.0748	1573.17	62.4174	1573.17	62.4174	1573.17	64.57	1573.17	61.4676	1573.17	62.8306	1573.17	44.0596	1573.17	52.9698
	1573.65	67.07	1573.65	62.4465	1573.65	62.4465	1573.65	64.6256	1573.65	61.5447	1573.65	62.8879	1573.65	44.122	1573.65	53.0427
	1574.14	67.0656	1574.14	62.4755	1574.14	62.4755	1574.14	64.6808	1574.14	61.6217	1574.14	62.945	1574.14	44.1845	1574.14	53.1157
	1574.62	67.0614	1574.62	62.5043	1574.62	62.5043	1574.62	64.7356	1574.62	61.6984	1574.62	63.0019	1574.62	44.2469	1574.62	53.1887
	1575.1	67.0575	1575.1	62.5327	1575.1	62.5327	1575.1	64.7899	1575.1	61.7746	1575.1	63.0585	1575.1	44.3092	1575.1	53.2614
	1575.58	67.0538	1575.58	62.5608	1575.58	62.5608	1575.58	64.8435	1575.58	61.8502	1575.58	63.1146	1575.58	44.3711	1575.58	53.3338
	1576.06	67.0504	1576.06	62.5885	1576.06	62.5885	1576.06	64.8962	1576.06	61.9249	1576.06	63.17	1576.06	44.4325	1576.06	53.4055
	1576.55	67.0473	1576.55	62.6157	1576.55	62.6157	1576.55	64.9481	1576.55	61.9986	1576.55	63.2247	1576.55	44.4934	1576.55	53.4765
	1577.03	67.0445	1577.03	62.6424	1577.03	62.6424	1577.03	64.9988	1577.03	62.0712	1577.03	63.2784	1577.03	44.5534	1577.03	53.5465
	1577.51	67.042	1577.51	62.6684	1577.51	62.6684	1577.51	65.0483	1577.51	62.1424	1577.51	63.3311	1577.51	44.6125	1577.51	53.6154
	1577.99	67.0398	1577.99	62.6938	1577.99	62.6938	1577.99	65.0966	1577.99	62.212	1577.99	63.3826	1577.99	44.6705	1577.99	53.683
	1578.47	67.0379	1578.47	62.7186	1578.47	62.7186	1578.47	65.1435	1578.47	62.28	1578.47	63.4328	1578.47	44.7273	1578.47	53.7491
	1578.96	67.0363	1578.96	62.7425	1578.96	62.7425	1578.96	65.1889	1578.96	62.3462	1578.96	63.4817	1578.96	44.7829	1578.96	53.8137
	1579.44	67.035	1579.44	62.7658	1579.44	62.7658	1579.44	65.2327	1579.44	62.4106	1579.44	63.5291	1579.44	44.8371	1579.44	53.8766
	1579.92	67.0341	1579.92	62.7883	1579.92	62.7883	1579.92	65.2751	1579.92	62.473	1579.92	63.575	1579.92	44.89	1579.92	53.9379
	1580.4	67.0334	1580.4	62.81	1580.4	62.81	1580.4	65.3159	1580.4	62.5334	1580.4	63.6195	1580.4	44.9414	1580.4	53.9974
	1580.89	67.033	1580.89	62.8309	1580.89	62.8309	1580.89	65.3552	1580.89	62.5919	1580.89	63.6624	1580.89	44.9915	1580.89	54.0552
	1581.37	67.0328	1581.37	62.8511	1581.37	62.8511	1581.37	65.3929	1581.37	62.6485	1581.37	63.7039	1581.37	45.0402	1581.37	54.1112
	1581.85	67.033	1581.85	62.8706	1581.85	62.8706	1581.85	65.4292	1581.85	62.7031	1581.85	63.7439	1581.85	45.0874	1581.85	54.1656
	1582.33	67.0333	1582.33	62.8893	1582.33	62.8893	1582.33	65.4639	1582.33	62.7558	1582.33	63.7825	1582.33	45.1333	1582.33	54.2183
	1582.81	67.0338	1582.81	62.9072	1582.81	62.9072	1582.81	65.4971	1582.81	62.8066	1582.81	63.8196	1582.81	45.1778	1582.81	54.2692
	1583.3	67.0346	1583.3	62.9244	1583.3	62.9244	1583.3	65.5289	1583.3	62.8556	1583.3	63.8552	1583.3	45.221	1583.3	54.3185
	1583.78	67.0355	1583.78	62.9409	1583.78	62.9409	1583.78	65.5593	1583.78	62.9028	1583.78	63.8895	1583.78	45.2628	1583.78	54.3662
	1584.26	67.0365	1584.26	62.9566	1584.26	62.9566	1584.26	65.5883	1584.26	62.9483	1584.26	63.9224	1584.26	45.3033	1584.26	54.4122
	1584.74	67.0377	1584.74	62.9717	1584.74	62.9717	1584.74	65.6159	1584.74	62.992	1584.74	63.9539	1584.74	45.3424	1584.74	54.4567
	1585.22	67.0389	1585.22	62.986	1585.22	62.986	1585.22	65.6422	1585.22	63.0342	1585.22	63.9841	1585.22	45.3803	1585.22	54.4996
	1585.71	67.0403	1585.71	62.9997	1585.71	62.9997	1585.71	65.6673	1585.71	63.0747	1585.71	64.013	1585.71	45.4169	1585.71	54.541
	1586.19	67.0417	1586.19	63.0127	1586.19	63.0127	1586.19	65.6911	1586.19	63.1138	1586.19	64.0407	1586.19	45.4523	1586.19	54.5809
	1586.67	67.0432	1586.67	63.0251	1586.67	63.0251	1586.67	65.7139	1586.67	63.1515	1586.67	64.0672	1586.67	45.4866	1586.67	54.6194
	1587.15	67.0447	1587.15	63.0369	1587.15	63.0369	1587.15	65.7355	1587.15	63.1878	1587.15	64.0926	1587.15	45.5196	1587.15	54.6566
	1587.63	67.0462	1587.63	63.0481	1587.63	63.0481	1587.63	65.7562	1587.63	63.2229	1587.63	64.1169	1587.63	45.5517	1587.63	54.6925
	1588.12	67.0477	1588.12	63.0588	1588.12	63.0588	1588.12	65.7759	1588.12	63.2567	1588.12	64.1402	1588.12	45.5827	1588.12	54.7271
	1588.6	67.0493	1588.6	63.069	1588.6	63.069	1588.6	65.7947	1588.6	63.2893	1588.6	64.1625	1588.6	45.6126	1588.6	54.7606
	1589.08	67.0507	1589.08	63.0787	1589.08	63.0787	1589.08	65.8126	1589.08	63.3208	1589.08	64.1837	1589.08	45.6416	1589.08	54.7927
	1589.56	67.0522	1589.56	63.0878	1589.56	63.0878	1589.56	65.8294	1589.56	63.3508	1589.56	64.2038	1589.56	45.6694	1589.56	54.8235
	1590.05	67.0536	1590.05	63.0963	1590.05	63.0963	1590.05	65.8452	1590.05	63.3794	1590.05	64.2227	1590.05	45.6959	1590.05	54.8529
	1590.53	67.055	1590.53	63.1041	1590.53	63.1041	1590.53	65.8599	1590.53	63.4064	1590.53	64.2403	1590.53	45.7212	1590.53	54.8806
	1591.01	67.0564	1591.01	63.1113	1591.01	63.1113	1591.01	65.8733	1591.01	63.4317	1591.01	64.2564	1591.01	45.7449	1591.01	54.9065
	1591.49	67.0577	1591.49	63.1177	1591.49	63.1177	1591.49	65.8854	1591.49	63.455	1591.49	64.2711	1591.49	45.7672	1591.49	54.9306
	1591.97	67.0591	1591.97	63.1233	1591.97	63.1233	1591.97	65.8961	1591.97	63.4763	1591.97	64.2841	1591.97	45.7877	1591.97	54.9527
	1592.46	67.0604	1592.46	63.1281	1592.46	63.1281	1592.46	65.9053	1592.46	63.4954	1592.46	64.2955	1592.46	45.8064	1592.46	54.9726
	1592.94	67.0618	1592.94	63.132	1592.94	63.132	1592.94	65.913	1592.94	63.5122	1592.94	64.3051	1592.94	45.8232	1592.94	54.9903
	1593.42	67.0633	1593.42	63.1351	1593.42	63.1351	1593.42	65.919	1593.42	63.5265	1593.42	64.3128	1593.42	45.838	1593.42	55.0056
	1593.9	67.0648	1593.9	63.1372	1593.9	63.1372	1593.9	65.9233	1593.9	63.5383	1593.9	64.3187	1593.9	45.8506	1593.9	55.0184
	1594.38	67.0664	1594.38	63.1384	1594.38	63.1384	1594.38	65.9259	1594.38	63.5473	1594.38	64.3225	1594.38	45.8611	1594.38	55.0286
	1594.87	67.0681	1594.87	63.1386	1594.87	63.1386	1594.87	65.9267	1594.87	63.5536	1594.87	64.3243	1594.87	45.8692	1594.87	55.0362
	1595.35	67.07	1595.35	63.1378	1595.35	63.1378	1595.35	65.9256	1595.35	63.5569	1595.35	64.324	1595.35	45.8749	1595.35	55.0409
	1595.83	67.072	1595.83	63.136	1595.83	63.136	1595.83	65.9226	1595.83	63.5573	1595.83	64.3216	1595.83	45.8781	1595.83	55.0428
	1596.31	67.0742	1596.31	63.1331	1596.31	63.1331	1596.31	65.9177	1596.31	63.5547	1596.31	64.3171	1596.31	45.8789	1596.31	55.0418
	1596.8	67.0765	1596.8	63.1293	1596.8	63.1293	1596.8	65.9109	1596.8	63.5491	1596.8	64.3105	1596.8	45.8771	1596.8	55.038
	1597.28	67.0791	1597.28	63.1245	1597.28	63.1245	1597.28	65.9023	1597.28	63.5405	1597.28	64.3018	1597.28	45.8729	1597.28	55.0313
	1597.76	67.0818	1597.76	63.1188	1597.76	63.1188	1597.76	65.8919	1597.76	63.5291	1597.76	64.2912	1597.76	45.8664	1597.76	55.0219
	1598.24	67.0846	1598.24	63.1123	1598.24	63.1123	1598.24	65.8799	1598.24	63.5149	1598.24	64.2787	1598.24	45.8575	1598.24	55.0099
	1598.72	67.0876	1598.72	63.105	1598.72	63.105	1598.72	65.8664	1598.72	63.4983	1598.72	64.2646	1598.72	45.8466	1598.72	54.9955
	1599.21	67.0908	1599.21	63.097	1599.21	63.097	1599.21	65.8515	1599.21	63.4793	1599.21	64.2489	1599.21	45.8336	1599.21	54.9788
	1599.69	67.094	1599.69	63.0885	1599.69	63.0885	1599.69	65.8354	1599.69	63.4581	1599.69	64.2317	1599.69	45.8188	1599.69	54.96
	1600.17	67.0973	1600.17	63.0794	1600.17	63.0794	1600.17	65.8181	1600.17	63.4349	1600.17	64.2133	1600.17	45.8023	1600.17	54.9394
	1600.65	67.1007	1600.65	63.0698	1600.65	63.0698	1600.65	65.7999	1600.65	63.4099	1600.65	64.1937	1600.65	45.7842	1600.65	54.9169
[truncated: 4,977 more rows]
