# Supplementary material for: Unveiling the dynamic active site of defective carbon-based electrocatalysts for hydrogen peroxide production
Source: Nat Commun. 2023 Oct 7;14:6275. doi: 10.1038/s41467-023-41947-7 (PMC10560253; doi:10.1038/s41467-023-41947-7)
Supplement: Supplementary file 3 — Source Data [file 41467_2023_41947_MOESM3_ESM.zip › Source Data 5.xls]

## Sheet: Fig. 5a
In-situ Raman data of DG-30	3202.93	0.25738	3202.93	0.25738	3202.93	0.22934	3202.93	0.2461	3202.93	0.2271	3202.93	0.22721	3202.93	0.26956
	3202.16	0.26745	3202.16	0.26745	3202.16	0.23234	3202.16	0.26341	3202.16	0.23437	3202.16	0.23074	3202.16	0.24152
	3201.4	0.24503	3201.4	0.24503	3201.4	0.24526	3201.4	0.26817	3201.4	0.22434	3201.4	0.25634	3201.4	0.27167
	3200.63	0.26065	3200.63	0.26065	3200.63	0.24422	3200.63	0.25179	3200.63	0.24247	3200.63	0.22978	3200.63	0.25438
	3199.86	0.23712	3199.86	0.23712	3199.86	0.23122	3199.86	0.23733	3199.86	0.22881	3199.86	0.21561	3199.86	0.26511
	3199.1	0.25385	3199.1	0.25385	3199.1	0.23816	3199.1	0.25075	3199.1	0.21788	3199.1	0.24296	3199.1	0.26507
	3198.33	0.2404	3198.33	0.2404	3198.33	0.23513	3198.33	0.24302	3198.33	0.24144	3198.33	0.21907	3198.33	0.24025
	3197.56	0.22694	3197.56	0.22694	3197.56	0.24804	3197.56	0.24106	3197.56	0.25683	3197.56	0.23846	3197.56	0.26714
	3196.8	0.27944	3196.8	0.27944	3196.8	0.24203	3196.8	0.24774	3196.8	0.25316	3196.8	0.22606	3196.8	0.26386
	3196.03	0.23022	3196.03	0.23022	3196.03	0.22904	3196.03	0.25442	3196.03	0.22771	3196.03	0.21808	3196.03	0.26382
	3195.26	0.23018	3195.26	0.23018	3195.26	0.25589	3195.26	0.24766	3195.26	0.24309	3195.26	0.22952	3195.26	0.23578
	3194.5	0.24131	3194.5	0.24131	3194.5	0.24888	3194.5	0.24474	3194.5	0.2231	3194.5	0.21712	3194.5	0.25835
	3193.73	0.23122	3193.73	0.23122	3193.73	0.24286	3193.73	0.26197	3193.73	0.23395	3193.73	0.22062	3193.73	0.2723
	3192.96	0.24794	3192.96	0.24794	3192.96	0.23586	3192.96	0.24754	3192.96	0.22031	3192.96	0.22676	3192.96	0.26364
	3192.19	0.24901	3192.19	0.24901	3192.19	0.24975	3192.19	0.2379	3192.19	0.21574	3192.19	0.23995	3192.19	0.27221
	3191.43	0.24562	3191.43	0.24562	3191.43	0.21887	3191.43	0.22635	3191.43	0.23564	3191.43	0.23109	3191.43	0.2528
	3190.66	0.24	3190.66	0.24	3190.66	0.2437	3190.66	0.24262	3190.66	0.24285	3190.66	0.22576	3190.66	0.25598
	3189.89	0.23773	3189.89	0.23773	3189.89	0.24067	3189.89	0.25121	3189.89	0.2401	3189.89	0.21691	3189.89	0.25164
	3189.12	0.26224	3189.12	0.26224	3189.12	0.2297	3189.12	0.25213	3189.12	0.24277	3189.12	0.21335	3189.12	0.2516
	3188.35	0.25215	3188.35	0.25215	3188.35	0.24258	3188.35	0.26359	3188.35	0.24817	3188.35	0.23976	3188.35	0.25908
	3187.58	0.23203	3187.58	0.23203	3187.58	0.22863	3187.58	0.25588	3187.58	0.22096	3187.58	0.20975	3187.58	0.25474
	3186.82	0.24092	3186.82	0.24092	3186.82	0.22958	3186.82	0.23092	3186.82	0.23541	3186.82	0.22646	3186.82	0.25362
	3186.05	0.24311	3186.05	0.24311	3186.05	0.23352	3186.05	0.2328	3186.05	0.2571	3186.05	0.22202	3186.05	0.23961
	3185.28	0.24753	3185.28	0.24753	3185.28	0.24044	3185.28	0.2433	3185.28	0.2471	3185.28	0.21405	3185.28	0.24924
	3184.51	0.2486	3184.51	0.2486	3184.51	0.23146	3184.51	0.23655	3184.51	0.21991	3184.51	0.21049	3184.51	0.26209
	3183.74	0.24967	3183.74	0.24967	3183.74	0.23142	3183.74	0.24992	3183.74	0.23435	3183.74	0.22543	3183.74	0.24594
	3182.97	0.24629	3182.97	0.24629	3182.97	0.24528	3182.97	0.24988	3182.97	0.23431	3182.97	0.22275	3182.97	0.25449
	3182.2	0.23511	3182.2	0.23511	3182.2	0.22538	3182.2	0.25941	3182.2	0.22251	3182.2	0.22535	3182.2	0.2523
	3181.43	0.23284	3181.43	0.23284	3181.43	0.2452	3181.43	0.23448	3181.43	0.25142	3181.43	0.213	3181.43	0.24474
	3180.66	0.24617	3180.66	0.24617	3180.66	0.23722	3180.66	0.23062	3180.66	0.22515	3180.66	0.21736	3180.66	0.24148
	3179.89	0.2361	3179.89	0.2361	3179.89	0.22527	3179.89	0.26024	3179.89	0.23144	3179.89	0.22876	3179.89	0.23822
	3179.12	0.25054	3179.12	0.25054	3179.12	0.24706	3179.12	0.24106	3179.12	0.22779	3179.12	0.21553	3179.12	0.24677
	3178.35	0.2171	3178.35	0.2171	3178.35	0.24008	3178.35	0.22572	3178.35	0.25125	3178.35	0.21637	3178.35	0.24994
	3177.58	0.23821	3177.58	0.23821	3177.58	0.23508	3177.58	0.21803	3177.58	0.21597	3177.58	0.20578	3177.58	0.23703
	3176.81	0.24596	3176.81	0.24596	3176.81	0.22711	3176.81	0.25528	3176.81	0.23129	3176.81	0.21718	3176.81	0.24343
	3176.04	0.22701	3176.04	0.22701	3176.04	0.22409	3176.04	0.22465	3176.04	0.23216	3176.04	0.22594	3176.04	0.24124
	3175.27	0.24477	3175.27	0.24477	3175.27	0.21811	3175.27	0.2055	3175.27	0.22399	3175.27	0.20832	3175.27	0.24656
	3174.5	0.22026	3174.5	0.22026	3174.5	0.226	3174.5	0.23318	3174.5	0.22395	3174.5	0.20741	3174.5	0.2551
	3173.73	0.22356	3173.73	0.22356	3173.73	0.22696	3173.73	0.22645	3173.73	0.22392	3173.73	0.20649	3173.73	0.26041
	3172.96	0.2213	3172.96	0.2213	3172.96	0.23881	3172.96	0.25125	3172.96	0.21485	3172.96	0.22491	3172.96	0.22608
	3172.19	0.22793	3172.19	0.22793	3172.19	0.22292	3172.19	0.22447	3172.19	0.21843	3172.19	0.22048	3172.19	0.23676
	3171.42	0.2379	3171.42	0.2379	3171.42	0.23378	3171.42	0.2187	3171.42	0.21568	3171.42	0.21693	3171.42	0.25172
	3170.65	0.24786	3170.65	0.24786	3170.65	0.21294	3170.65	0.21771	3170.65	0.22287	3170.65	0.20548	3170.65	0.24525
	3169.88	0.25338	3169.88	0.25338	3169.88	0.22182	3169.88	0.22722	3169.88	0.22012	3169.88	0.20808	3169.88	0.2602
	3169.11	0.24111	3169.11	0.24111	3169.11	0.22673	3169.11	0.25105	3169.11	0.22189	3169.11	0.22033	3169.11	0.23018
	3168.33	0.24107	3168.33	0.24107	3168.33	0.22175	3168.33	0.22905	3168.33	0.20652	3168.33	0.21415	3168.33	0.22907
	3167.56	0.23548	3167.56	0.23548	3167.56	0.19597	3167.56	0.21852	3167.56	0.20198	3167.56	0.20096	3167.56	0.22368
	3166.79	0.23988	3166.79	0.23988	3166.79	0.21178	3166.79	0.24043	3166.79	0.21907	3166.79	0.19127	3166.79	0.23649
	3166.02	0.23651	3166.02	0.23651	3166.02	0.21372	3166.02	0.24325	3166.02	0.21363	3166.02	0.20352	3166.02	0.25891
	3165.25	0.23203	3165.25	0.23203	3165.25	0.22358	3165.25	0.2289	3165.25	0.2163	3165.25	0.20963	3165.25	0.24924
	3164.47	0.22867	3164.47	0.22867	3164.47	0.21662	3164.47	0.22505	3164.47	0.22888	3164.47	0.22362	3164.47	0.21819
	3163.7	0.22974	3163.7	0.22974	3163.7	0.23636	3163.7	0.20594	3163.7	0.20902	3163.7	0.2192	3163.7	0.24168
	3162.93	0.2297	3162.93	0.2297	3162.93	0.2294	3162.93	0.2164	3162.93	0.2225	3162.93	0.18848	3162.93	0.24805
	3162.16	0.23077	3162.16	0.23077	3162.16	0.25111	3162.16	0.2135	3162.16	0.19994	3162.16	0.19722	3162.16	0.21166
	3161.38	0.22851	3161.38	0.22851	3161.38	0.22142	3161.38	0.24015	3161.38	0.21972	3161.38	0.19806	3161.38	0.22659
	3160.61	0.24733	3160.61	0.24733	3160.61	0.22632	3160.61	0.20962	3160.61	0.22779	3160.61	0.1954	3160.61	0.24472
	3159.84	0.22844	3159.84	0.22844	3159.84	0.23913	3159.84	0.23816	3159.84	0.20075	3159.84	0.19537	3159.84	0.22972
	3159.06	0.22618	3159.06	0.22618	3159.06	0.21538	3159.06	0.22765	3159.06	0.20161	3159.06	0.21023	3159.06	0.26708
	3158.29	0.22282	3158.29	0.22282	3158.29	0.2104	3158.29	0.22856	3158.29	0.20068	3158.29	0.1883	3158.29	0.22751
	3157.52	0.22611	3157.52	0.22611	3157.52	0.20543	3157.52	0.20377	3157.52	0.21234	3157.52	0.21191	3157.52	0.24242
	3156.74	0.21166	3156.74	0.21166	3156.74	0.22416	3156.74	0.23229	3156.74	0.19432	3156.74	0.211	3156.74	0.23277
	3155.97	0.23601	3155.97	0.23601	3155.97	0.20832	3155.97	0.21703	3155.97	0.22846	3155.97	0.21009	3155.97	0.2338
	3155.2	0.22267	3155.2	0.22267	3155.2	0.20632	3155.2	0.21318	3155.2	0.19695	3155.2	0.1908	3155.2	0.23803
	3154.42	0.20602	3154.42	0.20602	3154.42	0.22405	3154.42	0.23123	3154.42	0.2194	3154.42	0.21352	3154.42	0.2476
	3153.65	0.23035	3153.65	0.23035	3153.65	0.21414	3153.65	0.21311	3153.65	0.21217	3153.65	0.22223	3153.65	0.22622
	3152.88	0.22256	3152.88	0.22256	3152.88	0.22299	3152.88	0.21403	3152.88	0.20854	3152.88	0.20208	3152.88	0.22298
	3152.1	0.22142	3152.1	0.22142	3152.1	0.23479	3152.1	0.22541	3152.1	0.213	3152.1	0.21604	3152.1	0.21548
	3151.33	0.24131	3151.33	0.24131	3151.33	0.217	3151.33	0.21491	3151.33	0.20847	3151.33	0.21687	3151.33	0.21757
	3150.55	0.22245	3150.55	0.22245	3150.55	0.23175	3150.55	0.24149	3150.55	0.20933	3150.55	0.19411	3150.55	0.22714
	3149.78	0.22795	3149.78	0.22795	3149.78	0.20509	3149.78	0.20628	3149.78	0.21559	3149.78	0.19932	3149.78	0.24096
	3149	0.22127	3149	0.22127	3149	0.21787	3149	0.20815	3149	0.19489	3149	0.20453	3149	0.24198
	3148.23	0.20686	3148.23	0.20686	3148.23	0.21587	3148.23	0.21667	3148.23	0.20653	3148.23	0.19314	3148.23	0.24727
	3147.45	0.21788	3147.45	0.21788	3147.45	0.19218	3147.45	0.20618	3147.45	0.21997	3147.45	0.19747	3147.45	0.22485
	3146.68	0.24107	3146.68	0.24107	3146.68	0.21974	3146.68	0.2071	3146.68	0.20647	3146.68	0.21229	3146.68	0.23014
	3145.9	0.22334	3145.9	0.22334	3145.9	0.23349	3145.9	0.21941	3145.9	0.18848	3145.9	0.19566	3145.9	0.2333
	3145.13	0.21777	3145.13	0.21777	3145.13	0.22065	3145.13	0.21937	3145.13	0.18127	3145.13	0.18864	3145.13	0.24391
	3144.35	0.21442	3144.35	0.21442	3144.35	0.22061	3144.35	0.22408	3144.35	0.20008	3144.35	0.20171	3144.35	0.21512
	3143.58	0.21218	3143.58	0.21218	3143.58	0.20384	3143.58	0.20316	3143.58	0.19287	3143.58	0.20167	3143.58	0.2268
	3142.8	0.22319	3142.8	0.22319	3142.8	0.19986	3142.8	0.22116	3142.8	0.19553	3142.8	0.2095	3142.8	0.21718
	3142.02	0.22868	3142.02	0.22868	3142.02	0.19392	3142.02	0.20404	3142.02	0.19102	3142.02	0.20161	3142.02	0.22459
	3141.25	0.19771	3141.25	0.19771	3141.25	0.19881	3141.25	0.21824	3141.25	0.19098	3141.25	0.20332	3141.25	0.22988
	3140.47	0.21977	3140.47	0.21977	3140.47	0.21256	3140.47	0.20682	3140.47	0.19544	3140.47	0.19456	3140.47	0.22878
	3139.7	0.21752	3139.7	0.21752	3139.7	0.20859	3139.7	0.20679	3139.7	0.20706	3139.7	0.19715	3139.7	0.21703
	3138.92	0.2208	3138.92	0.2208	3138.92	0.18593	3138.92	0.20391	3138.92	0.18999	3138.92	0.19188	3138.92	0.22445
	3138.14	0.22738	3138.14	0.22738	3138.14	0.18688	3138.14	0.21336	3138.14	0.18638	3138.14	0.19272	3138.14	0.21909
	3137.37	0.21521	3137.37	0.21521	3137.37	0.20062	3137.37	0.20194	3137.37	0.1971	3137.37	0.18571	3137.37	0.21055
	3136.59	0.20855	3136.59	0.20855	3136.59	0.18092	3136.59	0.21897	3136.59	0.20244	3136.59	0.19876	3136.59	0.22433
	3135.81	0.22396	3135.81	0.22396	3135.81	0.21431	3135.81	0.20756	3135.81	0.20151	3135.81	0.19524	3135.81	0.19985
	3135.03	0.22061	3135.03	0.22061	3135.03	0.21329	3135.03	0.19616	3135.03	0.20148	3135.03	0.19608	3135.03	0.21151
	3134.26	0.21727	3134.26	0.21727	3134.26	0.19852	3134.26	0.19992	3134.26	0.18533	3134.26	0.20389	3134.26	0.20722
	3133.48	0.19959	3133.48	0.19959	3133.48	0.20143	3133.48	0.20178	3133.48	0.1844	3133.48	0.20734	3133.48	0.238
	3132.7	0.20728	3132.7	0.20728	3132.7	0.20042	3132.7	0.21027	3132.7	0.20048	3132.7	0.18117	3132.7	0.21565
	3131.92	0.20614	3131.92	0.20614	3131.92	0.19449	3131.92	0.19414	3131.92	0.18971	3131.92	0.20379	3131.92	0.23261
	3131.15	0.22484	3131.15	0.22484	3131.15	0.20133	3131.15	0.20925	3131.15	0.19415	3131.15	0.18721	3131.15	0.22089
	3130.37	0.21048	3130.37	0.21048	3130.37	0.21505	3130.37	0.20732	3130.37	0.21201	3130.37	0.18892	3130.37	0.23572
	3129.59	0.20714	3129.59	0.20714	3129.59	0.19341	3129.59	0.1912	3129.59	0.19319	3129.59	0.19759	3129.59	0.21551
	3128.81	0.19609	3128.81	0.19609	3128.81	0.20221	3128.81	0.19969	3128.81	0.18959	3128.81	0.18538	3128.81	0.21653
	3128.04	0.19826	3128.04	0.19826	3128.04	0.2012	3128.04	0.2006	3128.04	0.19313	3128.04	0.1897	3128.04	0.21225
	3127.26	0.20263	3127.26	0.20263	3127.26	0.18547	3127.26	0.20908	3127.26	0.18773	3127.26	0.18967	3127.26	0.21858
	3126.48	0.21801	3126.48	0.21801	3126.48	0.1923	3126.48	0.18351	3126.48	0.18681	3126.48	0.17398	3126.48	0.22916
	3125.7	0.23449	3125.7	0.23449	3125.7	0.18246	3125.7	0.20428	3125.7	0.18589	3125.7	0.19134	3125.7	0.21215
	3124.92	0.19703	3124.92	0.19703	3124.92	0.20205	3124.92	0.20236	3124.92	0.193	3124.92	0.1887	3124.92	0.22166
	3124.14	0.2047	3124.14	0.2047	3124.14	0.19613	3124.14	0.19003	3124.14	0.19029	3124.14	0.17737	3124.14	0.2142
	3123.36	0.20796	3123.36	0.20796	3123.36	0.18629	3123.36	0.19567	3123.36	0.19205	3123.36	0.18777	3123.36	0.2131
	3122.58	0.21453	3122.58	0.21453	3122.58	0.20097	3122.58	0.21454	3122.58	0.18933	3122.58	0.18165	3122.58	0.21095
	3121.8	0.209	3121.8	0.209	3121.8	0.19505	3121.8	0.18899	3121.8	0.18841	3121.8	0.1738	3121.8	0.19289
	3121.02	0.21446	3121.02	0.21446	3121.02	0.19208	3121.02	0.19652	3121.02	0.17767	3121.02	0.17725	3121.02	0.22571
	3120.25	0.19133	3120.25	0.19133	3120.25	0.18813	3120.25	0.19932	3120.25	0.1821	3120.25	0.17722	3120.25	0.19389
	3119.47	0.2023	3119.47	0.2023	3119.47	0.17242	3119.47	0.21251	3119.47	0.18832	3119.47	0.17459	3119.47	0.21187
	3118.69	0.21765	3118.69	0.21765	3118.69	0.2008	3118.69	0.21909	3118.69	0.19453	3118.69	0.17021	3118.69	0.22454
	3117.91	0.20662	3117.91	0.20662	3117.91	0.19685	3117.91	0.18412	3117.91	0.20164	3117.91	0.178	3117.91	0.21391
	3117.13	0.18461	3117.13	0.18461	3117.13	0.17821	3117.13	0.20202	3117.13	0.18109	3117.13	0.17884	3117.13	0.21705
	3116.35	0.20326	3116.35	0.20326	3116.35	0.18406	3116.35	0.18972	3116.35	0.19265	3116.35	0.17447	3116.35	0.21173
	3115.57	0.2197	3115.57	0.2197	3115.57	0.20654	3115.57	0.20762	3115.57	0.19173	3115.57	0.16837	3115.57	0.21169
	3114.79	0.21088	3114.79	0.21088	3114.79	0.19085	3114.79	0.18966	3114.79	0.19259	3114.79	0.19263	3114.79	0.20636
	3114	0.20975	3114	0.20975	3114	0.1869	3114	0.18019	3114	0.1774	3114	0.17959	3114	0.19787
	3113.22	0.21081	3113.22	0.21081	3113.22	0.20057	3113.22	0.19242	3113.22	0.18361	3113.22	0.17696	3113.22	0.21476
	3112.44	0.20639	3112.44	0.20639	3112.44	0.18195	3112.44	0.20276	3112.44	0.18625	3112.44	0.18473	3112.44	0.19463
	3111.66	0.19977	3111.66	0.19977	3111.66	0.19072	3111.66	0.1867	3111.66	0.1889	3111.66	0.18904	3111.66	0.19459
	3110.88	0.20522	3110.88	0.20522	3110.88	0.18189	3110.88	0.1961	3110.88	0.18619	3110.88	0.17253	3110.88	0.19879
	3110.1	0.17995	3110.1	0.17995	3110.1	0.19359	3110.1	0.18381	3110.1	0.18082	3110.1	0.17684	3110.1	0.20722
	3109.32	0.20844	3109.32	0.20844	3109.32	0.19942	3109.32	0.19886	3109.32	0.18613	3109.32	0.16554	3109.32	0.21247
	3108.54	0.19634	3108.54	0.19634	3108.54	0.18082	3108.54	0.19694	3108.54	0.19768	3108.54	0.17505	3108.54	0.19552
	3107.75	0.1985	3107.75	0.1985	3107.75	0.20815	3107.75	0.19408	3107.75	0.1834	3107.75	0.18542	3107.75	0.1976
	3106.97	0.19847	3106.97	0.19847	3106.97	0.16317	3106.97	0.20065	3106.97	0.18248	3106.97	0.16026	3106.97	0.18595
	3106.19	0.19734	3106.19	0.19734	3106.19	0.19245	3106.19	0.18178	3106.19	0.18601	3106.19	0.16283	3106.19	0.21233
	3105.41	0.18964	3105.41	0.18964	3105.41	0.18265	3105.41	0.20152	3105.41	0.18331	3105.41	0.17666	3105.41	0.17849
	3104.63	0.19399	3104.63	0.19399	3104.63	0.19532	3104.63	0.1949	3104.63	0.18684	3104.63	0.17404	3104.63	0.19325
	3103.84	0.21149	3103.84	0.21149	3103.84	0.20017	3103.84	0.20051	3103.84	0.17524	3103.84	0.1844	3103.84	0.21222
	3103.06	0.19283	3103.06	0.19283	3103.06	0.18452	3103.06	0.19483	3103.06	0.1761	3103.06	0.18004	3103.06	0.18368
	3102.28	0.17417	3102.28	0.17417	3102.28	0.18546	3102.28	0.20139	3102.28	0.18763	3102.28	0.1878	3102.28	0.19421
	3101.5	0.17962	3101.5	0.17962	3101.5	0.18543	3101.5	0.19195	3101.5	0.19738	3101.5	0.17219	3101.5	0.19734
	3100.71	0.21792	3100.71	0.21792	3100.71	0.18735	3100.71	0.19379	3100.71	0.1849	3100.71	0.15832	3100.71	0.18465
	3099.93	0.2135	3099.93	0.2135	3099.93	0.1922	3099.93	0.19564	3099.93	0.18221	3099.93	0.16694	3099.93	0.22154
	3099.15	0.18391	3099.15	0.18391	3099.15	0.18046	3099.15	0.18997	3099.15	0.18129	3099.15	0.16605	3099.15	0.20357
	3098.37	0.18388	3098.37	0.18388	3098.37	0.19116	3098.37	0.21062	3098.37	0.19636	3098.37	0.16343	3098.37	0.17296
	3097.58	0.19479	3097.58	0.19479	3097.58	0.16968	3097.58	0.17392	3097.58	0.19988	3097.58	0.17637	3097.58	0.20983
	3096.8	0.18929	3096.8	0.18929	3096.8	0.18427	3096.8	0.18611	3096.8	0.1732	3096.8	0.17202	3096.8	0.19504
	3096.02	0.18598	3096.02	0.18598	3096.02	0.19496	3096.02	0.18232	3096.02	0.18117	3096.02	0.17545	3096.02	0.20028
	3095.23	0.18813	3095.23	0.18813	3095.23	0.20565	3095.23	0.19357	3095.23	0.17403	3095.23	0.16851	3095.23	0.21078
	3094.45	0.18592	3094.45	0.18592	3094.45	0.18808	3094.45	0.18132	3094.45	0.18998	3094.45	0.1607	3094.45	0.20548
	3093.66	0.19354	3093.66	0.19354	3093.66	0.19	3093.66	0.18129	3093.66	0.17575	3093.66	0.17623	3093.66	0.19596
	3092.88	0.20663	3092.88	0.20663	3092.88	0.18509	3092.88	0.1822	3092.88	0.1846	3092.88	0.16842	3092.88	0.2033
	3092.1	0.1891	3092.1	0.1891	3092.1	0.18214	3092.1	0.17466	3092.1	0.17126	3092.1	0.16149	3092.1	0.19063
	3091.31	0.18907	3091.31	0.18907	3091.31	0.18406	3091.31	0.18214	3091.31	0.19075	3091.31	0.18132	3091.31	0.18323
	3090.53	0.21199	3090.53	0.21199	3090.53	0.16942	3090.53	0.19619	3090.53	0.17918	3090.53	0.17438	3090.53	0.1853
	3089.74	0.20758	3089.74	0.20758	3089.74	0.19373	3089.74	0.17833	3089.74	0.18359	3089.74	0.15536	3089.74	0.21475
	3088.96	0.19553	3088.96	0.19553	3088.96	0.17034	3088.96	0.18487	3088.96	0.17026	3088.96	0.16052	3088.96	0.19787
	3088.17	0.18785	3088.17	0.18785	3088.17	0.18102	3088.17	0.18202	3088.17	0.18175	3088.17	0.16998	3088.17	0.18521
	3087.39	0.2042	3087.39	0.2042	3087.39	0.18099	3087.39	0.19513	3087.39	0.18793	3087.39	0.17513	3087.39	0.19781
	3086.6	0.17906	3086.6	0.17906	3086.6	0.19652	3086.6	0.17727	3086.6	0.1746	3086.6	0.17251	3086.6	0.19357
	3085.82	0.17357	3085.82	0.17357	3085.82	0.16634	3085.82	0.18662	3085.82	0.17014	3085.82	0.17248	3085.82	0.18722
	3085.03	0.17791	3085.03	0.17791	3085.03	0.17409	3085.03	0.19128	3085.03	0.15239	3085.03	0.18711	3085.03	0.18193
	3084.25	0.20516	3084.25	0.20516	3084.25	0.16239	3084.25	0.20062	3084.25	0.17186	3084.25	0.1707	3084.25	0.19873
	3083.46	0.20294	3083.46	0.20294	3083.46	0.1857	3083.46	0.17903	3083.46	0.16652	3083.46	0.15774	3083.46	0.19869
	3082.67	0.18982	3082.67	0.18982	3082.67	0.19636	3082.67	0.18181	3082.67	0.18509	3082.67	0.17237	3082.67	0.19551
	3081.89	0.16797	3081.89	0.16797	3081.89	0.17883	3081.89	0.1949	3081.89	0.17443	3081.89	0.16372	3081.89	0.18917
	3081.1	0.20393	3081.1	0.20393	3081.1	0.19144	3081.1	0.1855	3081.1	0.17352	3081.1	0.17059	3081.1	0.18809
	3080.32	0.18536	3080.32	0.18536	3080.32	0.18946	3080.32	0.19765	3080.32	0.17437	3080.32	0.1697	3080.32	0.19226
	3079.53	0.18097	3079.53	0.18097	3079.53	0.1632	3079.53	0.17607	3079.53	0.16461	3079.53	0.1645	3079.53	0.20588
	3078.74	0.18203	3078.74	0.18203	3078.74	0.20882	3078.74	0.16949	3078.74	0.15662	3078.74	0.17567	3078.74	0.2027
	3077.96	0.17982	3077.96	0.17982	3077.96	0.17383	3077.96	0.18725	3077.96	0.1734	3077.96	0.15584	3077.96	0.19846
	3077.17	0.17216	3077.17	0.17216	3077.17	0.17477	3077.17	0.17505	3077.17	0.17337	3077.17	0.16356	3077.17	0.19738
	3076.38	0.17758	3076.38	0.17758	3076.38	0.16795	3076.38	0.19093	3076.38	0.18396	3076.38	0.17214	3076.38	0.20575
	3075.6	0.17755	3075.6	0.17755	3075.6	0.17957	3075.6	0.18435	3075.6	0.1574	3075.6	0.16351	3075.6	0.18997
	3074.81	0.20257	3074.81	0.20257	3074.81	0.1611	3074.81	0.17964	3074.81	0.16886	3074.81	0.16692	3074.81	0.18469
	3074.02	0.17314	3074.02	0.17314	3074.02	0.17951	3074.02	0.16558	3074.02	0.15469	3074.02	0.16689	3074.02	0.18571
	3073.24	0.1644	3073.24	0.1644	3073.24	0.17463	3073.24	0.17397	3073.24	0.16616	3073.24	0.18063	3073.24	0.20876
	3072.45	0.18832	3072.45	0.18832	3072.45	0.17848	3072.45	0.18703	3072.45	0.15994	3072.45	0.16254	3072.45	0.19614
	3071.66	0.19808	3071.66	0.19808	3071.66	0.17457	3071.66	0.18139	3071.66	0.17847	3071.66	0.17369	3071.66	0.18771
	3070.87	0.19261	3070.87	0.19261	3070.87	0.1726	3070.87	0.17388	3070.87	0.17491	3070.87	0.17108	3070.87	0.18034
	3070.08	0.19149	3070.08	0.19149	3070.08	0.17742	3070.08	0.18881	3070.08	0.16605	3070.08	0.17019	3070.08	0.18031
	3069.3	0.18602	3069.3	0.18602	3069.3	0.17739	3069.3	0.18223	3069.3	0.1616	3069.3	0.15985	3069.3	0.21487
	3068.51	0.1675	3068.51	0.1675	3068.51	0.18996	3068.51	0.17286	3068.51	0.1757	3068.51	0.17443	3068.51	0.19073
	3067.72	0.19357	3067.72	0.19357	3067.72	0.17927	3067.72	0.17844	3067.72	0.1695	3067.72	0.16152	3067.72	0.18756
	3066.93	0.18158	3066.93	0.18158	3066.93	0.18893	3066.93	0.18401	3066.93	0.16858	3066.93	0.17609	3066.93	0.18438
	3066.14	0.18916	3066.14	0.18916	3066.14	0.16952	3066.14	0.18305	3066.14	0.17209	3066.14	0.16662	3066.14	0.20007
	3065.36	0.20108	3065.36	0.20108	3065.36	0.17918	3065.36	0.155	3065.36	0.17294	3065.36	0.16917	3065.36	0.20108
	3064.57	0.1967	3064.57	0.1967	3064.57	0.18012	3064.57	0.16805	3064.57	0.17291	3064.57	0.17429	3064.57	0.18639
	3063.78	0.18363	3063.78	0.18363	3063.78	0.18009	3063.78	0.18389	3063.78	0.17641	3063.78	0.16739	3063.78	0.18636
	3062.99	0.17056	3062.99	0.17056	3062.99	0.18296	3062.99	0.16893	3062.99	0.16756	3062.99	0.15621	3062.99	0.19784
	3062.2	0.19986	3062.2	0.19986	3062.2	0.16841	3062.2	0.20063	3062.2	0.18341	3062.2	0.1742	3062.2	0.18629
	3061.41	0.20309	3061.41	0.20309	3061.41	0.17226	3061.41	0.16514	3061.41	0.19131	3061.41	0.17074	3061.41	0.19568
	3060.62	0.19871	3060.62	0.19871	3060.62	0.19158	3060.62	0.17071	3060.62	0.17012	3060.62	0.16642	3060.62	0.18937
	3059.83	0.16828	3059.83	0.16828	3059.83	0.1693	3059.83	0.18467	3059.83	0.16128	3059.83	0.18269	3059.83	0.18097
	3059.04	0.16282	3059.04	0.16282	3059.04	0.18184	3059.04	0.16412	3059.04	0.17447	3059.04	0.16723	3059.04	0.17885
	3058.25	0.19536	3058.25	0.19536	3058.25	0.18471	3058.25	0.17529	3058.25	0.17797	3058.25	0.17492	3058.25	0.16627
	3057.46	0.18773	3057.46	0.18773	3057.46	0.16244	3057.46	0.18831	3057.46	0.18058	3057.46	0.17317	3057.46	0.17879
	3056.67	0.19421	3056.67	0.19421	3056.67	0.16725	3056.67	0.18455	3056.67	0.15765	3056.67	0.18257	3056.67	0.18817
	3055.88	0.16814	3055.88	0.16814	3055.88	0.18076	3055.88	0.18638	3055.88	0.15851	3055.88	0.16712	3055.88	0.19859
	3055.09	0.18113	3055.09	0.18113	3055.09	0.15753	3055.09	0.17983	3055.09	0.16905	3055.09	0.14738	3055.09	0.20587
	3054.3	0.19411	3054.3	0.19411	3054.3	0.15944	3054.3	0.1621	3054.3	0.17958	3054.3	0.15335	3054.3	0.17972
	3053.51	0.18432	3053.51	0.18432	3053.51	0.17101	3053.51	0.18536	3053.51	0.15667	3053.51	0.17388	3053.51	0.16715
	3052.72	0.1767	3052.72	0.1767	3052.72	0.16228	3052.72	0.18067	3052.72	0.1628	3052.72	0.16786	3052.72	0.17548
	3051.93	0.18426	3051.93	0.18426	3051.93	0.16419	3051.93	0.19274	3051.93	0.15838	3051.93	0.17211	3051.93	0.20156
	3051.14	0.20915	3051.14	0.20915	3051.14	0.18058	3051.14	0.16758	3051.14	0.16539	3051.14	0.16438	3051.14	0.1796
	3050.35	0.18636	3050.35	0.18636	3050.35	0.16317	3050.35	0.17499	3050.35	0.15568	3050.35	0.17719	3050.35	0.19731
	3049.56	0.17333	3049.56	0.17333	3049.56	0.16893	3049.56	0.16659	3049.56	0.18028	3049.56	0.16775	3049.56	0.19728
	3048.76	0.1798	3048.76	0.1798	3048.76	0.17277	3048.76	0.18424	3048.76	0.16794	3048.76	0.15574	3048.76	0.19307
	3047.97	0.1906	3047.97	0.1906	3047.97	0.1766	3047.97	0.17956	3047.97	0.17319	3047.97	0.18053	3047.97	0.18052
	3047.18	0.16675	3047.18	0.16675	3047.18	0.1756	3047.18	0.17302	3047.18	0.17052	3047.18	0.16938	3047.18	0.19614
	3046.39	0.17863	3046.39	0.17863	3046.39	0.16786	3046.39	0.1702	3046.39	0.15556	3046.39	0.15139	3046.39	0.18463
	3045.6	0.16778	3045.6	0.16778	3045.6	0.16686	3045.6	0.16645	3045.6	0.16871	3045.6	0.1582	3045.6	0.1773
	3044.8	0.16991	3044.8	0.16991	3044.8	0.16587	3044.8	0.17293	3044.8	0.1678	3044.8	0.16245	3044.8	0.19813
	3044.01	0.17205	3044.01	0.17205	3044.01	0.16777	3044.01	0.17104	3044.01	0.18007	3044.01	0.17439	3044.01	0.18558
	3043.22	0.16769	3043.22	0.16769	3043.22	0.18317	3043.22	0.18217	3043.22	0.18268	3043.22	0.15556	3043.22	0.19598
	3042.43	0.17524	3042.43	0.17524	3042.43	0.15808	3042.43	0.18678	3042.43	0.17826	3042.43	0.16408	3042.43	0.18552
	3041.64	0.17629	3041.64	0.17629	3041.64	0.16287	3041.64	0.17003	3041.64	0.17033	3041.64	0.16833	3041.64	0.20112
	3040.84	0.17518	3040.84	0.17518	3040.84	0.18115	3040.84	0.18951	3040.84	0.16766	3040.84	0.16659	3040.84	0.18233
	3040.05	0.19245	3040.05	0.19245	3040.05	0.17919	3040.05	0.18112	3040.05	0.17641	3040.05	0.17169	3040.05	0.18439
	3039.26	0.18917	3039.26	0.18917	3039.26	0.16183	3039.26	0.17923	3039.26	0.16498	3039.26	0.15799	3039.26	0.19894
	3038.46	0.18482	3038.46	0.18482	3038.46	0.15891	3038.46	0.18013	3038.46	0.1667	3038.46	0.16053	3038.46	0.19682
	3037.67	0.16966	3037.67	0.16966	3037.67	0.16755	3037.67	0.16803	3037.67	0.16492	3037.67	0.15965	3037.67	0.19887
	3036.88	0.17611	3036.88	0.17611	3036.88	0.18004	3036.88	0.17636	3036.88	0.18156	3036.88	0.15535	3036.88	0.17906
	3036.08	0.17068	3036.08	0.17068	3036.08	0.16846	3036.08	0.17262	3036.08	0.17451	3036.08	0.15789	3036.08	0.19881
	3035.29	0.18578	3035.29	0.18578	3035.29	0.19826	3035.29	0.17166	3035.29	0.1701	3035.29	0.15445	3035.29	0.1738
	3034.5	0.16955	3034.5	0.16955	3034.5	0.17033	3034.5	0.1707	3034.5	0.17971	3034.5	0.15272	3034.5	0.18938
	3033.7	0.18787	3033.7	0.18787	3033.7	0.18858	3033.7	0.16696	3033.7	0.17443	3033.7	0.18511	3033.7	0.17998
	3032.91	0.18137	3032.91	0.18137	3032.91	0.18277	3032.91	0.18363	3032.91	0.17089	3032.91	0.16375	3032.91	0.16747
	3032.11	0.18781	3032.11	0.18781	3032.11	0.16255	3032.11	0.1836	3032.11	0.1472	3032.11	0.17822	3032.11	0.19136
	3031.32	0.19102	3031.32	0.19102	3031.32	0.17406	3031.32	0.17152	3031.32	0.16207	3031.32	0.17734	3031.32	0.19965
	3030.53	0.16617	3030.53	0.16617	3030.53	0.19134	3030.53	0.19188	3030.53	0.17343	3030.53	0.16538	3030.53	0.19234
	3029.73	0.17693	3029.73	0.17693	3029.73	0.16919	3029.73	0.18536	3029.73	0.16027	3029.73	0.16535	3029.73	0.18919
	3028.94	0.18337	3028.94	0.18337	3028.94	0.15955	3028.94	0.16865	3028.94	0.16987	3028.94	0.14913	3028.94	0.18292
	3028.14	0.19305	3028.14	0.19305	3028.14	0.18067	3028.14	0.18345	3028.14	0.16897	3028.14	0.17637	3028.14	0.20471
	3027.35	0.16606	3027.35	0.16606	3027.35	0.19121	3027.35	0.1723	3027.35	0.15844	3027.35	0.16868	3027.35	0.18702
	3026.55	0.18544	3026.55	0.18544	3026.55	0.16716	3026.55	0.17505	3026.55	0.15929	3026.55	0.15672	3026.55	0.18179
	3025.76	0.18433	3025.76	0.18433	3025.76	0.15945	3025.76	0.18243	3025.76	0.16014	3025.76	0.16181	3025.76	0.18176
	3024.96	0.18969	3024.96	0.18969	3024.96	0.17191	3024.96	0.17499	3024.96	0.16711	3024.96	0.16008	3024.96	0.17135
	3024.17	0.17241	3024.17	0.17241	3024.17	0.15747	3024.17	0.17682	3024.17	0.15396	3024.17	0.17282	3024.17	0.19727
	3023.37	0.17777	3023.37	0.17777	3023.37	0.17281	3023.37	0.16938	3023.37	0.16355	3023.37	0.16854	3023.37	0.20347
	3022.57	0.18421	3022.57	0.18421	3022.57	0.16894	3022.57	0.17861	3022.57	0.1714	3022.57	0.1617	3022.57	0.18683
	3021.78	0.19279	3021.78	0.19279	3021.78	0.18811	3021.78	0.17395	3021.78	0.17049	3021.78	0.16763	3021.78	0.19925
	3020.98	0.19061	3020.98	0.19061	3020.98	0.18424	3020.98	0.1656	3020.98	0.16959	3020.98	0.17441	3020.98	0.18884
	3020.19	0.19273	3020.19	0.19273	3020.19	0.17941	3020.19	0.18314	3020.19	0.15907	3020.19	0.17097	3020.19	0.17014
	3019.39	0.18947	3019.39	0.18947	3019.39	0.16883	3019.39	0.18311	3019.39	0.16779	3019.39	0.15734	3019.39	0.19085
	3018.59	0.17867	3018.59	0.17867	3018.59	0.18415	3018.59	0.17846	3018.59	0.18873	3018.59	0.15306	3018.59	0.17008
	3017.8	0.19694	3017.8	0.19694	3017.8	0.16877	3017.8	0.17288	3017.8	0.16336	3017.8	0.16749	3017.8	0.19598
	3017	0.18184	3017	0.18184	3017	0.17929	3017	0.19134	3017	0.17032	3017	0.16576	3017	0.20113
	3016.2	0.17858	3016.2	0.17858	3016.2	0.1553	3016.2	0.18576	3016.2	0.18514	3016.2	0.15893	3016.2	0.17103
	3015.41	0.17533	3015.41	0.17533	3015.41	0.17444	3015.41	0.16078	3015.41	0.15717	3015.41	0.16486	3015.41	0.2021
	3014.61	0.18067	3014.61	0.18067	3014.61	0.16004	3014.61	0.19586	3014.61	0.17199	3014.61	0.17587	3014.61	0.20724
	3013.81	0.1914	3013.81	0.1914	3013.81	0.15522	3013.81	0.2023	3013.81	0.15363	3013.81	0.16565	3013.81	0.16991
	3013.02	0.18276	3013.02	0.18276	3013.02	0.17052	3013.02	0.1644	3013.02	0.17455	3013.02	0.16308	3013.02	0.19474
	3012.22	0.17843	3012.22	0.17843	3012.22	0.16091	3012.22	0.17545	3012.22	0.16754	3012.22	0.16729	3012.22	0.1916
	3011.42	0.19453	3011.42	0.19453	3011.42	0.17142	3011.42	0.17635	3011.42	0.19194	3011.42	0.18849	3011.42	0.1719
	3010.62	0.18805	3010.62	0.18805	3010.62	0.17714	3010.62	0.17078	3010.62	0.18057	3010.62	0.16554	3010.62	0.19154
	3009.82	0.18049	3009.82	0.18049	3009.82	0.17424	3009.82	0.17075	3009.82	0.17356	3009.82	0.16042	3009.82	0.19151
	3009.03	0.17509	3009.03	0.17509	3009.03	0.16464	3009.03	0.17718	3009.03	0.1683	3009.03	0.16379	3009.03	0.18527
	3008.23	0.16862	3008.23	0.16862	3008.23	0.17514	3008.23	0.17715	3008.23	0.16653	3008.23	0.17734	3008.23	0.19248
	3007.43	0.17503	3007.43	0.17503	3007.43	0.17702	3007.43	0.16697	3007.43	0.1604	3007.43	0.19173	3007.43	0.21418
	3006.63	0.18789	3006.63	0.18789	3006.63	0.16934	3006.63	0.1817	3006.63	0.16211	3006.63	0.1654	3006.63	0.18931
	3005.83	0.18034	3005.83	0.18034	3005.83	0.17027	3005.83	0.17798	3005.83	0.17341	3005.83	0.16198	3005.83	0.19032
	3005.04	0.20178	3005.04	0.20178	3005.04	0.16737	3005.04	0.17242	3005.04	0.15857	3005.04	0.1628	3005.04	0.18201
	3004.24	0.17492	3004.24	0.17492	3004.24	0.17117	3004.24	0.17608	3004.24	0.18555	3004.24	0.17295	3004.24	0.2068
	3003.44	0.19313	3003.44	0.19313	3003.44	0.15966	3003.44	0.1696	3003.44	0.18117	3003.44	0.17546	3003.44	0.19229
	3002.64	0.19739	3002.64	0.19739	3002.64	0.18449	3002.64	0.19169	3002.64	0.17069	3002.64	0.17798	3002.64	0.20466
	3001.84	0.1684	3001.84	0.1684	3001.84	0.18255	3001.84	0.18613	3001.84	0.17225	3001.84	0.17456	3001.84	0.19739
	3001.04	0.18338	3001.04	0.18338	3001.04	0.15767	3001.04	0.17044	3001.04	0.17381	3001.04	0.17622	3001.04	0.17049
	3000.24	0.17906	3000.24	0.17906	3000.24	0.17198	3000.24	0.18146	3000.24	0.17538	3000.24	0.1601	3000.24	0.1839
	2999.44	0.17796	2999.44	0.17796	2999.44	0.16049	2999.44	0.17499	2999.44	0.17694	2999.44	0.17871	2999.44	0.19936
	2998.64	0.18972	2998.64	0.18972	2998.64	0.1767	2998.64	0.18969	2998.64	0.17851	2998.64	0.18037	2998.64	0.19313
	2997.84	0.18004	2997.84	0.18004	2997.84	0.18335	2997.84	0.1648	2997.84	0.18007	2997.84	0.16595	2997.84	0.19206
	2997.04	0.18537	2997.04	0.18537	2997.04	0.1881	2997.04	0.17306	2997.04	0.18164	2997.04	0.16677	2997.04	0.19719
	2996.24	0.1832	2996.24	0.1832	2996.24	0.16706	2996.24	0.16014	2996.24	0.1832	2996.24	0.16758	2996.24	0.1951
	2995.44	0.16924	2995.44	0.16924	2995.44	0.17849	2995.44	0.19784	2995.44	0.18477	2995.44	0.1684	2995.44	0.20023
	2994.64	0.18742	2994.64	0.18742	2994.64	0.17941	2994.64	0.17573	2994.64	0.18633	2994.64	0.15399	2994.64	0.19503
	2993.84	0.18739	2993.84	0.18739	2993.84	0.15457	2993.84	0.17754	2993.84	0.1879	2993.84	0.16581	2993.84	0.19706
	2993.04	0.18522	2993.04	0.18522	2993.04	0.17554	2993.04	0.18579	2993.04	0.18947	2993.04	0.17847	2993.04	0.18671
	2992.24	0.18626	2992.24	0.18626	2992.24	0.18218	2992.24	0.17288	2992.24	0.18596	2992.24	0.17083	2992.24	0.19906
	2991.44	0.18302	2991.44	0.18302	2991.44	0.17834	2991.44	0.17653	2991.44	0.18158	2991.44	0.16995	2991.44	0.17222
	2990.64	0.1787	2990.64	0.1787	2990.64	0.18117	2990.64	0.18202	2990.64	0.17634	2990.64	0.17077	2990.64	0.18662
	2989.83	0.19793	2989.83	0.19793	2989.83	0.17447	2989.83	0.18199	2989.83	0.18847	2989.83	0.15891	2989.83	0.19071
	2989.03	0.18827	2989.03	0.18827	2989.03	0.18397	2989.03	0.18104	2989.03	0.18149	2989.03	0.17494	2989.03	0.19171
	2988.23	0.1861	2988.23	0.1861	2988.23	0.16583	2988.23	0.1902	2988.23	0.17018	2988.23	0.16055	2988.23	0.18859
	2987.43	0.1957	2987.43	0.1957	2987.43	0.16962	2987.43	0.19109	2987.43	0.1797	2987.43	0.1715	2987.43	0.18959
	2986.63	0.19352	2986.63	0.19352	2986.63	0.17435	2986.63	0.19381	2986.63	0.16578	2986.63	0.17739	2986.63	0.20295
	2985.83	0.1828	2985.83	0.1828	2985.83	0.17623	2985.83	0.17174	2985.83	0.18745	2985.83	0.17398	2985.83	0.1751
	2985.03	0.18812	2985.03	0.18812	2985.03	0.18382	2985.03	0.1763	2985.03	0.16659	2985.03	0.17648	2985.03	0.20597
	2984.22	0.16992	2984.22	0.16992	2984.22	0.18283	2984.22	0.19463	2984.22	0.17264	2984.22	0.17054	2984.22	0.18637
	2983.42	0.1934	2983.42	0.1934	2983.42	0.18471	2983.42	0.1845	2983.42	0.17521	2983.42	0.16798	2983.42	0.18737
	2982.62	0.20725	2982.62	0.20725	2982.62	0.17516	2982.62	0.18722	2982.62	0.18038	2982.62	0.1688	2982.62	0.19146
	2981.82	0.19867	2981.82	0.19867	2981.82	0.17989	2981.82	0.19453	2981.82	0.19423	2981.82	0.18565	2981.82	0.20583
	2981.01	0.19223	2981.01	0.19223	2981.01	0.177	2981.01	0.16881	2981.01	0.17772	2981.01	0.17043	2981.01	0.19037
	2980.21	0.1922	2980.21	0.1922	2980.21	0.16841	2980.21	0.19905	2980.21	0.16209	2980.21	0.16787	2980.21	0.18622
	2979.41	0.17402	2979.41	0.17402	2979.41	0.18075	2979.41	0.18435	2979.41	0.1716	2979.41	0.1729	2979.41	0.20573
	2978.6	0.1932	2978.6	0.1932	2978.6	0.17882	2978.6	0.17515	2978.6	0.16377	2978.6	0.17962	2978.6	0.18821
	2977.8	0.17503	2977.8	0.17503	2977.8	0.17974	2977.8	0.17328	2977.8	0.17327	2977.8	0.16189	2977.8	0.19949
	2977	0.20381	2977	0.20381	2977	0.18827	2977	0.17784	2977	0.17498	2977	0.19727	2977	0.20871
	2976.19	0.20698	2976.19	0.20698	2976.19	0.17017	2976.19	0.19247	2976.19	0.19054	2976.19	0.17279	2976.19	0.20148
	2975.39	0.19307	2975.39	0.19307	2975.39	0.1825	2975.39	0.18236	2975.39	0.17405	2975.39	0.16939	2975.39	0.18912
	2974.59	0.18238	2974.59	0.18238	2974.59	0.17487	2974.59	0.18325	2974.59	0.16796	2974.59	0.18032	2974.59	0.19936
	2973.78	0.18448	2973.78	0.18448	2973.78	0.19764	2973.78	0.19146	2973.78	0.17659	2973.78	0.17018	2973.78	0.19111
	2972.98	0.18018	2972.98	0.18018	2972.98	0.17861	2972.98	0.18502	2972.98	0.18089	2972.98	0.16594	2972.98	0.19621
	2972.18	0.19721	2972.18	0.19721	2972.18	0.17573	2972.18	0.20239	2972.18	0.16788	2972.18	0.17517	2972.18	0.19823
	2971.37	0.18545	2971.37	0.18545	2971.37	0.1852	2971.37	0.17763	2971.37	0.19208	2971.37	0.16756	2971.37	0.19512
	2970.57	0.22592	2970.57	0.22592	2970.57	0.18801	2970.57	0.16936	2970.57	0.18858	2970.57	0.18858	2970.57	0.2033
	2969.76	0.18219	2969.76	0.18219	2969.76	0.19368	2969.76	0.18947	2969.76	0.17558	2969.76	0.18519	2969.76	0.21148
	2968.96	0.20454	2968.96	0.20454	2968.96	0.17371	2968.96	0.19493	2968.96	0.19112	2968.96	0.17421	2968.96	0.19708
	2968.15	0.19811	2968.15	0.19811	2968.15	0.18507	2968.15	0.1949	2968.15	0.17206	2968.15	0.18344	2968.15	0.18781
	2967.35	0.18956	2967.35	0.18956	2967.35	0.18694	2967.35	0.18846	2967.35	0.19019	2967.35	0.18257	2967.35	0.20419
	2966.54	0.18314	2966.54	0.18314	2966.54	0.17647	2966.54	0.18934	2966.54	0.18756	2966.54	0.18759	2966.54	0.21544
	2965.74	0.19908	2965.74	0.19908	2965.74	0.19921	2965.74	0.18383	2965.74	0.19445	2965.74	0.17662	2965.74	0.2072
	2964.93	0.20011	2964.93	0.20011	2964.93	0.18021	2964.93	0.18745	2964.93	0.16849	2964.93	0.17575	2964.93	0.17743
	2964.13	0.18943	2964.13	0.18943	2964.13	0.18302	2964.13	0.18102	2964.13	0.18056	2964.13	0.17908	2964.13	0.21021
	2963.32	0.18834	2963.32	0.18834	2963.32	0.20101	2963.32	0.1947	2963.32	0.18226	2963.32	0.17485	2963.32	0.20505
	2962.52	0.19256	2962.52	0.19256	2962.52	0.20477	2962.52	0.16908	2962.52	0.17013	2962.52	0.19331	2962.52	0.20501
	2961.71	0.20423	2961.71	0.20423	2961.71	0.17535	2961.71	0.18459	2961.71	0.1727	2961.71	0.17563	2961.71	0.19985
	2960.9	0.18931	2960.9	0.18931	2960.9	0.19712	2960.9	0.17542	2960.9	0.17612	2960.9	0.17308	2960.9	0.19675
	2960.1	0.18502	2960.1	0.18502	2960.1	0.17719	2960.1	0.19457	2960.1	0.19767	2960.1	0.19406	2960.1	0.19467
	2959.29	0.18605	2959.29	0.18605	2959.29	0.18852	2959.29	0.1918	2959.29	0.17434	2959.29	0.17975	2959.29	0.20693
	2958.49	0.1839	2958.49	0.1839	2958.49	0.18281	2958.49	0.19268	2958.49	0.18639	2958.49	0.17048	2958.49	0.19972
	2957.68	0.1828	2957.68	0.1828	2957.68	0.19036	2957.68	0.17713	2957.68	0.19153	2957.68	0.18388	2957.68	0.18228
	2956.87	0.1849	2956.87	0.1849	2956.87	0.16665	2956.87	0.18897	2956.87	0.1915	2956.87	0.17798	2956.87	0.19863
	2956.06	0.19337	2956.06	0.19337	2956.06	0.17704	2956.06	0.18163	2956.06	0.1932	2956.06	0.17627	2956.06	0.20372
	2955.26	0.20289	2955.26	0.20289	2955.26	0.18269	2955.26	0.18982	2955.26	0.19575	2955.26	0.17204	2955.26	0.18424
	2954.45	0.19967	2954.45	0.19967	2954.45	0.17982	2954.45	0.198	2954.45	0.17675	2954.45	0.17789	2954.45	0.19751
	2953.64	0.20177	2953.64	0.20177	2953.64	0.17695	2953.64	0.18428	2953.64	0.175	2953.64	0.16863	2953.64	0.20157
	2952.84	0.19961	2952.84	0.19961	2952.84	0.1949	2952.84	0.18972	2952.84	0.17583	2952.84	0.17028	2952.84	0.20767
	2952.03	0.21974	2952.03	0.21974	2952.03	0.19013	2952.03	0.20155	2952.03	0.18786	2952.03	0.1778	2952.03	0.19639
	2951.22	0.20591	2951.22	0.20591	2951.22	0.18443	2951.22	0.19513	2951.22	0.18912	2951.22	0.18028	2951.22	0.21988
	2950.41	0.21012	2950.41	0.21012	2950.41	0.18818	2950.41	0.18871	2950.41	0.19038	2950.41	0.19283	2950.41	0.2137
	2949.61	0.19205	2949.61	0.19205	2949.61	0.18909	2949.61	0.1823	2949.61	0.19164	2949.61	0.17436	2949.61	0.18913
	2948.8	0.18671	2948.8	0.18671	2948.8	0.19568	2948.8	0.18865	2948.8	0.1929	2948.8	0.18187	2948.8	0.19421
	2947.99	0.18986	2947.99	0.18986	2947.99	0.1843	2947.99	0.18498	2947.99	0.19416	2947.99	0.18854	2947.99	0.21053
	2947.18	0.21422	2947.18	0.21422	2947.18	0.189	2947.18	0.18677	2947.18	0.19542	2947.18	0.18265	2947.18	0.19313
	2946.37	0.1898	2946.37	0.1898	2946.37	0.18897	2946.37	0.19493	2946.37	0.19797	2946.37	0.17759	2946.37	0.20842
	2945.56	0.20143	2945.56	0.20143	2945.56	0.17477	2945.56	0.18488	2945.56	0.17643	2945.56	0.18845	2945.56	0.21349
	2944.76	0.19186	2944.76	0.19186	2944.76	0.17851	2944.76	0.18576	2944.76	0.18586	2944.76	0.19595	2944.76	0.19916
	2943.95	0.19076	2943.95	0.19076	2943.95	0.19076	2943.95	0.19484	2943.95	0.18067	2943.95	0.1976	2943.95	0.20831
	2943.14	0.19285	2943.14	0.19285	2943.14	0.18506	2943.14	0.19298	2943.14	0.1729	2943.14	0.19338	2943.14	0.2144
	2942.33	0.20871	2942.33	0.20871	2942.33	0.18881	2942.33	0.18749	2942.33	0.16771	2942.33	0.17828	2942.33	0.20926
	2941.52	0.19702	2941.52	0.19702	2941.52	0.20105	2941.52	0.19019	2941.52	0.18574	2941.52	0.18829	2941.52	0.20515
	2940.71	0.19593	2940.71	0.19593	2940.71	0.18969	2940.71	0.1756	2940.71	0.18399	2940.71	0.18408	2940.71	0.19797
	2939.9	0.19272	2939.9	0.19272	2939.9	0.19815	2939.9	0.18194	2939.9	0.18997	2939.9	0.18739	2939.9	0.19896
	2939.09	0.20116	2939.09	0.20116	2939.09	0.20189	2939.09	0.19737	2939.09	0.19596	2939.09	0.16896	2939.09	0.20913
	2938.28	0.2043	2938.28	0.2043	2938.28	0.18299	2938.28	0.18188	2938.28	0.16929	2938.28	0.1798	2938.28	0.20195
	2937.47	0.17463	2937.47	0.17463	2937.47	0.19711	2937.47	0.20367	2937.47	0.18043	2937.47	0.18145	2937.47	0.19172
	2936.66	0.18836	2936.66	0.18836	2936.66	0.19613	2936.66	0.19273	2936.66	0.17696	2936.66	0.17891	2936.66	0.21616
	2935.85	0.19574	2935.85	0.19574	2935.85	0.17347	2935.85	0.19542	2935.85	0.19325	2935.85	0.17971	2935.85	0.21001
	2935.04	0.19993	2935.04	0.19993	2935.04	0.21115	2935.04	0.19811	2935.04	0.16831	2935.04	0.17383	2935.04	0.21914
	2934.23	0.19038	2934.23	0.19038	2934.23	0.18755	2934.23	0.19172	2934.23	0.18803	2934.23	0.17213	2934.23	0.19771
	2933.42	0.21256	2933.42	0.21256	2933.42	0.18792	2933.42	0.1926	2933.42	0.18028	2933.42	0.19466	2933.42	0.20073
	2932.61	0.21147	2932.61	0.21147	2932.61	0.1883	2932.61	0.19983	2932.61	0.17681	2932.61	0.20215	2932.61	0.2119
	2931.8	0.1998	2931.8	0.1998	2931.8	0.18867	2931.8	0.18708	2931.8	0.17249	2931.8	0.19877	2931.8	0.20168
	2930.99	0.18814	2930.99	0.18814	2930.99	0.18904	2930.99	0.21611	2930.99	0.19906	2930.99	0.17202	2930.99	0.2047
	2930.18	0.19339	2930.18	0.19339	2930.18	0.18941	2930.18	0.19701	2930.18	0.19474	2930.18	0.18952	2930.18	0.19958
	2929.37	0.19759	2929.37	0.19759	2929.37	0.18978	2929.37	0.18971	2929.37	0.18442	2929.37	0.192	2929.37	0.19547
	2928.55	0.19544	2928.55	0.19544	2928.55	0.19016	2928.55	0.19876	2928.55	0.1861	2928.55	0.18278	2928.55	0.20867
	2927.74	0.19858	2927.74	0.19858	2927.74	0.20142	2927.74	0.19782	2927.74	0.18264	2927.74	0.18192	2927.74	0.21067
	2926.93	0.20805	2926.93	0.20805	2926.93	0.18257	2926.93	0.19778	2926.93	0.18947	2926.93	0.19941	2926.93	0.20758
	2926.12	0.21118	2926.12	0.21118	2926.12	0.18253	2926.12	0.18959	2926.12	0.18601	2926.12	0.19354	2926.12	0.21874
	2925.31	0.20059	2925.31	0.20059	2925.31	0.20038	2925.31	0.20044	2925.31	0.18598	2925.31	0.16932	2925.31	0.19633
	2924.49	0.18683	2924.49	0.18683	2924.49	0.19658	2924.49	0.19678	2924.49	0.17738	2924.49	0.18096	2924.49	0.20036
	2923.68	0.20897	2923.68	0.20897	2923.68	0.19561	2923.68	0.20491	2923.68	0.20476	2923.68	0.18177	2923.68	0.2105
	2922.87	0.20471	2922.87	0.20471	2922.87	0.20592	2922.87	0.19762	2922.87	0.17732	2922.87	0.19257	2922.87	0.22571
	2922.06	0.20679	2922.06	0.20679	2922.06	0.19836	2922.06	0.20031	2922.06	0.1927	2922.06	0.18504	2922.06	0.21246
	2921.25	0.19515	2921.25	0.19515	2921.25	0.20209	2921.25	0.18215	2921.25	0.19096	2921.25	0.19251	2921.25	0.21954
	2920.43	0.19617	2920.43	0.19617	2920.43	0.18232	2920.43	0.19571	2920.43	0.1798	2920.43	0.19748	2920.43	0.21645
	2919.62	0.19192	2919.62	0.19192	2919.62	0.19545	2919.62	0.19205	2919.62	0.19004	2919.62	0.19994	2919.62	0.21642
	2918.81	0.19294	2918.81	0.19294	2918.81	0.1879	2918.81	0.21195	2918.81	0.1823	2918.81	0.19075	2918.81	0.20724
	2917.99	0.21505	2917.99	0.21505	2917.99	0.21793	2917.99	0.19652	2917.99	0.17286	2917.99	0.17073	2917.99	0.22244
	2917.18	0.19709	2917.18	0.19709	2917.18	0.21225	2917.18	0.19648	2917.18	0.19679	2917.18	0.18985	2917.18	0.23357
	2916.37	0.19706	2916.37	0.19706	2916.37	0.19344	2916.37	0.19736	2916.37	0.19676	2916.37	0.18233	2916.37	0.21729
	2915.55	0.18965	2915.55	0.18965	2915.55	0.18871	2915.55	0.18918	2915.55	0.18475	2915.55	0.18979	2915.55	0.21015
	2914.74	0.20753	2914.74	0.20753	2914.74	0.20464	2914.74	0.2	2914.74	0.19327	2914.74	0.19392	2914.74	0.21316
	2913.92	0.19907	2913.92	0.19907	2913.92	0.17926	2913.92	0.19907	2913.92	0.18982	2913.92	0.18806	2913.92	0.18775
	2913.11	0.19377	2913.11	0.19377	2913.11	0.18392	2913.11	0.19994	2913.11	0.19235	2913.11	0.1822	2913.11	0.21917
	2912.3	0.20321	2912.3	0.20321	2912.3	0.19609	2912.3	0.19176	2912.3	0.1983	2912.3	0.19382	2912.3	0.20189
	2911.48	0.20002	2911.48	0.20002	2911.48	0.19793	2911.48	0.18178	2911.48	0.19656	2911.48	0.18381	2911.48	0.23026
	2910.67	0.19999	2910.67	0.19999	2910.67	0.17727	2910.67	0.20526	2910.67	0.19653	2910.67	0.17629	2910.67	0.20385
	2909.85	0.19575	2909.85	0.19575	2909.85	0.1913	2909.85	0.18082	2909.85	0.2076	2909.85	0.19705	2909.85	0.21091
	2909.04	0.20518	2909.04	0.20518	2909.04	0.20534	2909.04	0.20248	2909.04	0.21098	2909.04	0.18704	2909.04	0.19567
	2908.22	0.21357	2908.22	0.21357	2908.22	0.18749	2908.22	0.2142	2908.22	0.18276	2908.22	0.18368	2908.22	0.23821
	2907.41	0.22194	2907.41	0.22194	2907.41	0.19683	2907.41	0.18796	2907.41	0.19127	2907.41	0.19363	2907.41	0.21588
	2906.59	0.19562	2906.59	0.19562	2906.59	0.20617	2906.59	0.19154	2906.59	0.19892	2906.59	0.19609	2906.59	0.21179
	2905.78	0.21451	2905.78	0.21451	2905.78	0.19677	2905.78	0.19151	2905.78	0.17926	2905.78	0.20685	2905.78	0.20263
	2904.96	0.1945	2904.96	0.1945	2904.96	0.20329	2904.96	0.18425	2904.96	0.19715	2904.96	0.20266	2904.96	0.2026
	2904.15	0.20603	2904.15	0.20603	2904.15	0.19014	2904.15	0.19596	2904.15	0.19541	2904.15	0.18768	2904.15	0.20662
	2903.33	0.19128	2903.33	0.19128	2903.33	0.18262	2903.33	0.21218	2903.33	0.18685	2903.33	0.1835	2903.33	0.21063
	2902.52	0.20176	2902.52	0.20176	2902.52	0.21162	2902.52	0.19228	2902.52	0.18596	2902.52	0.1843	2902.52	0.20149
	2901.7	0.19122	2901.7	0.19122	2901.7	0.20035	2901.7	0.19947	2901.7	0.17655	2901.7	0.17929	2901.7	0.20044
	2900.89	0.19854	2900.89	0.19854	2900.89	0.18346	2900.89	0.19944	2900.89	0.19272	2900.89	0.19005	2900.89	0.21154
	2900.07	0.19115	2900.07	0.19115	2900.07	0.20215	2900.07	0.19489	2900.07	0.18928	2900.07	0.18255	2900.07	0.20543
	2899.25	0.19532	2899.25	0.19532	2899.25	0.17498	2899.25	0.19035	2899.25	0.17475	2899.25	0.19164	2899.25	0.20843
	2898.44	0.20474	2898.44	0.20474	2898.44	0.18711	2898.44	0.20565	2898.44	0.19433	2898.44	0.1941	2898.44	0.20031
	2897.62	0.2005	2897.62	0.2005	2897.62	0.20299	2897.62	0.19119	2897.62	0.18322	2897.62	0.18577	2897.62	0.19319
	2896.8	0.20047	2896.8	0.20047	2896.8	0.1777	2896.8	0.17673	2896.8	0.18745	2896.8	0.18906	2896.8	0.20024
	2895.99	0.19729	2895.99	0.19729	2895.99	0.1945	2895.99	0.20014	2895.99	0.19764	2895.99	0.18654	2895.99	0.19818
	2895.17	0.20985	2895.17	0.20985	2895.17	0.18232	2895.17	0.20551	2895.17	0.18568	2895.17	0.19231	2895.17	0.2214
	2894.35	0.20457	2894.35	0.20457	2894.35	0.19537	2894.35	0.18565	2894.35	0.20353	2894.35	0.19228	2894.35	0.22136
	2893.54	0.19824	2893.54	0.19824	2893.54	0.18038	2893.54	0.18472	2893.54	0.20435	2893.54	0.18728	2893.54	0.19101
	2892.72	0.20869	2892.72	0.20869	2892.72	0.1869	2892.72	0.1919	2892.72	0.19155	2892.72	0.18807	2892.72	0.2031
	2891.9	0.18349	2891.9	0.18349	2891.9	0.1878	2891.9	0.20718	2891.9	0.17705	2891.9	0.17976	2891.9	0.20408
	2891.08	0.2254	2891.08	0.2254	2891.08	0.19431	2891.08	0.18553	2891.08	0.18723	2891.08	0.17145	2891.08	0.20607
	2890.26	0.21802	2890.26	0.21802	2890.26	0.17373	2890.26	0.20531	2890.26	0.18294	2890.26	0.18881	2890.26	0.20805
	2889.45	0.20227	2889.45	0.20227	2889.45	0.18771	2889.45	0.19267	2889.45	0.18376	2889.45	0.19374	2889.45	0.21508
	2888.63	0.19699	2888.63	0.19699	2888.63	0.19421	2888.63	0.20614	2888.63	0.18884	2888.63	0.1846	2888.63	0.20899
	2887.81	0.21058	2887.81	0.21058	2887.81	0.19231	2887.81	0.1917	2887.81	0.19476	2887.81	0.18044	2887.81	0.21097
	2886.99	0.2074	2886.99	0.2074	2886.99	0.17734	2886.99	0.19797	2886.99	0.18112	2886.99	0.17378	2886.99	0.20589
	2886.17	0.20004	2886.17	0.20004	2886.17	0.19971	2886.17	0.21233	2886.17	0.18704	2886.17	0.17541	2886.17	0.19779
	2885.36	0.20943	2885.36	0.20943	2885.36	0.19595	2885.36	0.18801	2885.36	0.19381	2885.36	0.1911	2885.36	0.22499
	2884.54	0.19578	2884.54	0.19578	2884.54	0.19218	2884.54	0.18258	2884.54	0.18528	2884.54	0.17122	2884.54	0.20175
	2883.72	0.2125	2883.72	0.2125	2883.72	0.19681	2883.72	0.18705	2883.72	0.1929	2883.72	0.18028	2883.72	0.20475
	2882.9	0.19153	2882.9	0.19153	2882.9	0.19678	2882.9	0.18612	2882.9	0.19371	2882.9	0.18025	2882.9	0.19261
	2882.08	0.19568	2882.08	0.19568	2882.08	0.19768	2882.08	0.18339	2882.08	0.19368	2882.08	0.18684	2882.08	0.20468
	2881.26	0.20088	2881.26	0.20088	2881.26	0.19858	2881.26	0.20403	2881.26	0.17921	2881.26	0.18846	2881.26	0.21472
	2880.44	0.20608	2880.44	0.20608	2880.44	0.19016	2880.44	0.1995	2880.44	0.20465	2880.44	0.20248	2880.44	0.19755
	2879.62	0.19663	2879.62	0.19663	2879.62	0.21342	2879.62	0.19228	2879.62	0.17915	2879.62	0.17352	2879.62	0.21163
	2878.8	0.20078	2878.8	0.20078	2878.8	0.19475	2878.8	0.17428	2878.8	0.17997	2878.8	0.18258	2878.8	0.20555
	2877.98	0.18193	2877.98	0.18193	2877.98	0.19751	2877.98	0.19581	2877.98	0.17315	2877.98	0.18255	2877.98	0.21861
	2877.16	0.19967	2877.16	0.19967	2877.16	0.17978	2877.16	0.17872	2877.16	0.18755	2877.16	0.21886	2877.16	0.21757
	2876.34	0.19754	2876.34	0.19754	2876.34	0.18162	2876.34	0.20473	2876.34	0.18921	2876.34	0.19157	2876.34	0.20947
	2875.52	0.19333	2875.52	0.19333	2875.52	0.1881	2875.52	0.2002	2875.52	0.18918	2875.52	0.18659	2875.52	0.19635
	2874.7	0.1839	2874.7	0.1839	2874.7	0.21042	2874.7	0.1885	2874.7	0.18321	2874.7	0.18325	2874.7	0.19028
	2873.88	0.18386	2873.88	0.18386	2873.88	0.19363	2873.88	0.2118	2873.88	0.19166	2873.88	0.16919	2873.88	0.20232
	2873.06	0.22875	2873.06	0.22875	2873.06	0.18522	2873.06	0.201	2873.06	0.18145	2873.06	0.18732	2873.06	0.20028
	2872.24	0.17336	2872.24	0.17336	2872.24	0.1917	2872.24	0.18661	2872.24	0.17718	2872.24	0.17161	2872.24	0.19924
	2871.42	0.17765	2871.42	0.17765	2871.42	0.18515	2871.42	0.20093	2871.42	0.18987	2871.42	0.16581	2871.42	0.20625
	2870.6	0.18194	2870.6	0.18194	2870.6	0.2028	2870.6	0.19462	2870.6	0.18645	2870.6	0.1831	2870.6	0.20722
	2869.78	0.18624	2869.78	0.18624	2869.78	0.19997	2869.78	0.19459	2869.78	0.17286	2869.78	0.18555	2869.78	0.19813
	2868.95	0.19053	2868.95	0.19053	2868.95	0.18227	2868.95	0.18738	2868.95	0.19486	2868.95	0.18881	2868.95	0.20413
	2868.13	0.19482	2868.13	0.19482	2868.13	0.20084	2868.13	0.19273	2868.13	0.20838	2868.13	0.17312	2868.13	0.21918
	2867.31	0.19911	2867.31	0.19911	2867.31	0.20452	2867.31	0.1909	2867.31	0.18971	2867.31	0.18216	2867.31	0.21009
	2866.49	0.20341	2866.49	0.20341	2866.49	0.18032	2866.49	0.19715	2866.49	0.18375	2866.49	0.178	2866.49	0.19599
	2865.67	0.18773	2865.67	0.18773	2865.67	0.20631	2865.67	0.18636	2865.67	0.19049	2865.67	0.17962	2865.67	0.20399
	2864.85	0.19917	2864.85	0.19917	2864.85	0.18862	2864.85	0.19439	2864.85	0.17692	2864.85	0.18536	2864.85	0.19793
	2864.02	0.18245	2864.02	0.18245	2864.02	0.17652	2864.02	0.19257	2864.02	0.1735	2864.02	0.19521	2864.02	0.19991
	2863.2	0.22308	2863.2	0.22308	2863.2	0.17853	2863.2	0.2006	2863.2	0.19294	2863.2	0.19106	2863.2	0.2049
	2862.38	0.19281	2862.38	0.19281	2862.38	0.18054	2862.38	0.17997	2862.38	0.19713	2862.38	0.17703	2862.38	0.1908
	2861.56	0.2105	2861.56	0.2105	2861.56	0.18255	2861.56	0.18621	2861.56	0.1878	2861.56	0.177	2861.56	0.20282
	2860.73	0.20838	2860.73	0.20838	2860.73	0.18456	2860.73	0.1996	2860.73	0.181	2860.73	0.19261	2860.73	0.18472
	2859.91	0.20626	2859.91	0.20626	2859.91	0.18658	2859.91	0.18077	2859.91	0.19534	2859.91	0.19093	2859.91	0.2168
	2859.09	0.17706	2859.09	0.17706	2859.09	0.19119	2859.09	0.18253	2859.09	0.17671	2859.09	0.20818	2859.09	0.22179
	2858.26	0.1812	2858.26	0.1812	2858.26	0.18559	2858.26	0.1834	2858.26	0.19274	2858.26	0.20732	2858.26	0.19566
	2857.44	0.21345	2857.44	0.21345	2857.44	0.19298	2857.44	0.18516	2857.44	0.19356	2857.44	0.19248	2857.44	0.21569
	2856.62	0.21549	2856.62	0.21549	2856.62	0.18831	2856.62	0.19407	2856.62	0.19268	2856.62	0.17765	2856.62	0.20964
	2855.79	0.19152	2855.79	0.19152	2855.79	0.18549	2855.79	0.18688	2855.79	0.2087	2855.79	0.17351	2855.79	0.22565
	2854.97	0.19252	2854.97	0.19252	2854.97	0.18454	2854.97	0.19043	2854.97	0.18754	2854.97	0.18334	2854.97	0.20155
	2854.15	0.19978	2854.15	0.19978	2854.15	0.19656	2854.15	0.20023	2854.15	0.16978	2854.15	0.18824	2854.15	0.20552
	2853.32	0.1883	2853.32	0.1883	2853.32	0.18726	2853.32	0.18947	2853.32	0.18073	2853.32	0.18821	2853.32	0.21451
	2852.5	0.20803	2852.5	0.20803	2852.5	0.16961	2852.5	0.18765	2852.5	0.18576	2852.5	0.1964	2852.5	0.21948
	2851.67	0.1872	2851.67	0.1872	2851.67	0.20109	2851.67	0.18226	2851.67	0.17982	2851.67	0.18075	2851.67	0.21243
	2850.85	0.2194	2850.85	0.2194	2850.85	0.19921	2850.85	0.19295	2850.85	0.19245	2850.85	0.18483	2850.85	0.22542
	2850.03	0.19961	2850.03	0.19961	2850.03	0.17323	2850.03	0.20452	2850.03	0.18229	2850.03	0.18891	2850.03	0.20335
	2849.2	0.19958	2849.2	0.19958	2849.2	0.19636	2849.2	0.18217	2849.2	0.18142	2849.2	0.19216	2849.2	0.20732
	2848.38	0.18395	2848.38	0.18395	2848.38	0.19262	2848.38	0.1741	2848.38	0.17042	2848.38	0.17899	2848.38	0.21029
	2847.55	0.19535	2847.55	0.19535	2847.55	0.20463	2847.55	0.21513	2847.55	0.20329	2847.55	0.17239	2847.55	0.20725
	2846.73	0.17766	2846.73	0.17766	2846.73	0.18886	2846.73	0.18743	2846.73	0.17374	2846.73	0.17893	2846.73	0.19821
	2845.9	0.21606	2845.9	0.21606	2845.9	0.17401	2845.9	0.19275	2845.9	0.17877	2845.9	0.17234	2845.9	0.19217
	2845.08	0.17968	2845.08	0.17968	2845.08	0.17399	2845.08	0.19897	2845.08	0.18885	2845.08	0.1961	2845.08	0.19013
	2844.25	0.19003	2844.25	0.19003	2844.25	0.17766	2844.25	0.20072	2844.25	0.19219	2844.25	0.19279	2844.25	0.1861
	2843.42	0.19726	2843.42	0.19726	2843.42	0.17115	2843.42	0.18641	2843.42	0.18542	2843.42	0.17881	2843.42	0.21008
	2842.6	0.20035	2842.6	0.20035	2842.6	0.1739	2842.6	0.19352	2842.6	0.1896	2842.6	0.19108	2842.6	0.22204
	2841.77	0.19927	2841.77	0.19927	2841.77	0.19144	2841.77	0.18813	2841.77	0.18367	2841.77	0.18449	2841.77	0.20101
	2840.95	0.1816	2840.95	0.1816	2840.95	0.17292	2840.95	0.17562	2840.95	0.18785	2840.95	0.19348	2840.95	0.19297
	2840.12	0.21373	2840.12	0.21373	2840.12	0.18306	2840.12	0.18985	2840.12	0.1853	2840.12	0.18443	2840.12	0.19294
	2839.29	0.20332	2839.29	0.20332	2839.29	0.17656	2839.29	0.18269	2839.29	0.18358	2839.29	0.19014	2839.29	0.18791
	2838.47	0.20018	2838.47	0.20018	2838.47	0.19316	2838.47	0.18088	2838.47	0.18776	2838.47	0.17535	2838.47	0.19088
	2837.64	0.18252	2837.64	0.18252	2837.64	0.17834	2837.64	0.17907	2837.64	0.20372	2837.64	0.17778	2837.64	0.19784
	2836.81	0.20737	2836.81	0.20737	2836.81	0.20141	2836.81	0.18082	2836.81	0.19864	2836.81	0.17939	2836.81	0.2018
	2835.99	0.20008	2835.99	0.20008	2835.99	0.20045	2835.99	0.20038	2835.99	0.18177	2835.99	0.16626	2835.99	0.20377
	2835.16	0.20419	2835.16	0.20419	2835.16	0.18287	2835.16	0.18076	2835.16	0.20278	2835.16	0.18588	2835.16	0.20174
	2834.33	0.1969	2834.33	0.1969	2834.33	0.18099	2834.33	0.18785	2834.33	0.18929	2834.33	0.19158	2834.33	0.21868
	2833.51	0.19376	2833.51	0.19376	2833.51	0.19758	2833.51	0.1985	2833.51	0.18925	2833.51	0.16454	2833.51	0.19168
	2832.68	0.2103	2832.68	0.2103	2832.68	0.1957	2832.68	0.21093	2832.68	0.18586	2832.68	0.17679	2832.68	0.20263
	2831.85	0.20095	2831.85	0.20095	2831.85	0.18644	2831.85	0.19398	2831.85	0.1833	2831.85	0.1653	2831.85	0.18663
	2831.02	0.18227	2831.02	0.18227	2831.02	0.18918	2831.02	0.18683	2831.02	0.18327	2831.02	0.18409	2831.02	0.18959
	2830.2	0.20295	2830.2	0.20295	2830.2	0.19192	2830.2	0.18324	2830.2	0.18408	2830.2	0.17424	2830.2	0.20054
	2829.37	0.19256	2829.37	0.19256	2829.37	0.18635	2829.37	0.18321	2829.37	0.18741	2829.37	0.18158	2829.37	0.20848
	2828.54	0.18632	2828.54	0.18632	2828.54	0.18447	2828.54	0.18852	2828.54	0.1815	2828.54	0.16846	2828.54	0.20246
	2827.71	0.20802	2827.71	0.20802	2827.71	0.18075	2827.71	0.1796	2827.71	0.17475	2827.71	0.17334	2827.71	0.19345
	2826.88	0.20178	2826.88	0.20178	2826.88	0.19547	2826.88	0.19823	2826.88	0.18564	2826.88	0.18557	2826.88	0.21436
	2826.05	0.19968	2826.05	0.19968	2826.05	0.18991	2826.05	0.18131	2826.05	0.18309	2826.05	0.17818	2826.05	0.20136
	2825.23	0.21826	2825.23	0.21826	2825.23	0.18066	2825.23	0.19106	2825.23	0.1923	2825.23	0.17243	2825.23	0.19236
	2824.4	0.1903	2824.4	0.1903	2824.4	0.19722	2824.4	0.19991	2824.4	0.17883	2824.4	0.17486	2824.4	0.20728
	2823.57	0.20681	2823.57	0.20681	2823.57	0.17968	2823.57	0.18566	2823.57	0.17964	2823.57	0.16666	2823.57	0.18831
	2822.74	0.22022	2822.74	0.22022	2822.74	0.1907	2822.74	0.1954	2822.74	0.17961	2822.74	0.18297	2822.74	0.20322
	2821.91	0.17573	2821.91	0.17573	2821.91	0.18146	2821.91	0.19537	2821.91	0.19217	2821.91	0.18538	2821.91	0.20717
	2821.08	0.19637	2821.08	0.19637	2821.08	0.17222	2821.08	0.20333	2821.08	0.17703	2821.08	0.18535	2821.08	0.1932
	2820.25	0.19117	2820.25	0.19117	2820.25	0.19061	2820.25	0.18199	2820.25	0.17868	2820.25	0.17063	2820.25	0.20212
	2819.42	0.19941	2819.42	0.19941	2819.42	0.18045	2819.42	0.19616	2819.42	0.1753	2819.42	0.17876	2819.42	0.1991
	2818.59	0.19834	2818.59	0.19834	2818.59	0.19331	2818.59	0.20056	2818.59	0.17862	2818.59	0.1771	2818.59	0.21599
	2817.76	0.18798	2817.76	0.18798	2817.76	0.2034	2817.76	0.17569	2817.76	0.17943	2817.76	0.17054	2817.76	0.19506
	2816.93	0.20034	2816.93	0.20034	2816.93	0.1914	2816.93	0.20671	2816.93	0.18778	2816.93	0.18438	2816.93	0.18806
	2816.1	0.18585	2816.1	0.18585	2816.1	0.18861	2816.1	0.19159	2816.1	0.17434	2816.1	0.19169	2816.1	0.20892
	2815.27	0.2075	2815.27	0.2075	2815.27	0.18674	2815.27	0.17028	2815.27	0.18688	2815.27	0.18106	2815.27	0.21485
	2814.44	0.19095	2814.44	0.19095	2814.44	0.19498	2814.44	0.1933	2814.44	0.19355	2814.44	0.1794	2814.44	0.21482
	2813.61	0.20124	2813.61	0.20124	2813.61	0.17564	2813.61	0.20036	2813.61	0.17258	2813.61	0.18018	2813.61	0.20086
	2812.78	0.19605	2812.78	0.19605	2812.78	0.17193	2812.78	0.18881	2812.78	0.1893	2812.78	0.17771	2812.78	0.21276
	2811.95	0.20117	2811.95	0.20117	2811.95	0.1811	2811.95	0.18257	2811.95	0.18676	2811.95	0.1842	2811.95	0.1988
	2811.12	0.20217	2811.12	0.20217	2811.12	0.18107	2811.12	0.19672	2811.12	0.17835	2811.12	0.18335	2811.12	0.20374
	2810.29	0.20626	2810.29	0.20626	2810.29	0.1746	2810.29	0.18162	2810.29	0.18753	2810.29	0.17925	2810.29	0.19377
	2809.45	0.19591	2809.45	0.19591	2809.45	0.18927	2809.45	0.17628	2809.45	0.16908	2809.45	0.1727	2809.45	0.18281
	2808.62	0.19794	2808.62	0.19794	2808.62	0.19016	2808.62	0.1975	2808.62	0.17491	2808.62	0.17186	2808.62	0.2096
	2807.79	0.19482	2807.79	0.19482	2807.79	0.19013	2807.79	0.17002	2807.79	0.18074	2807.79	0.18486	2807.79	0.21651
	2806.96	0.19891	2806.96	0.19891	2806.96	0.17724	2806.96	0.19567	2806.96	0.19493	2806.96	0.17506	2806.96	0.20258
	2806.13	0.18136	2806.13	0.18136	2806.13	0.17721	2806.13	0.19563	2806.13	0.19657	2806.13	0.18805	2806.13	0.20751
	2805.3	0.16793	2805.3	0.16793	2805.3	0.18361	2805.3	0.19914	2805.3	0.18483	2805.3	0.18802	2805.3	0.21144
	2804.46	0.17511	2804.46	0.17511	2804.46	0.17807	2804.46	0.18495	2804.46	0.16975	2804.46	0.16602	2804.46	0.20148
	2803.63	0.17406	2803.63	0.17406	2803.63	0.16427	2803.63	0.19996	2803.63	0.19815	2803.63	0.17982	2803.63	0.19748
	2802.8	0.19977	2802.8	0.19977	2802.8	0.20278	2802.8	0.19285	2802.8	0.19143	2802.8	0.1806	2802.8	0.19943
	2801.97	0.19871	2801.97	0.19871	2801.97	0.18073	2801.97	0.19016	2801.97	0.17551	2801.97	0.17407	2801.97	0.21924
	2801.13	0.19867	2801.13	0.19867	2801.13	0.1752	2801.13	0.20693	2801.13	0.17966	2801.13	0.18298	2801.13	0.20432
	2800.3	0.19658	2800.3	0.19658	2800.3	0.17425	2800.3	0.19629	2800.3	0.18047	2800.3	0.1919	2800.3	0.19734
	2799.47	0.19964	2799.47	0.19964	2799.47	0.17239	2799.47	0.20952	2799.47	0.19213	2799.47	0.17804	2799.47	0.21516
	2798.63	0.18726	2798.63	0.18726	2798.63	0.19711	2798.63	0.20064	2798.63	0.19461	2798.63	0.18126	2798.63	0.20521
	2797.8	0.19648	2797.8	0.19648	2797.8	0.187	2797.8	0.20326	2797.8	0.19374	2797.8	0.17067	2797.8	0.18238
	2796.97	0.19028	2796.97	0.19028	2796.97	0.20071	2796.97	0.20588	2796.97	0.18786	2796.97	0.1812	2796.97	0.20316
	2796.13	0.2139	2796.13	0.2139	2796.13	0.1961	2796.13	0.20142	2796.13	0.17197	2796.13	0.18767	2796.13	0.17934
	2795.3	0.19947	2795.3	0.19947	2795.3	0.18599	2795.3	0.19079	2795.3	0.16777	2795.3	0.19008	2795.3	0.21003
	2794.47	0.20766	2794.47	0.20766	2794.47	0.17588	2794.47	0.17575	2794.47	0.17942	2794.47	0.17543	2794.47	0.19216
	2793.63	0.21585	2793.63	0.21585	2793.63	0.17402	2793.63	0.18631	2793.63	0.16354	2793.63	0.19489	2793.63	0.19708
	2792.8	0.20142	2792.8	0.20142	2792.8	0.18589	2792.8	0.1801	2792.8	0.17686	2792.8	0.18511	2792.8	0.19903
	2791.96	0.18598	2791.96	0.18598	2791.96	0.18678	2791.96	0.17919	2791.96	0.1835	2791.96	0.17453	2791.96	0.19107
	2791.13	0.19108	2791.13	0.19108	2791.13	0.16752	2791.13	0.18534	2791.13	0.18014	2791.13	0.18505	2791.13	0.19797
	2790.3	0.1931	2790.3	0.1931	2790.3	0.19861	2790.3	0.19501	2790.3	0.18844	2790.3	0.18502	2790.3	0.19497
	2789.46	0.19615	2789.46	0.19615	2789.46	0.18577	2789.46	0.18174	2789.46	0.19258	2789.46	0.18336	2789.46	0.20384
	2788.63	0.19407	2788.63	0.19407	2788.63	0.18574	2788.63	0.18877	2788.63	0.18671	2788.63	0.17847	2788.63	0.18402
	2787.79	0.20122	2787.79	0.20122	2787.79	0.1976	2787.79	0.19315	2787.79	0.19418	2787.79	0.18574	2787.79	0.21169
	2786.96	0.19811	2786.96	0.19811	2786.96	0.19025	2786.96	0.17548	2786.96	0.17998	2786.96	0.18976	2786.96	0.19286
	2786.12	0.20526	2786.12	0.20526	2786.12	0.17101	2786.12	0.19044	2786.12	0.18245	2786.12	0.18405	2786.12	0.19678
	2785.29	0.19188	2785.29	0.19188	2785.29	0.18561	2785.29	0.19217	2785.29	0.18742	2785.29	0.1824	2785.29	0.20664
	2784.45	0.19698	2784.45	0.19698	2784.45	0.18375	2784.45	0.17275	2784.45	0.17906	2784.45	0.17994	2784.45	0.20858
	2783.61	0.18054	2783.61	0.18054	2783.61	0.18464	2783.61	0.17977	2783.61	0.18902	2783.61	0.17748	2783.61	0.22238
	2782.78	0.19486	2782.78	0.19486	2782.78	0.20197	2782.78	0.18414	2782.78	0.18233	2782.78	0.18555	2782.78	0.2095
	2781.94	0.19996	2781.94	0.19996	2781.94	0.18001	2781.94	0.17971	2781.94	0.18813	2781.94	0.17823	2781.94	0.20847
	2781.11	0.18352	2781.11	0.18352	2781.11	0.19459	2781.11	0.18849	2781.11	0.17977	2781.11	0.17091	2781.11	0.22029
	2780.27	0.18862	2780.27	0.18862	2780.27	0.19821	2780.27	0.19374	2780.27	0.18806	2780.27	0.18141	2780.27	0.20248
	2779.43	0.18653	2779.43	0.18653	2779.43	0.17535	2779.43	0.18314	2779.43	0.17222	2779.43	0.18219	2779.43	0.19257
	2778.6	0.1947	2778.6	0.1947	2778.6	0.19176	2778.6	0.18487	2778.6	0.18634	2778.6	0.17163	2778.6	0.20833
	2777.76	0.19672	2777.76	0.19672	2777.76	0.19264	2777.76	0.17956	2777.76	0.18714	2777.76	0.19831	2777.76	0.1925
	2776.92	0.19259	2776.92	0.19259	2776.92	0.17891	2776.92	0.19625	2776.92	0.18378	2776.92	0.17076	2776.92	0.18063
	2776.09	0.1946	2776.09	0.1946	2776.09	0.17888	2776.09	0.19797	2776.09	0.18292	2776.09	0.17802	2776.09	0.2102
	2775.25	0.1874	2775.25	0.1874	2775.25	0.20075	2775.25	0.17771	2775.25	0.18871	2775.25	0.18365	2775.25	0.20721
	2774.41	0.19556	2774.41	0.19556	2774.41	0.19889	2774.41	0.1768	2774.41	0.18119	2774.41	0.17634	2774.41	0.20224
	2773.58	0.18836	2773.58	0.18836	2773.58	0.17788	2773.58	0.19172	2773.58	0.19446	2773.58	0.1844	2773.58	0.18938
	2772.74	0.20164	2772.74	0.20164	2772.74	0.16964	2772.74	0.18553	2772.74	0.1803	2772.74	0.17709	2772.74	0.18935
	2771.9	0.19342	2771.9	0.19342	2771.9	0.18511	2771.9	0.19341	2771.9	0.18276	2771.9	0.17706	2771.9	0.20214
	2771.06	0.20055	2771.06	0.20055	2771.06	0.186	2771.06	0.19162	2771.06	0.17609	2771.06	0.18026	2771.06	0.20506
	2770.22	0.21893	2770.22	0.21893	2770.22	0.18688	2770.22	0.18368	2770.22	0.16028	2770.22	0.17538	2770.22	0.19616
	2769.39	0.19843	2769.39	0.19843	2769.39	0.19505	2769.39	0.19244	2769.39	0.19347	2769.39	0.18182	2769.39	0.17641
	2768.55	0.20454	2768.55	0.20454	2768.55	0.18864	2768.55	0.18625	2768.55	0.19592	2768.55	0.17936	2768.55	0.18624
	2767.71	0.19428	2767.71	0.19428	2767.71	0.17949	2767.71	0.17744	2767.71	0.18095	2767.71	0.18337	2767.71	0.20295
	2766.87	0.20958	2766.87	0.20958	2766.87	0.174	2766.87	0.1818	2766.87	0.19586	2766.87	0.19223	2766.87	0.21769
	2766.03	0.19728	2766.03	0.19728	2766.03	0.19036	2766.03	0.18967	2766.03	0.17259	2766.03	0.17604	2766.03	0.20584
	2765.19	0.20338	2765.19	0.20338	2765.19	0.17849	2765.19	0.19666	2765.19	0.18501	2765.19	0.1744	2765.19	0.20679
	2764.36	0.19108	2764.36	0.19108	2764.36	0.19394	2764.36	0.19927	2764.36	0.20488	2764.36	0.19697	2764.36	0.17033
	2763.52	0.1982	2763.52	0.1982	2763.52	0.17115	2763.52	0.20011	2763.52	0.18577	2763.52	0.18241	2763.52	0.19688
	2762.68	0.19306	2762.68	0.19306	2762.68	0.20025	2762.68	0.17902	2762.68	0.2015	2762.68	0.18077	2762.68	0.19586
	2761.84	0.16749	2761.84	0.16749	2761.84	0.18383	2761.84	0.18951	2761.84	0.1824	2761.84	0.18154	2761.84	0.18795
	2761	0.19197	2761	0.19197	2761	0.18562	2761	0.18685	2761	0.18817	2761	0.18797	2761	0.19383
	2760.16	0.20317	2760.16	0.20317	2760.16	0.17285	2760.16	0.1877	2760.16	0.18648	2760.16	0.17664	2760.16	0.21642
	2759.32	0.2062	2759.32	0.2062	2759.32	0.19102	2759.32	0.1938	2759.32	0.18562	2759.32	0.18145	2759.32	0.19573
	2758.48	0.18575	2758.48	0.18575	2758.48	0.19917	2758.48	0.18413	2758.48	0.17399	2758.48	0.18948	2758.48	0.20553
	2757.64	0.20103	2757.64	0.20103	2757.64	0.17549	2757.64	0.20075	2757.64	0.19798	2757.64	0.20074	2757.64	0.19271
	2756.8	0.19895	2756.8	0.19895	2756.8	0.18456	2756.8	0.18494	2756.8	0.19049	2756.8	0.18217	2756.8	0.1858
	2755.96	0.18668	2755.96	0.18668	2755.96	0.19089	2755.96	0.19455	2755.96	0.18632	2755.96	0.19422	2755.96	0.19068
	2755.12	0.18359	2755.12	0.18359	2755.12	0.19903	2755.12	0.19539	2755.12	0.20451	2755.12	0.18211	2755.12	0.19556
	2754.28	0.19681	2754.28	0.19681	2754.28	0.18628	2754.28	0.18485	2754.28	0.18791	2754.28	0.17644	2754.28	0.20044
	2753.44	0.18251	2753.44	0.18251	2753.44	0.2026	2753.44	0.18744	2753.44	0.18209	2753.44	0.17399	2753.44	0.20041
	2752.6	0.21102	2752.6	0.21102	2752.6	0.18258	2752.6	0.20055	2752.6	0.17378	2752.6	0.1804	2752.6	0.1935
	2751.75	0.20793	2751.75	0.20793	2751.75	0.20344	2751.75	0.18913	2751.75	0.18451	2751.75	0.18601	2751.75	0.20623
	2750.91	0.19159	2750.91	0.19159	2750.91	0.1916	2750.91	0.18998	2750.91	0.17538	2750.91	0.19081	2750.91	0.20816
	2750.07	0.20378	2750.07	0.20378	2750.07	0.20065	2750.07	0.17681	2750.07	0.19437	2750.07	0.18595	2750.07	0.17769
	2749.23	0.20986	2749.23	0.20986	2749.23	0.18791	2749.23	0.19604	2749.23	0.17863	2749.23	0.16258	2749.23	0.20319
	2748.39	0.19862	2748.39	0.19862	2748.39	0.19695	2748.39	0.1785	2748.39	0.18025	2748.39	0.19474	2748.39	0.19923
	2747.55	0.20571	2747.55	0.20571	2747.55	0.17877	2747.55	0.1881	2747.55	0.18601	2747.55	0.18263	2747.55	0.20017
	2746.71	0.2067	2746.71	0.2067	2746.71	0.18509	2746.71	0.19069	2746.71	0.1711	2746.71	0.18421	2746.71	0.20799
	2745.86	0.20564	2745.86	0.20564	2745.86	0.19232	2745.86	0.19328	2745.86	0.19504	2745.86	0.18257	2745.86	0.20011
	2745.02	0.20357	2745.02	0.20357	2745.02	0.20135	2745.02	0.18363	2745.02	0.17765	2745.02	0.18576	2745.02	0.18928
	2744.18	0.19235	2744.18	0.19235	2744.18	0.19044	2744.18	0.18535	2744.18	0.17597	2744.18	0.17286	2744.18	0.18827
	2743.34	0.19333	2743.34	0.19333	2743.34	0.20129	2743.34	0.17832	2743.34	0.17429	2743.34	0.18409	2743.34	0.22059
	2742.5	0.19635	2742.5	0.19635	2742.5	0.19309	2742.5	0.21151	2742.5	0.18417	2742.5	0.18084	2742.5	0.18723
	2741.65	0.1892	2741.65	0.1892	2741.65	0.184	2741.65	0.18525	2741.65	0.19157	2741.65	0.18644	2741.65	0.19112
	2740.81	0.20849	2740.81	0.20849	2740.81	0.19031	2740.81	0.1826	2740.81	0.18824	2740.81	0.18239	2740.81	0.195
	2739.97	0.20235	2739.97	0.20235	2739.97	0.20115	2739.97	0.17296	2739.97	0.18408	2739.97	0.18316	2739.97	0.20379
	2739.12	0.19927	2739.12	0.19927	2739.12	0.17756	2739.12	0.18167	2739.12	0.17992	2739.12	0.18634	2739.12	0.19494
	2738.28	0.20838	2738.28	0.20838	2738.28	0.19655	2738.28	0.19212	2738.28	0.19639	2738.28	0.1839	2738.28	0.19882
	2737.44	0.20225	2737.44	0.20225	2737.44	0.1929	2737.44	0.17986	2737.44	0.17491	2737.44	0.17343	2737.44	0.20075
	2736.59	0.19917	2736.59	0.19917	2736.59	0.17566	2736.59	0.20078	2736.59	0.16663	2736.59	0.17581	2736.59	0.20071
	2735.75	0.18694	2735.75	0.18694	2735.75	0.19646	2735.75	0.17718	2735.75	0.17567	2735.75	0.1806	2735.75	0.21047
	2734.91	0.19605	2734.91	0.19605	2734.91	0.17017	2734.91	0.19199	2734.91	0.19131	2734.91	0.17816	2734.91	0.18694
	2734.06	0.20821	2734.06	0.20821	2734.06	0.18643	2734.06	0.20591	2734.06	0.18881	2734.06	0.18856	2734.06	0.1967
	2733.22	0.2031	2733.22	0.2031	2733.22	0.19002	2733.22	0.19541	2733.22	0.19207	2733.22	0.19174	2733.22	0.19862
	2732.37	0.21931	2732.37	0.21931	2732.37	0.17913	2732.37	0.1823	2732.37	0.1805	2732.37	0.17887	2732.37	0.22011
	2731.53	0.18678	2731.53	0.18678	2731.53	0.1791	2731.53	0.18575	2731.53	0.17882	2731.53	0.18205	2731.53	0.19758
	2730.68	0.1969	2730.68	0.1969	2730.68	0.18179	2730.68	0.19618	2730.68	0.19939	2730.68	0.19004	2730.68	0.22004
	2729.84	0.19484	2729.84	0.19484	2729.84	0.19622	2729.84	0.19702	2729.84	0.19524	2729.84	0.19161	2729.84	0.20631
	2728.99	0.20191	2728.99	0.20191	2728.99	0.19709	2728.99	0.19438	2728.99	0.18697	2728.99	0.18917	2728.99	0.18672
	2728.15	0.22014	2728.15	0.22014	2728.15	0.19345	2728.15	0.2048	2728.15	0.18035	2728.15	0.18674	2728.15	0.20331
	2727.3	0.18257	2727.3	0.18257	2727.3	0.19522	2727.3	0.19344	2727.3	0.16797	2727.3	0.18991	2727.3	0.18471
	2726.46	0.19268	2726.46	0.19268	2726.46	0.18615	2726.46	0.19341	2726.46	0.20005	2726.46	0.18748	2726.46	0.21692
	2725.61	0.19265	2725.61	0.19265	2725.61	0.18793	2725.61	0.18815	2725.61	0.18931	2725.61	0.19626	2725.61	0.19148
	2724.77	0.21999	2724.77	0.21999	2724.77	0.18519	2724.77	0.20118	2724.77	0.19916	2724.77	0.1786	2724.77	0.1934
	2723.92	0.19968	2723.92	0.19968	2723.92	0.17793	2723.92	0.18547	2723.92	0.16703	2723.92	0.19539	2723.92	0.21583
	2723.08	0.18444	2723.08	0.18444	2723.08	0.17338	2723.08	0.17761	2723.08	0.16947	2723.08	0.18895	2723.08	0.19334
	2722.23	0.21076	2722.23	0.21076	2722.23	0.20405	2722.23	0.18367	2722.23	0.19659	2722.23	0.17291	2722.23	0.21088
	2721.38	0.19755	2721.38	0.19755	2721.38	0.19228	2721.38	0.19321	2721.38	0.16695	2721.38	0.18889	2721.38	0.20011
	2720.54	0.19347	2720.54	0.19347	2720.54	0.18683	2720.54	0.19666	2720.54	0.18172	2720.54	0.18966	2720.54	0.20398
	2719.69	0.18331	2719.69	0.18331	2719.69	0.18049	2719.69	0.19141	2719.69	0.1932	2719.69	0.16962	2719.69	0.19321
	2718.85	0.19948	2718.85	0.19948	2718.85	0.1994	2718.85	0.1818	2718.85	0.18248	2718.85	0.18079	2718.85	0.22147
	2718	0.21665	2718	0.21665	2718	0.2111	2718	0.18264	2718	0.17916	2718	0.17756	2718	0.22533
	2717.15	0.19131	2717.15	0.19131	2717.15	0.19032	2717.15	0.18087	2717.15	0.18981	2717.15	0.18633	2717.15	0.19994
	2716.3	0.19128	2716.3	0.19128	2716.3	0.19119	2716.3	0.19302	2716.3	0.18485	2716.3	0.1863	2716.3	0.20186
	2715.46	0.2044	2715.46	0.2044	2715.46	0.19025	2715.46	0.1869	2715.46	0.19222	2715.46	0.18547	2715.46	0.21645
	2714.61	0.20133	2714.61	0.20133	2714.61	0.18661	2714.61	0.19382	2714.61	0.19547	2714.61	0.18384	2714.61	0.21154
	2713.76	0.19725	2713.76	0.19725	2713.76	0.19379	2713.76	0.19639	2713.76	0.18969	2713.76	0.16143	2713.76	0.19493
	2712.92	0.18104	2712.92	0.18104	2712.92	0.18114	2712.92	0.18159	2712.92	0.17323	2712.92	0.18298	2712.92	0.20562
	2712.07	0.19011	2712.07	0.19011	2712.07	0.19012	2712.07	0.18156	2712.07	0.18552	2712.07	0.18854	2712.07	0.18999
	2711.22	0.19715	2711.22	0.19715	2711.22	0.18289	2711.22	0.18761	2711.22	0.18303	2711.22	0.17972	2711.22	0.21042
	2710.37	0.20217	2710.37	0.20217	2710.37	0.18916	2710.37	0.18671	2710.37	0.19366	2710.37	0.18448	2710.37	0.18993
	2709.52	0.19608	2709.52	0.19608	2709.52	0.19003	2709.52	0.20404	2709.52	0.1846	2709.52	0.18525	2709.52	0.19477
	2708.68	0.21019	2708.68	0.21019	2708.68	0.18279	2708.68	0.17362	2708.68	0.18621	2708.68	0.17723	2708.68	0.19376
	2707.83	0.19096	2707.83	0.19096	2707.83	0.20257	2707.83	0.19529	2707.83	0.19192	2707.83	0.19955	2707.83	0.20833
	2706.98	0.19497	2706.98	0.19497	2706.98	0.18183	2706.98	0.18745	2706.98	0.18451	2706.98	0.17957	2706.98	0.19953
	2706.13	0.2222	2706.13	0.2222	2706.13	0.1881	2706.13	0.19002	2706.13	0.19268	2706.13	0.17874	2706.13	0.22091
	2705.28	0.19389	2705.28	0.19389	2705.28	0.18357	2705.28	0.19259	2705.28	0.18281	2705.28	0.17951	2705.28	0.20628
	2704.43	0.20496	2704.43	0.20496	2704.43	0.18714	2704.43	0.20037	2704.43	0.1713	2704.43	0.17708	2704.43	0.20624
	2703.58	0.20695	2703.58	0.20695	2703.58	0.18621	2703.58	0.18732	2703.58	0.1975	2703.58	0.18742	2703.58	0.20135
	2702.73	0.22508	2702.73	0.22508	2702.73	0.18707	2702.73	0.20724	2702.73	0.19583	2702.73	0.19696	2702.73	0.20228
	2701.88	0.19073	2701.88	0.19073	2701.88	0.19603	2701.88	0.18726	2701.88	0.17941	2701.88	0.18816	2701.88	0.19642
	2701.04	0.18162	2701.04	0.18162	2701.04	0.19151	2701.04	0.1855	2701.04	0.18347	2701.04	0.18095	2701.04	0.21291
	2700.19	0.20681	2700.19	0.20681	2700.19	0.20136	2700.19	0.1898	2700.19	0.19655	2700.19	0.1849	2700.19	0.19732
	2699.33	0.20476	2699.33	0.20476	2699.33	0.19414	2699.33	0.18803	2699.33	0.17932	2699.33	0.18726	2699.33	0.21284
	2698.49	0.19968	2698.49	0.19968	2698.49	0.18602	2698.49	0.19753	2698.49	0.18338	2698.49	0.18006	2698.49	0.20309
	2697.63	0.19259	2697.63	0.19259	2697.63	0.18688	2697.63	0.20096	2697.63	0.19972	2697.63	0.17924	2697.63	0.20014
	2696.79	0.19457	2696.79	0.19457	2696.79	0.18236	2696.79	0.19487	2696.79	0.19805	2696.79	0.18717	2696.79	0.22342
	2695.93	0.21369	2695.93	0.21369	2695.93	0.20299	2695.93	0.1905	2695.93	0.19311	2695.93	0.19351	2695.93	0.20687
	2695.08	0.20156	2695.08	0.20156	2695.08	0.20565	2695.08	0.18874	2695.08	0.17671	2695.08	0.19029	2695.08	0.19906
	2694.23	0.21362	2694.23	0.21362	2694.23	0.19574	2694.23	0.19217	2694.23	0.20286	2694.23	0.18071	2694.23	0.18738
	2693.38	0.19646	2693.38	0.19646	2693.38	0.1975	2693.38	0.19647	2693.38	0.18483	2693.38	0.17988	2693.38	0.21065
	2692.53	0.20851	2692.53	0.20851	2692.53	0.1858	2692.53	0.17999	2692.53	0.18398	2692.53	0.18144	2692.53	0.20188
	2691.68	0.22358	2691.68	0.22358	2691.68	0.19564	2691.68	0.19813	2691.68	0.19785	2691.68	0.18778	2691.68	0.1999
	2690.83	0.20542	2690.83	0.20542	2690.83	0.17138	2690.83	0.19723	2690.83	0.20681	2690.83	0.17899	2690.83	0.21345
	2689.98	0.2084	2689.98	0.2084	2689.98	0.17763	2689.98	0.1825	2689.98	0.18961	2689.98	0.18135	2689.98	0.20953
	2689.13	0.18924	2689.13	0.18924	2689.13	0.19016	2689.13	0.19284	2689.13	0.16833	2689.13	0.19484	2689.13	0.21047
	2688.27	0.20532	2688.27	0.20532	2688.27	0.17309	2688.27	0.198	2688.27	0.17811	2688.27	0.18606	2688.27	0.19298
	2687.42	0.20327	2687.42	0.20327	2687.42	0.20175	2687.42	0.20574	2687.42	0.20504	2687.42	0.18682	2687.42	0.20361
	2686.57	0.19317	2686.57	0.19317	2686.57	0.16855	2686.57	0.19447	2686.57	0.205	2686.57	0.18441	2686.57	0.18613
	2685.72	0.22231	2685.72	0.22231	2685.72	0.18734	2685.72	0.20567	2685.72	0.19762	2685.72	0.18358	2685.72	0.21033
	2684.87	0.19009	2684.87	0.19009	2684.87	0.18731	2684.87	0.20564	2684.87	0.18207	2684.87	0.18911	2684.87	0.20932
	2684.01	0.18905	2684.01	0.18905	2684.01	0.18638	2684.01	0.19006	2684.01	0.18367	2684.01	0.18431	2684.01	0.18894
	2683.16	0.21013	2683.16	0.21013	2683.16	0.18635	2683.16	0.20039	2683.16	0.20568	2683.16	0.16998	2683.16	0.2141
	2682.31	0.21613	2682.31	0.21613	2682.31	0.20603	2682.31	0.21072	2682.31	0.19993	2682.31	0.18663	2682.31	0.21406
	2681.46	0.20403	2681.46	0.20403	2681.46	0.18091	2681.46	0.19946	2681.46	0.20479	2681.46	0.1866	2681.46	0.20531
	2680.6	0.19897	2680.6	0.19897	2680.6	0.19252	2680.6	0.1787	2680.6	0.19008	2680.6	0.16752	2680.6	0.21011
	2679.75	0.18487	2679.75	0.18487	2679.75	0.19518	2679.75	0.17522	2679.75	0.1827	2679.75	0.18019	2679.75	0.20621
	2678.9	0.19388	2678.9	0.19388	2678.9	0.21663	2678.9	0.18986	2678.9	0.1998	2678.9	0.2	2678.9	0.2023
	2678.04	0.20992	2678.04	0.20992	2678.04	0.19511	2678.04	0.20623	2678.04	0.19079	2678.04	0.18489	2678.04	0.21678
	2677.19	0.19784	2677.19	0.19784	2677.19	0.19955	2677.19	0.19411	2677.19	0.19728	2677.19	0.18803	2677.19	0.19546
	2676.34	0.21286	2676.34	0.21286	2676.34	0.20578	2676.34	0.19063	2676.34	0.19888	2676.34	0.18007	2676.34	0.22638
	2675.48	0.21985	2675.48	0.21985	2675.48	0.17533	2675.48	0.20008	2675.48	0.19722	2675.48	0.184	2675.48	0.19539
	2674.63	0.19874	2674.63	0.19874	2674.63	0.19409	2674.63	0.20264	2674.63	0.18904	2674.63	0.18714	2674.63	0.206
	2673.77	0.18867	2673.77	0.18867	2673.77	0.1869	2673.77	0.17674	2673.77	0.19389	2673.77	0.20059	2673.77	0.19823
	2672.92	0.20971	2672.92	0.20971	2672.92	0.19402	2672.92	0.16723	2672.92	0.18653	2672.92	0.18629	2672.92	0.20496
	2672.06	0.20967	2672.06	0.20967	2672.06	0.17074	2672.06	0.19823	2672.06	0.1808	2672.06	0.18784	2672.06	0.20976
	2671.21	0.21766	2671.21	0.21766	2671.21	0.18949	2671.21	0.19044	2671.21	0.18809	2671.21	0.17592	2671.21	0.19909
	2670.36	0.18955	2670.36	0.18955	2670.36	0.20196	2670.36	0.20764	2670.36	0.18969	2670.36	0.17748	2670.36	0.20099
	2669.5	0.19553	2669.5	0.19553	2669.5	0.2055	2669.5	0.20329	2669.5	0.19373	2669.5	0.19091	2669.5	0.20482
	2668.65	0.20552	2668.65	0.20552	2668.65	0.19832	2668.65	0.18603	2668.65	0.19207	2668.65	0.18851	2668.65	0.21735
	2667.79	0.21952	2667.79	0.21952	2667.79	0.21883	2667.79	0.1817	2667.79	0.2018	2667.79	0.19402	2667.79	0.18737
	2666.94	0.20846	2666.94	0.20846	2666.94	0.19022	2666.94	0.20233	2666.94	0.19282	2666.94	0.19319	2666.94	0.21438
	2666.08	0.1984	2666.08	0.1984	2666.08	0.19554	2666.08	0.19799	2666.08	0.18872	2666.08	0.18999	2666.08	0.19503
	2665.22	0.21139	2665.22	0.21139	2665.22	0.18123	2665.22	0.20226	2665.22	0.19763	2665.22	0.1773	2665.22	0.19982
	2664.37	0.18932	2664.37	0.18932	2664.37	0.19012	2664.37	0.1962	2664.37	0.20248	2664.37	0.18439	2664.37	0.20848
	2663.51	0.20431	2663.51	0.20431	2663.51	0.19991	2663.51	0.18412	2663.51	0.18293	2663.51	0.19465	2663.51	0.22099
	2662.66	0.21529	2662.66	0.21529	2662.66	0.18113	2662.66	0.197	2662.66	0.18534	2662.66	0.18275	2662.66	0.2113
	2661.8	0.19623	2661.8	0.19623	2661.8	0.18913	2661.8	0.20556	2661.8	0.19831	2661.8	0.18034	2661.8	0.21512
	2660.94	0.20121	2660.94	0.20121	2660.94	0.17661	2660.94	0.18747	2660.94	0.19096	2660.94	0.18901	2660.94	0.2093
	2660.09	0.20818	2660.09	0.20818	2660.09	0.19799	2660.09	0.19346	2660.09	0.19662	2660.09	0.17949	2660.09	0.20058
	2659.23	0.19513	2659.23	0.19513	2659.23	0.19082	2659.23	0.19085	2659.23	0.18684	2659.23	0.19922	2659.23	0.19091
	2658.37	0.22011	2658.37	0.22011	2658.37	0.18811	2658.37	0.20199	2658.37	0.20305	2658.37	0.18654	2658.37	0.21498
	2657.52	0.19707	2657.52	0.19707	2657.52	0.20413	2657.52	0.18391	2657.52	0.18677	2657.52	0.18335	2657.52	0.20048
	2656.66	0.20504	2656.66	0.20504	2656.66	0.18449	2656.66	0.19762	2656.66	0.19486	2656.66	0.17937	2656.66	0.20623
	2655.8	0.206	2655.8	0.206	2655.8	0.20228	2655.8	0.19931	2655.8	0.1997	2655.8	0.16828	2655.8	0.21198
	2654.95	0.21097	2654.95	0.21097	2654.95	0.19779	2654.95	0.2113	2654.95	0.17694	2654.95	0.188	2654.95	0.18882
	2654.09	0.20493	2654.09	0.20493	2654.09	0.19597	2654.09	0.1855	2654.09	0.18908	2654.09	0.19507	2654.09	0.20516
	2653.23	0.22089	2653.23	0.22089	2653.23	0.18436	2653.23	0.19749	2653.23	0.20122	2653.23	0.18478	2653.23	0.19935
	2652.37	0.21885	2652.37	0.21885	2652.37	0.18967	2652.37	0.19231	2652.37	0.19064	2652.37	0.19027	2652.37	0.19932
	2651.51	0.20483	2651.51	0.20483	2651.51	0.19142	2651.51	0.21545	2651.51	0.20683	2651.51	0.17524	2651.51	0.22624
	2650.66	0.21578	2650.66	0.21578	2650.66	0.1994	2650.66	0.20082	2650.66	0.18409	2650.66	0.18152	2650.66	0.19925
	2649.8	0.19977	2649.8	0.19977	2649.8	0.19759	2649.8	0.19564	2649.8	0.20676	2649.8	0.19728	2649.8	0.21269
	2648.94	0.21971	2648.94	0.21971	2648.94	0.17887	2648.94	0.1999	2648.94	0.20348	2648.94	0.20119	2648.94	0.20111
	2648.08	0.19071	2648.08	0.19071	2648.08	0.1904	2648.08	0.19729	2648.08	0.18319	2648.08	0.18064	2648.08	0.19915
	2647.22	0.21364	2647.22	0.21364	2647.22	0.19927	2647.22	0.2024	2647.22	0.17991	2647.22	0.17746	2647.22	0.19912
	2646.36	0.20961	2646.36	0.20961	2646.36	0.19479	2646.36	0.20237	2646.36	0.20419	2646.36	0.1656	2646.36	0.19331
	2645.51	0.21457	2645.51	0.21457	2645.51	0.20809	2645.51	0.18433	2645.51	0.20092	2645.51	0.18607	2645.51	0.20289
	2644.65	0.20755	2644.65	0.20755	2644.65	0.20166	2644.65	0.20144	2644.65	0.1863	2644.65	0.18368	2644.65	0.20671
	2643.79	0.19753	2643.79	0.19753	2643.79	0.19523	2643.79	0.19541	2643.79	0.19599	2643.79	0.1868	2643.79	0.19225
	2642.93	0.20847	2642.93	0.20847	2642.93	0.18879	2642.93	0.17738	2642.93	0.18462	2642.93	0.18992	2642.93	0.2076
	2642.07	0.21043	2642.07	0.21043	2642.07	0.18236	2642.07	0.18849	2642.07	0.18216	2642.07	0.17649	2642.07	0.19507
	2641.21	0.20242	2641.21	0.20242	2641.21	0.17593	2641.21	0.20645	2641.21	0.19022	2641.21	0.18434	2641.21	0.20945
	2640.35	0.1984	2640.35	0.1984	2640.35	0.19367	2640.35	0.18329	2640.35	0.18695	2640.35	0.17564	2640.35	0.19789
	2639.49	0.19438	2639.49	0.19438	2639.49	0.20163	2639.49	0.1961	2639.49	0.16669	2639.49	0.19451	2639.49	0.20554
	2638.63	0.2083	2638.63	0.2083	2638.63	0.16518	2638.63	0.20634	2638.63	0.18527	2638.63	0.19054	2638.63	0.22759
	2637.77	0.21225	2637.77	0.21225	2637.77	0.19623	2637.77	0.19175	2637.77	0.1909	2637.77	0.18185	2637.77	0.19875
	2636.91	0.19627	2636.91	0.19627	2636.91	0.18643	2636.91	0.19771	2636.91	0.18683	2636.91	0.18025	2636.91	0.20831
	2636.05	0.21616	2636.05	0.21616	2636.05	0.19617	2636.05	0.1934	2636.05	0.19084	2636.05	0.17864	2636.05	0.22939
	2635.19	0.19421	2635.19	0.19421	2635.19	0.1775	2635.19	0.18396	2635.19	0.18272	2635.19	0.18884	2635.19	0.21112
	2634.33	0.20513	2634.33	0.20513	2634.33	0.19876	2634.33	0.1882	2634.33	0.21664	2634.33	0.17229	2634.33	0.19861
	2633.47	0.22103	2633.47	0.22103	2633.47	0.19873	2633.47	0.20271	2633.47	0.17943	2633.47	0.17541	2633.47	0.21872
	2632.6	0.21303	2632.6	0.21303	2632.6	0.18982	2632.6	0.20268	2632.6	0.17697	2632.6	0.1801	2632.6	0.21581
	2631.74	0.21399	2631.74	0.21399	2631.74	0.1889	2631.74	0.20264	2631.74	0.18421	2631.74	0.18714	2631.74	0.2081
	2630.88	0.20002	2630.88	0.20002	2630.88	0.19331	2630.88	0.18722	2630.88	0.19065	2630.88	0.19025	2630.88	0.23491
	2630.02	0.18904	2630.02	0.18904	2630.02	0.19948	2630.02	0.1983	2630.02	0.19061	2630.02	0.18236	2630.02	0.23008
	2629.16	0.20194	2629.16	0.20194	2629.16	0.19235	2629.16	0.18374	2629.16	0.1712	2629.16	0.19962	2629.16	0.22045
	2628.3	0.19395	2628.3	0.19395	2628.3	0.19498	2628.3	0.18456	2628.3	0.16956	2628.3	0.1768	2628.3	0.18975
	2627.43	0.18994	2627.43	0.18994	2627.43	0.16836	2627.43	0.18966	2627.43	0.19213	2627.43	0.19405	2627.43	0.20505
	2626.57	0.1909	2626.57	0.1909	2626.57	0.19137	2626.57	0.19987	2626.57	0.18403	2626.57	0.19402	2626.57	0.18873
	2625.71	0.20578	2625.71	0.20578	2625.71	0.20374	2625.71	0.21009	2625.71	0.20014	2625.71	0.20184	2625.71	0.20019
	2624.85	0.20376	2624.85	0.20376	2624.85	0.18953	2624.85	0.187	2624.85	0.19849	2624.85	0.18061	2624.85	0.20016
	2623.99	0.21068	2623.99	0.21068	2623.99	0.18596	2623.99	0.18697	2623.99	0.17345	2623.99	0.18215	2623.99	0.17906
	2623.12	0.21164	2623.12	0.21164	2623.12	0.19124	2623.12	0.17755	2623.12	0.18955	2623.12	0.18604	2623.12	0.21158
	2622.26	0.18478	2622.26	0.18478	2622.26	0.18501	2622.26	0.19544	2622.26	0.18629	2622.26	0.18444	2622.26	0.19718
	2621.4	0.19965	2621.4	0.19965	2621.4	0.19649	2621.4	0.18943	2621.4	0.19271	2621.4	0.17578	2621.4	0.20959
	2620.53	0.20259	2620.53	0.20259	2620.53	0.19911	2620.53	0.20049	2620.53	0.17655	2620.53	0.1883	2620.53	0.20764
	2619.67	0.19164	2619.67	0.19164	2619.67	0.19023	2619.67	0.1996	2619.67	0.18297	2619.67	0.1765	2619.67	0.2143
	2618.81	0.2055	2618.81	0.2055	2618.81	0.20081	2618.81	0.19189	2618.81	0.18858	2618.81	0.18902	2618.81	0.2047
	2617.94	0.19653	2617.94	0.19653	2617.94	0.17955	2617.94	0.18248	2617.94	0.1539	2617.94	0.17566	2617.94	0.19893
	2617.08	0.19154	2617.08	0.19154	2617.08	0.17775	2617.08	0.18671	2617.08	0.18288	2617.08	0.18347	2617.08	0.18742
	2616.22	0.1796	2616.22	0.1796	2616.22	0.18479	2616.22	0.19094	2616.22	0.17802	2616.22	0.17325	2616.22	0.19121
	2615.35	0.20338	2615.35	0.20338	2615.35	0.19095	2615.35	0.17557	2615.35	0.17879	2615.35	0.18184	2615.35	0.18258
	2614.49	0.20434	2614.49	0.20434	2614.49	0.17854	2614.49	0.19599	2614.49	0.18037	2614.49	0.18024	2614.49	0.20453
	2613.62	0.21025	2613.62	0.21025	2613.62	0.16349	2613.62	0.19085	2613.62	0.19242	2613.62	0.17472	2613.62	0.18156
	2612.76	0.1646	2612.76	0.1646	2612.76	0.19881	2612.76	0.19337	2612.76	0.18353	2612.76	0.18331	2612.76	0.19777
	2611.89	0.20919	2611.89	0.20919	2611.89	0.18552	2611.89	0.18908	2611.89	0.17947	2611.89	0.16918	2611.89	0.18054
	2611.03	0.17942	2611.03	0.17942	2611.03	0.18991	2611.03	0.18649	2611.03	0.18266	2611.03	0.16837	2611.03	0.18242
	2610.16	0.19921	2610.16	0.19921	2610.16	0.19341	2610.16	0.18476	2610.16	0.18263	2610.16	0.1887	2610.16	0.19767
	2609.3	0.21998	2609.3	0.21998	2609.3	0.18189	2609.3	0.2026	2609.3	0.1834	2609.3	0.17301	2609.3	0.19573
	2608.43	0.19518	2608.43	0.19518	2608.43	0.19511	2608.43	0.17704	2608.43	0.17292	2608.43	0.18316	2608.43	0.19092
	2607.57	0.21	2607.57	0.21	2607.57	0.18095	2607.57	0.18296	2607.57	0.18173	2607.57	0.17843	2607.57	0.19757
	2606.7	0.19709	2606.7	0.19709	2606.7	0.19504	2606.7	0.18974	2606.7	0.16964	2606.7	0.16197	2606.7	0.2109
	2605.84	0.203	2605.84	0.203	2605.84	0.18971	2605.84	0.188	2605.84	0.18087	2605.84	0.18854	2605.84	0.19464
	2604.97	0.18118	2604.97	0.18118	2604.97	0.17821	2604.97	0.19052	2604.97	0.17762	2604.97	0.19007	2604.97	0.20129
	2604.11	0.18709	2604.11	0.18709	2604.11	0.18612	2604.11	0.17859	2604.11	0.17759	2604.11	0.18457	2604.11	0.19553
	2603.24	0.19399	2603.24	0.19399	2603.24	0.18256	2603.24	0.19216	2603.24	0.17355	2603.24	0.16811	2603.24	0.18978
	2602.37	0.19792	2602.37	0.19792	2602.37	0.18606	2602.37	0.18533	2602.37	0.17271	2602.37	0.17747	2602.37	0.21263
	2601.51	0.19788	2601.51	0.19788	2601.51	0.18691	2601.51	0.17595	2601.51	0.1775	2601.51	0.16337	2601.51	0.20306
	2600.64	0.19389	2600.64	0.19389	2600.64	0.17365	2600.64	0.19291	2600.64	0.18229	2600.64	0.17506	2600.64	0.20493
	2599.77	0.18496	2599.77	0.18496	2599.77	0.19213	2599.77	0.18013	2599.77	0.16701	2599.77	0.168	2599.77	0.19346
	2598.91	0.19284	2598.91	0.19284	2598.91	0.18857	2598.91	0.18435	2598.91	0.17581	2598.91	0.17969	2598.91	0.18961
	2598.04	0.22346	2598.04	0.22346	2598.04	0.17885	2598.04	0.19197	2598.04	0.16695	2598.04	0.17732	2598.04	0.17815
	2597.17	0.22539	2597.17	0.22539	2597.17	0.17706	2597.17	0.18854	2597.17	0.17174	2597.17	0.18432	2597.17	0.19241
	2596.31	0.20065	2596.31	0.20065	2596.31	0.192	2596.31	0.18001	2596.31	0.18374	2596.31	0.16476	2596.31	0.18857
	2595.44	0.19567	2595.44	0.19567	2595.44	0.16995	2595.44	0.18168	2595.44	0.17408	2595.44	0.1702	2595.44	0.19329
	2594.57	0.19169	2594.57	0.19169	2594.57	0.17873	2594.57	0.18504	2594.57	0.18929	2594.57	0.16315	2594.57	0.19326
	2593.7	0.19758	2593.7	0.19758	2593.7	0.16638	2593.7	0.19095	2593.7	0.18445	2593.7	0.17639	2593.7	0.19799
	2592.84	0.19162	2592.84	0.19162	2592.84	0.17867	2592.84	0.16547	2592.84	0.17881	2592.84	0.17324	2592.84	0.19796
	2591.97	0.18369	2591.97	0.18369	2591.97	0.17952	2591.97	0.19004	2591.97	0.16755	2591.97	0.17321	2591.97	0.18936
	2591.1	0.20044	2591.1	0.20044	2591.1	0.17245	2591.1	0.19001	2591.1	0.18997	2591.1	0.16616	2591.1	0.19123
	2590.23	0.1935	2590.23	0.1935	2590.23	0.16538	2590.23	0.17726	2590.23	0.19474	2590.23	0.17081	2590.23	0.1969
	2589.36	0.19149	2589.36	0.19149	2589.36	0.18295	2589.36	0.17807	2589.36	0.18109	2589.36	0.17156	2589.36	0.19972
	2588.49	0.21909	2588.49	0.21909	2588.49	0.18204	2588.49	0.16787	2588.49	0.19868	2588.49	0.16841	2588.49	0.19779
	2587.63	0.19636	2587.63	0.19636	2587.63	0.17233	2587.63	0.18818	2587.63	0.16741	2587.63	0.16526	2587.63	0.1892
	2586.76	0.20619	2586.76	0.20619	2586.76	0.17142	2586.76	0.18561	2586.76	0.17859	2586.76	0.17771	2586.76	0.18061
	2585.89	0.20122	2585.89	0.20122	2585.89	0.17931	2585.89	0.18134	2585.89	0.17376	2585.89	0.18625	2585.89	0.19008
	2585.02	0.20316	2585.02	0.20316	2585.02	0.17576	2585.02	0.17453	2585.02	0.18014	2585.02	0.17453	2585.02	0.19765
	2584.15	0.17946	2584.15	0.17946	2584.15	0.17661	2584.15	0.17874	2584.15	0.15769	2584.15	0.16983	2584.15	0.19382
	2583.28	0.19521	2583.28	0.19521	2583.28	0.17658	2583.28	0.16685	2583.28	0.16567	2583.28	0.17213	2583.28	0.18904
	2582.41	0.1794	2582.41	0.1794	2582.41	0.16952	2582.41	0.17444	2582.41	0.18164	2582.41	0.16977	2582.41	0.18426
	2581.54	0.17839	2581.54	0.17839	2581.54	0.17476	2581.54	0.17526	2581.54	0.18081	2581.54	0.16896	2581.54	0.17473
	2580.67	0.17737	2580.67	0.17737	2580.67	0.18264	2580.67	0.18793	2580.67	0.18398	2580.67	0.17049	2580.67	0.17945
	2579.8	0.19606	2579.8	0.19606	2579.8	0.17909	2579.8	0.16928	2579.8	0.16556	2579.8	0.16268	2579.8	0.18226
	2578.93	0.18519	2578.93	0.18519	2578.93	0.1817	2578.93	0.1811	2578.93	0.17592	2578.93	0.17121	2578.93	0.18223
	2578.06	0.17039	2578.06	0.17039	2578.06	0.17377	2578.06	0.18022	2578.06	0.1695	2578.06	0.17507	2578.06	0.18315
	2577.19	0.20581	2577.19	0.20581	2577.19	0.18427	2577.19	0.18611	2577.19	0.17267	2577.19	0.18282	2577.19	0.18881
	2576.32	0.191	2576.32	0.191	2576.32	0.18248	2576.32	0.17508	2576.32	0.17503	2576.32	0.17657	2576.32	0.19447
	2575.45	0.19393	2575.45	0.19393	2575.45	0.16666	2575.45	0.17759	2575.45	0.16861	2575.45	0.14854	2575.45	0.18495
	2574.58	0.19586	2574.58	0.19586	2574.58	0.16926	2574.58	0.17756	2574.58	0.18137	2574.58	0.18506	2574.58	0.19156
	2573.71	0.20764	2573.71	0.20764	2573.71	0.18414	2573.71	0.18091	2573.71	0.18054	2573.71	0.17259	2573.71	0.18394
	2572.83	0.21449	2572.83	0.21449	2572.83	0.18323	2572.83	0.16567	2572.83	0.17412	2572.83	0.1679	2572.83	0.1877
	2571.96	0.19674	2571.96	0.19674	2571.96	0.16041	2571.96	0.17832	2571.96	0.17808	2571.96	0.18108	2571.96	0.18957
	2571.09	0.18786	2571.09	0.18786	2571.09	0.18317	2571.09	0.18673	2571.09	0.17885	2571.09	0.17328	2571.09	0.2028
	2570.22	0.17111	2570.22	0.17111	2570.22	0.16036	2570.22	0.1867	2570.22	0.18441	2570.22	0.15383	2570.22	0.19803
	2569.35	0.20746	2569.35	0.20746	2569.35	0.1726	2569.35	0.17822	2569.35	0.15804	2569.35	0.15769	2569.35	0.18947
	2568.48	0.17793	2568.48	0.17793	2568.48	0.16556	2568.48	0.17819	2568.48	0.17956	2568.48	0.18018	2568.48	0.19702
	2567.6	0.19658	2567.6	0.19658	2567.6	0.17867	2567.6	0.17648	2567.6	0.16756	2567.6	0.17316	2567.6	0.19983
	2566.73	0.19163	2566.73	0.19163	2566.73	0.16025	2566.73	0.17476	2566.73	0.15716	2566.73	0.17147	2566.73	0.20263
	2565.86	0.17096	2565.86	0.17096	2565.86	0.17598	2565.86	0.16207	2565.86	0.18744	2565.86	0.16978	2565.86	0.19124
	2564.99	0.19255	2564.99	0.19255	2564.99	0.17158	2564.99	0.14938	2564.99	0.17624	2564.99	0.16809	2564.99	0.17606
	2564.11	0.1935	2564.11	0.1935	2564.11	0.17942	2564.11	0.18057	2564.11	0.16824	2564.11	0.1664	2564.11	0.16941
	2563.24	0.17284	2563.24	0.17284	2563.24	0.18289	2563.24	0.16451	2563.24	0.18735	2563.24	0.16471	2563.24	0.18168
	2562.37	0.19147	2562.37	0.19147	2562.37	0.17324	2562.37	0.16955	2562.37	0.16579	2562.37	0.16302	2562.37	0.18448
	2561.5	0.19929	2561.5	0.19929	2561.5	0.18021	2561.5	0.17289	2561.5	0.17533	2561.5	0.16132	2561.5	0.18918
	2560.62	0.19042	2560.62	0.19042	2560.62	0.17405	2560.62	0.1813	2560.62	0.16733	2560.62	0.16207	2560.62	0.19199
	2559.75	0.18058	2559.75	0.18058	2559.75	0.1749	2559.75	0.16778	2559.75	0.17606	2559.75	0.15119	2559.75	0.19574
	2558.88	0.18251	2558.88	0.18251	2558.88	0.17225	2558.88	0.18966	2558.88	0.17046	2558.88	0.17209	2558.88	0.17112
	2558	0.1815	2558	0.1815	2558	0.17309	2558	0.17278	2558	0.176	2558	0.16276	2558	0.19189
	2557.13	0.19225	2557.13	0.19225	2557.13	0.18355	2557.13	0.13735	2557.13	0.17916	2557.13	0.16661	2557.13	0.18997
	2556.25	0.19222	2556.25	0.19222	2556.25	0.17216	2556.25	0.17019	2556.25	0.17037	2556.25	0.16581	2556.25	0.18427
	2555.38	0.18533	2555.38	0.18533	2555.38	0.16601	2555.38	0.17521	2555.38	0.17592	2555.38	0.16655	2555.38	0.17384
	2554.5	0.18333	2554.5	0.18333	2554.5	0.18695	2554.5	0.1794	2554.5	0.17589	2554.5	0.1735	2554.5	0.1757
	2553.63	0.1833	2553.63	0.1833	2553.63	0.16945	2553.63	0.17431	2553.63	0.1679	2553.63	0.15488	2553.63	0.19362
	2552.76	0.18915	2552.76	0.18915	2552.76	0.15545	2552.76	0.17007	2552.76	0.18458	2552.76	0.18195	2552.76	0.17092
	2551.88	0.17344	2551.88	0.17344	2551.88	0.1755	2551.88	0.16078	2551.88	0.16784	2551.88	0.1556	2551.88	0.17844
	2551.01	0.17929	2551.01	0.17929	2551.01	0.17722	2551.01	0.17843	2551.01	0.15986	2551.01	0.1579	2551.01	0.19163
	2550.13	0.18808	2550.13	0.18808	2550.13	0.17108	2550.13	0.1641	2550.13	0.17097	2550.13	0.16716	2550.13	0.19065
	2549.26	0.18413	2549.26	0.18413	2549.26	0.17629	2549.26	0.17921	2549.26	0.1614	2549.26	0.16481	2549.26	0.19062
	2548.38	0.19585	2548.38	0.19585	2548.38	0.18149	2548.38	0.18423	2548.38	0.15898	2548.38	0.17406	2548.38	0.17832
	2547.5	0.17427	2547.5	0.17427	2547.5	0.17448	2547.5	0.17579	2547.5	0.15657	2547.5	0.17094	2547.5	0.17735
	2546.63	0.16837	2546.63	0.16837	2546.63	0.17707	2546.63	0.16398	2546.63	0.1637	2546.63	0.15776	2546.63	0.17072
	2545.75	0.18302	2545.75	0.18302	2545.75	0.16396	2545.75	0.14966	2545.75	0.16605	2545.75	0.17243	2545.75	0.17163
	2544.88	0.19571	2544.88	0.19571	2544.88	0.16742	2544.88	0.17402	2544.88	0.17	2544.88	0.15926	2544.88	0.17349
	2544	0.18883	2544	0.18883	2544	0.16826	2544	0.16558	2544	0.16838	2544	0.16078	2544	0.19703
	2543.12	0.17412	2543.12	0.17412	2543.12	0.16562	2543.12	0.16555	2543.12	0.15882	2543.12	0.16539	2543.12	0.18003
	2542.25	0.18485	2542.25	0.18485	2542.25	0.17256	2542.25	0.16973	2542.25	0.17309	2542.25	0.16227	2542.25	0.17717
	2541.37	0.19069	2541.37	0.19069	2541.37	0.16382	2541.37	0.16718	2541.37	0.16353	2541.37	0.14911	2541.37	0.1696
	2540.5	0.1887	2540.5	0.1887	2540.5	0.16292	2540.5	0.16715	2540.5	0.1635	2540.5	0.15835	2540.5	0.19407
	2539.62	0.19454	2539.62	0.19454	2539.62	0.16028	2539.62	0.16208	2539.62	0.17617	2539.62	0.16914	2539.62	0.17143
	2538.74	0.1818	2538.74	0.1818	2538.74	0.1559	2538.74	0.16877	2538.74	0.169	2538.74	0.16216	2538.74	0.1827
	2537.86	0.1847	2537.86	0.1847	2537.86	0.16022	2537.86	0.17378	2537.86	0.16342	2537.86	0.16213	2537.86	0.19303
	2536.99	0.16806	2536.99	0.16806	2536.99	0.16455	2536.99	0.17123	2536.99	0.16577	2536.99	0.16442	2536.99	0.17605
	2536.11	0.169	2536.11	0.169	2536.11	0.14885	2536.11	0.1754	2536.11	0.16178	2536.11	0.16285	2536.11	0.16943
	2535.23	0.19925	2535.23	0.19925	2535.23	0.16101	2535.23	0.1653	2535.23	0.17444	2535.23	0.16205	2535.23	0.17128
	2534.35	0.16602	2534.35	0.16602	2534.35	0.16708	2534.35	0.16527	2534.35	0.16886	2534.35	0.16433	2534.35	0.16561
	2533.48	0.16306	2533.48	0.16306	2533.48	0.14791	2533.48	0.1686	2533.48	0.17279	2533.48	0.17511	2533.48	0.17405
	2532.6	0.19232	2532.6	0.19232	2532.6	0.17659	2532.6	0.16773	2532.6	0.17039	2532.6	0.15117	2532.6	0.18154
	2531.72	0.18643	2531.72	0.18643	2531.72	0.16786	2531.72	0.16687	2531.72	0.15768	2531.72	0.16194	2531.72	0.16364
	2530.84	0.18445	2530.84	0.18445	2530.84	0.1774	2530.84	0.16348	2530.84	0.15052	2530.84	0.16731	2530.84	0.17208
	2529.96	0.17661	2529.96	0.17661	2529.96	0.16867	2529.96	0.16094	2529.96	0.16951	2529.96	0.15957	2529.96	0.18051
	2529.08	0.19121	2529.08	0.19121	2529.08	0.16778	2529.08	0.16846	2529.08	0.15205	2529.08	0.15106	2529.08	0.1833
	2528.21	0.18143	2528.21	0.18143	2528.21	0.15123	2528.21	0.16591	2528.21	0.15282	2528.21	0.16414	2528.21	0.17951
	2527.33	0.1892	2527.33	0.1892	2527.33	0.18771	2527.33	0.16756	2527.33	0.16229	2527.33	0.15795	2527.33	0.17102
	2526.45	0.18526	2526.45	0.18526	2526.45	0.16422	2526.45	0.17926	2526.45	0.16543	2526.45	0.15253	2526.45	0.17569
	2525.57	0.16963	2525.57	0.16963	2525.57	0.15984	2525.57	0.16834	2525.57	0.16541	2525.57	0.15404	2525.57	0.18881
	2524.69	0.18228	2524.69	0.18228	2524.69	0.17285	2524.69	0.16748	2524.69	0.16854	2524.69	0.15325	2524.69	0.18032
	2523.81	0.17542	2523.81	0.17542	2523.81	0.15979	2523.81	0.16577	2523.81	0.17484	2523.81	0.1486	2523.81	0.16339
	2522.93	0.19001	2522.93	0.19001	2522.93	0.16237	2522.93	0.17495	2522.93	0.15346	2522.93	0.1478	2522.93	0.18496
	2522.05	0.17439	2522.05	0.17439	2522.05	0.15887	2522.05	0.16906	2522.05	0.16055	2522.05	0.15856	2522.05	0.16709
	2521.17	0.18313	2521.17	0.18313	2521.17	0.16926	2521.17	0.16485	2521.17	0.15973	2521.17	0.16468	2521.17	0.17269
	2520.29	0.18504	2520.29	0.18504	2520.29	0.15968	2520.29	0.1665	2520.29	0.16524	2520.29	0.1485	2520.29	0.16234
	2519.41	0.1782	2519.41	0.1782	2519.41	0.15098	2519.41	0.16647	2519.41	0.15414	2519.41	0.16386	2519.41	0.16701
	2518.53	0.19374	2518.53	0.19374	2518.53	0.1631	2518.53	0.15724	2518.53	0.16439	2518.53	0.16845	2518.53	0.16979
	2517.65	0.18008	2517.65	0.18008	2517.65	0.16307	2517.65	0.17645	2517.65	0.16594	2517.65	0.15765	2517.65	0.16789
	2516.77	0.182	2516.77	0.182	2516.77	0.17692	2516.77	0.1597	2516.77	0.15722	2516.77	0.15762	2516.77	0.17724
	2515.89	0.17516	2515.89	0.17516	2515.89	0.17775	2515.89	0.18308	2515.89	0.14772	2515.89	0.14222	2515.89	0.15845
	2515.01	0.16832	2515.01	0.16832	2515.01	0.16299	2515.01	0.15713	2515.01	0.15717	2515.01	0.1691	2515.01	0.19217
	2514.12	0.18191	2514.12	0.18191	2514.12	0.15516	2514.12	0.15961	2514.12	0.15398	2514.12	0.17522	2514.12	0.18371
	2513.24	0.1702	2513.24	0.1702	2513.24	0.1638	2513.24	0.17128	2513.24	0.16975	2513.24	0.15905	2513.24	0.18368
	2512.36	0.18476	2512.36	0.18476	2512.36	0.17503	2512.36	0.17126	2512.36	0.15709	2512.36	0.16671	2512.36	0.17146
	2511.48	0.18279	2511.48	0.18279	2511.48	0.14901	2511.48	0.16705	2511.48	0.16338	2511.48	0.15746	2511.48	0.16862
	2510.6	0.19539	2510.6	0.19539	2510.6	0.16198	2510.6	0.16953	2510.6	0.17755	2510.6	0.1559	2510.6	0.18358
	2509.72	0.15842	2509.72	0.15842	2509.72	0.17408	2509.72	0.15447	2509.72	0.15385	2509.72	0.1528	2509.72	0.17512
	2508.83	0.19047	2508.83	0.19047	2508.83	0.16712	2508.83	0.16529	2508.83	0.15541	2508.83	0.15354	2508.83	0.16573
	2507.95	0.19723	2507.95	0.19723	2507.95	0.16882	2507.95	0.17027	2507.95	0.16248	2507.95	0.15659	2507.95	0.18162
	2507.07	0.16806	2507.07	0.16806	2507.07	0.17572	2507.07	0.15356	2507.07	0.17664	2507.07	0.16117	2507.07	0.16193
	2506.19	0.15735	2506.19	0.15735	2506.19	0.16531	2506.19	0.16438	2506.19	0.164	2506.19	0.15807	2506.19	0.17781
	2505.3	0.17965	2505.3	0.17965	2505.3	0.1497	2505.3	0.15851	2505.3	0.16003	2505.3	0.16188	2505.3	0.18339
	2504.42	0.1903	2504.42	0.1903	2504.42	0.16179	2504.42	0.17516	2504.42	0.15843	2504.42	0.15572	2504.42	0.18336
	2503.54	0.17862	2503.54	0.17862	2503.54	0.15571	2503.54	0.1743	2503.54	0.16549	2503.54	0.14955	2503.54	0.17024
	2502.66	0.17762	2502.66	0.17762	2502.66	0.1626	2502.66	0.16093	2502.66	0.14813	2502.66	0.15796	2502.66	0.15805
	2501.77	0.17759	2501.77	0.17759	2501.77	0.15825	2501.77	0.16007	2501.77	0.16071	2501.77	0.16254	2501.77	0.17018
	2500.89	0.18629	2500.89	0.18629	2500.89	0.16687	2500.89	0.16171	2500.89	0.1465	2500.89	0.15178	2500.89	0.1608
	2500	0.15522	2500	0.15522	2500	0.16079	2500	0.15501	2500	0.15278	2500	0.16171	2500	0.18882
	2499.12	0.16392	2499.12	0.16392	2499.12	0.14693	2499.12	0.15582	2499.12	0.15433	2499.12	0.15173	2499.12	0.16635
	2498.24	0.16971	2498.24	0.16971	2498.24	0.15555	2498.24	0.15413	2498.24	0.16768	2498.24	0.16013	2498.24	0.15978
	2497.35	0.1755	2497.35	0.1755	2497.35	0.16589	2497.35	0.1666	2497.35	0.15742	2497.35	0.1647	2497.35	0.17377
	2496.47	0.16384	2496.47	0.16384	2496.47	0.17363	2496.47	0.16657	2496.47	0.17392	2496.47	0.14629	2496.47	0.15973
	2495.58	0.17932	2495.58	0.17932	2495.58	0.15547	2495.58	0.15238	2495.58	0.16052	2495.58	0.15392	2495.58	0.15597
	2494.7	0.18704	2494.7	0.18704	2494.7	0.14508	2494.7	0.14986	2494.7	0.15892	2494.7	0.14547	2494.7	0.17088
	2493.82	0.19185	2493.82	0.19185	2493.82	0.16232	2493.82	0.16565	2493.82	0.15338	2493.82	0.15923	2493.82	0.16898
	2492.93	0.16857	2492.93	0.16857	2492.93	0.17956	2492.93	0.16978	2492.93	0.15414	2492.93	0.16226	2492.93	0.16896
	2492.05	0.16564	2492.05	0.16564	2492.05	0.16658	2492.05	0.17225	2492.05	0.16827	2492.05	0.15075	2492.05	0.17919
	2491.16	0.1627	2491.16	0.1627	2491.16	0.16051	2491.16	0.14726	2491.16	0.15566	2491.16	0.1622	2491.16	0.17823
	2490.28	0.17236	2490.28	0.17236	2490.28	0.15531	2490.28	0.14724	2490.28	0.15485	2490.28	0.15529	2490.28	0.15954
	2489.39	0.17523	2489.39	0.17523	2489.39	0.16909	2489.39	0.16052	2489.39	0.16347	2489.39	0.15221	2489.39	0.17257
	2488.5	0.17327	2488.5	0.17327	2488.5	0.15526	2488.5	0.16132	2488.5	0.14537	2488.5	0.16289	2488.5	0.15109
	2487.62	0.18098	2487.62	0.18098	2487.62	0.1604	2487.62	0.15381	2487.62	0.16027	2487.62	0.14527	2487.62	0.16878
	2486.73	0.17514	2486.73	0.17514	2486.73	0.14831	2486.73	0.16376	2486.73	0.14925	2486.73	0.14678	2486.73	0.16502
	2485.85	0.18092	2485.85	0.18092	2485.85	0.15776	2485.85	0.15376	2485.85	0.15315	2485.85	0.14217	2485.85	0.16686
	2484.96	0.19153	2484.96	0.19153	2484.96	0.16636	2484.96	0.1554	2484.96	0.1437	2484.96	0.14902	2484.96	0.16217
	2484.07	0.17409	2484.07	0.17409	2484.07	0.14737	2484.07	0.14789	2484.07	0.15624	2484.07	0.15358	2484.07	0.15935
	2483.19	0.18856	2483.19	0.18856	2483.19	0.14648	2483.19	0.16947	2483.19	0.1515	2483.19	0.1505	2483.19	0.15932
	2482.3	0.15372	2482.3	0.15372	2482.3	0.15766	2482.3	0.14203	2482.3	0.16639	2482.3	0.15124	2482.3	0.16488
	2481.42	0.18366	2481.42	0.18366	2481.42	0.15332	2481.42	0.16858	2481.42	0.14909	2481.42	0.15961	2481.42	0.15741
	2480.53	0.19136	2480.53	0.19136	2480.53	0.16363	2480.53	0.15692	2480.53	0.15613	2480.53	0.1382	2480.53	0.16576
	2479.64	0.17394	2479.64	0.17394	2479.64	0.16705	2479.64	0.16022	2479.64	0.16003	2479.64	0.14581	2479.64	0.17039
	2478.75	0.16811	2478.75	0.16811	2478.75	0.14463	2478.75	0.15355	2478.75	0.14039	2478.75	0.16716	2478.75	0.18432
	2477.87	0.16518	2477.87	0.16518	2477.87	0.16182	2477.87	0.14772	2477.87	0.1388	2477.87	0.16561	2477.87	0.17312
	2476.98	0.17288	2476.98	0.17288	2476.98	0.15577	2476.98	0.14852	2476.98	0.15446	2476.98	0.13582	2476.98	0.16099
	2476.09	0.17382	2476.09	0.17382	2476.09	0.14886	2476.09	0.16343	2476.09	0.1654	2476.09	0.15792	2476.09	0.17399
	2475.2	0.17765	2475.2	0.17765	2475.2	0.1669	2475.2	0.1551	2475.2	0.15597	2475.2	0.15255	2475.2	0.16466
	2474.32	0.16797	2474.32	0.16797	2474.32	0.16516	2474.32	0.16586	2474.32	0.16143	2474.32	0.15787	2474.32	0.13952
	2473.43	0.17663	2473.43	0.17663	2473.43	0.15395	2473.43	0.14676	2473.43	0.15513	2473.43	0.1586	2473.43	0.14693
	2472.54	0.17467	2472.54	0.17467	2472.54	0.14446	2472.54	0.14674	2472.54	0.16529	2472.54	0.15171	2472.54	0.18224
	2471.65	0.16595	2471.65	0.16595	2471.65	0.16077	2471.65	0.14837	2471.65	0.15116	2471.65	0.15016	2471.65	0.17013
	2470.76	0.15917	2470.76	0.15917	2470.76	0.14785	2470.76	0.15746	2470.76	0.15114	2470.76	0.16157	2470.76	0.16359
	2469.87	0.18519	2469.87	0.18519	2469.87	0.14181	2469.87	0.16489	2469.87	0.14955	2469.87	0.15164	2469.87	0.16263
	2468.98	0.16201	2468.98	0.16201	2468.98	0.16756	2468.98	0.15906	2468.98	0.14561	2468.98	0.15085	2468.98	0.15889
	2468.09	0.17741	2468.09	0.17741	2468.09	0.14606	2468.09	0.16152	2468.09	0.15889	2468.09	0.15616	2468.09	0.157
	2467.21	0.16581	2467.21	0.16581	2467.21	0.16064	2467.21	0.15155	2467.21	0.14869	2467.21	0.14166	2467.21	0.16069
	2466.32	0.17446	2466.32	0.17446	2466.32	0.13141	2466.32	0.16229	2466.32	0.16822	2466.32	0.14316	2466.32	0.17181
	2465.43	0.16961	2465.43	0.16961	2465.43	0.15715	2465.43	0.1515	2465.43	0.15646	2465.43	0.15303	2465.43	0.17178
	2464.54	0.15513	2464.54	0.15513	2464.54	0.16055	2464.54	0.16307	2464.54	0.15018	2464.54	0.14082	2464.54	0.15504
	2463.65	0.17148	2463.65	0.17148	2463.65	0.15795	2463.65	0.14731	2463.65	0.16266	2463.65	0.15678	2463.65	0.17543
	2462.76	0.15604	2462.76	0.15604	2462.76	0.14848	2462.76	0.15556	2462.76	0.14856	2462.76	0.15219	2462.76	0.15684
	2461.87	0.17335	2461.87	0.17335	2461.87	0.15017	2461.87	0.14147	2461.87	0.13837	2461.87	0.14988	2461.87	0.16146
	2460.98	0.16465	2460.98	0.16465	2460.98	0.15615	2460.98	0.14641	2460.98	0.15164	2460.98	0.14377	2460.98	0.15308
	2460.09	0.15981	2460.09	0.15981	2460.09	0.15098	2460.09	0.15631	2460.09	0.1477	2460.09	0.16124	2460.09	0.16511
	2459.2	0.18192	2459.2	0.18192	2459.2	0.15696	2459.2	0.15628	2459.2	0.1469	2459.2	0.15893	2459.2	0.17065
	2458.31	0.179	2458.31	0.179	2458.31	0.15179	2458.31	0.16535	2458.31	0.14687	2458.31	0.14066	2458.31	0.14002
	2457.42	0.15588	2457.42	0.15588	2457.42	0.14404	2457.42	0.15706	2457.42	0.1531	2457.42	0.13759	2457.42	0.1539
	2456.52	0.18471	2456.52	0.18471	2456.52	0.14573	2456.52	0.13306	2456.52	0.13979	2456.52	0.15505	2456.52	0.16222
	2455.63	0.1818	2455.63	0.1818	2455.63	0.16285	2455.63	0.15948	2455.63	0.15382	2455.63	0.14666	2455.63	0.17053
	2454.74	0.15388	2454.74	0.15388	2454.74	0.15168	2454.74	0.14458	2454.74	0.1538	2454.74	0.13676	2454.74	0.15753
	2453.85	0.15193	2453.85	0.15193	2453.85	0.15937	2453.85	0.16769	2453.85	0.15377	2453.85	0.13826	2453.85	0.16121
	2452.96	0.17593	2452.96	0.17593	2452.96	0.15163	2452.96	0.15114	2452.96	0.14516	2452.96	0.14355	2452.96	0.15377
	2452.07	0.15668	2452.07	0.15668	2452.07	0.1636	2452.07	0.15442	2452.07	0.1467	2452.07	0.13441	2452.07	0.16393
	2451.17	0.1778	2451.17	0.1778	2451.17	0.15329	2451.17	0.16017	2451.17	0.15916	2451.17	0.13667	2451.17	0.16483
	2450.28	0.17008	2450.28	0.17008	2450.28	0.137	2450.28	0.15189	2450.28	0.14431	2450.28	0.145	2450.28	0.16295
	2449.39	0.15948	2449.39	0.15948	2449.39	0.15923	2449.39	0.15764	2449.39	0.14584	2449.39	0.1389	2449.39	0.162
	2448.5	0.17771	2448.5	0.17771	2448.5	0.15407	2448.5	0.14936	2448.5	0.15907	2448.5	0.14798	2448.5	0.16475
	2447.61	0.16807	2447.61	0.16807	2447.61	0.13008	2447.61	0.15511	2447.61	0.14813	2447.61	0.12747	2447.61	0.17119
	2446.71	0.16228	2446.71	0.16228	2446.71	0.14289	2446.71	0.15756	2446.71	0.14031	2446.71	0.15021	2446.71	0.14804
	2445.82	0.17089	2445.82	0.17089	2445.82	0.13603	2445.82	0.14434	2445.82	0.1473	2445.82	0.14184	2445.82	0.15634
	2444.93	0.1747	2444.93	0.1747	2444.93	0.14284	2444.93	0.15091	2444.93	0.15741	2444.93	0.13878	2444.93	0.16186
	2444.03	0.15644	2444.03	0.15644	2444.03	0.15565	2444.03	0.16243	2444.03	0.15115	2444.03	0.13572	2444.03	0.14796
	2443.14	0.17081	2443.14	0.17081	2443.14	0.1522	2443.14	0.14591	2443.14	0.14489	2443.14	0.14025	2443.14	0.13961
	2442.25	0.18325	2442.25	0.18325	2442.25	0.15901	2442.25	0.14589	2442.25	0.15421	2442.25	0.13113	2442.25	0.15808
	2441.35	0.17554	2441.35	0.17554	2441.35	0.15129	2441.35	0.14916	2441.35	0.1355	2441.35	0.15005	2441.35	0.14881
	2440.46	0.17551	2440.46	0.17551	2440.46	0.16922	2440.46	0.13842	2440.46	0.16973	2440.46	0.14472	2440.46	0.18205
	2439.57	0.15727	2439.57	0.15727	2439.57	0.14953	2439.57	0.14087	2439.57	0.15102	2439.57	0.1394	2439.57	0.15707
	2438.67	0.1582	2438.67	0.1582	2438.67	0.15036	2438.67	0.1359	2438.67	0.14788	2438.67	0.13104	2438.67	0.15612
	2437.78	0.162	2437.78	0.162	2437.78	0.14692	2437.78	0.14906	2437.78	0.14785	2437.78	0.14314	2437.78	0.16348
	2436.88	0.16389	2436.88	0.16389	2436.88	0.15202	2436.88	0.13833	2436.88	0.15405	2436.88	0.13402	2436.88	0.15237
	2435.99	0.17153	2435.99	0.17153	2435.99	0.15114	2435.99	0.1383	2435.99	0.1548	2435.99	0.1499	2435.99	0.15881
	2435.09	0.14659	2435.09	0.14659	2435.09	0.1366	2435.09	0.13746	2435.09	0.13767	2435.09	0.13095	2435.09	0.16709
	2434.2	0.15423	2434.2	0.15423	2434.2	0.1528	2434.2	0.1325	2434.2	0.13376	2434.2	0.14228	2434.2	0.15414
	2433.3	0.15229	2433.3	0.15229	2433.3	0.15362	2433.3	0.15304	2433.3	0.16095	2433.3	0.13923	2433.3	0.15227
	2432.41	0.16375	2432.41	0.16375	2432.41	0.14933	2432.41	0.15055	2432.41	0.14848	2432.41	0.14299	2432.41	0.14579
	2431.51	0.15319	2431.51	0.15319	2431.51	0.13992	2431.51	0.14065	2431.51	0.14301	2431.51	0.15128	2431.51	0.16052
	2430.62	0.15891	2430.62	0.15891	2430.62	0.15269	2430.62	0.14474	2430.62	0.14921	2430.62	0.14294	2430.62	0.16511
	2429.72	0.1608	2429.72	0.1608	2429.72	0.1484	2429.72	0.13238	2429.72	0.15617	2429.72	0.14518	2429.72	0.15124
	2428.83	0.16556	2428.83	0.16556	2428.83	0.13814	2428.83	0.13565	2428.83	0.15071	2428.83	0.12323	2428.83	0.15675
	2427.93	0.15213	2427.93	0.15213	2427.93	0.14323	2427.93	0.14631	2427.93	0.13903	2427.93	0.13833	2427.93	0.14566
	2427.04	0.15976	2427.04	0.15976	2427.04	0.13895	2427.04	0.14218	2427.04	0.14289	2427.04	0.13528	2427.04	0.15578
	2426.14	0.15208	2426.14	0.15208	2426.14	0.14574	2426.14	0.14873	2426.14	0.13122	2426.14	0.13904	2426.14	0.15206
	2425.24	0.15397	2425.24	0.15397	2425.24	0.1406	2425.24	0.13802	2425.24	0.14207	2425.24	0.13297	2425.24	0.15572
	2424.35	0.14438	2424.35	0.14438	2424.35	0.14314	2424.35	0.15607	2424.35	0.13583	2424.35	0.15108	2424.35	0.15662
	2423.45	0.13957	2423.45	0.13957	2423.45	0.14482	2423.45	0.15276	2423.45	0.15055	2423.45	0.13821	2423.45	0.14738
	2422.55	0.1472	2422.55	0.1472	2422.55	0.14735	2422.55	0.14698	2422.55	0.14355	2422.55	0.13592	2422.55	0.16669
	2421.66	0.1596	2421.66	0.1596	2421.66	0.14221	2421.66	0.15353	2421.66	0.15826	2421.66	0.13968	2421.66	0.16575
	2420.76	0.16912	2420.76	0.16912	2420.76	0.14389	2420.76	0.14857	2420.76	0.13341	2420.76	0.15626	2420.76	0.1473
	2419.86	0.16718	2419.86	0.16718	2419.86	0.14812	2419.86	0.15019	2419.86	0.15588	2419.86	0.13208	2419.86	0.15832
	2418.96	0.15569	2418.96	0.15569	2418.96	0.14895	2418.96	0.12637	2418.96	0.14732	2418.96	0.14187	2418.96	0.16014
	2418.07	0.16235	2418.07	0.16235	2418.07	0.14467	2418.07	0.16162	2418.07	0.13567	2418.07	0.14109	2418.07	0.16747
	2417.17	0.15946	2417.17	0.15946	2417.17	0.13784	2417.17	0.14765	2417.17	0.14572	2417.17	0.13277	2417.17	0.16468
	2416.27	0.16993	2416.27	0.16993	2416.27	0.13696	2416.27	0.14353	2416.27	0.15655	2416.27	0.14858	2416.27	0.14166
	2415.37	0.14413	2415.37	0.14413	2415.37	0.13694	2415.37	0.14924	2415.37	0.14102	2415.37	0.13423	2415.37	0.16095
	2414.47	0.15461	2414.47	0.15461	2414.47	0.14882	2414.47	0.13938	2414.47	0.14178	2414.47	0.13345	2414.47	0.14805
	2413.58	0.16508	2413.58	0.16508	2413.58	0.14029	2413.58	0.15739	2413.58	0.14717	2413.58	0.15303	2413.58	0.15538
	2412.68	0.16219	2412.68	0.16219	2412.68	0.13007	2412.68	0.14097	2412.68	0.15179	2412.68	0.12813	2412.68	0.14708
	2411.78	0.15453	2411.78	0.15453	2411.78	0.16149	2411.78	0.16143	2411.78	0.1479	2411.78	0.13112	2411.78	0.15165
	2410.88	0.16118	2410.88	0.16118	2410.88	0.14277	2410.88	0.15649	2410.88	0.1471	2410.88	0.1409	2410.88	0.16357
	2409.98	0.15352	2409.98	0.15352	2409.98	0.14784	2409.98	0.14172	2409.98	0.14862	2409.98	0.13937	2409.98	0.14884
	2409.08	0.16303	2409.08	0.16303	2409.08	0.14697	2409.08	0.14579	2409.08	0.13853	2409.08	0.12955	2409.08	0.1433
	2408.18	0.16777	2408.18	0.16777	2408.18	0.15204	2408.18	0.1474	2408.18	0.13309	2408.18	0.12426	2408.18	0.16073
	2407.28	0.13819	2407.28	0.13819	2407.28	0.13928	2407.28	0.14983	2407.28	0.14313	2407.28	0.13402	2407.28	0.15519
	2406.38	0.15151	2406.38	0.15151	2406.38	0.1384	2406.38	0.14162	2406.38	0.14543	2406.38	0.134	2406.38	0.15425
	2405.48	0.14386	2405.48	0.14386	2405.48	0.13923	2405.48	0.14978	2405.48	0.13303	2405.48	0.13247	2405.48	0.14871
	2404.58	0.16194	2404.58	0.16194	2404.58	0.1443	2404.58	0.12684	2404.58	0.1562	2404.58	0.14449	2404.58	0.14226
	2403.68	0.16381	2403.68	0.16381	2403.68	0.15446	2403.68	0.14973	2403.68	0.14303	2403.68	0.14146	2403.68	0.13948
	2402.78	0.16283	2402.78	0.16283	2402.78	0.14934	2402.78	0.14888	2402.78	0.1461	2402.78	0.11886	2402.78	0.14497
	2401.88	0.16852	2401.88	0.16852	2401.88	0.14083	2401.88	0.14313	2401.88	0.13834	2401.88	0.13689	2401.88	0.14586
	2400.98	0.1485	2400.98	0.1485	2400.98	0.13402	2400.98	0.15047	2400.98	0.13446	2400.98	0.1271	2400.98	0.13666
	2400.08	0.16656	2400.08	0.16656	2400.08	0.14333	2400.08	0.14963	2400.08	0.14293	2400.08	0.1391	2400.08	0.1559
	2399.18	0.16082	2399.18	0.16082	2399.18	0.13821	2399.18	0.13734	2399.18	0.13055	2399.18	0.13682	2399.18	0.16504
	2398.28	0.15699	2398.28	0.15699	2398.28	0.16193	2398.28	0.1414	2398.28	0.13825	2398.28	0.13455	2398.28	0.15676
	2397.38	0.16457	2397.38	0.16457	2397.38	0.13393	2397.38	0.15609	2397.38	0.1444	2397.38	0.14354	2397.38	0.16223
	2396.48	0.15598	2396.48	0.15598	2396.48	0.12797	2396.48	0.15197	2396.48	0.14361	2396.48	0.13976	2396.48	0.1677
	2395.58	0.13598	2395.58	0.13598	2395.58	0.13897	2395.58	0.14378	2395.58	0.14204	2395.58	0.13673	2395.58	0.14935
	2394.68	0.16543	2394.68	0.16543	2394.68	0.1381	2394.68	0.14539	2394.68	0.13661	2394.68	0.13746	2394.68	0.14566
	2393.77	0.16446	2393.77	0.16446	2393.77	0.14231	2393.77	0.14046	2393.77	0.1389	2393.77	0.13744	2393.77	0.14014
	2392.87	0.13591	2392.87	0.13591	2392.87	0.13043	2392.87	0.14289	2392.87	0.14582	2392.87	0.1299	2392.87	0.15385
	2391.97	0.153	2391.97	0.153	2391.97	0.1448	2391.97	0.13552	2391.97	0.135	2391.97	0.15991	2391.97	0.14925
	2391.07	0.15677	2391.07	0.15677	2391.07	0.14139	2391.07	0.14937	2391.07	0.12418	2391.07	0.14262	2391.07	0.13915
	2390.17	0.15959	2390.17	0.15959	2390.17	0.12443	2390.17	0.14608	2390.17	0.14112	2390.17	0.15085	2390.17	0.14462
	2389.26	0.16052	2389.26	0.16052	2389.26	0.14303	2389.26	0.14034	2389.26	0.13339	2389.26	0.13582	2389.26	0.14368
	2388.36	0.13485	2388.36	0.13485	2388.36	0.14808	2388.36	0.14195	2388.36	0.1403	2388.36	0.13279	2388.36	0.13999
	2387.46	0.16141	2387.46	0.16141	2387.46	0.13368	2387.46	0.14356	2387.46	0.13026	2387.46	0.13502	2387.46	0.15278
	2386.55	0.16043	2386.55	0.16043	2386.55	0.14211	2386.55	0.13538	2386.55	0.13563	2386.55	0.126	2386.55	0.16373
	2385.65	0.15186	2385.65	0.15186	2385.65	0.14378	2385.65	0.15248	2385.65	0.14717	2385.65	0.13947	2385.65	0.1573
	2384.75	0.17461	2384.75	0.17461	2384.75	0.14714	2384.75	0.14756	2384.75	0.13096	2384.75	0.1327	2384.75	0.14813
	2383.84	0.1575	2383.84	0.1575	2383.84	0.14796	2383.84	0.14835	2383.84	0.13479	2383.84	0.13343	2383.84	0.14445
	2382.94	0.13661	2382.94	0.13661	2382.94	0.13187	2382.94	0.13855	2382.94	0.14555	2382.94	0.1394	2382.94	0.16179
	2382.04	0.15271	2382.04	0.15271	2382.04	0.13946	2382.04	0.14667	2382.04	0.14244	2382.04	0.13263	2382.04	0.13709
	2381.13	0.15173	2381.13	0.15173	2381.13	0.13014	2381.13	0.14827	2381.13	0.14396	2381.13	0.13336	2381.13	0.1462
	2380.23	0.15645	2380.23	0.15645	2380.23	0.11829	2380.23	0.15314	2380.23	0.14624	2380.23	0.14607	2380.23	0.15257
	2379.33	0.1678	2379.33	0.1678	2379.33	0.13516	2379.33	0.12786	2379.33	0.14006	2379.33	0.13556	2379.33	0.13976
	2378.42	0.16682	2378.42	0.16682	2378.42	0.13936	2378.42	0.1368	2378.42	0.14543	2378.42	0.1273	2378.42	0.15617
	2377.52	0.17058	2377.52	0.17058	2377.52	0.13596	2377.52	0.14003	2377.52	0.14002	2377.52	0.12279	2377.52	0.14519
	2376.61	0.13739	2376.61	0.13739	2376.61	0.1486	2376.61	0.14245	2376.61	0.1323	2376.61	0.13474	2376.61	0.13055
	2375.71	0.16295	2375.71	0.16295	2375.71	0.13507	2375.71	0.13836	2375.71	0.14535	2375.71	0.12424	2375.71	0.16978
	2374.8	0.16292	2374.8	0.16292	2374.8	0.1418	2374.8	0.15217	2374.8	0.13764	2374.8	0.14143	2374.8	0.15059
	2373.9	0.15342	2373.9	0.15342	2373.9	0.13249	2373.9	0.13912	2373.9	0.13761	2373.9	0.13168	2373.9	0.13779
	2372.99	0.15908	2372.99	0.15908	2372.99	0.12487	2372.99	0.14073	2372.99	0.14374	2372.99	0.1369	2372.99	0.13776
	2372.09	0.14769	2372.09	0.14769	2372.09	0.1451	2372.09	0.13501	2372.09	0.14833	2372.09	0.12266	2372.09	0.14686
	2371.18	0.14861	2371.18	0.14861	2371.18	0.12652	2371.18	0.13011	2371.18	0.13524	2371.18	0.12563	2371.18	0.14228
	2370.27	0.15237	2370.27	0.15237	2370.27	0.13662	2370.27	0.12521	2370.27	0.12446	2370.27	0.1286	2370.27	0.14134
	2369.37	0.14761	2369.37	0.14761	2369.37	0.13238	2369.37	0.14225	2369.37	0.13212	2369.37	0.13605	2369.37	0.13858
	2368.46	0.14096	2368.46	0.14096	2368.46	0.13825	2368.46	0.1341	2368.46	0.13517	2368.46	0.13304	2368.46	0.15223
	2367.56	0.16553	2367.56	0.16553	2367.56	0.13233	2367.56	0.13571	2367.56	0.13284	2367.56	0.12853	2367.56	0.15676
	2366.65	0.15226	2366.65	0.15226	2366.65	0.13399	2366.65	0.13406	2366.65	0.1428	2366.65	0.12777	2366.65	0.15582
	2365.74	0.15886	2365.74	0.15886	2365.74	0.12639	2365.74	0.13566	2365.74	0.14815	2365.74	0.13073	2365.74	0.15033
	2364.84	0.14465	2364.84	0.14465	2364.84	0.15164	2364.84	0.1332	2364.84	0.13047	2364.84	0.12996	2364.84	0.14666
	2363.93	0.15597	2363.93	0.15597	2363.93	0.13561	2363.93	0.14536	2363.93	0.14042	2363.93	0.12919	2363.93	0.1348
	2363.02	0.15027	2363.02	0.15027	2363.02	0.13895	2363.02	0.12828	2363.02	0.13426	2363.02	0.15381	2363.02	0.14843
	2362.12	0.15119	2362.12	0.15119	2362.12	0.1423	2362.12	0.14287	2362.12	0.1327	2362.12	0.13064	2362.12	0.14112
	2361.21	0.16911	2361.21	0.16911	2361.21	0.1288	2361.21	0.1396	2361.21	0.11581	2361.21	0.13286	2361.21	0.13473
	2360.3	0.17003	2360.3	0.17003	2360.3	0.13636	2360.3	0.15905	2360.3	0.13419	2360.3	0.13507	2360.3	0.13288
	2359.39	0.16244	2359.39	0.16244	2359.39	0.14054	2359.39	0.13712	2359.39	0.14184	2359.39	0.13356	2359.39	0.16198
	2358.49	0.14825	2358.49	0.14825	2358.49	0.13884	2358.49	0.12817	2358.49	0.12648	2358.49	0.13279	2358.49	0.15922
	2357.58	0.15672	2357.58	0.15672	2357.58	0.14554	2357.58	0.14599	2357.58	0.12569	2357.58	0.13873	2357.58	0.14009
	2356.67	0.1567	2356.67	0.1567	2356.67	0.12533	2356.67	0.12407	2356.67	0.1318	2356.67	0.14319	2356.67	0.14553
	2355.76	0.15856	2355.76	0.15856	2355.76	0.13204	2355.76	0.12892	2355.76	0.14251	2355.76	0.14391	2355.76	0.13823
	2354.85	0.15098	2354.85	0.15098	2354.85	0.13874	2354.85	0.15484	2354.85	0.13482	2354.85	0.13717	2354.85	0.14638
	2353.95	0.15001	2353.95	0.15001	2353.95	0.12442	2353.95	0.1467	2353.95	0.12101	2353.95	0.14088	2353.95	0.14909
	2353.04	0.1547	2353.04	0.1547	2353.04	0.14037	2353.04	0.13209	2353.04	0.14013	2353.04	0.12818	2353.04	0.14906
	2352.13	0.13298	2352.13	0.13298	2352.13	0.12102	2352.13	0.14341	2352.13	0.13016	2352.13	0.12518	2352.13	0.1354
	2351.22	0.15842	2351.22	0.15842	2351.22	0.14453	2351.22	0.1361	2351.22	0.1286	2351.22	0.12367	2351.22	0.14719
	2350.31	0.16971	2350.31	0.16971	2350.31	0.12602	2350.31	0.12635	2350.31	0.14695	2350.31	0.12886	2350.31	0.13536
	2349.4	0.16025	2349.4	0.16025	2349.4	0.13188	2349.4	0.13362	2349.4	0.12703	2349.4	0.12586	2349.4	0.15895
	2348.49	0.16023	2348.49	0.16023	2348.49	0.13018	2348.49	0.14331	2348.49	0.13695	2348.49	0.13552	2348.49	0.14621
	2347.58	0.15078	2347.58	0.15078	2347.58	0.13771	2347.58	0.13681	2347.58	0.13005	2347.58	0.12954	2347.58	0.14891
	2346.67	0.14698	2346.67	0.14698	2346.67	0.12258	2346.67	0.13598	2346.67	0.14609	2346.67	0.13324	2346.67	0.15251
	2345.76	0.14696	2345.76	0.14696	2345.76	0.14354	2345.76	0.12463	2345.76	0.13306	2345.76	0.12429	2345.76	0.16338
	2344.85	0.15352	2344.85	0.15352	2344.85	0.14519	2344.85	0.12137	2344.85	0.13074	2344.85	0.12501	2344.85	0.14702
	2343.94	0.16951	2343.94	0.16951	2343.94	0.13342	2343.94	0.13996	2343.94	0.12537	2343.94	0.13391	2343.94	0.12975
	2343.03	0.16477	2343.03	0.16477	2343.03	0.12501	2343.03	0.14074	2343.03	0.12688	2343.03	0.13612	2343.03	0.14243
	2342.12	0.17321	2342.12	0.17321	2342.12	0.11995	2342.12	0.14233	2342.12	0.1452	2342.12	0.12048	2342.12	0.13152
	2341.21	0.16377	2341.21	0.16377	2341.21	0.12916	2341.21	0.14554	2341.21	0.13753	2341.21	0.12195	2341.21	0.16052
	2340.3	0.14869	2340.3	0.14869	2340.3	0.12914	2340.3	0.13663	2340.3	0.11917	2340.3	0.12936	2340.3	0.14145
	2339.39	0.1449	2339.39	0.1449	2339.39	0.12408	2339.39	0.12609	2339.39	0.13443	2339.39	0.13306	2339.39	0.13327
	2338.48	0.14769	2338.48	0.14769	2338.48	0.12993	2338.48	0.13335	2338.48	0.13211	2338.48	0.12857	2338.48	0.15681
	2337.56	0.16084	2337.56	0.16084	2337.56	0.13829	2337.56	0.13817	2337.56	0.13667	2337.56	0.12261	2337.56	0.14953
	2336.65	0.14482	2336.65	0.14482	2336.65	0.14665	2336.65	0.14542	2336.65	0.1252	2336.65	0.12779	2336.65	0.14588
	2335.74	0.14292	2335.74	0.14292	2335.74	0.12986	2335.74	0.14055	2335.74	0.12594	2335.74	0.12628	2335.74	0.14586
	2334.83	0.14383	2334.83	0.14383	2334.83	0.13152	2334.83	0.14456	2334.83	0.14118	2334.83	0.12849	2334.83	0.13678
	2333.92	0.16543	2333.92	0.16543	2333.92	0.13568	2333.92	0.13727	2333.92	0.13582	2333.92	0.13143	2333.92	0.13856
	2333	0.156	2333	0.156	2333	0.14236	2333	0.15259	2333	0.12588	2333	0.12993	2333	0.15574
	2332.09	0.16913	2332.09	0.16913	2332.09	0.1415	2332.09	0.12996	2332.09	0.14874	2332.09	0.1351	2332.09	0.14395
	2331.18	0.15031	2331.18	0.15031	2331.18	0.15152	2331.18	0.14123	2331.18	0.14642	2331.18	0.13211	2331.18	0.16022
	2330.27	0.16343	2330.27	0.16343	2330.27	0.14647	2330.27	0.14282	2330.27	0.13877	2330.27	0.13209	2330.27	0.16652
	2329.36	0.15026	2329.36	0.15026	2329.36	0.13389	2329.36	0.14603	2329.36	0.13189	2329.36	0.14097	2329.36	0.14206
	2328.44	0.1615	2328.44	0.1615	2328.44	0.14056	2328.44	0.14277	2328.44	0.14482	2328.44	0.13575	2328.44	0.14656
	2327.53	0.16523	2327.53	0.16523	2327.53	0.12213	2327.53	0.14033	2327.53	0.13718	2327.53	0.13573	2327.53	0.14021
	2326.62	0.1483	2326.62	0.1483	2326.62	0.13048	2326.62	0.1395	2326.62	0.13411	2326.62	0.13422	2326.62	0.14832
	2325.7	0.15672	2325.7	0.15672	2325.7	0.13213	2325.7	0.13545	2325.7	0.13332	2325.7	0.13123	2325.7	0.14558
	2324.79	0.14825	2324.79	0.14825	2324.79	0.1321	2324.79	0.12978	2324.79	0.13406	2324.79	0.12602	2324.79	0.15369
	2323.88	0.14729	2323.88	0.14729	2323.88	0.13961	2323.88	0.12976	2323.88	0.13937	2323.88	0.15046	2323.88	0.14824
	2322.96	0.15289	2322.96	0.15289	2322.96	0.1446	2322.96	0.14263	2322.96	0.14087	2322.96	0.13042	2322.96	0.15183
	2322.05	0.14255	2322.05	0.14255	2322.05	0.12869	2322.05	0.13535	2322.05	0.12485	2322.05	0.12373	2322.05	0.14819
	2321.13	0.14628	2321.13	0.14628	2321.13	0.13369	2321.13	0.1305	2321.13	0.12636	2321.13	0.13112	2321.13	0.13642
	2320.22	0.16031	2320.22	0.16031	2320.22	0.13116	2320.22	0.11839	2320.22	0.13318	2320.22	0.12443	2320.22	0.14001
	2319.3	0.13966	2319.3	0.13966	2319.3	0.13364	2319.3	0.13367	2319.3	0.13088	2319.3	0.12441	2319.3	0.13728
	2318.39	0.12839	2318.39	0.12839	2318.39	0.12527	2318.39	0.13606	2318.39	0.13694	2318.39	0.12217	2318.39	0.14177
	2317.47	0.15086	2317.47	0.15086	2317.47	0.13443	2317.47	0.13202	2317.47	0.12855	2317.47	0.12511	2317.47	0.15439
	2316.56	0.1424	2316.56	0.1424	2316.56	0.14526	2316.56	0.13441	2316.56	0.12777	2316.56	0.12064	2316.56	0.13631
	2315.64	0.14332	2315.64	0.14332	2315.64	0.14774	2315.64	0.14485	2315.64	0.12851	2315.64	0.12284	2315.64	0.13267
	2314.73	0.14797	2314.73	0.14797	2314.73	0.13436	2314.73	0.13356	2314.73	0.14141	2314.73	0.13318	2314.73	0.13626
	2313.81	0.15731	2313.81	0.15731	2313.81	0.14268	2313.81	0.14238	2313.81	0.13074	2313.81	0.1376	2313.81	0.14797
	2312.9	0.16758	2312.9	0.16758	2312.9	0.12597	2312.9	0.12627	2312.9	0.14288	2312.9	0.13018	2312.9	0.13802
	2311.98	0.1376	2311.98	0.1376	2311.98	0.13095	2311.98	0.13671	2311.98	0.13146	2311.98	0.12572	2311.98	0.14431
	2311.07	0.14881	2311.07	0.14881	2311.07	0.1301	2311.07	0.13749	2311.07	0.13296	2311.07	0.12791	2311.07	0.156
	2310.15	0.15346	2310.15	0.15346	2310.15	0.12841	2310.15	0.13585	2310.15	0.12837	2310.15	0.12937	2310.15	0.14696
	2309.23	0.16185	2309.23	0.16185	2309.23	0.13505	2309.23	0.12619	2309.23	0.12304	2309.23	0.12491	2309.23	0.13161
	2308.32	0.14967	2308.32	0.14967	2308.32	0.13753	2308.32	0.1342	2308.32	0.12833	2308.32	0.13154	2308.32	0.1397
	2307.4	0.15338	2307.4	0.15338	2307.4	0.14084	2307.4	0.14864	2307.4	0.13059	2307.4	0.12487	2307.4	0.13968
	2306.49	0.14587	2306.49	0.14587	2306.49	0.12999	2306.49	0.13897	2306.49	0.13967	2306.49	0.11598	2306.49	0.14236
	2305.57	0.16361	2305.57	0.16361	2305.57	0.14413	2305.57	0.12851	2305.57	0.13965	2305.57	0.12704	2305.57	0.13332
	2304.65	0.14302	2304.65	0.14302	2304.65	0.12827	2304.65	0.12046	2304.65	0.13431	2304.65	0.12924	2304.65	0.15131
	2303.73	0.13645	2303.73	0.13645	2303.73	0.13658	2303.73	0.13569	2303.73	0.12746	2303.73	0.12183	2303.73	0.13778
	2302.82	0.14764	2302.82	0.14764	2302.82	0.12323	2302.82	0.13968	2302.82	0.11379	2302.82	0.12993	2302.82	0.14676
	2301.9	0.14949	2301.9	0.14949	2301.9	0.14236	2301.9	0.12521	2301.9	0.13121	2301.9	0.12474	2301.9	0.15574
	2300.98	0.14853	2300.98	0.14853	2300.98	0.12819	2300.98	0.13321	2300.98	0.13195	2300.98	0.12177	2300.98	0.13231
	2300.06	0.15597	2300.06	0.15597	2300.06	0.12816	2300.06	0.1364	2300.06	0.13116	2300.06	0.1247	2300.06	0.14668
	2299.15	0.15128	2299.15	0.15128	2299.15	0.14229	2299.15	0.14761	2299.15	0.12508	2299.15	0.12542	2299.15	0.14036
	2298.23	0.15499	2298.23	0.15499	2298.23	0.13394	2298.23	0.13074	2298.23	0.13491	2298.23	0.11876	2298.23	0.13404
	2297.31	0.14376	2297.31	0.14376	2297.31	0.13642	2297.31	0.12751	2297.31	0.12352	2297.31	0.13201	2297.31	0.1583
	2296.39	0.15587	2296.39	0.15587	2296.39	0.13307	2296.39	0.13631	2296.39	0.13107	2296.39	0.12535	2296.39	0.13939
	2295.47	0.16144	2295.47	0.16144	2295.47	0.12972	2295.47	0.13869	2295.47	0.13029	2295.47	0.13049	2295.47	0.13217
	2294.55	0.15581	2294.55	0.15581	2294.55	0.12637	2294.55	0.12263	2294.55	0.13633	2294.55	0.1231	2294.55	0.13934
	2293.63	0.15299	2293.63	0.15299	2293.63	0.1197	2293.63	0.12902	2293.63	0.1454	2293.63	0.13339	2293.63	0.1555
	2292.72	0.15296	2292.72	0.15296	2292.72	0.13381	2292.72	0.1266	2292.72	0.13326	2292.72	0.1179	2292.72	0.14019
	2291.8	0.14734	2291.8	0.14734	2291.8	0.13378	2291.8	0.12417	2291.8	0.13853	2291.8	0.12819	2291.8	0.14915
	2290.88	0.1613	2290.88	0.1613	2290.88	0.13542	2290.88	0.13617	2290.88	0.13094	2290.88	0.12669	2290.88	0.13565
	2289.96	0.14915	2289.96	0.14915	2289.96	0.13125	2289.96	0.12013	2289.96	0.12789	2289.96	0.12962	2289.96	0.13293
	2289.04	0.14074	2289.04	0.14074	2289.04	0.12873	2289.04	0.12891	2289.04	0.11728	2289.04	0.12886	2289.04	0.14548
	2288.12	0.14444	2288.12	0.14444	2288.12	0.13203	2288.12	0.12008	2288.12	0.12104	2288.12	0.12	2288.12	0.14636
	2287.2	0.12392	2287.2	0.12392	2287.2	0.12952	2287.2	0.13847	2287.2	0.12934	2287.2	0.12587	2287.2	0.14992
	2286.28	0.1388	2286.28	0.1388	2286.28	0.15025	2286.28	0.12484	2286.28	0.1331	2286.28	0.12806	2286.28	0.15528
	2285.36	0.16113	2285.36	0.16113	2285.36	0.13528	2285.36	0.13603	2285.36	0.12551	2285.36	0.13024	2285.36	0.14897
	2284.44	0.15552	2284.44	0.15552	2284.44	0.13277	2284.44	0.1424	2284.44	0.12776	2284.44	0.13684	2284.44	0.13728
	2283.52	0.13035	2283.52	0.13035	2283.52	0.13524	2283.52	0.13918	2283.52	0.12169	2283.52	0.11328	2283.52	0.13457
	2282.6	0.13778	2282.6	0.13778	2282.6	0.14019	2282.6	0.13276	2282.6	0.14207	2282.6	0.11473	2282.6	0.14082
	2281.67	0.1452	2281.67	0.1452	2281.67	0.13104	2281.67	0.13433	2281.67	0.11938	2281.67	0.12059	2281.67	0.14977
	2280.75	0.14052	2280.75	0.14052	2280.75	0.12521	2280.75	0.12871	2280.75	0.13069	2280.75	0.12646	2280.75	0.1336
	2279.83	0.14143	2279.83	0.14143	2279.83	0.13514	2279.83	0.13189	2279.83	0.1352	2279.83	0.12202	2279.83	0.1551
	2278.91	0.15164	2278.91	0.15164	2278.91	0.12103	2278.91	0.13346	2278.91	0.12989	2278.91	0.13156	2278.91	0.12818
	2277.99	0.14975	2277.99	0.14975	2277.99	0.13095	2277.99	0.13025	2277.99	0.12911	2277.99	0.12492	2277.99	0.15504
	2277.07	0.1274	2277.07	0.1274	2277.07	0.13424	2277.07	0.12942	2277.07	0.12003	2277.07	0.12563	2277.07	0.13441
	2276.15	0.15156	2276.15	0.15156	2276.15	0.13008	2276.15	0.1302	2276.15	0.1502	2276.15	0.12635	2276.15	0.14155
	2275.22	0.14224	2275.22	0.14224	2275.22	0.1168	2275.22	0.12459	2275.22	0.13433	2275.22	0.13808	2275.22	0.12809
	2274.3	0.13663	2274.3	0.13663	2274.3	0.11761	2274.3	0.13255	2274.3	0.13053	2274.3	0.12851	2274.3	0.14956
	2273.38	0.14312	2273.38	0.14312	2273.38	0.13664	2273.38	0.12694	2273.38	0.129	2273.38	0.13583	2273.38	0.12446
	2272.46	0.15889	2272.46	0.15889	2272.46	0.12337	2272.46	0.13171	2272.46	0.12974	2272.46	0.12259	2272.46	0.13608
	2271.53	0.14492	2271.53	0.14492	2271.53	0.14652	2271.53	0.14844	2271.53	0.13876	2271.53	0.11523	2271.53	0.12979
	2270.61	0.14862	2270.61	0.14862	2270.61	0.1407	2270.61	0.12049	2270.61	0.11461	2270.61	0.12255	2270.61	0.1244
	2269.69	0.15695	2269.69	0.15695	2269.69	0.13489	2269.69	0.12925	2269.69	0.13042	2269.69	0.135	2269.69	0.14585
	2268.76	0.15135	2268.76	0.15135	2268.76	0.13817	2268.76	0.12204	2268.76	0.13342	2268.76	0.12324	2268.76	0.13867
	2267.84	0.14575	2267.84	0.14575	2267.84	0.1307	2267.84	0.12123	2267.84	0.13264	2267.84	0.12762	2267.84	0.13507
	2266.92	0.13552	2266.92	0.13552	2266.92	0.12985	2266.92	0.11483	2266.92	0.12207	2266.92	0.12173	2266.92	0.13147
	2265.99	0.14942	2265.99	0.14942	2265.99	0.12404	2265.99	0.12198	2265.99	0.12506	2265.99	0.13124	2265.99	0.14665
	2265.07	0.13733	2265.07	0.13733	2265.07	0.13146	2265.07	0.13232	2265.07	0.13031	2265.07	0.13928	2265.07	0.14305
	2264.15	0.1373	2264.15	0.1373	2264.15	0.13144	2264.15	0.13868	2264.15	0.122	2264.15	0.1268	2264.15	0.14123
	2263.22	0.15119	2263.22	0.15119	2263.22	0.12811	2263.22	0.14184	2263.22	0.14081	2263.22	0.12238	2263.22	0.15104
	2262.3	0.13911	2262.3	0.13911	2262.3	0.14462	2262.3	0.13943	2262.3	0.12573	2262.3	0.12089	2262.3	0.14655
	2261.37	0.153	2261.37	0.153	2261.37	0.14294	2261.37	0.13781	2261.37	0.12721	2261.37	0.11062	2261.37	0.13937
	2260.45	0.13628	2260.45	0.13628	2260.45	0.12061	2260.45	0.12663	2260.45	0.1174	2260.45	0.12232	2260.45	0.13756
	2259.52	0.14182	2259.52	0.14182	2259.52	0.14785	2259.52	0.11387	2259.52	0.1219	2259.52	0.12522	2259.52	0.13933
	2258.6	0.13902	2258.6	0.13902	2258.6	0.13543	2258.6	0.14411	2258.6	0.13316	2258.6	0.12886	2258.6	0.13484
	2257.67	0.14177	2257.67	0.14177	2257.67	0.1255	2257.67	0.13214	2257.67	0.12787	2257.67	0.12591	2257.67	0.14464
	2256.75	0.14638	2256.75	0.14638	2256.75	0.12053	2256.75	0.12655	2256.75	0.13312	2256.75	0.1215	2256.75	0.14729
	2255.82	0.15006	2255.82	0.15006	2255.82	0.11803	2255.82	0.12652	2255.82	0.1173	2255.82	0.13026	2255.82	0.13745
	2254.9	0.14818	2254.9	0.14818	2254.9	0.12626	2254.9	0.12889	2254.9	0.13307	2254.9	0.12585	2254.9	0.15438
	2253.97	0.15927	2253.97	0.15927	2253.97	0.12872	2253.97	0.13444	2253.97	0.12403	2253.97	0.12363	2253.97	0.1258
	2253.05	0.14813	2253.05	0.14813	2253.05	0.1221	2253.05	0.13521	2253.05	0.13528	2253.05	0.12434	2253.05	0.14183
	2252.12	0.1407	2252.12	0.1407	2252.12	0.12042	2252.12	0.12723	2252.12	0.13375	2252.12	0.12651	2252.12	0.13735
	2251.19	0.1379	2251.19	0.1379	2251.19	0.1402	2251.19	0.13914	2251.19	0.12697	2251.19	0.11552	2251.19	0.14446
	2250.27	0.14065	2250.27	0.14065	2250.27	0.12451	2250.27	0.1248	2250.27	0.12995	2250.27	0.11697	2250.27	0.12571
	2249.34	0.1545	2249.34	0.1545	2249.34	0.12531	2249.34	0.1216	2249.34	0.13218	2249.34	0.11475	2249.34	0.12213
	2248.42	0.1406	2248.42	0.1406	2248.42	0.12941	2248.42	0.12079	2248.42	0.1269	2248.42	0.11473	2248.42	0.13993
	2247.49	0.1267	2247.49	0.1267	2247.49	0.12362	2247.49	0.12633	2247.49	0.13364	2247.49	0.12275	2247.49	0.14258
	2246.56	0.14055	2246.56	0.14055	2246.56	0.12772	2246.56	0.11757	2246.56	0.14187	2246.56	0.12711	2246.56	0.14612
	2245.63	0.16272	2245.63	0.16272	2245.63	0.11534	2245.63	0.13185	2245.63	0.12309	2245.63	0.11321	2245.63	0.14787
	2244.71	0.14975	2244.71	0.14975	2244.71	0.11532	2244.71	0.13341	2244.71	0.11481	2244.71	0.12415	2244.71	0.1336
	2243.78	0.15804	2243.78	0.15804	2243.78	0.12271	2243.78	0.12942	2243.78	0.1373	2243.78	0.13216	2243.78	0.14961
	2242.85	0.14323	2242.85	0.14323	2242.85	0.1301	2242.85	0.11669	2242.85	0.13127	2242.85	0.11973	2242.85	0.14958
	2241.92	0.13581	2241.92	0.13581	2241.92	0.12431	2241.92	0.13334	2241.92	0.14025	2241.92	0.12992	2241.92	0.12641
	2241	0.14318	2241	0.14318	2241	0.12923	2241	0.12776	2241	0.12523	2241	0.12698	2241	0.13084
	2240.07	0.15147	2240.07	0.15147	2240.07	0.12838	2240.07	0.12774	2240.07	0.12446	2240.07	0.12185	2240.07	0.12192
	2239.14	0.15606	2239.14	0.15606	2239.14	0.1226	2239.14	0.14359	2239.14	0.12968	2239.14	0.12183	2239.14	0.14236
	2238.21	0.15234	2238.21	0.15234	2238.21	0.13574	2238.21	0.12294	2238.21	0.12441	2238.21	0.12619	2238.21	0.14767
	2237.28	0.13385	2237.28	0.13385	2237.28	0.12421	2237.28	0.13402	2237.28	0.13563	2237.28	0.12617	2237.28	0.14676
	2236.35	0.15136	2236.35	0.15136	2236.35	0.13405	2236.35	0.13162	2236.35	0.13261	2236.35	0.12396	2236.35	0.11738
	2235.42	0.1338	2235.42	0.1338	2235.42	0.12745	2235.42	0.13001	2235.42	0.13259	2235.42	0.12248	2235.42	0.13959
	2234.5	0.14762	2234.5	0.14762	2234.5	0.14387	2234.5	0.12048	2234.5	0.12358	2234.5	0.12683	2234.5	0.12179
	2233.57	0.14206	2233.57	0.14206	2233.57	0.13645	2233.57	0.12917	2233.57	0.13404	2233.57	0.12608	2233.57	0.12799
	2232.64	0.14388	2232.64	0.14388	2232.64	0.12985	2232.64	0.14183	2232.64	0.13851	2232.64	0.12314	2232.64	0.14663
	2231.71	0.1457	2231.71	0.1457	2231.71	0.1249	2231.71	0.13467	2231.71	0.13998	2231.71	0.12021	2231.71	0.15105
	2230.78	0.13092	2230.78	0.13092	2230.78	0.12077	2230.78	0.1299	2230.78	0.13547	2230.78	0.11654	2230.78	0.12348
	2229.85	0.12629	2229.85	0.12629	2229.85	0.13307	2229.85	0.1172	2229.85	0.12946	2229.85	0.134	2229.85	0.13323
	2228.92	0.13549	2228.92	0.13549	2228.92	0.1388	2228.92	0.12827	2228.92	0.13393	2228.92	0.1267	2228.92	0.13587
	2227.99	0.1456	2227.99	0.1456	2227.99	0.12974	2227.99	0.12429	2227.99	0.12717	2227.99	0.12449	2227.99	0.13318
	2227.06	0.14005	2227.06	0.14005	2227.06	0.11658	2227.06	0.12348	2227.06	0.12266	2227.06	0.13175	2227.06	0.13494
	2226.13	0.14647	2226.13	0.14647	2226.13	0.12559	2226.13	0.14324	2226.13	0.1518	2226.13	0.11935	2226.13	0.14201
	2225.2	0.15013	2225.2	0.15013	2225.2	0.12229	2225.2	0.1353	2225.2	0.13159	2225.2	0.14335	2225.2	0.13933
	2224.26	0.13905	2224.26	0.13905	2224.26	0.11898	2224.26	0.12816	2224.26	0.12783	2224.26	0.12441	2224.26	0.13664
	2223.33	0.14179	2223.33	0.14179	2223.33	0.13783	2223.33	0.1313	2223.33	0.13827	2223.33	0.12729	2223.33	0.13751
	2222.4	0.15834	2222.4	0.15834	2222.4	0.12058	2222.4	0.13602	2222.4	0.13526	2222.4	0.128	2222.4	0.13837
	2221.47	0.14726	2221.47	0.14726	2221.47	0.12794	2221.47	0.13126	2221.47	0.14047	2221.47	0.13598	2221.47	0.14278
	2220.54	0.1408	2220.54	0.1408	2220.54	0.13284	2220.54	0.13677	2220.54	0.12924	2220.54	0.12577	2220.54	0.15605
	2219.61	0.13985	2219.61	0.13985	2219.61	0.12462	2219.61	0.12252	2219.61	0.13594	2219.61	0.11994	2219.61	0.14628
	2218.68	0.14351	2218.68	0.14351	2218.68	0.13771	2218.68	0.12645	2218.68	0.12471	2218.68	0.125	2218.68	0.13473
	2217.74	0.15728	2217.74	0.15728	2217.74	0.13031	2217.74	0.12484	2217.74	0.1329	2217.74	0.13443	2217.74	0.13116
	2216.81	0.14346	2216.81	0.14346	2216.81	0.11964	2216.81	0.12719	2216.81	0.12691	2216.81	0.11116	2216.81	0.1524
	2215.88	0.15447	2215.88	0.15447	2215.88	0.12044	2215.88	0.13112	2215.88	0.12987	2215.88	0.12349	2215.88	0.13997
	2214.95	0.15076	2214.95	0.15076	2214.95	0.13598	2214.95	0.12952	2214.95	0.12537	2214.95	0.13145	2214.95	0.13552
	2214.01	0.14063	2214.01	0.14063	2214.01	0.1335	2214.01	0.13344	2214.01	0.11863	2214.01	0.12054	2214.01	0.15144
	2213.08	0.14979	2213.08	0.14979	2213.08	0.12938	2213.08	0.1271	2213.08	0.12533	2213.08	0.12124	2213.08	0.14344
	2212.15	0.14058	2212.15	0.14058	2212.15	0.13182	2212.15	0.13182	2212.15	0.13724	2212.15	0.1263	2212.15	0.13545
	2211.22	0.13412	2211.22	0.13412	2211.22	0.1277	2211.22	0.11917	2211.22	0.12678	2211.22	0.11975	2211.22	0.13543
	2210.28	0.14053	2210.28	0.14053	2210.28	0.11949	2210.28	0.12467	2210.28	0.12974	2210.28	0.12554	2210.28	0.14071
	2209.35	0.13224	2209.35	0.13224	2209.35	0.12356	2209.35	0.12702	2209.35	0.1327	2209.35	0.13785	2209.35	0.13184
	2208.42	0.16711	2208.42	0.16711	2208.42	0.11863	2208.42	0.13804	2208.42	0.13566	2208.42	0.11679	2208.42	0.1389
	2207.48	0.14597	2207.48	0.14597	2207.48	0.11289	2207.48	0.12618	2207.48	0.12445	2207.48	0.12692	2207.48	0.13268
	2206.55	0.13768	2206.55	0.13768	2206.55	0.1374	2206.55	0.14114	2206.55	0.1289	2206.55	0.12545	2206.55	0.13619
	2205.61	0.14041	2205.61	0.14041	2205.61	0.12675	2205.61	0.13402	2205.61	0.13037	2205.61	0.12833	2205.61	0.12644
	2204.68	0.15048	2204.68	0.15048	2204.68	0.11528	2204.68	0.13006	2204.68	0.1378	2204.68	0.1312	2204.68	0.15471
	2203.75	0.1532	2203.75	0.1532	2203.75	0.13488	2203.75	0.13398	2203.75	0.13628	2203.75	0.13263	2203.75	0.14408
	2202.81	0.14217	2202.81	0.14217	2202.81	0.12015	2202.81	0.11662	2202.81	0.12881	2202.81	0.13043	2202.81	0.1361
	2201.88	0.15407	2201.88	0.15407	2201.88	0.11686	2201.88	0.12999	2201.88	0.14442	2201.88	0.11592	2201.88	0.14226
	2200.94	0.14304	2200.94	0.14304	2200.94	0.13318	2200.94	0.12446	2200.94	0.13249	2200.94	0.12097	2200.94	0.1334
	2200.01	0.13385	2200.01	0.13385	2200.01	0.13329	2200.01	0.13625	2200.01	0.13247	2200.01	0.13906	2200.01	0.13868
	2199.07	0.1549	2199.07	0.1549	2199.07	0.1334	2199.07	0.11654	2199.07	0.12649	2199.07	0.12745	2199.07	0.13777
	2198.14	0.15488	2198.14	0.15488	2198.14	0.13352	2198.14	0.12912	2198.14	0.12573	2198.14	0.12236	2198.14	0.13069
	2197.2	0.14386	2197.2	0.14386	2197.2	0.13363	2197.2	0.1472	2197.2	0.13017	2197.2	0.13971	2197.2	0.14391
	2196.26	0.15574	2196.26	0.15574	2196.26	0.13374	2196.26	0.11963	2196.26	0.14204	2196.26	0.13245	2196.26	0.12976
	2195.33	0.14381	2195.33	0.14381	2195.33	0.13386	2195.33	0.13298	2195.33	0.1264	2195.33	0.1194	2195.33	0.13062
	2194.39	0.14653	2194.39	0.14653	2194.39	0.12894	2194.39	0.13296	2194.39	0.12936	2194.39	0.12517	2194.39	0.14207
	2193.46	0.15291	2193.46	0.15291	2193.46	0.13789	2193.46	0.12664	2193.46	0.14494	2193.46	0.12442	2193.46	0.13057
	2192.52	0.14739	2192.52	0.14739	2192.52	0.13297	2192.52	0.11954	2192.52	0.14418	2192.52	0.12585	2192.52	0.14466
	2191.58	0.14828	2191.58	0.14828	2191.58	0.12479	2191.58	0.13446	2191.58	0.1226	2191.58	0.13016	2191.58	0.14111
	2190.65	0.15466	2190.65	0.15466	2190.65	0.12885	2190.65	0.12265	2190.65	0.12704	2190.65	0.13737	2190.65	0.14285
	2189.71	0.12444	2189.71	0.12444	2189.71	0.12149	2189.71	0.12734	2189.71	0.13816	2189.71	0.12145	2189.71	0.13401
	2188.77	0.14272	2188.77	0.14272	2188.77	0.12554	2188.77	0.1171	2188.77	0.12997	2188.77	0.11564	2188.77	0.1428
	2187.84	0.14544	2187.84	0.14544	2187.84	0.14182	2187.84	0.13123	2187.84	0.12846	2187.84	0.11851	2187.84	0.14101
	2186.9	0.1381	2186.9	0.1381	2186.9	0.12713	2186.9	0.13592	2186.9	0.11581	2186.9	0.1221	2186.9	0.14716
	2185.96	0.14721	2185.96	0.14721	2185.96	0.12385	2185.96	0.13982	2185.96	0.11802	2185.96	0.12642	2185.96	0.12158
	2185.02	0.15633	2185.02	0.15633	2185.02	0.12057	2185.02	0.12488	2185.02	0.12616	2185.02	0.12423	2185.02	0.14799
	2184.09	0.15082	2184.09	0.15082	2184.09	0.12951	2184.09	0.12721	2184.09	0.12763	2184.09	0.12421	2184.09	0.14972
	2183.15	0.15354	2183.15	0.15354	2183.15	0.1246	2183.15	0.12248	2183.15	0.13725	2183.15	0.13068	2183.15	0.13297
	2182.21	0.12975	2182.21	0.12975	2182.21	0.12702	2182.21	0.1256	2182.21	0.14242	2182.21	0.1285	2182.21	0.12854
	2181.27	0.14161	2181.27	0.14161	2181.27	0.11153	2181.27	0.13578	2181.27	0.13646	2181.27	0.11404	2181.27	0.14612
	2180.33	0.14067	2180.33	0.14067	2180.33	0.14	2180.33	0.13262	2180.33	0.12754	2180.33	0.13206	2180.33	0.12586
	2179.39	0.13516	2179.39	0.13516	2179.39	0.13183	2179.39	0.11612	2179.39	0.13567	2179.39	0.12843	2179.39	0.14607
	2178.46	0.14153	2178.46	0.14153	2178.46	0.13425	2178.46	0.13649	2178.46	0.13268	2178.46	0.12769	2178.46	0.14253
	2177.52	0.13694	2177.52	0.13694	2177.52	0.13179	2177.52	0.13019	2177.52	0.13192	2177.52	0.12406	2177.52	0.12315
	2176.58	0.16157	2176.58	0.16157	2176.58	0.11713	2176.58	0.13566	2176.58	0.13412	2176.58	0.12115	2176.58	0.14248
	2175.64	0.13142	2175.64	0.13142	2175.64	0.12605	2175.64	0.1474	2175.64	0.12076	2175.64	0.1406	2175.64	0.1363
	2174.7	0.15603	2174.7	0.15603	2174.7	0.1179	2174.7	0.12464	2174.7	0.12296	2174.7	0.12543	2174.7	0.14155
	2173.76	0.15145	2173.76	0.15145	2173.76	0.12845	2173.76	0.13402	2173.76	0.13035	2173.76	0.12325	2173.76	0.1468
	2172.82	0.15507	2172.82	0.15507	2172.82	0.13168	2172.82	0.13243	2172.82	0.12366	2172.82	0.12251	2172.82	0.13447
	2171.88	0.13315	2171.88	0.13315	2171.88	0.13165	2171.88	0.13084	2171.88	0.13104	2171.88	0.1333	2171.88	0.13884
	2170.94	0.13951	2170.94	0.13951	2170.94	0.14219	2170.94	0.12769	2170.94	0.13398	2170.94	0.13327	2170.94	0.14848
	2170	0.15499	2170	0.15499	2170	0.13242	2170	0.12688	2170	0.1273	2170	0.12605	2170	0.1344
	2169.06	0.15314	2169.06	0.15314	2169.06	0.1259	2169.06	0.14017	2169.06	0.12653	2169.06	0.13395	2169.06	0.14492
	2168.12	0.14035	2168.12	0.14035	2168.12	0.14293	2168.12	0.12997	2168.12	0.13613	2168.12	0.11304	2168.12	0.13699
	2167.18	0.14124	2167.18	0.14124	2167.18	0.11936	2167.18	0.12682	2167.18	0.12427	2167.18	0.12382	2167.18	0.15014
	2166.24	0.13939	2166.24	0.13939	2166.24	0.12989	2166.24	0.12288	2166.24	0.12573	2166.24	0.15115	2166.24	0.15713
	2165.3	0.13481	2165.3	0.13481	2165.3	0.13555	2165.3	0.1299	2165.3	0.13162	2165.3	0.13241	2165.3	0.14833
	2164.36	0.15665	2164.36	0.15665	2164.36	0.12335	2164.36	0.12831	2164.36	0.13382	2164.36	0.12088	2164.36	0.14655
	2163.41	0.15298	2163.41	0.15298	2163.41	0.11035	2163.41	0.12047	2163.41	0.13897	2163.41	0.12446	2163.41	0.11932
	2162.47	0.15659	2162.47	0.15659	2162.47	0.12412	2162.47	0.13062	2162.47	0.13673	2162.47	0.12875	2162.47	0.14913
	2161.53	0.14564	2161.53	0.14564	2161.53	0.14114	2161.53	0.13372	2161.53	0.13079	2161.53	0.12801	2161.53	0.12981
	2160.59	0.13834	2160.59	0.13834	2160.59	0.13787	2160.59	0.13526	2160.59	0.13151	2160.59	0.11576	2160.59	0.13417
	2159.65	0.15469	2159.65	0.15469	2159.65	0.12974	2159.65	0.12899	2159.65	0.13813	2159.65	0.11934	2159.65	0.14642
	2158.71	0.1574	2158.71	0.1574	2158.71	0.11998	2158.71	0.13756	2158.71	0.13811	2158.71	0.12435	2158.71	0.13325
	2157.76	0.15828	2157.76	0.15828	2157.76	0.12888	2157.76	0.12034	2157.76	0.13661	2157.76	0.11858	2157.76	0.14725
	2156.82	0.15461	2156.82	0.15461	2156.82	0.13615	2156.82	0.13439	2156.82	0.13732	2156.82	0.12287	2156.82	0.12707
	2155.88	0.14004	2155.88	0.14004	2155.88	0.12478	2155.88	0.14061	2155.88	0.1277	2155.88	0.14368	2155.88	0.14106
	2154.93	0.1391	2154.93	0.1391	2154.93	0.12638	2154.93	0.12419	2154.93	0.14466	2154.93	0.12713	2154.93	0.13753
	2153.99	0.1509	2153.99	0.1509	2153.99	0.13203	2153.99	0.13432	2153.99	0.12545	2153.99	0.13286	2153.99	0.13488
	2153.05	0.14269	2153.05	0.14269	2153.05	0.13849	2153.05	0.13117	2153.05	0.13059	2153.05	0.11776	2153.05	0.14624
	2152.11	0.13449	2152.11	0.13449	2152.11	0.1417	2152.11	0.13427	2152.11	0.1254	2152.11	0.12563	2152.11	0.1506
	2151.16	0.13265	2151.16	0.13265	2151.16	0.12063	2151.16	0.12566	2151.16	0.12981	2151.16	0.12776	2151.16	0.14794
	2150.22	0.14171	2150.22	0.14171	2150.22	0.13599	2150.22	0.13735	2150.22	0.11872	2150.22	0.11411	2150.22	0.14442
	2149.27	0.1435	2149.27	0.1435	2149.27	0.12625	2149.27	0.1303	2149.27	0.13566	2149.27	0.1227	2149.27	0.14177
	2148.33	0.1462	2148.33	0.1462	2148.33	0.12623	2148.33	0.13262	2148.33	0.14006	2148.33	0.12626	2148.33	0.14262
	2147.39	0.15253	2147.39	0.15253	2147.39	0.13915	2147.39	0.12246	2147.39	0.12972	2147.39	0.11692	2147.39	0.13997
	2146.44	0.13798	2146.44	0.13798	2146.44	0.13347	2146.44	0.11854	2146.44	0.13043	2146.44	0.11833	2146.44	0.14519
	2145.5	0.15157	2145.5	0.15157	2145.5	0.13829	2145.5	0.13177	2145.5	0.13999	2145.5	0.1219	2145.5	0.14079
	2144.55	0.13975	2144.55	0.13975	2144.55	0.12776	2144.55	0.11771	2144.55	0.13039	2144.55	0.12976	2144.55	0.13028
	2143.61	0.13428	2143.61	0.13428	2143.61	0.1245	2143.61	0.12549	2143.61	0.12668	2143.61	0.13332	2143.61	0.14075
	2142.66	0.1397	2142.66	0.1397	2142.66	0.12448	2142.66	0.12858	2142.66	0.11782	2142.66	0.12542	2142.66	0.1381
	2141.72	0.13423	2141.72	0.13423	2141.72	0.11719	2141.72	0.13869	2141.72	0.12737	2141.72	0.13256	2141.72	0.13283
	2140.77	0.1333	2140.77	0.1333	2140.77	0.13009	2140.77	0.14801	2140.77	0.12809	2140.77	0.13254	2140.77	0.13892
	2139.83	0.14507	2139.83	0.14507	2139.83	0.1228	2139.83	0.13475	2139.83	0.13322	2139.83	0.11676	2139.83	0.1389
	2138.88	0.13507	2138.88	0.13507	2138.88	0.13732	2138.88	0.12849	2138.88	0.13172	2138.88	0.13249	2138.88	0.1415
	2137.94	0.15589	2137.94	0.15589	2137.94	0.13487	2137.94	0.13626	2137.94	0.12949	2137.94	0.14106	2137.94	0.14671
	2136.99	0.14499	2136.99	0.14499	2136.99	0.12435	2136.99	0.12923	2136.99	0.12138	2136.99	0.13459	2136.99	0.15367
	2136.04	0.14496	2136.04	0.14496	2136.04	0.1324	2136.04	0.11909	2136.04	0.13533	2136.04	0.11524	2136.04	0.14753
	2135.1	0.13769	2135.1	0.13769	2135.1	0.12673	2135.1	0.14008	2135.1	0.12354	2135.1	0.13168	2135.1	0.12918
	2134.15	0.13767	2134.15	0.13767	2134.15	0.12025	2134.15	0.13383	2134.15	0.14043	2134.15	0.12522	2134.15	0.13701
	2133.2	0.13674	2133.2	0.13674	2133.2	0.13476	2133.2	0.12836	2133.2	0.1257	2133.2	0.12305	2133.2	0.13873
	2132.26	0.15935	2132.26	0.15935	2132.26	0.12989	2132.26	0.11978	2132.26	0.13524	2132.26	0.12446	2132.26	0.15441
	2131.31	0.14574	2131.31	0.14574	2131.31	0.1339	2131.31	0.12832	2131.31	0.1264	2131.31	0.13445	2131.31	0.14043
	2130.36	0.12762	2130.36	0.12762	2130.36	0.14356	2130.36	0.12441	2130.36	0.1249	2130.36	0.12585	2130.36	0.14825
	2129.42	0.1475	2129.42	0.1475	2129.42	0.13305	2129.42	0.13294	2129.42	0.13149	2129.42	0.12082	2129.42	0.13428
	2128.47	0.14838	2128.47	0.14838	2128.47	0.12013	2128.47	0.12436	2128.47	0.12706	2128.47	0.13224	2128.47	0.13251
	2127.52	0.14474	2127.52	0.14474	2127.52	0.12172	2127.52	0.15154	2127.52	0.13806	2127.52	0.1265	2127.52	0.15166
	2126.57	0.13205	2126.57	0.13205	2126.57	0.1354	2126.57	0.12976	2126.57	0.13143	2126.57	0.12004	2126.57	0.14728
	2125.63	0.1474	2125.63	0.1474	2125.63	0.12893	2125.63	0.12974	2125.63	0.14095	2125.63	0.12074	2125.63	0.1368
	2124.68	0.14466	2124.68	0.14466	2124.68	0.13938	2124.68	0.11884	2124.68	0.13065	2124.68	0.11	2124.68	0.13764
	2123.73	0.16091	2123.73	0.16091	2123.73	0.12566	2123.73	0.14445	2123.73	0.12622	2123.73	0.11927	2123.73	0.14546
	2122.78	0.15365	2122.78	0.15365	2122.78	0.13772	2122.78	0.13666	2122.78	0.12326	2122.78	0.12496	2122.78	0.1376
	2121.83	0.1482	2121.83	0.1482	2121.83	0.11998	2121.83	0.12654	2121.83	0.12324	2121.83	0.12637	2121.83	0.14019
	2120.88	0.14998	2120.88	0.14998	2120.88	0.13204	2120.88	0.12109	2120.88	0.12175	2120.88	0.12706	2120.88	0.1419
	2119.94	0.14273	2119.94	0.14273	2119.94	0.14087	2119.94	0.13348	2119.94	0.1232	2119.94	0.12418	2119.94	0.13927
	2118.99	0.14722	2118.99	0.14722	2118.99	0.11831	2118.99	0.1226	2118.99	0.12611	2118.99	0.11417	2118.99	0.1375
	2118.04	0.1472	2118.04	0.1472	2118.04	0.13599	2118.04	0.13809	2118.04	0.11949	2118.04	0.12628	2118.04	0.14183
	2117.09	0.13453	2117.09	0.13453	2117.09	0.13195	2117.09	0.12721	2117.09	0.11434	2117.09	0.12554	2117.09	0.13745
	2116.14	0.13451	2116.14	0.13451	2116.14	0.12307	2116.14	0.13339	2116.14	0.12018	2116.14	0.11482	2116.14	0.14265
	2115.19	0.12817	2115.19	0.12817	2115.19	0.12788	2115.19	0.12871	2115.19	0.12969	2115.19	0.13762	2115.19	0.12175
	2114.24	0.1471	2114.24	0.1471	2114.24	0.1359	2114.24	0.12249	2114.24	0.13186	2114.24	0.12548	2114.24	0.14782
	2113.29	0.14346	2113.29	0.14346	2113.29	0.12703	2113.29	0.13797	2113.29	0.12159	2113.29	0.12759	2113.29	0.15562
	2112.34	0.14885	2112.34	0.14885	2112.34	0.11093	2112.34	0.12632	2112.34	0.13182	2112.34	0.13684	2112.34	0.14603
	2111.39	0.16776	2111.39	0.16776	2111.39	0.13663	2111.39	0.13482	2111.39	0.14058	2111.39	0.12755	2111.39	0.1321
	2110.44	0.14158	2110.44	0.14158	2110.44	0.13661	2110.44	0.12783	2110.44	0.14934	2110.44	0.12397	2110.44	0.1425
	2109.49	0.12803	2109.49	0.12803	2109.49	0.12935	2109.49	0.13555	2109.49	0.12955	2109.49	0.12537	2109.49	0.13205
	2108.54	0.13252	2108.54	0.13252	2108.54	0.10764	2108.54	0.1363	2108.54	0.13026	2108.54	0.12677	2108.54	0.13203
	2107.58	0.1388	2107.58	0.1388	2107.58	0.13252	2107.58	0.12854	2107.58	0.12878	2107.58	0.12248	2107.58	0.13895
	2106.63	0.14959	2106.63	0.14959	2106.63	0.11965	2106.63	0.12697	2106.63	0.12144	2106.63	0.12174	2106.63	0.13632
	2105.68	0.14596	2105.68	0.14596	2105.68	0.12605	2105.68	0.13391	2105.68	0.128	2105.68	0.12599	2105.68	0.13804
	2104.73	0.14504	2104.73	0.14504	2104.73	0.13085	2104.73	0.13079	2104.73	0.13602	2104.73	0.1274	2104.73	0.1519
	2103.78	0.14862	2103.78	0.14862	2103.78	0.1252	2103.78	0.12767	2103.78	0.13161	2103.78	0.12026	2103.78	0.14406
	2102.83	0.13418	2102.83	0.13418	2102.83	0.12599	2102.83	0.12533	2102.83	0.12428	2102.83	0.13375	2102.83	0.13623
	2101.88	0.13776	2101.88	0.13776	2101.88	0.12436	2101.88	0.12608	2101.88	0.12133	2101.88	0.13515	2101.88	0.14054
	2100.92	0.14134	2100.92	0.14134	2100.92	0.12594	2100.92	0.1423	2100.92	0.13447	2100.92	0.12162	2100.92	0.13531
	2099.97	0.15481	2099.97	0.15481	2099.97	0.12351	2099.97	0.1415	2099.97	0.14467	2099.97	0.13297	2099.97	0.13703
	2099.02	0.14309	2099.02	0.14309	2099.02	0.13071	2099.02	0.13684	2099.02	0.12127	2099.02	0.11802	2099.02	0.14134
	2098.07	0.14846	2098.07	0.14846	2098.07	0.1387	2098.07	0.14455	2098.07	0.12417	2098.07	0.12866	2098.07	0.13871
	2097.11	0.15293	2097.11	0.15293	2097.11	0.12425	2097.11	0.12752	2097.11	0.12999	2097.11	0.13006	2097.11	0.13695
	2096.16	0.13042	2096.16	0.13042	2096.16	0.11782	2096.16	0.12981	2096.16	0.13946	2096.16	0.11867	2096.16	0.13693
	2095.21	0.14838	2095.21	0.14838	2095.21	0.1202	2095.21	0.13597	2095.21	0.13287	2095.21	0.12149	2095.21	0.13691
	2094.25	0.13847	2094.25	0.13847	2094.25	0.14181	2094.25	0.12282	2094.25	0.13065	2094.25	0.11934	2094.25	0.12735
	2093.3	0.15193	2093.3	0.15193	2093.3	0.12416	2093.3	0.12588	2093.3	0.12187	2093.3	0.12287	2093.3	0.15592
	2092.35	0.151	2092.35	0.151	2092.35	0.13375	2092.35	0.13204	2092.35	0.12915	2092.35	0.12924	2092.35	0.13077
	2091.39	0.15277	2091.39	0.15277	2091.39	0.12813	2091.39	0.12044	2091.39	0.11454	2091.39	0.12567	2091.39	0.1446
	2090.44	0.14646	2090.44	0.14646	2090.44	0.1289	2090.44	0.14126	2090.44	0.12692	2090.44	0.12706	2090.44	0.15583
	2089.48	0.13206	2089.48	0.13206	2089.48	0.12488	2089.48	0.12271	2089.48	0.14804	2089.48	0.12278	2089.48	0.14455
	2088.53	0.15719	2088.53	0.15719	2088.53	0.13366	2088.53	0.14044	2088.53	0.11958	2088.53	0.12276	2088.53	0.1402
	2087.58	0.15626	2087.58	0.15626	2087.58	0.11443	2087.58	0.12421	2087.58	0.12977	2087.58	0.11352	2087.58	0.14277
	2086.62	0.14815	2086.62	0.14815	2086.62	0.13041	2086.62	0.1265	2086.62	0.12974	2086.62	0.11705	2086.62	0.14188
	2085.67	0.14813	2085.67	0.14813	2085.67	0.12479	2085.67	0.13419	2085.67	0.13191	2085.67	0.12128	2085.67	0.14099
	2084.71	0.14002	2084.71	0.14002	2084.71	0.12877	2084.71	0.13494	2084.71	0.12678	2084.71	0.1163	2084.71	0.11935
	2083.75	0.15166	2083.75	0.15166	2083.75	0.13435	2083.75	0.13723	2083.75	0.13186	2083.75	0.12407	2083.75	0.13835
	2082.8	0.13997	2082.8	0.13997	2082.8	0.12073	2082.8	0.13567	2082.8	0.11946	2082.8	0.11909	2082.8	0.1366
	2081.84	0.16417	2081.84	0.16417	2081.84	0.1287	2081.84	0.13487	2081.84	0.1289	2081.84	0.13041	2081.84	0.13917
	2080.89	0.15069	2080.89	0.15069	2080.89	0.11909	2080.89	0.1387	2080.89	0.13762	2080.89	0.12826	2080.89	0.13482
	2079.93	0.12824	2079.93	0.12824	2079.93	0.12626	2079.93	0.12481	2079.93	0.13905	2079.93	0.12257	2079.93	0.12789
	2078.98	0.16588	2078.98	0.16588	2078.98	0.13103	2078.98	0.14019	2078.98	0.13102	2078.98	0.12963	2078.98	0.13737
	2078.02	0.13896	2078.02	0.13896	2078.02	0.12861	2078.02	0.13786	2078.02	0.14264	2078.02	0.11686	2078.02	0.1313
	2077.06	0.15417	2077.06	0.15417	2077.06	0.13977	2077.06	0.12243	2077.06	0.13025	2077.06	0.1218	2077.06	0.14509
	2076.11	0.13712	2076.11	0.13712	2076.11	0.12298	2076.11	0.13858	2076.11	0.12222	2076.11	0.12957	2076.11	0.13989
	2075.15	0.14157	2075.15	0.14157	2075.15	0.13014	2075.15	0.13471	2075.15	0.12438	2075.15	0.11751	2075.15	0.14418
	2074.19	0.14961	2074.19	0.14961	2074.19	0.13331	2074.19	0.13391	2074.19	0.14327	2074.19	0.12174	2074.19	0.14588
	2073.24	0.13436	2073.24	0.13436	2073.24	0.12132	2073.24	0.1362	2073.24	0.12216	2073.24	0.11676	2073.24	0.14758
	2072.28	0.15224	2072.28	0.15224	2072.28	0.12609	2072.28	0.13387	2072.28	0.13667	2072.28	0.11674	2072.28	0.13806
	2071.32	0.14237	2071.32	0.14237	2071.32	0.11489	2071.32	0.13154	2071.32	0.14174	2071.32	0.12945	2071.32	0.13545
	2070.37	0.14145	2070.37	0.14145	2070.37	0.12365	2070.37	0.13382	2070.37	0.11846	2070.37	0.12943	2070.37	0.13888
	2069.41	0.13874	2069.41	0.13874	2069.41	0.13639	2069.41	0.13072	2069.41	0.1475	2069.41	0.12304	2069.41	0.13454
	2068.45	0.14766	2068.45	0.14766	2068.45	0.13636	2068.45	0.12993	2068.45	0.12932	2068.45	0.11595	2068.45	0.14228
	2067.49	0.1378	2067.49	0.1378	2067.49	0.11641	2067.49	0.12837	2067.49	0.12276	2067.49	0.12512	2067.49	0.13018
	2066.53	0.14672	2066.53	0.14672	2066.53	0.13871	2066.53	0.12912	2066.53	0.1496	2066.53	0.12015	2066.53	0.13275
	2065.58	0.13954	2065.58	0.13954	2065.58	0.13629	2065.58	0.13755	2065.58	0.1278	2065.58	0.12366	2065.58	0.14565
	2064.62	0.14488	2064.62	0.14488	2064.62	0.14185	2064.62	0.13291	2064.62	0.12342	2064.62	0.11799	2064.62	0.14046
	2063.66	0.13681	2063.66	0.13681	2063.66	0.13625	2063.66	0.12982	2063.66	0.11904	2063.66	0.12362	2063.66	0.13526
	2062.7	0.14036	2062.7	0.14036	2062.7	0.12746	2062.7	0.13287	2062.7	0.11249	2062.7	0.12713	2062.7	0.15763
	2061.74	0.15195	2061.74	0.15195	2061.74	0.13381	2061.74	0.11518	2061.74	0.13641	2061.74	0.1257	2061.74	0.12488
	2060.78	0.15371	2060.78	0.15371	2060.78	0.1306	2060.78	0.12207	2060.78	0.13276	2060.78	0.12638	2060.78	0.14639
	2059.82	0.14833	2059.82	0.14833	2059.82	0.13774	2059.82	0.12666	2059.82	0.13419	2059.82	0.12777	2059.82	0.14292
	2058.86	0.12954	2058.86	0.12954	2058.86	0.12578	2058.86	0.13277	2058.86	0.12691	2058.86	0.12846	2058.86	0.14031
	2057.9	0.14738	2057.9	0.14738	2057.9	0.13133	2057.9	0.12815	2057.9	0.12907	2057.9	0.12702	2057.9	0.14717
	2056.94	0.13128	2056.94	0.13128	2056.94	0.11937	2056.94	0.12275	2056.94	0.13412	2056.94	0.11994	2056.94	0.13596
	2055.98	0.13483	2055.98	0.13483	2055.98	0.13367	2055.98	0.14651	2055.98	0.12975	2055.98	0.12768	2055.98	0.13593
	2055.02	0.14552	2055.02	0.14552	2055.02	0.12808	2055.02	0.12731	2055.02	0.1203	2055.02	0.12202	2055.02	0.14193
	2054.06	0.13746	2054.06	0.13746	2054.06	0.12885	2054.06	0.14339	2054.06	0.15724	2054.06	0.11918	2054.06	0.14449
	2053.1	0.14993	2053.1	0.14993	2053.1	0.12485	2053.1	0.12267	2053.1	0.13403	2053.1	0.12762	2053.1	0.14188
	2052.14	0.1392	2052.14	0.1392	2052.14	0.11926	2052.14	0.13031	2052.14	0.12459	2052.14	0.12266	2052.14	0.14358
	2051.18	0.15612	2051.18	0.15612	2051.18	0.12878	2051.18	0.13336	2051.18	0.12167	2051.18	0.13251	2051.18	0.13324
	2050.22	0.14272	2050.22	0.14272	2050.22	0.15102	2050.22	0.11571	2050.22	0.13034	2050.22	0.13248	2050.22	0.15728
	2049.26	0.14893	2049.26	0.14893	2049.26	0.12159	2049.26	0.12871	2049.26	0.12018	2049.26	0.12048	2049.26	0.11772
	2048.3	0.14445	2048.3	0.14445	2048.3	0.13587	2048.3	0.12946	2048.3	0.12305	2048.3	0.1275	2048.3	0.1409
	2047.34	0.15691	2047.34	0.15691	2047.34	0.11996	2047.34	0.12331	2047.34	0.13099	2047.34	0.12889	2047.34	0.14088
	2046.37	0.14886	2046.37	0.14886	2046.37	0.13582	2046.37	0.12635	2046.37	0.13386	2046.37	0.13169	2046.37	0.14171
	2045.41	0.13992	2045.41	0.13992	2045.41	0.12786	2045.41	0.14011	2045.41	0.13312	2045.41	0.12462	2045.41	0.1477
	2044.45	0.15059	2044.45	0.15059	2044.45	0.12863	2044.45	0.1286	2044.45	0.12441	2044.45	0.1239	2044.45	0.13909
	2043.49	0.13185	2043.49	0.13185	2043.49	0.13496	2043.49	0.12399	2043.49	0.11933	2043.49	0.13091	2043.49	0.15194
	2042.53	0.13806	2042.53	0.13806	2042.53	0.12223	2042.53	0.13544	2042.53	0.13232	2042.53	0.12104	2042.53	0.13646
	2041.56	0.14427	2041.56	0.14427	2041.56	0.12777	2041.56	0.13006	2041.56	0.12507	2041.56	0.13439	2041.56	0.13301
	2040.6	0.15672	2040.6	0.15672	2040.6	0.12378	2040.6	0.14152	2040.6	0.13011	2040.6	0.13225	2040.6	0.13556
	2039.64	0.13532	2039.64	0.13532	2039.64	0.12217	2039.64	0.12696	2039.64	0.12358	2039.64	0.11746	2039.64	0.14068
	2038.67	0.14331	2038.67	0.14331	2038.67	0.14118	2038.67	0.12311	2038.67	0.14018	2038.67	0.1301	2038.67	0.15352
	2037.71	0.12637	2037.71	0.12637	2037.71	0.13006	2037.71	0.14526	2037.71	0.13221	2037.71	0.12937	2037.71	0.1432
	2036.75	0.16284	2036.75	0.16284	2036.75	0.12924	2036.75	0.12384	2036.75	0.12713	2036.75	0.12302	2036.75	0.15175
	2035.78	0.15302	2035.78	0.15302	2035.78	0.12208	2035.78	0.13604	2035.78	0.12277	2035.78	0.13214	2035.78	0.15173
	2034.82	0.14944	2034.82	0.14944	2034.82	0.13078	2034.82	0.14825	2034.82	0.12853	2034.82	0.12438	2034.82	0.13456
	2033.86	0.13607	2033.86	0.13607	2033.86	0.12997	2033.86	0.13523	2033.86	0.13284	2033.86	0.11944	2033.86	0.13539
	2032.89	0.1396	2032.89	0.1396	2032.89	0.12677	2032.89	0.13062	2032.89	0.1256	2032.89	0.13066	2032.89	0.13365
	2031.93	0.15469	2031.93	0.15469	2031.93	0.12754	2031.93	0.13137	2031.93	0.12846	2031.93	0.12924	2031.93	0.12678
	2030.96	0.15022	2030.96	0.15022	2030.96	0.11802	2030.96	0.13134	2030.96	0.13205	2030.96	0.13343	2030.96	0.13189
	2030	0.15108	2030	0.15108	2030	0.12275	2030	0.12827	2030	0.1212	2030	0.1313	2030	0.14557
	2029.04	0.14395	2029.04	0.14395	2029.04	0.13777	2029.04	0.12977	2029.04	0.13272	2029.04	0.12636	2029.04	0.1387
	2028.07	0.15281	2028.07	0.15281	2028.07	0.12429	2028.07	0.11677	2028.07	0.12693	2028.07	0.13546	2028.07	0.14895
	2027.11	0.14035	2027.11	0.14035	2027.11	0.14564	2027.11	0.12744	2027.11	0.13051	2027.11	0.13193	2027.11	0.14207
	2026.14	0.15719	2026.14	0.15719	2026.14	0.12583	2026.14	0.12055	2026.14	0.13698	2026.14	0.11647	2026.14	0.1429
	2025.17	0.14562	2025.17	0.14562	2025.17	0.12739	2025.17	0.13349	2025.17	0.11533	2025.17	0.13188	2025.17	0.12235
	2024.21	0.14205	2024.21	0.14205	2024.21	0.12499	2024.21	0.13347	2024.21	0.1463	2024.21	0.12274	2024.21	0.13943
	2023.24	0.15179	2023.24	0.15179	2023.24	0.13446	2023.24	0.13497	2023.24	0.12106	2023.24	0.12483	2023.24	0.12059
	2022.28	0.1491	2022.28	0.1491	2022.28	0.12811	2022.28	0.13037	2022.28	0.14265	2022.28	0.122	2022.28	0.15392
	2021.31	0.13487	2021.31	0.13487	2021.31	0.12651	2021.31	0.13721	2021.31	0.12894	2021.31	0.13249	2021.31	0.15047
	2020.35	0.15082	2020.35	0.15082	2020.35	0.12649	2020.35	0.14176	2020.35	0.12675	2020.35	0.12406	2020.35	0.15216
	2019.38	0.14192	2019.38	0.14192	2019.38	0.12726	2019.38	0.12954	2019.38	0.12025	2019.38	0.13875	2019.38	0.14017
	2018.41	0.15077	2018.41	0.15077	2018.41	0.12802	2018.41	0.12495	2018.41	0.12815	2018.41	0.13523	2018.41	0.12903
	2017.45	0.14542	2017.45	0.14542	2017.45	0.12484	2017.45	0.13178	2017.45	0.12957	2017.45	0.1254	2017.45	0.14268
	2016.48	0.15692	2016.48	0.15692	2016.48	0.1264	2016.48	0.13709	2016.48	0.12523	2016.48	0.12397	2016.48	0.13155
	2015.51	0.13828	2015.51	0.13828	2015.51	0.12401	2015.51	0.13022	2015.51	0.12664	2015.51	0.12955	2015.51	0.12982
	2014.54	0.14712	2014.54	0.14712	2014.54	0.13188	2014.54	0.13933	2014.54	0.1331	2014.54	0.12043	2014.54	0.13748
	2013.58	0.14178	2013.58	0.14178	2013.58	0.12949	2013.58	0.1355	2013.58	0.12084	2013.58	0.11971	2013.58	0.14856
	2012.61	0.13289	2012.61	0.13289	2012.61	0.11763	2012.61	0.12786	2012.61	0.12945	2012.61	0.13089	2012.61	0.13658
	2011.64	0.13995	2011.64	0.13995	2011.64	0.13418	2011.64	0.13393	2011.64	0.12799	2011.64	0.12666	2011.64	0.13997
	2010.67	0.14082	2010.67	0.14082	2010.67	0.11601	2010.67	0.13162	2010.67	0.13157	2010.67	0.13224	2010.67	0.13397
	2009.71	0.14965	2009.71	0.14965	2009.71	0.12151	2009.71	0.12551	2009.71	0.11789	2009.71	0.12382	2009.71	0.13139
	2008.74	0.13014	2008.74	0.13014	2008.74	0.13963	2008.74	0.11865	2008.74	0.11715	2008.74	0.13289	2008.74	0.14246
	2007.77	0.13809	2007.77	0.13809	2007.77	0.12699	2007.77	0.12699	2007.77	0.1279	2007.77	0.12588	2007.77	0.1339
	2006.8	0.15399	2006.8	0.15399	2006.8	0.13012	2006.8	0.13761	2006.8	0.12429	2006.8	0.12306	2006.8	0.15093
	2005.83	0.14512	2005.83	0.14512	2005.83	0.13168	2005.83	0.13303	2005.83	0.13432	2005.83	0.13073	2005.83	0.14238
	2004.86	0.15305	2004.86	0.15305	2004.86	0.11904	2004.86	0.14061	2004.86	0.12568	2004.86	0.1314	2004.86	0.15514
	2003.89	0.1433	2003.89	0.1433	2003.89	0.12217	2003.89	0.1269	2003.89	0.13428	2003.89	0.12369	2003.89	0.13381
	2002.92	0.15831	2002.92	0.15831	2002.92	0.13161	2002.92	0.117	2002.92	0.12995	2002.92	0.11389	2002.92	0.14486
	2001.96	0.14678	2001.96	0.14678	2001.96	0.11661	2001.96	0.12306	2001.96	0.12346	2001.96	0.11387	2001.96	0.13632
	2000.99	0.15295	2000.99	0.15295	2000.99	0.11502	2000.99	0.12684	2000.99	0.13277	2000.99	0.12223	2000.99	0.14055
	2000.02	0.14497	2000.02	0.14497	2000.02	0.11657	2000.02	0.13517	2000.02	0.12773	2000.02	0.12081	2000.02	0.13201
	1999.05	0.15024	1999.05	0.15024	1999.05	0.11576	1999.05	0.14653	1999.05	0.1356	1999.05	0.12847	1999.05	0.12773
	1998.08	0.13961	1998.08	0.13961	1998.08	0.13464	1998.08	0.12829	1998.08	0.13055	1998.08	0.12845	1998.08	0.13707
	1997.11	0.13782	1997.11	0.13782	1997.11	0.12911	1997.11	0.14269	1997.11	0.12981	1997.11	0.13261	1997.11	0.1396
	1996.14	0.13691	1996.14	0.13691	1996.14	0.13302	1996.14	0.1419	1996.14	0.13481	1996.14	0.12143	1996.14	0.14128
	1995.17	0.14837	1995.17	0.14837	1995.17	0.13457	1995.17	0.12595	1995.17	0.12761	1995.17	0.12071	1995.17	0.14977
	1994.19	0.16247	1994.19	0.16247	1994.19	0.12983	1994.19	0.1282	1994.19	0.14766	1994.19	0.12627	1994.19	0.13528
	1993.22	0.14302	1993.22	0.14302	1993.22	0.13767	1993.22	0.11908	1993.22	0.12542	1993.22	0.11718	1993.22	0.14631
	1992.25	0.14476	1992.25	0.14476	1992.25	0.13529	1992.25	0.12815	1992.25	0.12468	1992.25	0.12901	1992.25	0.13183
	1991.28	0.14209	1991.28	0.14209	1991.28	0.11796	1991.28	0.12662	1991.28	0.14114	1991.28	0.1269	1991.28	0.1233
	1990.31	0.13412	1990.31	0.13412	1990.31	0.13131	1990.31	0.12735	1990.31	0.12679	1990.31	0.13245	1990.31	0.15134
	1989.34	0.12881	1989.34	0.12881	1989.34	0.125	1989.34	0.12657	1989.34	0.1282	1989.34	0.12755	1989.34	0.12326
	1988.37	0.1526	1988.37	0.1526	1988.37	0.14541	1988.37	0.12882	1988.37	0.12674	1988.37	0.12265	1988.37	0.13259
	1987.39	0.14552	1987.39	0.14552	1987.39	0.12888	1987.39	0.1341	1987.39	0.13173	1987.39	0.12681	1987.39	0.12577
	1986.42	0.12962	1986.42	0.12962	1986.42	0.12415	1986.42	0.13484	1986.42	0.12813	1986.42	0.11982	1986.42	0.12829
	1985.45	0.13665	1985.45	0.13665	1985.45	0.12491	1985.45	0.10982	1985.45	0.12882	1985.45	0.12259	1985.45	0.14866
	1984.48	0.15073	1984.48	0.15073	1984.48	0.14767	1984.48	0.13706	1984.48	0.13095	1984.48	0.12605	1984.48	0.14693
	1983.5	0.13572	1983.5	0.13572	1983.5	0.13429	1983.5	0.12265	1983.5	0.12305	1983.5	0.1302	1983.5	0.14945
	1982.53	0.13746	1982.53	0.13746	1982.53	0.13034	1982.53	0.11733	1982.53	0.13376	1982.53	0.12879	1982.53	0.14773
	1981.56	0.13479	1981.56	0.13479	1981.56	0.13503	1981.56	0.12791	1981.56	0.12015	1981.56	0.13294	1981.56	0.14516
	1980.59	0.15327	1980.59	0.15327	1980.59	0.11774	1980.59	0.13621	1980.59	0.11798	1980.59	0.12526	1980.59	0.13495
	1979.61	0.14003	1979.61	0.14003	1979.61	0.12713	1979.61	0.13694	1979.61	0.11725	1979.61	0.12942	1979.61	0.12729
	1978.64	0.14353	1978.64	0.14353	1978.64	0.14045	1978.64	0.12255	1978.64	0.13295	1978.64	0.12452	1978.64	0.13405
	1977.67	0.1347	1977.67	0.1347	1977.67	0.12787	1977.67	0.13538	1977.67	0.12221	1977.67	0.12381	1977.67	0.13657
	1976.69	0.13996	1976.69	0.13996	1976.69	0.12314	1976.69	0.13838	1976.69	0.12648	1976.69	0.12031	1976.69	0.14333
	1975.72	0.13817	1975.72	0.13817	1975.72	0.12548	1975.72	0.12021	1975.72	0.12788	1975.72	0.12376	1975.72	0.13653
	1974.74	0.15223	1974.74	0.15223	1974.74	0.12702	1974.74	0.13229	1974.74	0.12929	1974.74	0.12235	1974.74	0.14074
	1973.77	0.1434	1973.77	0.1434	1973.77	0.11838	1973.77	0.12546	1973.77	0.12498	1973.77	0.12094	1973.77	0.15004
	1972.79	0.15481	1972.79	0.15481	1972.79	0.13873	1972.79	0.12771	1972.79	0.1271	1972.79	0.13343	1972.79	0.12713
	1971.82	0.14159	1971.82	0.14159	1971.82	0.12304	1971.82	0.12844	1971.82	0.1178	1971.82	0.12368	1971.82	0.14321
	1970.85	0.14421	1970.85	0.14421	1970.85	0.1426	1970.85	0.14202	1970.85	0.11992	1970.85	0.12713	1970.85	0.13386
	1969.87	0.13539	1969.87	0.13539	1969.87	0.11438	1969.87	0.13897	1969.87	0.12204	1969.87	0.1278	1969.87	0.14909
	1968.9	0.138	1968.9	0.138	1968.9	0.13159	1968.9	0.13517	1968.9	0.14485	1968.9	0.12639	1968.9	0.14737
	1967.92	0.14501	1967.92	0.14501	1967.92	0.13078	1967.92	0.13892	1967.92	0.14055	1967.92	0.12012	1967.92	0.12871
	1966.94	0.15289	1966.94	0.15289	1966.94	0.13781	1966.94	0.1472	1966.94	0.12697	1966.94	0.11316	1966.94	0.14562
	1965.97	0.14584	1965.97	0.14584	1965.97	0.12682	1965.97	0.13359	1965.97	0.12766	1965.97	0.12424	1965.97	0.14983
	1964.99	0.15196	1964.99	0.15196	1964.99	0.12523	1964.99	0.13281	1964.99	0.13477	1964.99	0.1263	1964.99	0.14557
	1964.02	0.13788	1964.02	0.13788	1964.02	0.12678	1964.02	0.12072	1964.02	0.15186	1964.02	0.12697	1964.02	0.1447
	1963.04	0.14488	1963.04	0.14488	1963.04	0.13302	1963.04	0.14182	1963.04	0.11548	1963.04	0.13111	1963.04	0.15144
	1962.06	0.14047	1962.06	0.14047	1962.06	0.13143	1962.06	0.12973	1962.06	0.13399	1962.06	0.1193	1962.06	0.13365
	1961.09	0.15273	1961.09	0.15273	1961.09	0.1228	1961.09	0.14252	1961.09	0.12327	1961.09	0.12136	1961.09	0.13955
	1960.11	0.14569	1960.11	0.14569	1960.11	0.13686	1960.11	0.13194	1960.11	0.13536	1960.11	0.11995	1960.11	0.14122
	1959.13	0.15444	1959.13	0.15444	1959.13	0.12276	1959.13	0.13493	1959.13	0.13107	1959.13	0.13033	1959.13	0.13781
	1958.16	0.15792	1958.16	0.15792	1958.16	0.14228	1958.16	0.12436	1958.16	0.13603	1958.16	0.13446	1958.16	0.14455
	1957.18	0.1421	1957.18	0.1421	1957.18	0.1235	1957.18	0.13263	1957.18	0.13458	1957.18	0.12474	1957.18	0.14283
	1956.2	0.13506	1956.2	0.13506	1956.2	0.11957	1956.2	0.12507	1956.2	0.13669	1956.2	0.12472	1956.2	0.13774
	1955.22	0.1666	1955.22	0.1666	1955.22	0.12189	1955.22	0.13936	1955.22	0.13952	1955.22	0.12608	1955.22	0.14616
	1954.25	0.13063	1954.25	0.13063	1954.25	0.1414	1954.25	0.13858	1954.25	0.12455	1954.25	0.12675	1954.25	0.136
	1953.27	0.14463	1953.27	0.14463	1953.27	0.13356	1953.27	0.13103	1953.27	0.12951	1953.27	0.14058	1953.27	0.13176
	1952.29	0.15425	1952.29	0.15425	1952.29	0.13901	1952.29	0.12498	1952.29	0.1245	1952.29	0.13155	1952.29	0.15031
	1951.31	0.14633	1951.31	0.14633	1951.31	0.13508	1951.31	0.13399	1951.31	0.13728	1951.31	0.12668	1951.31	0.15197
	1950.33	0.14631	1950.33	0.14631	1950.33	0.13349	1950.33	0.12569	1950.33	0.13228	1950.33	0.12943	1950.33	0.13084
	1949.36	0.15504	1949.36	0.15504	1949.36	0.12957	1949.36	0.13395	1949.36	0.12515	1949.36	0.1301	1949.36	0.13504
	1948.38	0.15414	1948.38	0.15414	1948.38	0.12955	1948.38	0.12113	1948.38	0.13935	1948.38	0.12177	1948.38	0.14261
	1947.4	0.14273	1947.4	0.14273	1947.4	0.1342	1947.4	0.13691	1947.4	0.12795	1947.4	0.12314	1947.4	0.14849
	1946.42	0.14796	1946.42	0.14796	1946.42	0.1373	1946.42	0.12936	1946.42	0.12508	1946.42	0.13003	1946.42	0.14003
	1945.44	0.15581	1945.44	0.15581	1945.44	0.13416	1945.44	0.13385	1945.44	0.13217	1945.44	0.12033	1945.44	0.14675
	1944.46	0.1409	1944.46	0.1409	1944.46	0.14037	1944.46	0.12932	1944.46	0.12362	1944.46	0.12791	1944.46	0.14673
	1943.48	0.14788	1943.48	0.14788	1943.48	0.14035	1943.48	0.13381	1943.48	0.12999	1943.48	0.12996	1943.48	0.12984
	1942.5	0.14348	1942.5	0.14348	1942.5	0.12941	1942.5	0.12927	1942.5	0.12358	1942.5	0.11612	1942.5	0.13825
	1941.52	0.13733	1941.52	0.13733	1941.52	0.1364	1941.52	0.13601	1941.52	0.13562	1941.52	0.13337	1941.52	0.13906
	1940.54	0.14955	1940.54	0.14955	1940.54	0.12703	1940.54	0.12472	1940.54	0.13276	1940.54	0.11469	1940.54	0.14494
	1939.56	0.1434	1939.56	0.1434	1939.56	0.13713	1939.56	0.14273	1939.56	0.13061	1939.56	0.12918	1939.56	0.1466
	1938.58	0.14775	1938.58	0.14775	1938.58	0.14334	1938.58	0.12017	1938.58	0.14478	1938.58	0.11604	1938.58	0.13394
	1937.6	0.15122	1937.6	0.15122	1937.6	0.12384	1937.6	0.12841	1937.6	0.13269	1937.6	0.12499	1937.6	0.14065
	1936.62	0.1442	1936.62	0.1442	1936.62	0.12071	1936.62	0.12763	1936.62	0.14828	1936.62	0.12773	1936.62	0.13221
	1935.64	0.12845	1935.64	0.12845	1935.64	0.13782	1935.64	0.13587	1935.64	0.13406	1935.64	0.1284	1935.64	0.12713
	1934.66	0.13017	1934.66	0.13017	1934.66	0.123	1934.66	0.12084	1934.66	0.13262	1934.66	0.13666	1934.66	0.1591
	1933.67	0.13364	1933.67	0.13364	1933.67	0.13076	1933.67	0.12232	1933.67	0.1326	1933.67	0.13112	1933.67	0.14055
	1932.69	0.14847	1932.69	0.14847	1932.69	0.13697	1932.69	0.1313	1932.69	0.12549	1932.69	0.11315	1932.69	0.1338
	1931.71	0.13971	1931.71	0.13971	1931.71	0.12216	1931.71	0.13878	1931.71	0.12688	1931.71	0.12072	1931.71	0.15312
	1930.73	0.14492	1930.73	0.14492	1930.73	0.12914	1930.73	0.1275	1930.73	0.12899	1930.73	0.13243	1930.73	0.14973
	1929.75	0.13704	1929.75	0.13704	1929.75	0.12523	1929.75	0.12973	1929.75	0.13392	1929.75	0.13102	1929.75	0.13541
	1928.77	0.15011	1928.77	0.15011	1928.77	0.13376	1928.77	0.12521	1928.77	0.12752	1928.77	0.13031	1928.77	0.14548
	1927.78	0.14921	1927.78	0.14921	1927.78	0.1454	1927.78	0.13643	1927.78	0.136	1927.78	0.11788	1927.78	0.14293
	1926.8	0.14831	1926.8	0.14831	1926.8	0.12905	1926.8	0.14165	1926.8	0.13527	1926.8	0.12889	1926.8	0.13197
	1925.82	0.16137	1925.82	0.16137	1925.82	0.12902	1925.82	0.15062	1925.82	0.13525	1925.82	0.12266	1925.82	0.15548
	1924.83	0.14564	1924.83	0.14564	1924.83	0.12434	1924.83	0.13186	1924.83	0.12885	1924.83	0.1254	1924.83	0.15126
	1923.85	0.14039	1923.85	0.14039	1923.85	0.1282	1923.85	0.1266	1923.85	0.13945	1923.85	0.124	1923.85	0.13779
	1922.87	0.13862	1922.87	0.13862	1922.87	0.12585	1922.87	0.14005	1922.87	0.1288	1922.87	0.12673	1922.87	0.14196
	1921.89	0.14557	1921.89	0.14557	1921.89	0.13903	1921.89	0.13329	1921.89	0.14293	1921.89	0.12809	1921.89	0.14278
	1920.9	0.14118	1920.9	0.14118	1920.9	0.13435	1920.9	0.11904	1920.9	0.13866	1920.9	0.12738	1920.9	0.13436
	1919.92	0.14726	1919.92	0.14726	1919.92	0.132	1919.92	0.12651	1919.92	0.1351	1919.92	0.12667	1919.92	0.14609
	1918.93	0.14636	1918.93	0.14636	1918.93	0.1312	1918.93	0.13771	1918.93	0.13367	1918.93	0.13421	1918.93	0.15697
	1917.95	0.14111	1917.95	0.14111	1917.95	0.13505	1917.95	0.15041	1917.95	0.13647	1917.95	0.12387	1917.95	0.15023
	1916.97	0.14109	1916.97	0.14109	1916.97	0.12572	1916.97	0.13093	1916.97	0.13645	1916.97	0.13623	1916.97	0.14265
	1915.98	0.14628	1915.98	0.14628	1915.98	0.13966	1915.98	0.13465	1915.98	0.13713	1915.98	0.12245	1915.98	0.15186
	1915	0.13842	1915	0.13842	1915	0.13266	1915	0.11518	1915	0.13428	1915	0.12931	1915	0.14596
	1914.01	0.14797	1914.01	0.14797	1914.01	0.13418	1914.01	0.12488	1914.01	0.14203	1914.01	0.12722	1914.01	0.13671
	1913.03	0.14621	1913.03	0.14621	1913.03	0.14269	1913.03	0.13458	1913.03	0.1413	1913.03	0.13064	1913.03	0.13333
	1912.04	0.1427	1912.04	0.1427	1912.04	0.12018	1912.04	0.13829	1912.04	0.12997	1912.04	0.1203	1912.04	0.14085
	1911.06	0.15486	1911.06	0.15486	1911.06	0.13024	1911.06	0.13976	1911.06	0.14125	1911.06	0.12921	1911.06	0.1358
	1910.07	0.15048	1910.07	0.15048	1910.07	0.14649	1910.07	0.12629	1910.07	0.12781	1910.07	0.12163	1910.07	0.14667
	1909.09	0.14784	1909.09	0.14784	1909.09	0.13562	1909.09	0.1285	1909.09	0.13414	1909.09	0.12711	1909.09	0.15586
	1908.1	0.15478	1908.1	0.15478	1908.1	0.12629	1908.1	0.14641	1908.1	0.13341	1908.1	0.12846	1908.1	0.14578
	1907.11	0.15388	1907.11	0.15388	1907.11	0.13092	1907.11	0.13443	1907.11	0.13409	1907.11	0.12981	1907.11	0.13654
	1906.13	0.14168	1906.13	0.14168	1906.13	0.13864	1906.13	0.13068	1906.13	0.13618	1906.13	0.1291	1906.13	0.14322
	1905.14	0.14513	1905.14	0.14513	1905.14	0.1301	1905.14	0.14185	1905.14	0.12769	1905.14	0.13388	1905.14	0.13314
	1904.15	0.13816	1904.15	0.13816	1904.15	0.13472	1904.15	0.13138	1904.15	0.13966	1904.15	0.13249	1904.15	0.13982
	1903.17	0.14335	1903.17	0.14335	1903.17	0.13392	1903.17	0.13882	1903.17	0.12694	1903.17	0.13521	1903.17	0.15318
	1902.18	0.14766	1902.18	0.14766	1902.18	0.12771	1902.18	0.13805	1902.18	0.14173	1902.18	0.13862	1902.18	0.1473
	1901.19	0.15632	1901.19	0.15632	1901.19	0.13929	1901.19	0.14399	1901.19	0.1276	1901.19	0.13311	1901.19	0.1548
	1900.21	0.14327	1900.21	0.14327	1900.21	0.13772	1900.21	0.13502	1900.21	0.13463	1900.21	0.12554	1900.21	0.15645
	1899.22	0.15106	1899.22	0.15106	1899.22	0.13074	1899.22	0.13201	1899.22	0.13038	1899.22	0.12689	1899.22	0.15559
	1898.23	0.1519	1898.23	0.1519	1898.23	0.12685	1898.23	0.13721	1898.23	0.13458	1898.23	0.13166	1898.23	0.13967
	1897.24	0.15621	1897.24	0.15621	1897.24	0.13842	1897.24	0.13644	1897.24	0.1254	1897.24	0.11793	1897.24	0.14633
	1896.26	0.12842	1896.26	0.12842	1896.26	0.12603	1896.26	0.14163	1896.26	0.13524	1896.26	0.13642	1896.26	0.13878
	1895.27	0.15442	1895.27	0.15442	1895.27	0.1206	1895.27	0.13266	1895.27	0.11972	1895.27	0.12406	1895.27	0.13876
	1894.28	0.14225	1894.28	0.14225	1894.28	0.14299	1894.28	0.12817	1894.28	0.11337	1894.28	0.13431	1894.28	0.15378
	1893.29	0.13876	1893.29	0.13876	1893.29	0.13524	1893.29	0.11995	1893.29	0.12602	1893.29	0.1336	1893.29	0.14122
	1892.3	0.1396	1892.3	0.1396	1892.3	0.12903	1892.3	0.13483	1892.3	0.13022	1892.3	0.12467	1892.3	0.14453
	1891.31	0.15952	1891.31	0.15952	1891.31	0.12515	1891.31	0.12884	1891.31	0.12879	1891.31	0.12739	1891.31	0.14117
	1890.33	0.12915	1890.33	0.12915	1890.33	0.12203	1890.33	0.13403	1890.33	0.13721	1890.33	0.1349	1890.33	0.12444
	1889.34	0.13953	1889.34	0.13953	1889.34	0.13746	1889.34	0.13624	1889.34	0.11678	1889.34	0.12803	1889.34	0.13861
	1888.35	0.14384	1888.35	0.14384	1888.35	0.13435	1888.35	0.13696	1888.35	0.13786	1888.35	0.12459	1888.35	0.14694
	1887.36	0.14987	1887.36	0.14987	1887.36	0.1266	1887.36	0.14289	1887.36	0.12799	1887.36	0.14099	1887.36	0.14608
	1886.37	0.15418	1886.37	0.15418	1886.37	0.12504	1886.37	0.13171	1886.37	0.14203	1886.37	0.13276	1886.37	0.14522
	1885.38	0.15242	1885.38	0.15242	1885.38	0.13582	1885.38	0.13764	1885.38	0.13146	1885.38	0.12384	1885.38	0.14603
	1884.39	0.1472	1884.39	0.1472	1884.39	0.13039	1884.39	0.12943	1884.39	0.1448	1884.39	0.13613	1884.39	0.15434
	1883.4	0.13938	1883.4	0.13938	1883.4	0.13037	1883.4	0.13908	1883.4	0.13072	1883.4	0.12927	1883.4	0.14347
	1882.41	0.14715	1882.41	0.14715	1882.41	0.13035	1882.41	0.12641	1882.41	0.14053	1882.41	0.14292	1882.41	0.14345
	1881.42	0.15664	1881.42	0.15664	1881.42	0.11644	1881.42	0.12564	1881.42	0.14191	1881.42	0.12307	1881.42	0.14759
	1880.43	0.15402	1880.43	0.15402	1880.43	0.12568	1880.43	0.13157	1880.43	0.12784	1880.43	0.1374	1880.43	0.13173
	1879.44	0.14361	1879.44	0.14361	1879.44	0.13722	1879.44	0.13006	1879.44	0.14256	1879.44	0.12781	1879.44	0.13504
	1878.44	0.13493	1878.44	0.13493	1878.44	0.14798	1878.44	0.13747	1878.44	0.13341	1878.44	0.12437	1878.44	0.14418
	1877.45	0.15221	1877.45	0.15221	1877.45	0.13794	1877.45	0.14487	1877.45	0.14111	1877.45	0.12298	1877.45	0.16082
	1876.46	0.15131	1876.46	0.15131	1876.46	0.13252	1876.46	0.13593	1876.46	0.14319	1876.46	0.12433	1876.46	0.16163
	1875.47	0.134	1875.47	0.134	1875.47	0.15022	1875.47	0.1374	1875.47	0.13264	1875.47	0.13113	1875.47	0.13661
	1874.48	0.13916	1874.48	0.13916	1874.48	0.15019	1874.48	0.1344	1874.48	0.13402	1874.48	0.1277	1874.48	0.13742
	1873.49	0.14864	1873.49	0.14864	1873.49	0.144	1873.49	0.12473	1873.49	0.12347	1873.49	0.12358	1873.49	0.14572
	1872.5	0.1417	1872.5	0.1417	1872.5	0.14321	1872.5	0.13361	1872.5	0.13257	1872.5	0.13857	1872.5	0.1432
	1871.5	0.15205	1871.5	0.15205	1871.5	0.14164	1871.5	0.13656	1871.5	0.14236	1871.5	0.13514	1871.5	0.144
	1870.51	0.14425	1870.51	0.14425	1870.51	0.12699	1870.51	0.13727	1870.51	0.1192	1870.51	0.11874	1870.51	0.13399
	1869.52	0.13904	1869.52	0.13904	1869.52	0.12312	1869.52	0.13799	1869.52	0.1318	1869.52	0.12827	1869.52	0.13813
	1868.53	0.1511	1868.53	0.1511	1868.53	0.1408	1868.53	0.13055	1868.53	0.14299	1868.53	0.13711	1868.53	0.14143
	1867.53	0.15539	1867.53	0.15539	1867.53	0.12385	1867.53	0.13424	1867.53	0.13525	1867.53	0.12754	1867.53	0.13642
	1866.54	0.1381	1866.54	0.1381	1866.54	0.13075	1866.54	0.13199	1866.54	0.13383	1866.54	0.13979	1866.54	0.14221
	1865.55	0.1493	1865.55	0.1493	1865.55	0.13842	1865.55	0.14679	1865.55	0.13871	1865.55	0.13363	1865.55	0.14635
	1864.55	0.15013	1864.55	0.15013	1864.55	0.13609	1864.55	0.12898	1864.55	0.12958	1864.55	0.11725	1864.55	0.14632
	1863.56	0.15097	1863.56	0.15097	1863.56	0.1376	1863.56	0.13859	1863.56	0.13446	1863.56	0.1254	1863.56	0.13299
	1862.56	0.13197	1862.56	0.13197	1862.56	0.13681	1862.56	0.13338	1862.56	0.12813	1862.56	0.13015	1862.56	0.15541
	1861.57	0.15178	1861.57	0.15178	1861.57	0.13294	1861.57	0.13558	1861.57	0.14211	1861.57	0.12195	1861.57	0.13793
	1860.58	0.15003	1860.58	0.15003	1860.58	0.14444	1860.58	0.13629	1860.58	0.12879	1860.58	0.13488	1860.58	0.15369
	1859.58	0.14397	1859.58	0.14397	1859.58	0.13136	1859.58	0.12812	1859.58	0.12877	1859.58	0.13349	1859.58	0.14287
	1858.59	0.14911	1858.59	0.14911	1858.59	0.12673	1858.59	0.12958	1858.59	0.14204	1858.59	0.12393	1858.59	0.14035
	1857.59	0.1465	1857.59	0.1465	1857.59	0.12287	1857.59	0.12882	1857.59	0.13012	1857.59	0.12527	1857.59	0.14199
	1856.6	0.14475	1856.6	0.14475	1856.6	0.1359	1856.6	0.13324	1856.6	0.14339	1856.6	0.13614	1856.6	0.14196
	1855.6	0.15162	1855.6	0.15162	1855.6	0.12205	1855.6	0.13543	1855.6	0.13987	1855.6	0.13272	1855.6	0.1519
	1854.61	0.14556	1854.61	0.14556	1854.61	0.12203	1854.61	0.14355	1854.61	0.13844	1854.61	0.13541	1854.61	0.15685
	1853.61	0.14468	1853.61	0.14468	1853.61	0.13122	1853.61	0.13391	1853.61	0.13842	1853.61	0.11702	1853.61	0.13857
	1852.62	0.14982	1852.62	0.14982	1852.62	0.1358	1852.62	0.14498	1852.62	0.1321	1852.62	0.12516	1852.62	0.1344
	1851.62	0.13516	1851.62	0.13516	1851.62	0.1235	1851.62	0.14199	1851.62	0.12998	1851.62	0.1367	1851.62	0.1435
	1850.63	0.14718	1850.63	0.14718	1850.63	0.14572	1850.63	0.14936	1850.63	0.13834	1850.63	0.12716	1850.63	0.1526
	1849.63	0.13511	1849.63	0.13511	1849.63	0.13266	1849.63	0.13529	1849.63	0.12714	1849.63	0.13122	1849.63	0.14676
	1848.63	0.15487	1848.63	0.15487	1848.63	0.13724	1848.63	0.12418	1848.63	0.14319	1848.63	0.12847	1848.63	0.14508
	1847.64	0.14538	1847.64	0.14538	1847.64	0.13415	1847.64	0.13968	1847.64	0.13199	1847.64	0.13185	1847.64	0.15334
	1846.64	0.12988	1846.64	0.12988	1846.64	0.14562	1846.64	0.13152	1846.64	0.13825	1846.64	0.12911	1846.64	0.14834
	1845.64	0.13415	1845.64	0.13415	1845.64	0.13487	1845.64	0.13741	1845.64	0.12636	1845.64	0.13452	1845.64	0.14252
	1844.65	0.14703	1844.65	0.14703	1844.65	0.12258	1844.65	0.13813	1844.65	0.13052	1844.65	0.13653	1844.65	0.14166
	1843.65	0.16076	1843.65	0.16076	1843.65	0.14861	1843.65	0.14179	1843.65	0.13817	1843.65	0.13991	1843.65	0.13584
	1842.65	0.14955	1842.65	0.14955	1842.65	0.13633	1842.65	0.13365	1842.65	0.13745	1842.65	0.1297	1842.65	0.15652
	1841.65	0.1564	1841.65	0.1564	1841.65	0.13018	1841.65	0.14765	1841.65	0.12487	1841.65	0.14054	1841.65	0.14656
	1840.66	0.13575	1840.66	0.13575	1840.66	0.13628	1840.66	0.13655	1840.66	0.12903	1840.66	0.12626	1840.66	0.1366
	1839.66	0.14862	1839.66	0.14862	1839.66	0.14161	1839.66	0.15129	1839.66	0.12204	1839.66	0.1242	1839.66	0.15064
	1838.66	0.15718	1838.66	0.15718	1838.66	0.12858	1838.66	0.14315	1838.66	0.14154	1838.66	0.13435	1838.66	0.1291
	1837.66	0.13397	1837.66	0.13397	1837.66	0.14003	1837.66	0.14091	1837.66	0.12966	1837.66	0.13569	1837.66	0.14315
	1836.66	0.13995	1836.66	0.13995	1836.66	0.13312	1836.66	0.13867	1836.66	0.14149	1836.66	0.14041	1836.66	0.14312
	1835.67	0.15538	1835.67	0.15538	1835.67	0.13845	1835.67	0.14086	1835.67	0.14007	1835.67	0.13225	1835.67	0.15302
	1834.67	0.16136	1834.67	0.16136	1834.67	0.13155	1834.67	0.13862	1834.67	0.14353	1834.67	0.13019	1834.67	0.14638
	1833.67	0.1476	1833.67	0.1476	1833.67	0.13076	1833.67	0.13638	1833.67	0.13166	1833.67	0.12949	1833.67	0.14801
	1832.67	0.15959	1832.67	0.15959	1832.67	0.13227	1832.67	0.14078	1832.67	0.13651	1832.67	0.12879	1832.67	0.1455
	1831.67	0.14326	1831.67	0.14326	1831.67	0.12995	1831.67	0.13265	1831.67	0.14694	1831.67	0.12538	1831.67	0.13721
	1830.67	0.15353	1830.67	0.15353	1830.67	0.13298	1830.67	0.13189	1830.67	0.13438	1830.67	0.14365	1830.67	0.13966
	1829.67	0.15178	1829.67	0.15178	1829.67	0.14289	1829.67	0.14513	1829.67	0.13087	1829.67	0.13617	1829.67	0.14708
	1828.67	0.14318	1828.67	0.14318	1828.67	0.14363	1828.67	0.12522	1828.67	0.14338	1828.67	0.13141	1828.67	0.15448
	1827.67	0.15602	1827.67	0.15602	1827.67	0.12451	1827.67	0.14434	1827.67	0.1357	1827.67	0.11784	1827.67	0.13216
	1826.67	0.15599	1826.67	0.15599	1826.67	0.14435	1826.67	0.13548	1826.67	0.13637	1826.67	0.13543	1826.67	0.14452
	1825.67	0.15082	1825.67	0.15082	1825.67	0.13134	1825.67	0.13325	1825.67	0.12243	1825.67	0.11915	1825.67	0.15605
	1824.67	0.15679	1824.67	0.15679	1824.67	0.13513	1824.67	0.13764	1824.67	0.15302	1824.67	0.13741	1824.67	0.14529
	1823.67	0.15077	1823.67	0.15077	1823.67	0.13893	1823.67	0.1435	1823.67	0.14117	1823.67	0.12656	1823.67	0.14857
	1822.67	0.15417	1822.67	0.15417	1822.67	0.12898	1822.67	0.15378	1822.67	0.13488	1822.67	0.11774	1822.67	0.1535
	1821.67	0.14215	1821.67	0.14215	1821.67	0.14346	1821.67	0.14787	1821.67	0.12096	1821.67	0.1211	1821.67	0.15017
	1820.67	0.15069	1820.67	0.15069	1820.67	0.12665	1820.67	0.14196	1820.67	0.12372	1820.67	0.13055	1820.67	0.15097
	1819.67	0.14724	1819.67	0.14724	1819.67	0.14417	1819.67	0.15076	1819.67	0.13829	1819.67	0.13188	1819.67	0.14682
	1818.66	0.15235	1818.66	0.15235	1818.66	0.13957	1818.66	0.13529	1818.66	0.13965	1818.66	0.14132	1818.66	0.13854
	1817.66	0.14975	1817.66	0.14975	1817.66	0.13878	1817.66	0.14115	1817.66	0.12435	1817.66	0.13318	1817.66	0.16243
	1816.66	0.16513	1816.66	0.16513	1816.66	0.13037	1816.66	0.14259	1816.66	0.14447	1816.66	0.13384	1816.66	0.15498
	1815.66	0.16082	1815.66	0.16082	1815.66	0.12882	1815.66	0.15065	1815.66	0.13263	1815.66	0.13246	1815.66	0.14424
	1814.66	0.15138	1814.66	0.15138	1814.66	0.14328	1814.66	0.1396	1814.66	0.12983	1814.66	0.13582	1814.66	0.15575
	1813.65	0.16247	1813.65	0.16247	1813.65	0.14021	1813.65	0.14031	1813.65	0.14369	1813.65	0.13579	1813.65	0.15902
	1812.65	0.14877	1812.65	0.14877	1812.65	0.1318	1812.65	0.13147	1812.65	0.12771	1812.65	0.14185	1812.65	0.14828
	1811.65	0.16498	1811.65	0.16498	1811.65	0.14016	1811.65	0.141	1811.65	0.14017	1811.65	0.14115	1811.65	0.1532
	1810.65	0.14871	1810.65	0.14871	1810.65	0.13099	1810.65	0.14024	1810.65	0.14639	1810.65	0.14112	1810.65	0.14576
	1809.64	0.15125	1809.64	0.15125	1809.64	0.14087	1809.64	0.13434	1809.64	0.13874	1809.64	0.13232	1809.64	0.15314
	1808.64	0.1461	1808.64	0.1461	1808.64	0.12181	1808.64	0.13432	1808.64	0.13802	1808.64	0.13905	1808.64	0.14077
	1807.64	0.15291	1807.64	0.15291	1807.64	0.13777	1807.64	0.1409	1807.64	0.14632	1807.64	0.14172	1807.64	0.14404
	1806.63	0.13494	1806.63	0.13494	1806.63	0.12786	1806.63	0.13794	1806.63	0.1456	1806.63	0.13967	1806.63	0.15224
	1805.63	0.14346	1805.63	0.14346	1805.63	0.1362	1805.63	0.13865	1805.63	0.13101	1805.63	0.1329	1805.63	0.15715
	1804.62	0.14856	1804.62	0.14856	1804.62	0.13466	1804.62	0.14889	1804.62	0.15317	1804.62	0.1349	1804.62	0.1489
	1803.62	0.1528	1803.62	0.1528	1803.62	0.13083	1803.62	0.14227	1803.62	0.13998	1803.62	0.13353	1803.62	0.15134
	1802.62	0.1485	1802.62	0.1485	1802.62	0.14678	1802.62	0.15177	1802.62	0.14342	1802.62	0.13148	1802.62	0.15789
	1801.61	0.14336	1801.61	0.14336	1801.61	0.13078	1801.61	0.14881	1801.61	0.14062	1801.61	0.13483	1801.61	0.15457
	1800.61	0.1621	1800.61	0.1621	1800.61	0.14064	1800.61	0.12827	1800.61	0.1399	1800.61	0.14087	1800.61	0.15455
	1799.6	0.15696	1799.6	0.15696	1799.6	0.1467	1799.6	0.15462	1799.6	0.14403	1799.6	0.13344	1799.6	0.14712
	1798.6	0.15011	1798.6	0.15011	1798.6	0.13072	1798.6	0.13994	1798.6	0.14401	1798.6	0.13206	1798.6	0.13395
	1797.59	0.16031	1797.59	0.16031	1797.59	0.13297	1797.59	0.14578	1797.59	0.15644	1797.59	0.1408	1797.59	0.15364
	1796.59	0.16455	1796.59	0.16455	1796.59	0.13447	1796.59	0.15161	1796.59	0.13496	1796.59	0.13875	1796.59	0.15115
	1795.58	0.14662	1795.58	0.14662	1795.58	0.13976	1795.58	0.15744	1795.58	0.13701	1795.58	0.13603	1795.58	0.15687
	1794.57	0.14659	1794.57	0.14659	1794.57	0.13062	1794.57	0.14424	1794.57	0.14391	1794.57	0.13803	1794.57	0.16095
	1793.57	0.15679	1793.57	0.15679	1793.57	0.14351	1793.57	0.14714	1793.57	0.13835	1793.57	0.13801	1793.57	0.1601
	1792.56	0.14824	1792.56	0.14824	1792.56	0.13741	1792.56	0.13394	1792.56	0.14524	1792.56	0.13394	1792.56	0.15351
	1791.56	0.16185	1791.56	0.16185	1791.56	0.1427	1791.56	0.13831	1791.56	0.13415	1791.56	0.13257	1791.56	0.15923
	1790.55	0.16011	1790.55	0.16011	1790.55	0.14571	1790.55	0.12365	1790.55	0.14588	1790.55	0.14601	1790.55	0.15756
	1789.54	0.14987	1789.54	0.14987	1789.54	0.13506	1789.54	0.15069	1789.54	0.13618	1789.54	0.14329	1789.54	0.14522
	1788.54	0.16517	1788.54	0.16517	1788.54	0.14186	1788.54	0.14701	1788.54	0.14928	1788.54	0.15066	1788.54	0.14684
	1787.53	0.15577	1787.53	0.15577	1787.53	0.12667	1787.53	0.1404	1787.53	0.12991	1787.53	0.15131	1787.53	0.15911
	1786.52	0.14809	1786.52	0.14809	1786.52	0.13802	1786.52	0.12576	1786.52	0.14785	1786.52	0.13784	1786.52	0.15663
	1785.51	0.14721	1785.51	0.14721	1785.51	0.14027	1785.51	0.13597	1785.51	0.15404	1785.51	0.13714	1785.51	0.1525
	1784.51	0.14974	1784.51	0.14974	1784.51	0.15617	1784.51	0.14764	1784.51	0.16092	1784.51	0.13644	1784.51	0.14263
	1783.5	0.15736	1783.5	0.15736	1783.5	0.15463	1783.5	0.13811	1783.5	0.1526	1783.5	0.13844	1783.5	0.15654
	1782.49	0.14458	1782.49	0.14458	1782.49	0.13944	1782.49	0.14466	1782.49	0.13808	1782.49	0.1411	1782.49	0.14996
	1781.48	0.15816	1781.48	0.15816	1781.48	0.13032	1781.48	0.14464	1781.48	0.14565	1781.48	0.14175	1781.48	0.15649
	1780.47	0.15133	1780.47	0.15133	1780.47	0.12803	1780.47	0.14023	1780.47	0.13596	1780.47	0.135	1780.47	0.16056
	1779.47	0.1547	1779.47	0.1547	1779.47	0.1477	1779.47	0.15335	1779.47	0.14836	1779.47	0.13565	1779.47	0.15398
	1778.46	0.14958	1778.46	0.14958	1778.46	0.14692	1778.46	0.14383	1778.46	0.14005	1778.46	0.14637	1778.46	0.15886
	1777.45	0.13935	1777.45	0.13935	1777.45	0.14083	1777.45	0.146	1777.45	0.13313	1777.45	0.13493	1777.45	0.1531
	1776.44	0.15462	1776.44	0.15462	1776.44	0.14838	1776.44	0.15254	1776.44	0.1469	1776.44	0.14766	1776.44	0.14571
	1775.43	0.16394	1775.43	0.16394	1775.43	0.15138	1775.43	0.14302	1775.43	0.14274	1775.43	0.14898	1775.43	0.15878
	1774.42	0.14692	1774.42	0.14692	1774.42	0.15362	1774.42	0.14008	1774.42	0.14409	1774.42	0.14291	1774.42	0.15548
	1773.41	0.16388	1773.41	0.16388	1773.41	0.14527	1773.41	0.1561	1773.41	0.14544	1773.41	0.14423	1773.41	0.14072
	1772.4	0.1613	1772.4	0.1613	1772.4	0.14222	1772.4	0.16775	1772.4	0.15644	1772.4	0.13213	1772.4	0.16115
	1771.39	0.15788	1771.39	0.15788	1771.39	0.14068	1771.39	0.15678	1771.39	0.14401	1771.39	0.14082	1771.39	0.16684
	1770.38	0.15106	1770.38	0.15106	1770.38	0.14217	1770.38	0.15456	1770.38	0.16052	1770.38	0.14482	1770.38	0.16845
	1769.37	0.15782	1769.37	0.15782	1769.37	0.15424	1769.37	0.15381	1769.37	0.14878	1769.37	0.14212	1769.37	0.17333
	1768.36	0.15525	1768.36	0.15525	1768.36	0.14892	1768.36	0.15378	1768.36	0.14669	1768.36	0.15147	1768.36	0.16676
	1767.35	0.15098	1767.35	0.15098	1767.35	0.14739	1767.35	0.14865	1767.35	0.14873	1767.35	0.14408	1767.35	0.1512
	1766.34	0.16029	1766.34	0.16029	1766.34	0.16323	1766.34	0.14935	1766.34	0.15008	1766.34	0.14539	1766.34	0.14545
	1765.33	0.15941	1765.33	0.15941	1765.33	0.14658	1765.33	0.13986	1765.33	0.13973	1765.33	0.13465	1765.33	0.1536
	1764.32	0.16532	1764.32	0.16532	1764.32	0.13447	1764.32	0.16023	1764.32	0.13902	1764.32	0.14199	1764.32	0.15275
	1763.31	0.15342	1763.31	0.15342	1763.31	0.12916	1763.31	0.14709	1763.31	0.14725	1763.31	0.13862	1763.31	0.16171
	1762.3	0.16865	1762.3	0.16865	1762.3	0.14424	1762.3	0.14051	1762.3	0.14585	1762.3	0.14931	1762.3	0.16903
	1761.28	0.16184	1761.28	0.16184	1761.28	0.14421	1761.28	0.14413	1761.28	0.14995	1761.28	0.14392	1761.28	0.16981
	1760.27	0.17113	1760.27	0.17113	1760.27	0.1472	1760.27	0.14483	1760.27	0.12998	1760.27	0.13921	1760.27	0.14775
	1759.26	0.16178	1759.26	0.16178	1759.26	0.13661	1759.26	0.15499	1759.26	0.1499	1759.26	0.13183	1759.26	0.16567
	1758.25	0.16514	1758.25	0.16514	1758.25	0.14112	1758.25	0.13823	1758.25	0.15124	1758.25	0.14987	1758.25	0.15912
	1757.24	0.17781	1757.24	0.17781	1757.24	0.14864	1757.24	0.14839	1757.24	0.14572	1757.24	0.13847	1757.24	0.17704
	1756.22	0.15577	1756.22	0.15577	1756.22	0.1554	1756.22	0.16	1756.22	0.15669	1756.22	0.1458	1756.22	0.15417
	1755.21	0.16251	1755.21	0.16251	1755.21	0.14632	1755.21	0.14325	1755.21	0.1491	1755.21	0.1518	1755.21	0.1729
	1754.2	0.15064	1754.2	0.15064	1754.2	0.14705	1754.2	0.15849	1754.2	0.15114	1754.2	0.1404	1754.2	0.13862
	1753.18	0.16076	1753.18	0.16076	1753.18	0.14627	1753.18	0.15192	1753.18	0.15455	1753.18	0.14639	1753.18	0.17936
	1752.17	0.16581	1752.17	0.16581	1752.17	0.15303	1752.17	0.14971	1752.17	0.15246	1752.17	0.13768	1752.17	0.15813
	1751.16	0.15479	1751.16	0.15479	1751.16	0.14245	1751.16	0.15477	1751.16	0.14968	1751.16	0.15436	1751.16	0.15485
	1750.14	0.15899	1750.14	0.15899	1750.14	0.16051	1750.14	0.14312	1750.14	0.14279	1750.14	0.153	1750.14	0.16704
	1749.13	0.15896	1749.13	0.15896	1749.13	0.14541	1749.13	0.14164	1749.13	0.15512	1749.13	0.14228	1749.13	0.16701
	1748.12	0.16231	1748.12	0.16231	1748.12	0.16723	1748.12	0.15324	1748.12	0.16264	1748.12	0.13224	1748.12	0.17105
	1747.1	0.15045	1747.1	0.15045	1747.1	0.15289	1747.1	0.15249	1747.1	0.14821	1747.1	0.14557	1747.1	0.16288
	1746.09	0.14789	1746.09	0.14789	1746.09	0.14684	1746.09	0.14012	1746.09	0.15024	1746.09	0.14488	1746.09	0.17751
	1745.07	0.16899	1745.07	0.16899	1745.07	0.14757	1745.07	0.15679	1745.07	0.15501	1745.07	0.15019	1745.07	0.14817
	1744.06	0.18247	1744.06	0.18247	1744.06	0.14679	1744.06	0.14297	1744.06	0.16184	1744.06	0.1475	1744.06	0.15058
	1743.04	0.17822	1743.04	0.17822	1743.04	0.15278	1743.04	0.16326	1743.04	0.1625	1743.04	0.13012	1743.04	0.16602
	1742.03	0.17819	1742.03	0.17819	1742.03	0.15577	1742.03	0.16468	1742.03	0.15904	1742.03	0.15545	1742.03	0.16192
	1741.01	0.17984	1741.01	0.17984	1741.01	0.15047	1741.01	0.17336	1741.01	0.15559	1741.01	0.14875	1741.01	0.16189
	1740	0.1663	1740	0.1663	1740	0.1512	1740	0.15012	1740	0.1398	1740	0.15806	1740	0.17081
	1738.98	0.17218	1738.98	0.17218	1738.98	0.15192	1738.98	0.14429	1738.98	0.15964	1738.98	0.15403	1738.98	0.1781
	1737.97	0.173	1737.97	0.173	1737.97	0.16242	1737.97	0.17762	1737.97	0.15071	1737.97	0.16601	1737.97	0.16831
	1736.95	0.16706	1736.95	0.16706	1736.95	0.15939	1736.95	0.14787	1736.95	0.15137	1736.95	0.15931	1736.95	0.17804
	1735.93	0.17378	1735.93	0.17378	1735.93	0.14658	1735.93	0.14277	1735.93	0.15408	1735.93	0.16062	1735.93	0.15769
	1734.92	0.16531	1734.92	0.16531	1734.92	0.17136	1734.92	0.16158	1734.92	0.15132	1734.92	0.14993	1734.92	0.16416
	1733.9	0.17709	1733.9	0.17709	1733.9	0.15705	1733.9	0.1717	1733.9	0.17046	1733.9	0.1479	1733.9	0.18444
	1732.89	0.17706	1732.89	0.17706	1732.89	0.15852	1732.89	0.16877	1732.89	0.15811	1732.89	0.15054	1732.89	0.17141
	1731.87	0.17028	1731.87	0.17028	1731.87	0.16225	1731.87	0.16512	1731.87	0.14302	1731.87	0.16916	1731.87	0.17707
	1730.85	0.17025	1730.85	0.17025	1730.85	0.15697	1730.85	0.15567	1730.85	0.15326	1730.85	0.16447	1730.85	0.16973
	1729.83	0.16517	1729.83	0.16517	1729.83	0.15844	1729.83	0.17085	1729.83	0.16144	1729.83	0.15512	1729.83	0.16726
	1728.82	0.17356	1728.82	0.17356	1728.82	0.16742	1728.82	0.16792	1728.82	0.16005	1728.82	0.15576	1728.82	0.16399
	1727.8	0.18196	1727.8	0.18196	1727.8	0.14938	1727.8	0.15197	1727.8	0.16617	1727.8	0.16438	1727.8	0.17207
	1726.78	0.16592	1726.78	0.16592	1726.78	0.16061	1726.78	0.1628	1726.78	0.16136	1726.78	0.15171	1726.78	0.16636
	1725.76	0.176	1725.76	0.176	1725.76	0.16658	1725.76	0.17145	1725.76	0.16748	1725.76	0.17896	1725.76	0.18986
	1724.75	0.1726	1724.75	0.1726	1724.75	0.17331	1724.75	0.16057	1724.75	0.17019	1724.75	0.15897	1724.75	0.17279
	1723.73	0.17173	1723.73	0.17173	1723.73	0.17252	1723.73	0.16054	1723.73	0.16674	1723.73	0.16892	1723.73	0.1606
	1722.71	0.19274	1722.71	0.19274	1722.71	0.17024	1722.71	0.16196	1722.71	0.16056	1722.71	0.1669	1722.71	0.16787
	1721.69	0.17167	1721.69	0.17167	1721.69	0.15747	1721.69	0.16121	1721.69	0.16941	1721.69	0.15756	1721.69	0.17432
	1720.67	0.17248	1720.67	0.17248	1720.67	0.17243	1720.67	0.16046	1720.67	0.17416	1720.67	0.15222	1720.67	0.18645
	1719.65	0.17581	1719.65	0.17581	1719.65	0.17915	1719.65	0.18283	1719.65	0.16799	1719.65	0.16947	1719.65	0.17507
	1718.63	0.1741	1718.63	0.1741	1718.63	0.18586	1718.63	0.16401	1718.63	0.18161	1718.63	0.16146	1718.63	0.16775
	1717.61	0.17239	1717.61	0.17239	1717.61	0.18508	1717.61	0.17121	1717.61	0.16793	1717.61	0.16276	1717.61	0.1742
	1716.59	0.17824	1716.59	0.17824	1716.59	0.17156	1716.59	0.17768	1716.59	0.16107	1716.59	0.17602	1716.59	0.17903
	1715.57	0.18662	1715.57	0.18662	1715.57	0.16254	1715.57	0.18559	1715.57	0.16855	1715.57	0.16603	1715.57	0.19277
	1714.55	0.19247	1714.55	0.19247	1714.55	0.16401	1714.55	0.1769	1714.55	0.1733	1714.55	0.15737	1714.55	0.18949
	1713.53	0.19495	1713.53	0.19495	1713.53	0.17596	1713.53	0.16892	1713.53	0.1644	1713.53	0.15335	1713.53	0.2008
	1712.51	0.18988	1712.51	0.18988	1712.51	0.17069	1712.51	0.17395	1712.51	0.16232	1712.51	0.17523	1712.51	0.18457
	1711.49	0.18732	1711.49	0.18732	1711.49	0.18863	1711.49	0.17752	1711.49	0.17389	1711.49	0.17122	1711.49	0.19344
	1710.47	0.19989	1710.47	0.19989	1710.47	0.1841	1710.47	0.18687	1710.47	0.17931	1710.47	0.17318	1710.47	0.17479
	1709.45	0.18306	1709.45	0.18306	1709.45	0.17808	1709.45	0.18684	1709.45	0.18609	1709.45	0.18708	1709.45	0.20389
	1708.43	0.19982	1708.43	0.19982	1708.43	0.18404	1708.43	0.19041	1708.43	0.18197	1708.43	0.18771	1708.43	0.19091
	1707.41	0.18551	1707.41	0.18551	1707.41	0.18924	1707.41	0.17812	1707.41	0.20306	1707.41	0.18104	1707.41	0.19735
	1706.39	0.19135	1706.39	0.19135	1706.39	0.18023	1706.39	0.19179	1706.39	0.18872	1706.39	0.18035	1706.39	0.1965
	1705.37	0.19468	1705.37	0.19468	1705.37	0.18618	1705.37	0.18887	1705.37	0.19209	1705.37	0.18496	1705.37	0.19889
	1704.35	0.1938	1704.35	0.1938	1704.35	0.18989	1704.35	0.1773	1704.35	0.18389	1704.35	0.17366	1704.35	0.20775
	1703.32	0.18538	1703.32	0.18538	1703.32	0.19658	1703.32	0.19961	1703.32	0.20292	1703.32	0.19152	1703.32	0.21014
	1702.3	0.2038	1702.3	0.2038	1702.3	0.1801	1702.3	0.18156	1702.3	0.17701	1702.3	0.19546	1702.3	0.1996
	1701.28	0.19118	1701.28	0.19118	1701.28	0.19053	1701.28	0.17577	1701.28	0.20625	1701.28	0.19675	1701.28	0.20522
	1700.26	0.22049	1700.26	0.22049	1700.26	0.19872	1700.26	0.19302	1700.26	0.19192	1700.26	0.19009	1700.26	0.22699
	1699.23	0.20201	1699.23	0.20201	1699.23	0.2054	1699.23	0.20163	1699.23	0.19733	1699.23	0.17615	1699.23	0.20353
	1698.21	0.19527	1698.21	0.19527	1698.21	0.20537	1698.21	0.19943	1698.21	0.18029	1698.21	0.17811	1698.21	0.22126
	1697.19	0.21535	1697.19	0.21535	1697.19	0.20235	1697.19	0.19652	1697.19	0.21631	1697.19	0.19396	1697.19	0.2188
	1696.17	0.2128	1696.17	0.2128	1696.17	0.1941	1696.17	0.19145	1696.17	0.18907	1696.17	0.20518	1696.17	0.21634
	1695.14	0.21695	1695.14	0.21695	1695.14	0.20003	1695.14	0.20868	1695.14	0.21011	1695.14	0.20912	1695.14	0.21065
	1694.12	0.21607	1694.12	0.21607	1694.12	0.19552	1694.12	0.1957	1694.12	0.20668	1694.12	0.19915	1694.12	0.23805
	1693.09	0.21855	1693.09	0.21855	1693.09	0.20519	1693.09	0.22659	1693.09	0.2046	1693.09	0.1839	1693.09	0.20977
	1692.07	0.20595	1692.07	0.20595	1692.07	0.21112	1692.07	0.20354	1692.07	0.2168	1692.07	0.21099	1692.07	0.24845
	1691.05	0.20256	1691.05	0.20256	1691.05	0.20064	1691.05	0.22004	1691.05	0.22084	1691.05	0.20963	1691.05	0.22663
	1690.02	0.21341	1690.02	0.21341	1690.02	0.21477	1690.02	0.22072	1690.02	0.20789	1690.02	0.2129	1690.02	0.21853
	1689	0.2117	1689	0.2117	1689	0.20579	1689	0.21924	1689	0.19766	1689	0.20559	1689	0.2201
	1687.97	0.21166	1687.97	0.21166	1687.97	0.21171	1687.97	0.23573	1687.97	0.21053	1687.97	0.20687	1687.97	0.23215
	1686.95	0.225	1686.95	0.225	1686.95	0.21391	1686.95	0.21988	1686.95	0.21728	1686.95	0.22732	1686.95	0.23775
	1685.92	0.22496	1685.92	0.22496	1685.92	0.20866	1685.92	0.23062	1685.92	0.23558	1685.92	0.21275	1685.92	0.22723
	1684.9	0.21405	1684.9	0.21405	1684.9	0.21756	1684.9	0.22699	1684.9	0.22264	1684.9	0.21073	1684.9	0.23042
	1683.87	0.24411	1683.87	0.24411	1683.87	0.22348	1683.87	0.21977	1683.87	0.21174	1683.87	0.2206	1683.87	0.21829
	1682.85	0.23488	1682.85	0.23488	1682.85	0.22791	1682.85	0.22834	1682.85	0.24088	1682.85	0.23376	1682.85	0.21825
	1681.82	0.22731	1681.82	0.22731	1681.82	0.22117	1681.82	0.24123	1681.82	0.24491	1681.82	0.23306	1681.82	0.22788
	1680.8	0.23897	1680.8	0.23897	1680.8	0.2457	1680.8	0.22324	1680.8	0.23401	1680.8	0.24556	1680.8	0.23911
	1679.77	0.24227	1679.77	0.24227	1679.77	0.21811	1679.77	0.24114	1679.77	0.23058	1679.77	0.23826	1679.77	0.25356
	1678.74	0.24807	1678.74	0.24807	1678.74	0.24487	1678.74	0.24469	1678.74	0.22647	1678.74	0.24614	1678.74	0.25029
	1677.72	0.25638	1677.72	0.25638	1677.72	0.23366	1677.72	0.25469	1677.72	0.25626	1677.72	0.23818	1677.72	0.23255
	1676.69	0.25133	1676.69	0.25133	1676.69	0.23957	1676.69	0.24747	1676.69	0.23249	1676.69	0.25001	1676.69	0.25342
	1675.66	0.24377	1675.66	0.24377	1675.66	0.23953	1675.66	0.25316	1675.66	0.22635	1675.66	0.25128	1675.66	0.24372
	1674.64	0.25708	1674.64	0.25708	1674.64	0.24098	1674.64	0.25168	1674.64	0.24392	1674.64	0.25453	1674.64	0.2469
	1673.61	0.27957	1673.61	0.27957	1673.61	0.25506	1673.61	0.24949	1673.61	0.24727	1673.61	0.24658	1673.61	0.25087
	1672.58	0.26116	1672.58	0.26116	1672.58	0.2632	1672.58	0.26593	1672.58	0.25603	1672.58	0.25313	1672.58	0.23797
	1671.55	0.27029	1671.55	0.27029	1671.55	0.24903	1671.55	0.25728	1671.55	0.25192	1671.55	0.25967	1671.55	0.26525
	1670.53	0.26357	1670.53	0.26357	1670.53	0.25493	1670.53	0.27515	1670.53	0.25188	1670.53	0.26358	1670.53	0.24833
	1669.5	0.26352	1669.5	0.26352	1669.5	0.26974	1669.5	0.26292	1669.5	0.26876	1669.5	0.27341	1669.5	0.2748
	1668.47	0.28182	1668.47	0.28182	1668.47	0.28753	1668.47	0.26001	1668.47	0.27751	1668.47	0.26678	1668.47	0.28439
	1667.44	0.29761	1667.44	0.29761	1667.44	0.2741	1667.44	0.29004	1667.44	0.26866	1667.44	0.26673	1667.44	0.27872
	1666.42	0.28339	1666.42	0.28339	1666.42	0.27851	1666.42	0.26565	1666.42	0.2835	1666.42	0.28446	1666.42	0.28831
	1665.39	0.26667	1665.39	0.26667	1665.39	0.27921	1665.39	0.27992	1665.39	0.28074	1665.39	0.26927	1665.39	0.30512
	1664.36	0.29578	1664.36	0.29578	1664.36	0.29029	1664.36	0.29991	1664.36	0.29016	1664.36	0.27646	1664.36	0.28981
	1663.33	0.2949	1663.33	0.2949	1663.33	0.29321	1663.33	0.33063	1663.33	0.30364	1663.33	0.29813	1663.33	0.30742
	1662.3	0.30234	1662.3	0.30234	1662.3	0.28277	1662.3	0.30123	1662.3	0.30764	1662.3	0.30466	1662.3	0.31699
	1661.27	0.29229	1661.27	0.29229	1661.27	0.30275	1661.27	0.30762	1661.27	0.31096	1661.27	0.30526	1661.27	0.32576
	1660.24	0.30223	1660.24	0.30223	1660.24	0.31902	1660.24	0.32974	1660.24	0.32645	1660.24	0.321	1660.24	0.32089
	1659.21	0.318	1659.21	0.318	1659.21	0.31303	1659.21	0.31109	1659.21	0.31491	1659.21	0.31962	1659.21	0.33768
	1658.18	0.33459	1658.18	0.33459	1658.18	0.31891	1658.18	0.32533	1658.18	0.31688	1658.18	0.32746	1658.18	0.33762
	1657.15	0.352	1657.15	0.352	1657.15	0.31292	1657.15	0.33457	1657.15	0.31817	1657.15	0.32937	1657.15	0.33676
	1656.12	0.32282	1656.12	0.32282	1656.12	0.32695	1656.12	0.34023	1656.12	0.3377	1656.12	0.33589	1656.12	0.34071
	1655.09	0.36935	1655.09	0.36935	1655.09	0.34765	1655.09	0.35517	1655.09	0.34575	1655.09	0.34897	1655.09	0.3687
	1654.06	0.36845	1654.06	0.36845	1654.06	0.35796	1654.06	0.37583	1654.06	0.35784	1654.06	0.36271	1654.06	0.351
	1653.03	0.38917	1653.03	0.38917	1653.03	0.3416	1653.03	0.36862	1653.03	0.36048	1653.03	0.3817	1653.03	0.3926
	1652	0.38993	1652	0.38993	1652	0.36746	1652	0.38213	1652	0.39753	1652	0.36521	1652	0.40295
	1650.97	0.38322	1650.97	0.38322	1650.97	0.37999	1650.97	0.39348	1650.97	0.35158	1650.97	0.38287	1650.97	0.40608
	1649.93	0.39478	1649.93	0.39478	1649.93	0.39918	1649.93	0.38556	1649.93	0.38187	1649.93	0.37755	1649.93	0.42122
	1648.9	0.40967	1648.9	0.40967	1648.9	0.39911	1648.9	0.40762	1648.9	0.38383	1648.9	0.39521	1648.9	0.41555
	1647.87	0.41043	1647.87	0.41043	1647.87	0.40866	1647.87	0.39827	1647.87	0.41479	1647.87	0.41024	1647.87	0.42748
	1646.84	0.42115	1646.84	0.42115	1646.84	0.41673	1646.84	0.41889	1646.84	0.42955	1646.84	0.43248	1646.84	0.44261
	1645.81	0.42689	1645.81	0.42689	1645.81	0.43886	1645.81	0.42453	1645.81	0.43419	1645.81	0.43831	1645.81	0.43213
	1644.78	0.44176	1644.78	0.44176	1644.78	0.4447	1644.78	0.44799	1644.78	0.44153	1644.78	0.45332	1644.78	0.44805
	1643.74	0.45746	1643.74	0.45746	1643.74	0.44906	1643.74	0.46147	1643.74	0.45695	1643.74	0.44733	1643.74	0.45677
	1642.71	0.45489	1642.71	0.45489	1642.71	0.47265	1642.71	0.45853	1642.71	0.45552	1642.71	0.4643	1642.71	0.48229
	1641.68	0.46892	1641.68	0.46892	1641.68	0.46887	1641.68	0.47271	1641.68	0.46555	1641.68	0.47865	1641.68	0.50779
	1640.64	0.46883	1640.64	0.46883	1640.64	0.47174	1640.64	0.5047	1640.64	0.49847	1640.64	0.47135	1640.64	0.5061
	1639.61	0.50774	1639.61	0.50774	1639.61	0.49827	1639.61	0.52243	1639.61	0.49502	1639.61	0.49617	1639.61	0.5236
	1638.58	0.49106	1638.58	0.49106	1638.58	0.51371	1638.58	0.53517	1638.58	0.50772	1638.58	0.49871	1638.58	0.50352
	1637.54	0.52996	1637.54	0.52996	1637.54	0.52174	1637.54	0.52367	1637.54	0.54062	1637.54	0.52352	1637.54	0.5378
	1636.51	0.52737	1636.51	0.52737	1636.51	0.532	1636.51	0.57202	1636.51	0.51966	1636.51	0.53784	1636.51	0.54649
	1635.48	0.57371	1635.48	0.57371	1635.48	0.54889	1635.48	0.57477	1635.48	0.56062	1635.48	0.53905	1635.48	0.57036
	1634.44	0.54957	1634.44	0.54957	1634.44	0.55101	1634.44	0.55829	1634.44	0.57734	1634.44	0.54812	1634.44	0.56466
	1633.41	0.56604	1633.41	0.56604	1633.41	0.58119	1633.41	0.56958	1633.41	0.55773	1633.41	0.57421	1633.41	0.60928
	1632.37	0.60489	1632.37	0.60489	1632.37	0.59216	1632.37	0.59226	1632.37	0.56301	1632.37	0.6003	1632.37	0.61317
	1631.34	0.60147	1631.34	0.60147	1631.34	0.60904	1631.34	0.6071	1631.34	0.63016	1631.34	0.6087	1631.34	0.6394
	1630.3	0.61544	1630.3	0.61544	1630.3	0.61631	1630.3	0.63403	1630.3	0.62266	1630.3	0.62299	1630.3	0.60098
	1629.27	0.6203	1629.27	0.6203	1629.27	0.63317	1629.27	0.6638	1629.27	0.62927	1629.27	0.63662	1629.27	0.67029
	1628.23	0.64006	1628.23	0.64006	1628.23	0.65889	1628.23	0.65088	1628.23	0.63588	1628.23	0.65351	1628.23	0.65501
	1627.2	0.63995	1627.2	0.63995	1627.2	0.67942	1627.2	0.67494	1627.2	0.66063	1627.2	0.65797	1627.2	0.68122
	1626.16	0.67626	1626.16	0.67626	1626.16	0.65791	1626.16	0.71393	1626.16	0.67731	1626.16	0.71083	1626.16	0.70582
	1625.13	0.66869	1625.13	0.66869	1625.13	0.70573	1625.13	0.69603	1625.13	0.67114	1625.13	0.68847	1625.13	0.72484
	1624.09	0.72484	1624.09	0.72484	1624.09	0.7056	1624.09	0.71439	1624.09	0.69252	1624.09	0.70208	1624.09	0.71195
	1623.05	0.69244	1623.05	0.69244	1623.05	0.75118	1623.05	0.72847	1623.05	0.71456	1623.05	0.74443	1623.05	0.73016
	1622.02	0.70059	1622.02	0.70059	1622.02	0.71715	1622.02	0.72621	1622.02	0.72383	1622.02	0.72666	1622.02	0.77386
	1620.98	0.74347	1620.98	0.74347	1620.98	0.73102	1620.98	0.77226	1620.98	0.74451	1620.98	0.73567	1620.98	0.76257
	1619.95	0.73838	1619.95	0.73838	1619.95	0.75889	1619.95	0.78562	1619.95	0.75244	1619.95	0.73554	1619.95	0.78235
	1618.91	0.80273	1618.91	0.80273	1618.91	0.76907	1618.91	0.77696	1618.91	0.75029	1618.91	0.78178	1618.91	0.80531
	1617.87	0.80424	1617.87	0.80424	1617.87	0.78734	1617.87	0.78321	1617.87	0.78572	1617.87	0.77316	1617.87	0.81154
	1616.83	0.79087	1616.83	0.79087	1616.83	0.81592	1616.83	0.81857	1616.83	0.77686	1616.83	0.77759	1616.83	0.80901
	1615.8	0.82296	1615.8	0.82296	1615.8	0.79442	1615.8	0.81772	1615.8	0.78879	1615.8	0.79769	1615.8	0.83434
	1614.76	0.8005	1614.76	0.8005	1614.76	0.80827	1614.76	0.82538	1614.76	0.81078	1614.76	0.82626	1614.76	0.84772
	1613.72	0.80862	1613.72	0.80862	1613.72	0.83536	1613.72	0.85361	1613.72	0.82002	1613.72	0.84634	1613.72	0.85553
	1612.68	0.83986	1612.68	0.83986	1612.68	0.82638	1612.68	0.85701	1612.68	0.8239	1612.68	0.81488	1612.68	0.86333
	1611.65	0.81824	1611.65	0.81824	1611.65	0.83138	1611.65	0.86324	1611.65	0.80901	1611.65	0.8343	1611.65	0.85443
	1610.61	0.84204	1610.61	0.84204	1610.61	0.82608	1610.61	0.86876	1610.61	0.8283	1610.61	0.84002	1610.61	0.89961
	1609.57	0.8262	1609.57	0.8262	1609.57	0.84212	1609.57	0.8835	1609.57	0.86433	1609.57	0.88226	1609.57	0.84458
	1608.53	0.86732	1608.53	0.86732	1608.53	0.87726	1608.53	0.8727	1608.53	0.84207	1608.53	0.86059	1608.53	0.92633
	1607.49	0.84571	1607.49	0.84571	1607.49	0.89549	1607.49	0.86475	1607.49	0.83188	1607.49	0.88781	1607.49	0.8888
	1606.45	0.86701	1606.45	0.86701	1606.45	0.88357	1606.45	0.86743	1606.45	0.87124	1606.45	0.87983	1606.45	0.86082
	1605.41	0.89325	1605.41	0.89325	1605.41	0.90619	1605.41	0.87861	1605.41	0.91393	1605.41	0.85556	1605.41	0.89564
	1604.37	0.89639	1604.37	0.89639	1604.37	0.86929	1604.37	0.87917	1604.37	0.83076	1604.37	0.84238	1604.37	0.92805
	1603.33	0.8616	1603.33	0.8616	1603.33	0.89559	1603.33	0.92576	1603.33	0.84132	1603.33	0.83246	1603.33	0.89214
	1602.29	0.87711	1602.29	0.87711	1602.29	0.89983	1602.29	0.89231	1602.29	0.87731	1602.29	0.88767	1602.29	0.90866
	1601.25	0.88602	1601.25	0.88602	1601.25	0.90408	1601.25	0.89286	1601.25	0.87648	1601.25	0.89598	1601.25	0.87594
	1600.21	0.89328	1600.21	0.89328	1600.21	0.87234	1600.21	0.90686	1600.21	0.87499	1600.21	0.87043	1600.21	0.90198
	1599.17	0.87087	1599.17	0.87087	1599.17	0.88761	1599.17	0.91519	1599.17	0.87617	1599.17	0.86962	1599.17	0.91056
	1598.13	0.89296	1598.13	0.89296	1598.13	0.8691	1598.13	0.87681	1598.13	0.88538	1598.13	0.8981	1598.13	0.87706
	1597.09	0.85574	1597.09	0.85574	1597.09	0.83959	1597.09	0.87312	1597.09	0.88321	1597.09	0.87907	1597.09	0.87293
	1596.05	0.91323	1596.05	0.91323	1596.05	0.87026	1596.05	0.88782	1596.05	0.88373	1596.05	0.86265	1596.05	0.91483
	1595.01	0.84802	1595.01	0.84802	1595.01	0.8635	1595.01	0.88483	1595.01	0.88825	1595.01	0.8716	1595.01	0.88214
	1593.97	0.86598	1593.97	0.86598	1593.97	0.90222	1593.97	0.87902	1593.97	0.87539	1593.97	0.86169	1593.97	0.9145
	1592.93	0.85266	1592.93	0.85266	1592.93	0.83312	1592.93	0.86825	1592.93	0.86789	1592.93	0.87715	1592.93	0.84218
	1591.88	0.86732	1591.88	0.86732	1591.88	0.83077	1591.88	0.85325	1591.88	0.83968	1591.88	0.85229	1591.88	0.87136
	1590.84	0.83343	1590.84	0.83343	1590.84	0.85922	1590.84	0.86795	1590.84	0.85088	1590.84	0.84823	1590.84	0.86566
	1589.8	0.82753	1589.8	0.82753	1589.8	0.84807	1589.8	0.87062	1589.8	0.84272	1589.8	0.85133	1589.8	0.84728
	1588.76	0.84958	1588.76	0.84958	1588.76	0.80248	1588.76	0.84079	1588.76	0.81653	1588.76	0.84078	1588.76	0.85029
	1587.72	0.82148	1587.72	0.82148	1587.72	0.83165	1587.72	0.85123	1587.72	0.8264	1587.72	0.80426	1587.72	0.86203
	1586.67	0.82544	1586.67	0.82544	1586.67	0.81025	1586.67	0.81153	1586.67	0.83559	1586.67	0.83269	1586.67	0.84445
	1585.63	0.80639	1585.63	0.80639	1585.63	0.82769	1585.63	0.83116	1585.63	0.80074	1585.63	0.81306	1585.63	0.8237
	1584.59	0.81364	1584.59	0.81364	1584.59	0.79092	1584.59	0.83878	1584.59	0.78392	1584.59	0.81356	1584.59	0.8093
	1583.54	0.7946	1583.54	0.7946	1583.54	0.81787	1583.54	0.83792	1583.54	0.79979	1583.54	0.81277	1583.54	0.83845
	1582.5	0.79363	1582.5	0.79363	1582.5	0.81187	1582.5	0.81377	1582.5	0.7663	1582.5	0.81327	1582.5	0.81297
	1581.46	0.75653	1581.46	0.75653	1581.46	0.75098	1581.46	0.77623	1581.46	0.78084	1581.46	0.77419	1581.46	0.80966
	1580.41	0.75146	1580.41	0.75146	1580.41	0.78304	1580.41	0.78526	1580.41	0.7707	1580.41	0.8026	1580.41	0.8111
	1579.37	0.76611	1579.37	0.76611	1579.37	0.78437	1579.37	0.75832	1579.37	0.76056	1579.37	0.76159	1579.37	0.73975
	1578.33	0.77172	1578.33	0.77172	1578.33	0.74253	1578.33	0.77229	1578.33	0.75509	1578.33	0.7647	1578.33	0.7499
	1577.28	0.78307	1577.28	0.78307	1577.28	0.7029	1577.28	0.76721	1577.28	0.7363	1577.28	0.71917	1577.28	0.77033
	1576.24	0.77719	1576.24	0.77719	1576.24	0.7057	1576.24	0.77131	1576.24	0.7435	1576.24	0.73655	1576.24	0.75517
	1575.19	0.72864	1575.19	0.72864	1575.19	0.69899	1575.19	0.75637	1575.19	0.71739	1575.19	0.72928	1575.19	0.77401
	1574.15	0.73015	1574.15	0.73015	1574.15	0.76832	1574.15	0.76539	1574.15	0.72059	1574.15	0.71943	1574.15	0.76122
	1573.1	0.69147	1573.1	0.69147	1573.1	0.71409	1573.1	0.74623	1573.1	0.73911	1573.1	0.69079	1573.1	0.71762
	1572.06	0.69873	1572.06	0.69873	1572.06	0.73516	1572.06	0.70453	1572.06	0.71168	1572.06	0.70233	1572.06	0.7412
	1571.01	0.69942	1571.01	0.69942	1571.01	0.71165	1571.01	0.74878	1571.01	0.70822	1571.01	0.71257	1571.01	0.7142
	1569.97	0.74111	1569.97	0.74111	1569.97	0.70714	1569.97	0.72893	1569.97	0.67948	1569.97	0.67488	1569.97	0.69828
	1568.92	0.71639	1568.92	0.71639	1568.92	0.68145	1568.92	0.69007	1568.92	0.694	1568.92	0.67735	1568.92	0.69657
	1567.88	0.69495	1567.88	0.69495	1567.88	0.67037	1567.88	0.69206	1567.88	0.6799	1567.88	0.69212	1567.88	0.71698
	1566.83	0.68335	1566.83	0.68335	1566.83	0.67317	1566.83	0.6856	1566.83	0.65384	1566.83	0.66934	1566.83	0.6979
	1565.78	0.67586	1565.78	0.67586	1565.78	0.65188	1565.78	0.66226	1565.78	0.66436	1565.78	0.66533	1565.78	0.67015
	1564.74	0.66509	1564.74	0.66509	1564.74	0.65833	1564.74	0.66566	1564.74	0.67954	1564.74	0.66392	1564.74	0.62978
	1563.69	0.68381	1563.69	0.68381	1563.69	0.65238	1563.69	0.65006	1563.69	0.62756	1563.69	0.66186	1563.69	0.64703
	1562.64	0.66813	1562.64	0.66813	1562.64	0.6457	1562.64	0.64924	1562.64	0.64806	1562.64	0.63716	1562.64	0.64613
	1561.59	0.65573	1561.59	0.65573	1561.59	0.63902	1561.59	0.64912	1561.59	0.628	1561.59	0.6461	1561.59	0.67046
	1560.55	0.63597	1560.55	0.63597	1560.55	0.62431	1560.55	0.65604	1560.55	0.63188	1560.55	0.64599	1560.55	0.63407
	1559.5	0.62767	1559.5	0.62767	1559.5	0.61618	1559.5	0.62569	1559.5	0.64837	1559.5	0.6323	1559.5	0.63711
	1558.45	0.62347	1558.45	0.62347	1558.45	0.6292	1558.45	0.62488	1558.45	0.63232	1558.45	0.60827	1558.45	0.63699
	1557.4	0.60045	1557.4	0.60045	1557.4	0.61888	1557.4	0.61914	1557.4	0.62822	1557.4	0.6269	1557.4	0.629
	1556.36	0.59789	1556.36	0.59789	1556.36	0.57067	1556.36	0.60639	1556.36	0.61749	1556.36	0.59383	1556.36	0.63755
	1555.31	0.60187	1555.31	0.60187	1555.31	0.59024	1555.31	0.62595	1555.31	0.60675	1555.31	0.60213	1555.31	0.59253
	1554.26	0.6034	1554.26	0.6034	1554.26	0.63385	1554.26	0.59634	1554.26	0.60598	1554.26	0.59685	1554.26	0.60818
	1553.21	0.60656	1553.21	0.60656	1553.21	0.59221	1553.21	0.5864	1553.21	0.5853	1553.21	0.59029	1553.21	0.59547
	1552.16	0.5991	1552.16	0.5991	1552.16	0.57973	1552.16	0.59753	1552.16	0.58387	1552.16	0.58372	1552.16	0.60875
	1551.11	0.59	1551.11	0.59	1551.11	0.5971	1551.11	0.58198	1551.11	0.59305	1551.11	0.57135	1551.11	0.61179
	1550.06	0.57928	1550.06	0.57928	1550.06	0.58534	1550.06	0.60293	1550.06	0.57703	1550.06	0.56867	1550.06	0.56917
	1549.01	0.6094	1549.01	0.6094	1549.01	0.56195	1549.01	0.5944	1549.01	0.5882	1549.01	0.56211	1549.01	0.58638
	1547.97	0.59704	1547.97	0.59704	1547.97	0.58659	1547.97	0.60482	1547.97	0.55826	1547.97	0.58718	1547.97	0.57605
	1546.92	0.59612	1546.92	0.59612	1546.92	0.55592	1546.92	0.58086	1546.92	0.58401	1546.92	0.58514	1546.92	0.58854
	1545.87	0.57315	1545.87	0.57315	1545.87	0.57328	1545.87	0.59759	1545.87	0.56601	1545.87	0.56439	1545.87	0.5664
	1544.82	0.58447	1544.82	0.58447	1544.82	0.56809	1544.82	0.56803	1544.82	0.54868	1544.82	0.57268	1544.82	0.57181
	1543.77	0.55091	1543.77	0.55091	1543.77	0.54908	1543.77	0.56933	1543.77	0.54858	1543.77	0.52679	1543.77	0.57249
	1542.71	0.56142	1542.71	0.56142	1542.71	0.55553	1542.71	0.53628	1542.71	0.5571	1542.71	0.55184	1542.71	0.57082
	1541.66	0.55642	1541.66	0.55642	1541.66	0.54743	1541.66	0.55791	1541.66	0.54177	1541.66	0.56786	1541.66	0.54556
	1540.61	0.55795	1540.61	0.55795	1540.61	0.56405	1540.61	0.55991	1540.61	0.54961	1540.61	0.5452	1540.61	0.54389
	1539.56	0.55215	1539.56	0.55215	1539.56	0.56831	1539.56	0.53109	1539.56	0.52568	1539.56	0.53673	1539.56	0.55401
	1538.51	0.55612	1538.51	0.55612	1538.51	0.52243	1538.51	0.55411	1538.51	0.52757	1538.51	0.52504	1538.51	0.53663
	1537.46	0.54135	1537.46	0.54135	1537.46	0.53469	1537.46	0.55121	1537.46	0.54866	1537.46	0.53074	1537.46	0.54438
	1536.41	0.54207	1536.41	0.54207	1536.41	0.51934	1536.41	0.56862	1536.41	0.52739	1536.41	0.54868	1536.41	0.51994
	1535.36	0.54849	1535.36	0.54849	1535.36	0.5207	1535.36	0.53491	1535.36	0.52663	1535.36	0.51445	1535.36	0.54733
	1534.3	0.53698	1534.3	0.53698	1534.3	0.5344	1534.3	0.51801	1534.3	0.52257	1534.3	0.52595	1534.3	0.54488
	1533.25	0.5377	1533.25	0.5377	1533.25	0.53794	1533.25	0.51022	1533.25	0.51057	1533.25	0.52457	1533.25	0.53458
	1532.2	0.54738	1532.2	0.54738	1532.2	0.54074	1532.2	0.54932	1532.2	0.50717	1532.2	0.52319	1532.2	0.518
	1531.15	0.51226	1531.15	0.51226	1531.15	0.52613	1531.15	0.53663	1531.15	0.51303	1531.15	0.4877	1531.15	0.5132
	1530.09	0.53823	1530.09	0.53823	1530.09	0.47888	1530.09	0.53933	1530.09	0.50302	1530.09	0.51657	1530.09	0.53743
	1529.04	0.51697	1529.04	0.51697	1529.04	0.51289	1529.04	0.52105	1529.04	0.49566	1529.04	0.51647	1529.04	0.54204
	1527.99	0.52176	1527.99	0.52176	1527.99	0.50917	1527.99	0.49648	1527.99	0.52267	1527.99	0.50481	1527.99	0.5192
	1526.94	0.50702	1526.94	0.50702	1526.94	0.50473	1526.94	0.52296	1526.94	0.53381	1526.94	0.515	1526.94	0.52538
	1525.88	0.52401	1525.88	0.52401	1525.88	0.53001	1525.88	0.50819	1525.88	0.48153	1525.88	0.52327	1525.88	0.50804
	1524.83	0.53287	1524.83	0.53287	1524.83	0.51252	1524.83	0.51718	1524.83	0.50522	1524.83	0.51289	1524.83	0.52676
	1523.77	0.52708	1523.77	0.52708	1523.77	0.5204	1523.77	0.52827	1523.77	0.49258	1523.77	0.4993	1523.77	0.51647
	1522.72	0.52292	1522.72	0.52292	1522.72	0.51958	1522.72	0.48695	1522.72	0.49051	1522.72	0.49857	1522.72	0.50463
	1521.67	0.50331	1521.67	0.50331	1521.67	0.505	1521.67	0.50433	1521.67	0.49174	1521.67	0.50105	1521.67	0.50767
	1520.61	0.52273	1520.61	0.52273	1520.61	0.51505	1520.61	0.52659	1520.61	0.491	1520.61	0.48362	1520.61	0.51071
	1519.56	0.50232	1519.56	0.50232	1519.56	0.48382	1519.56	0.49856	1519.56	0.49421	1519.56	0.49253	1519.56	0.48635
	1518.5	0.52417	1518.5	0.52417	1518.5	0.48228	1518.5	0.4887	1518.5	0.47961	1518.5	0.4873	1518.5	0.51993
	1517.45	0.51514	1517.45	0.51514	1517.45	0.48582	1517.45	0.4949	1517.45	0.4848	1517.45	0.50198	1517.45	0.52062
	1516.39	0.49799	1516.39	0.49799	1516.39	0.46618	1516.39	0.50946	1516.39	0.49328	1516.39	0.49996	1516.39	0.49783
	1515.34	0.50196	1515.34	0.50196	1515.34	0.49867	1515.34	0.5017	1515.34	0.47144	1515.34	0.49859	1515.34	0.4993
	1514.28	0.5173	1514.28	0.5173	1514.28	0.50654	1514.28	0.50509	1514.28	0.48651	1514.28	0.49914	1514.28	0.49374
	1513.23	0.52045	1513.23	0.52045	1513.23	0.47679	1513.23	0.50919	1513.23	0.50356	1513.23	0.48238	1513.23	0.49678
	1512.17	0.51955	1512.17	0.51955	1512.17	0.49623	1512.17	0.50561	1512.17	0.46789	1512.17	0.47331	1512.17	0.48261
	1511.11	0.53001	1511.11	0.53001	1511.11	0.47951	1511.11	0.47833	1511.11	0.49021	1511.11	0.4681	1511.11	0.50207
	1510.06	0.51612	1510.06	0.51612	1510.06	0.52426	1510.06	0.49358	1510.06	0.48814	1510.06	0.4975	1510.06	0.49886
	1509	0.50061	1509	0.50061	1509	0.48367	1509	0.4914	1509	0.50452	1509	0.48524	1509	0.51049
	1507.94	0.48511	1507.94	0.48511	1507.94	0.48793	1507.94	0.48225	1507.94	0.50377	1507.94	0.49092	1507.94	0.50806
	1506.89	0.52557	1506.89	0.52557	1506.89	0.47338	1506.89	0.48147	1506.89	0.46418	1506.89	0.48891	1506.89	0.48061
	1505.83	0.49385	1505.83	0.49385	1505.83	0.48052	1505.83	0.47442	1505.83	0.47068	1505.83	0.49459	1505.83	0.50631
	1504.77	0.50836	1504.77	0.50836	1504.77	0.5115	1504.77	0.48408	1504.77	0.49166	1504.77	0.49258	1504.77	0.49528
	1503.72	0.48557	1503.72	0.48557	1503.72	0.48613	1503.72	0.49305	1503.72	0.47117	1503.72	0.46431	1503.72	0.51394
	1502.66	0.5025	1502.66	0.5025	1502.66	0.49182	1502.66	0.50341	1502.66	0.47569	1502.66	0.47895	1502.66	0.50214
	1501.6	0.50565	1501.6	0.50565	1501.6	0.49318	1501.6	0.50819	1501.6	0.46311	1501.6	0.49999	1501.6	0.48643
	1500.54	0.53878	1500.54	0.53878	1500.54	0.48082	1500.54	0.51854	1500.54	0.47815	1500.54	0.46918	1500.54	0.51679
	1499.48	0.50223	1499.48	0.50223	1499.48	0.45402	1499.48	0.48713	1499.48	0.47609	1499.48	0.48509	1499.48	0.5003
	1498.43	0.4908	1498.43	0.4908	1498.43	0.49724	1498.43	0.50304	1498.43	0.47666	1498.43	0.47861	1498.43	0.49163
	1497.37	0.4729	1497.37	0.4729	1497.37	0.4885	1497.37	0.50782	1497.37	0.49761	1497.37	0.48556	1497.37	0.50325
	1496.31	0.49225	1496.31	0.49225	1496.31	0.48552	1496.31	0.48269	1496.31	0.49029	1496.31	0.48356	1496.31	0.49458
	1495.25	0.49054	1495.25	0.49054	1495.25	0.47173	1495.25	0.4993	1495.25	0.48298	1495.25	0.47707	1495.25	0.49371
	1494.19	0.49126	1494.19	0.49126	1494.19	0.49761	1494.19	0.49434	1494.19	0.47304	1494.19	0.49873	1494.19	0.49518
	1493.13	0.49522	1493.13	0.49522	1493.13	0.49968	1493.13	0.48661	1493.13	0.47755	1493.13	0.49161	1493.13	0.48339
	1492.07	0.49028	1492.07	0.49028	1492.07	0.48301	1492.07	0.48652	1492.07	0.47549	1492.07	0.49024	1492.07	0.51293
	1491.01	0.51284	1491.01	0.51284	1491.01	0.48076	1491.01	0.4913	1491.01	0.48001	1491.01	0.46139	1491.01	0.47932
	1489.95	0.49091	1489.95	0.49091	1489.95	0.46122	1489.95	0.47662	1489.95	0.48189	1489.95	0.46834	1489.95	0.49716
	1488.89	0.50295	1488.89	0.50295	1488.89	0.50077	1488.89	0.52377	1488.89	0.4759	1488.89	0.49956	1488.89	0.48305
	1487.83	0.48184	1487.83	0.48184	1487.83	0.4661	1487.83	0.48825	1487.83	0.46728	1487.83	0.4918	1487.83	0.49465
	1486.77	0.4963	1486.77	0.4963	1486.77	0.49843	1486.77	0.48539	1486.77	0.49082	1486.77	0.49363	1486.77	0.47509
	1485.71	0.48733	1485.71	0.48733	1485.71	0.47169	1485.71	0.5103	1485.71	0.4717	1485.71	0.46673	1485.71	0.4789
	1484.65	0.48643	1484.65	0.48643	1484.65	0.48097	1484.65	0.48383	1484.65	0.48474	1484.65	0.50303	1484.65	0.48815
	1483.59	0.50654	1483.59	0.50654	1483.59	0.4708	1483.59	0.4886	1483.59	0.47875	1483.59	0.48379	1483.59	0.48339
	1482.53	0.49514	1482.53	0.49514	1482.53	0.49591	1482.53	0.48574	1482.53	0.49243	1482.53	0.49009	1482.53	0.48097
	1481.47	0.49101	1481.47	0.49101	1481.47	0.49438	1481.47	0.50993	1481.47	0.47858	1481.47	0.48362	1481.47	0.491
	1480.4	0.49335	1480.4	0.49335	1480.4	0.48782	1480.4	0.48834	1480.4	0.48767	1480.4	0.48353	1480.4	0.47458
	1479.34	0.52959	1479.34	0.52959	1479.34	0.4978	1479.34	0.47785	1479.34	0.47578	1479.34	0.49875	1479.34	0.50327
	1478.28	0.49317	1478.28	0.49317	1478.28	0.4934	1478.28	0.49856	1478.28	0.48618	1478.28	0.49037	1478.28	0.50396
	1477.22	0.48098	1477.22	0.48098	1477.22	0.48684	1477.22	0.48877	1477.22	0.48937	1477.22	0.50304	1477.22	0.49609
	1476.16	0.50671	1476.16	0.50671	1476.16	0.49753	1476.16	0.4769	1476.16	0.49059	1476.16	0.50231	1476.16	0.51233
	1475.09	0.49855	1475.09	0.49855	1475.09	0.51182	1475.09	0.50176	1475.09	0.50295	1475.09	0.49075	1475.09	0.50758
	1474.03	0.49363	1474.03	0.49363	1474.03	0.49951	1474.03	0.5086	1474.03	0.49566	1474.03	0.49576	1474.03	0.51292
	1472.97	0.49757	1472.97	0.49757	1472.97	0.49727	1472.97	0.50158	1472.97	0.49426	1472.97	0.49631	1472.97	0.49341
	1471.9	0.48458	1471.9	0.48458	1471.9	0.4979	1471.9	0.49179	1471.9	0.49875	1471.9	0.50832	1471.9	0.50031
	1470.84	0.51029	1470.84	0.51029	1470.84	0.46476	1470.84	0.50209	1470.84	0.49997	1470.84	0.48721	1470.84	0.49478
	1469.78	0.53115	1469.78	0.53115	1469.78	0.49125	1469.78	0.5117	1469.78	0.47763	1469.78	0.48458	1469.78	0.51023
	1468.71	0.49238	1468.71	0.49238	1468.71	0.47896	1468.71	0.49291	1468.71	0.48474	1468.71	0.49659	1468.71	0.51868
	1467.65	0.49068	1467.65	0.49068	1467.65	0.48103	1467.65	0.50667	1467.65	0.48793	1467.65	0.49841	1467.65	0.49918
	1466.59	0.49865	1466.59	0.49865	1466.59	0.48453	1466.59	0.51488	1466.59	0.50092	1466.59	0.50023	1466.59	0.49676
	1465.52	0.49292	1465.52	0.49292	1465.52	0.50741	1465.52	0.52309	1465.52	0.46683	1465.52	0.49314	1465.52	0.50909
	1464.46	0.51457	1464.46	0.51457	1464.46	0.50229	1464.46	0.52161	1464.46	0.5027	1464.46	0.48223	1464.46	0.51365
	1463.39	0.51448	1463.39	0.51448	1463.39	0.50436	1463.39	0.4904	1463.39	0.4915	1463.39	0.46815	1463.39	0.50425
	1462.33	0.50392	1462.33	0.50392	1462.33	0.50211	1462.33	0.50345	1462.33	0.49468	1462.33	0.50432	1462.33	0.49097
	1461.26	0.49659	1461.26	0.49659	1461.26	0.50059	1461.26	0.49229	1461.26	0.50504	1461.26	0.49914	1461.26	0.52345
	1460.2	0.52064	1460.2	0.52064	1460.2	0.5091	1460.2	0.5088	1460.2	0.49581	1460.2	0.49778	1460.2	0.49467
	1459.13	0.49963	1459.13	0.49963	1459.13	0.50901	1459.13	0.49765	1459.13	0.48788	1459.13	0.50341	1459.13	0.50699
	1458.07	0.52448	1458.07	0.52448	1458.07	0.49674	1458.07	0.52451	1458.07	0.49237	1458.07	0.51858	1458.07	0.50302
	1457	0.53323	1457	0.53323	1457	0.50883	1457	0.51267	1457	0.51252	1457	0.51213	1457	0.50681
	1455.93	0.51303	1455.93	0.51303	1455.93	0.50659	1455.93	0.49738	1455.93	0.4948	1455.93	0.50632	1455.93	0.52221
	1454.87	0.49043	1454.87	0.49043	1454.87	0.48572	1454.87	0.53873	1454.87	0.52408	1454.87	0.52719	1454.87	0.52676
	1453.8	0.51043	1453.8	0.51043	1453.8	0.52431	1453.8	0.52828	1453.8	0.47896	1453.8	0.50233	1453.8	0.52899
	1452.74	0.53445	1452.74	0.53445	1452.74	0.50918	1452.74	0.53716	1452.74	0.50693	1452.74	0.52002	1452.74	0.51883
	1451.67	0.53436	1451.67	0.53436	1451.67	0.49334	1451.67	0.52187	1451.67	0.50619	1451.67	0.55039	1451.67	0.52571
	1450.6	0.52623	1450.6	0.52623	1450.6	0.52475	1450.6	0.5204	1450.6	0.52175	1450.6	0.51348	1450.6	0.51555
	1449.54	0.50445	1449.54	0.50445	1449.54	0.49745	1449.54	0.521	1449.54	0.52687	1449.54	0.51783	1449.54	0.5023
	1448.47	0.53086	1448.47	0.53086	1448.47	0.50953	1448.47	0.50503	1448.47	0.52612	1448.47	0.50632	1448.47	0.54477
	1447.4	0.5131	1447.4	0.5131	1447.4	0.55523	1447.4	0.51046	1447.4	0.50582	1447.4	0.50876	1447.4	0.53693
	1446.33	0.51862	1446.33	0.51862	1446.33	0.53796	1446.33	0.54141	1446.33	0.54549	1446.33	0.54229	1446.33	0.53916
	1445.26	0.55144	1445.26	0.55144	1445.26	0.50568	1445.26	0.51579	1445.26	0.52454	1445.26	0.52824	1445.26	0.55917
	1444.2	0.55054	1444.2	0.55054	1444.2	0.51417	1444.2	0.54328	1444.2	0.51337	1444.2	0.51927	1444.2	0.54051
	1443.13	0.5376	1443.13	0.5376	1443.13	0.55483	1443.13	0.53698	1443.13	0.55171	1443.13	0.5401	1443.13	0.53578
	1442.06	0.53189	1442.06	0.53189	1442.06	0.534	1442.06	0.54033	1442.06	0.51579	1442.06	0.53746	1442.06	0.51945
	1440.99	0.53019	1440.99	0.53019	1440.99	0.5239	1440.99	0.53885	1440.99	0.54044	1440.99	0.52152	1440.99	0.54872
	1439.92	0.53491	1439.92	0.53491	1439.92	0.54596	1439.92	0.54151	1439.92	0.53383	1439.92	0.53157	1439.92	0.54631
	1438.85	0.55887	1438.85	0.55887	1438.85	0.51728	1438.85	0.56415	1438.85	0.53699	1438.85	0.55491	1438.85	0.55239
	1437.78	0.54754	1437.78	0.54754	1437.78	0.54219	1437.78	0.55991	1437.78	0.53299	1437.78	0.52061	1437.78	0.51289
	1436.71	0.55626	1436.71	0.55626	1436.71	0.51852	1436.71	0.55017	1436.71	0.5407	1436.71	0.53635	1436.71	0.55219
	1435.64	0.5802	1435.64	0.5802	1435.64	0.547	1435.64	0.57555	1435.64	0.52955	1435.64	0.53625	1435.64	0.56213
	1434.57	0.56968	1434.57	0.56968	1434.57	0.56832	1434.57	0.56718	1434.57	0.55482	1434.57	0.53236	1434.57	0.57284
	1433.5	0.54555	1433.5	0.54555	1433.5	0.58249	1433.5	0.5719	1433.5	0.56447	1433.5	0.56201	1433.5	0.56424
	1432.43	0.57428	1432.43	0.57428	1432.43	0.54956	1432.43	0.57317	1432.43	0.54421	1432.43	0.54356	1432.43	0.59192
	1431.36	0.57658	1431.36	0.57658	1431.36	0.57729	1431.36	0.55931	1431.36	0.53047	1431.36	0.5656	1431.36	0.57253
	1430.29	0.58849	1430.29	0.58849	1430.29	0.57219	1430.29	0.58122	1430.29	0.53882	1430.29	0.58068	1430.29	0.57011
	1429.22	0.57718	1429.22	0.57718	1429.22	0.56995	1429.22	0.5708	1429.22	0.55952	1429.22	0.54516	1429.22	0.59469
	1428.15	0.55626	1428.15	0.55626	1428.15	0.54559	1428.15	0.57207	1428.15	0.56786	1428.15	0.56403	1428.15	0.5915
	1427.08	0.58737	1427.08	0.58737	1427.08	0.56118	1427.08	0.57059	1427.08	0.57101	1427.08	0.56899	1427.08	0.5991
	1426.01	0.58407	1426.01	0.58407	1426.01	0.57748	1426.01	0.55056	1426.01	0.58714	1426.01	0.60302	1426.01	0.59514
	1424.94	0.59916	1424.94	0.59916	1424.94	0.60019	1424.94	0.58413	1424.94	0.59029	1424.94	0.58648	1424.94	0.60814
	1423.87	0.59185	1423.87	0.59185	1423.87	0.58298	1423.87	0.60121	1423.87	0.59213	1423.87	0.56742	1423.87	0.59878
	1422.79	0.58535	1422.79	0.58535	1422.79	0.59783	1422.79	0.57431	1422.79	0.59981	1422.79	0.58564	1422.79	0.61485
	1421.72	0.58844	1421.72	0.58844	1421.72	0.56495	1421.72	0.61198	1421.72	0.57504	1421.72	0.60953	1421.72	0.59317
	1420.65	0.60432	1420.65	0.60432	1420.65	0.61115	1420.65	0.62011	1420.65	0.59505	1420.65	0.60753	1420.65	0.61232
	1419.58	0.60342	1419.58	0.60342	1419.58	0.60463	1419.58	0.62206	1419.58	0.60079	1419.58	0.57332	1419.58	0.58141
	1418.5	0.60331	1418.5	0.60331	1418.5	0.62375	1418.5	0.62263	1418.5	0.6117	1418.5	0.60542	1418.5	0.59901
	1417.43	0.63755	1417.43	0.63755	1417.43	0.60513	1417.43	0.59713	1417.43	0.58046	1417.43	0.58574	1417.43	0.61507
	1416.36	0.64303	1416.36	0.64303	1416.36	0.62068	1416.36	0.63545	1416.36	0.62575	1416.36	0.59636	1416.36	0.62496
	1415.29	0.60378	1415.29	0.60378	1415.29	0.61914	1415.29	0.61612	1415.29	0.6198	1415.29	0.61203	1415.29	0.61331
	1414.21	0.62124	1414.21	0.62124	1414.21	0.61619	1414.21	0.62836	1414.21	0.61386	1414.21	0.62391	1414.21	0.63936
	1413.14	0.61873	1413.14	0.61873	1413.14	0.62532	1413.14	0.64265	1413.14	0.60597	1413.14	0.64398	1413.14	0.62386
	1412.06	0.6266	1412.06	0.6266	1412.06	0.63517	1412.06	0.63979	1412.06	0.59873	1412.06	0.63314	1412.06	0.63682
	1410.99	0.62649	1410.99	0.62649	1410.99	0.64074	1410.99	0.6527	1410.99	0.64268	1410.99	0.64375	1410.99	0.6444
	1409.92	0.63755	1409.92	0.63755	1409.92	0.64418	1409.92	0.62311	1409.92	0.6335	1409.92	0.61905	1409.92	0.66273
	1408.84	0.64701	1408.84	0.64701	1408.84	0.65047	1408.84	0.67371	1408.84	0.6418	1408.84	0.61452	1408.84	0.65493
	1407.77	0.66444	1407.77	0.66444	1407.77	0.64395	1407.77	0.64755	1407.77	0.64946	1407.77	0.64214	1407.77	0.69631
	1406.69	0.64757	1406.69	0.64757	1406.69	0.66089	1406.69	0.64949	1406.69	0.65905	1406.69	0.65778	1406.69	0.64931
	1405.62	0.66181	1405.62	0.66181	1405.62	0.66361	1405.62	0.69527	1405.62	0.65958	1405.62	0.65766	1405.62	0.65841
	1404.54	0.66408	1404.54	0.66408	1404.54	0.65568	1404.54	0.67391	1404.54	0.65881	1404.54	0.66573	1404.54	0.70669
	1403.47	0.66954	1403.47	0.66954	1403.47	0.67971	1403.47	0.65736	1403.47	0.67034	1403.47	0.65931	1403.47	0.6889
	1402.39	0.68616	1402.39	0.68616	1402.39	0.67959	1402.39	0.66272	1402.39	0.66828	1402.39	0.6636	1402.39	0.67802
	1401.31	0.69081	1401.31	0.69081	1401.31	0.71284	1401.31	0.70846	1401.31	0.6701	1401.31	0.68047	1401.31	0.69633
	1400.24	0.6875	1400.24	0.6875	1400.24	0.70135	1400.24	0.70217	1400.24	0.68097	1400.24	0.68539	1400.24	0.6962
	1399.16	0.66986	1399.16	0.66986	1399.16	0.69768	1399.16	0.70136	1399.16	0.67503	1399.16	0.67834	1399.16	0.70375
	1398.09	0.69761	1398.09	0.69761	1398.09	0.68904	1398.09	0.70192	1398.09	0.704	1398.09	0.70402	1398.09	0.72588
	1397.01	0.70783	1397.01	0.70783	1397.01	0.69175	1397.01	0.71342	1397.01	0.70258	1397.01	0.70389	1397.01	0.74186
	1395.93	0.72204	1395.93	0.72204	1395.93	0.73206	1395.93	0.72082	1395.93	0.70827	1395.93	0.70754	1395.93	0.72792
	1394.86	0.71633	1394.86	0.71633	1394.86	0.72838	1394.86	0.69744	1394.86	0.68359	1394.86	0.70112	1394.86	0.72548
	1393.78	0.70586	1393.78	0.70586	1393.78	0.73747	1393.78	0.72124	1393.78	0.70931	1393.78	0.71734	1393.78	0.71922
	1392.7	0.7304	1392.7	0.7304	1392.7	0.68842	1392.7	0.72726	1392.7	0.71241	1392.7	0.71847	1392.7	0.75742
	1391.62	0.70958	1391.62	0.70958	1391.62	0.70956	1391.62	0.73123	1391.62	0.70712	1391.62	0.76045	1391.62	0.72663
	1390.55	0.75956	1390.55	0.75956	1390.55	0.72927	1390.55	0.76731	1390.55	0.727	1390.55	0.73769	1390.55	0.73952
	1389.47	0.72603	1389.47	0.72603	1389.47	0.74119	1389.47	0.74941	1389.47	0.74108	1389.47	0.74447	1389.47	0.75165
	1388.39	0.76486	1388.39	0.76486	1388.39	0.74389	1388.39	0.73562	1388.39	0.73191	1388.39	0.73051	1388.39	0.75228
	1387.31	0.74882	1387.31	0.74882	1387.31	0.76571	1387.31	0.7908	1387.31	0.72209	1387.31	0.77937	1387.31	0.78125
	1386.23	0.76776	1386.23	0.76776	1386.23	0.76487	1386.23	0.77018	1386.23	0.77035	1386.23	0.77106	1386.23	0.75048
	1385.15	0.78908	1385.15	0.78908	1385.15	0.78385	1385.15	0.76048	1385.15	0.74699	1385.15	0.77218	1385.15	0.79552
	1384.08	0.76669	1384.08	0.76669	1384.08	0.75751	1384.08	0.77741	1384.08	0.77266	1384.08	0.77079	1384.08	0.76705
	1383	0.74987	1383	0.74987	1383	0.76799	1383	0.79023	1383	0.7809	1383	0.78822	1383	0.80594
	1381.92	0.795	1381.92	0.795	1381.92	0.79616	1381.92	0.78463	1381.92	0.79559	1381.92	0.78933	1381.92	0.81345
	1380.84	0.77024	1380.84	0.77024	1380.84	0.77196	1380.84	0.80564	1380.84	0.7774	1380.84	0.78543	1380.84	0.80565
[truncated: 1,071 more rows]

## Sheet: Fig. 5b
In-situ Raman data of O-DG-30
	2402.99	0.11148	2402.99	0.11003	2402.99	0.10091	2402.99	0.12842	2402.99	0.1437	2402.99	0.13969	2402.99	0.14366
	2402.04	0.12447	2402.04	0.11518	2402.04	0.11662	2402.04	0.12533	2402.04	0.12763	2402.04	0.13492	2402.04	0.13633
	2401.08	0.12084	2401.08	0.11105	2401.08	0.11416	2401.08	0.13304	2401.08	0.12256	2401.08	0.13056	2401.08	0.1359
	2400.12	0.11938	2400.12	0.11788	2400.12	0.11309	2400.12	0.13199	2400.12	0.14181	2400.12	0.14008	2400.12	0.13832
	2399.16	0.11792	2399.16	0.11786	2399.16	0.10784	2399.16	0.13712	2399.16	0.14179	2399.16	0.13962	2399.16	0.14521
	2398.2	0.11934	2398.2	0.12435	2398.2	0.10922	2398.2	0.13916	2398.2	0.13121	2398.2	0.1461	2398.2	0.13746
	2397.24	0.1323	2397.24	0.11954	2397.24	0.11792	2397.24	0.13502	2397.24	0.14128	2397.24	0.13568	2397.24	0.14273
	2396.29	0.12326	2396.29	0.11232	2396.29	0.11546	2396.29	0.13448	2396.29	0.14218	2396.29	0.14086	2396.29	0.13986
	2395.33	0.12216	2395.33	0.10888	2395.33	0.1116	2395.33	0.12415	2395.33	0.13344	2395.33	0.14083	2395.33	0.14146
	2394.37	0.11962	2394.37	0.10955	2394.37	0.11263	2394.37	0.1195	2394.37	0.1458	2394.37	0.14818	2394.37	0.14794
	2393.41	0.12464	2393.41	0.11056	2393.41	0.10285	2393.41	0.14574	2393.41	0.12377	2393.41	0.13082	2393.41	0.14344
	2392.45	0.12318	2392.45	0.10712	2392.45	0.10318	2392.45	0.13542	2392.45	0.13567	2392.45	0.13773	2392.45	0.14667
	2391.49	0.12244	2391.49	0.11121	2391.49	0.11467	2391.49	0.14312	2391.49	0.13061	2391.49	0.14074	2391.49	0.13324
	2390.53	0.1163	2390.53	0.11221	2390.53	0.10454	2390.53	0.1256	2390.53	0.13883	2390.53	0.12513	2390.53	0.13525
	2389.57	0.11916	2389.57	0.11185	2389.57	0.1108	2389.57	0.12918	2389.57	0.12827	2389.57	0.12511	2389.57	0.14416
	2388.61	0.11914	2388.61	0.10978	2388.61	0.11566	2388.61	0.13636	2388.61	0.13604	2388.61	0.13505	2388.61	0.13683
	2387.65	0.12272	2387.65	0.11011	2387.65	0.10101	2387.65	0.12965	2387.65	0.13693	2387.65	0.13329	2387.65	0.14006
	2386.69	0.12342	2386.69	0.10941	2386.69	0.10134	2386.69	0.13014	2386.69	0.13416	2386.69	0.12808	2386.69	0.13557
	2385.73	0.12412	2385.73	0.11212	2385.73	0.11351	2385.73	0.13732	2385.73	0.13368	2385.73	0.13541	2385.73	0.1396
	2384.77	0.11799	2384.77	0.11791	2384.77	0.11384	2384.77	0.12547	2384.77	0.14236	2384.77	0.13452	2384.77	0.14526
	2383.8	0.11113	2383.8	0.11106	2383.8	0.10791	2383.8	0.13471	2383.8	0.13318	2383.8	0.14099	2383.8	0.13956
	2382.84	0.11759	2382.84	0.11378	2382.84	0.11346	2382.84	0.12492	2382.84	0.1327	2382.84	0.13102	2382.84	0.1294
	2381.88	0.11829	2381.88	0.10966	2381.88	0.10752	2381.88	0.12438	2381.88	0.1336	2381.88	0.13316	2381.88	0.13992
	2380.92	0.11539	2380.92	0.10896	2380.92	0.11307	2380.92	0.12745	2380.92	0.1258	2380.92	0.13011	2380.92	0.13341
	2379.96	0.11933	2379.96	0.10689	2379.96	0.10818	2379.96	0.1228	2379.96	0.13813	2379.96	0.13874	2379.96	0.13663
	2379	0.1247	2379	0.10619	2379	0.10156	2379	0.13357	2379	0.13307	2379	0.13353	2379	0.13539
	2378.04	0.1218	2378.04	0.11641	2378.04	0.11093	2378.04	0.13406	2378.04	0.12436	2378.04	0.12832	2378.04	0.13496
	2377.07	0.12107	2377.07	0.10957	2377.07	0.1057	2377.07	0.12069	2377.07	0.1312	2377.07	0.14083	2377.07	0.1471
	2376.11	0.11243	2376.11	0.11672	2376.11	0.10846	2376.11	0.12221	2376.11	0.13621	2376.11	0.13519	2376.11	0.15477
	2375.15	0.11528	2375.15	0.10714	2375.15	0.10705	2375.15	0.13759	2375.15	0.13161	2375.15	0.1369	2375.15	0.13611
	2374.19	0.12316	2374.19	0.11395	2374.19	0.10808	2374.19	0.13808	2374.19	0.14027	2374.19	0.12824	2374.19	0.14865
	2373.22	0.11919	2373.22	0.10506	2373.22	0.10041	2373.22	0.13652	2373.22	0.13568	2373.22	0.13124	2373.22	0.13202
	2372.26	0.12384	2372.26	0.10675	2372.26	0.11117	2372.26	0.12726	2372.26	0.13475	2372.26	0.12517	2372.26	0.14414
	2371.3	0.11449	2371.3	0.11389	2371.3	0.10663	2371.3	0.12724	2371.3	0.1361	2371.3	0.13594	2371.3	0.1421
	2370.33	0.12164	2370.33	0.1074	2370.33	0.1021	2370.33	0.13491	2370.33	0.12968	2370.33	0.1329	2370.33	0.14086
	2369.37	0.12055	2369.37	0.10977	2369.37	0.10382	2369.37	0.12874	2369.37	0.13377	2369.37	0.13504	2369.37	0.13679
	2368.41	0.11335	2368.41	0.10975	2368.41	0.10519	2368.41	0.1323	2368.41	0.13283	2368.41	0.13243	2368.41	0.13272
	2367.45	0.1162	2367.45	0.11041	2367.45	0.10344	2367.45	0.13433	2367.45	0.14605	2367.45	0.1337	2367.45	0.13229
	2366.48	0.11762	2366.48	0.10528	2366.48	0.10759	2366.48	0.15123	2366.48	0.12731	2366.48	0.13109	2366.48	0.13632
	2365.52	0.12083	2365.52	0.10356	2365.52	0.10861	2365.52	0.1266	2365.52	0.13459	2365.52	0.12072	2365.52	0.12538
	2364.55	0.11758	2364.55	0.10116	2364.55	0.10859	2364.55	0.12453	2364.55	0.13092	2364.55	0.13061	2364.55	0.1387
	2363.59	0.11935	2363.59	0.10898	2363.59	0.10823	2363.59	0.12502	2363.59	0.13318	2363.59	0.13447	2363.59	0.1407
	2362.62	0.11647	2362.62	0.10011	2362.62	0.10509	2362.62	0.13064	2362.62	0.13225	2362.62	0.13488	2362.62	0.13259
	2361.66	0.1229	2361.66	0.10996	2361.66	0.10542	2361.66	0.13215	2361.66	0.13633	2361.66	0.12883	2361.66	0.12772
	2360.7	0.11607	2360.7	0.10484	2360.7	0.10471	2360.7	0.12394	2360.7	0.124	2360.7	0.12751	2360.7	0.13336
	2359.73	0.12644	2359.73	0.11061	2359.73	0.10157	2359.73	0.13057	2359.73	0.13036	2359.73	0.13137	2359.73	0.13859
	2358.77	0.11854	2358.77	0.11399	2358.77	0.10502	2358.77	0.13362	2358.77	0.13626	2358.77	0.13049	2358.77	0.13412
	2357.8	0.11709	2357.8	0.11465	2357.8	0.10223	2357.8	0.11671	2357.8	0.1294	2357.8	0.13003	2357.8	0.13329
	2356.83	0.12495	2356.83	0.10715	2356.83	0.10845	2356.83	0.12744	2356.83	0.13667	2356.83	0.13561	2356.83	0.13286
	2355.87	0.12063	2355.87	0.11088	2355.87	0.10358	2355.87	0.11155	2355.87	0.13483	2355.87	0.13387	2355.87	0.1288
	2354.9	0.11524	2354.9	0.10746	2354.9	0.1098	2354.9	0.12433	2354.9	0.13116	2354.9	0.12825	2354.9	0.13928
	2353.94	0.12667	2353.94	0.10098	2353.94	0.10216	2353.94	0.13965	2353.94	0.11611	2353.94	0.12823	2353.94	0.12917
	2352.97	0.11127	2352.97	0.10538	2352.97	0.1115	2352.97	0.1248	2352.97	0.12156	2352.97	0.12907	2352.97	0.13278
	2352.01	0.11375	2352.01	0.10706	2352.01	0.10594	2352.01	0.12478	2352.01	0.12609	2352.01	0.13034	2352.01	0.13276
	2351.04	0.10694	2351.04	0.10773	2351.04	0.11215	2351.04	0.1314	2351.04	0.12744	2351.04	0.13978	2351.04	0.14645
	2350.07	0.12337	2350.07	0.10499	2350.07	0.09725	2350.07	0.12525	2350.07	0.13834	2350.07	0.12814	2350.07	0.13029
	2349.11	0.11942	2349.11	0.10837	2349.11	0.11142	2349.11	0.13443	2349.11	0.12603	2349.11	0.13543	2349.11	0.1343
	2348.14	0.11368	2348.14	0.11141	2348.14	0.10691	2348.14	0.12214	2348.14	0.12919	2348.14	0.12423	2348.14	0.14154
	2347.17	0.11259	2347.17	0.11343	2347.17	0.10966	2347.17	0.1257	2347.17	0.12326	2347.17	0.13195	2347.17	0.13547
	2346.21	0.10721	2346.21	0.11035	2346.21	0.10618	2346.21	0.13181	2346.21	0.12642	2346.21	0.12591	2346.21	0.13827
	2345.24	0.12113	2345.24	0.10423	2345.24	0.10167	2345.24	0.12617	2345.24	0.13231	2345.24	0.11644	2345.24	0.1322
	2344.27	0.11039	2344.27	0.10794	2344.27	0.10476	2344.27	0.12359	2344.27	0.12274	2344.27	0.1306	2344.27	0.1346
	2343.3	0.12573	2343.3	0.11675	2343.3	0.10025	2343.3	0.13379	2343.3	0.11772	2343.3	0.128	2343.3	0.14102
	2342.33	0.12464	2342.33	0.10689	2342.33	0.10266	2342.33	0.12559	2342.33	0.12407	2342.33	0.14043	2342.33	0.13818
	2341.37	0.0982	2341.37	0.10891	2341.37	0.11024	2341.37	0.12711	2341.37	0.12995	2341.37	0.13096	2341.37	0.14097
	2340.4	0.11639	2340.4	0.115	2340.4	0.10539	2340.4	0.123	2340.4	0.12902	2340.4	0.13137	2340.4	0.13088
	2339.43	0.1203	2339.43	0.10751	2339.43	0.1071	2339.43	0.13268	2339.43	0.14218	2339.43	0.12791	2339.43	0.13449
	2338.46	0.12099	2338.46	0.11021	2338.46	0.09982	2338.46	0.12755	2338.46	0.13034	2338.46	0.12703	2338.46	0.12682
	2337.49	0.11455	2337.49	0.10951	2337.49	0.10015	2337.49	0.11631	2337.49	0.12896	2337.49	0.13002	2337.49	0.13726
	2336.53	0.1181	2336.53	0.10136	2336.53	0.10325	2336.53	0.12853	2336.53	0.13348	2336.53	0.12699	2336.53	0.14086
	2335.56	0.12378	2335.56	0.10609	2335.56	0.10634	2335.56	0.12086	2335.56	0.12892	2335.56	0.12955	2335.56	0.12756
	2334.59	0.11592	2334.59	0.1098	2334.59	0.11046	2334.59	0.13206	2334.59	0.11891	2334.59	0.14454	2334.59	0.1384
	2333.62	0.11911	2333.62	0.10876	2333.62	0.11148	2333.62	0.1249	2333.62	0.13341	2333.62	0.13251	2333.62	0.1428
	2332.65	0.12158	2332.65	0.12162	2332.65	0.11042	2332.65	0.13354	2332.65	0.13657	2332.65	0.14706	2332.65	0.13554
	2331.68	0.12584	2331.68	0.11279	2331.68	0.11696	2331.68	0.13352	2331.68	0.15333	2331.68	0.14704	2331.68	0.13632
	2330.71	0.12047	2330.71	0.11819	2330.71	0.11936	2330.71	0.15592	2330.71	0.14786	2330.71	0.14487	2330.71	0.15278
	2329.74	0.13008	2329.74	0.11919	2329.74	0.12072	2329.74	0.14978	2329.74	0.15373	2329.74	0.14313	2329.74	0.14954
	2328.77	0.12186	2328.77	0.11815	2328.77	0.11725	2328.77	0.13906	2328.77	0.14509	2328.77	0.13368	2328.77	0.13666
	2327.8	0.12255	2327.8	0.11035	2327.8	0.11206	2327.8	0.13904	2327.8	0.13147	2327.8	0.13923	2327.8	0.13864
	2326.83	0.1204	2326.83	0.11439	2326.83	0.10963	2326.83	0.12934	2326.83	0.131	2326.83	0.13835	2326.83	0.13621
	2325.86	0.11503	2325.86	0.10828	2325.86	0.10513	2325.86	0.12525	2325.86	0.12599	2325.86	0.1349	2325.86	0.13297
	2324.89	0.11964	2324.89	0.1015	2324.89	0.09718	2324.89	0.12726	2324.89	0.12461	2324.89	0.12246	2324.89	0.13898
	2323.92	0.11179	2323.92	0.11501	2323.92	0.1013	2323.92	0.13691	2323.92	0.13637	2323.92	0.13357	2323.92	0.13654
	2322.95	0.11747	2322.95	0.1062	2322.95	0.10335	2322.95	0.1262	2322.95	0.12729	2322.95	0.14168	2322.95	0.1305
	2321.98	0.12243	2321.98	0.10855	2321.98	0.10471	2321.98	0.12567	2321.98	0.12138	2321.98	0.13567	2321.98	0.13409
	2321	0.11209	2321	0.11394	2321	0.11021	2321	0.13176	2321	0.12589	2321	0.13436	2321	0.12925
	2320.03	0.11812	2320.03	0.10818	2320.03	0.09814	2320.03	0.12512	2320.03	0.12722	2320.03	0.12792	2320.03	0.12441
	2319.06	0.11775	2319.06	0.10613	2319.06	0.10776	2319.06	0.13578	2319.06	0.13082	2319.06	0.13603	2319.06	0.1264
	2318.09	0.1131	2318.09	0.10949	2318.09	0.10396	2318.09	0.1261	2318.09	0.13125	2318.09	0.12959	2318.09	0.14042
	2317.12	0.11771	2317.12	0.11252	2317.12	0.10532	2317.12	0.13472	2317.12	0.12671	2317.12	0.13214	2317.12	0.12395
	2316.15	0.12231	2316.15	0.09966	2316.15	0.10255	2316.15	0.13063	2316.15	0.13031	2316.15	0.12741	2316.15	0.13717
	2315.17	0.11767	2315.17	0.10775	2315.17	0.10391	2315.17	0.12146	2315.17	0.133	2315.17	0.13551	2315.17	0.12592
	2314.2	0.1109	2314.2	0.10064	2314.2	0.10217	2314.2	0.12856	2314.2	0.13343	2314.2	0.12566	2314.2	0.1271
	2313.23	0.1155	2313.23	0.09725	2313.23	0.10318	2313.23	0.12295	2313.23	0.12753	2313.23	0.12949	2313.23	0.13429
	2312.26	0.1137	2312.26	0.1158	2312.26	0.10145	2312.26	0.11886	2312.26	0.12615	2312.26	0.12519	2312.26	0.12505
	2311.28	0.11155	2311.28	0.10025	2311.28	0.10728	2311.28	0.10919	2311.28	0.12658	2311.28	0.12731	2311.28	0.13185
	2310.31	0.10905	2310.31	0.11104	2310.31	0.09763	2310.31	0.12695	2310.31	0.13018	2310.31	0.13284	2310.31	0.12902
	2309.34	0.11116	2309.34	0.10528	2309.34	0.11033	2309.34	0.13048	2309.34	0.13151	2309.34	0.12897	2309.34	0.1326
	2308.37	0.10901	2308.37	0.09852	2308.37	0.10791	2308.37	0.11625	2308.37	0.12743	2308.37	0.12212	2308.37	0.13178
	2307.39	0.11042	2307.39	0.10289	2307.39	0.10721	2307.39	0.11572	2307.39	0.12695	2307.39	0.13277	2307.39	0.13056
	2306.42	0.11608	2306.42	0.10321	2306.42	0.10478	2306.42	0.12433	2306.42	0.12784	2306.42	0.13403	2306.42	0.12573
	2305.44	0.11854	2305.44	0.10353	2305.44	0.10889	2305.44	0.12938	2305.44	0.12465	2305.44	0.12932	2305.44	0.13412
	2304.47	0.11427	2304.47	0.10992	2304.47	0.10578	2304.47	0.12277	2304.47	0.12915	2304.47	0.13314	2304.47	0.12249
	2303.5	0.12205	2303.5	0.10754	2303.5	0.10061	2303.5	0.12122	2303.5	0.12822	2303.5	0.13013	2303.5	0.12647
	2302.52	0.11174	2302.52	0.10078	2302.52	0.10849	2302.52	0.12678	2302.52	0.13543	2302.52	0.13011	2302.52	0.13725
	2301.55	0.11563	2301.55	0.11526	2301.55	0.10744	2301.55	0.13285	2301.55	0.13224	2301.55	0.12795	2301.55	0.13123
	2300.57	0.10816	2300.57	0.10513	2300.57	0.09541	2300.57	0.13029	2300.57	0.12455	2300.57	0.12153	2300.57	0.12161
	2299.6	0.11772	2299.6	0.10612	2299.6	0.11324	2299.6	0.12925	2299.6	0.12227	2299.6	0.13473	2299.6	0.13719
	2298.62	0.11557	2298.62	0.10341	2298.62	0.10224	2298.62	0.11606	2298.62	0.12225	2298.62	0.1394	2298.62	0.12917
	2297.65	0.11697	2297.65	0.1135	2297.65	0.10875	2297.65	0.11959	2297.65	0.12674	2297.65	0.12872	2297.65	0.13114
	2296.67	0.1088	2296.67	0.10237	2296.67	0.10118	2296.67	0.12463	2296.67	0.12627	2296.67	0.1287	2296.67	0.12952
	2295.7	0.11481	2295.7	0.1074	2295.7	0.10528	2295.7	0.13626	2295.7	0.1258	2295.7	0.13507	2295.7	0.1303
	2294.72	0.11302	2294.72	0.10772	2294.72	0.10424	2294.72	0.12763	2294.72	0.13299	2294.72	0.12994	2294.72	0.12588
	2293.75	0.11052	2293.75	0.09525	2293.75	0.09908	2293.75	0.12406	2293.75	0.13478	2293.75	0.12608	2293.75	0.12786
	2292.77	0.12148	2292.77	0.10398	2292.77	0.10489	2292.77	0.12202	2292.77	0.11763	2292.77	0.12819	2292.77	0.13903
	2291.79	0.11615	2291.79	0.10094	2291.79	0.10487	2291.79	0.12504	2291.79	0.12797	2291.79	0.12774	2291.79	0.13741
	2290.82	0.11719	2290.82	0.10126	2290.82	0.10074	2290.82	0.12248	2290.82	0.13291	2290.82	0.12517	2290.82	0.13139
	2289.84	0.12106	2289.84	0.10158	2289.84	0.10346	2289.84	0.1174	2289.84	0.12613	2289.84	0.13579	2289.84	0.13177
	2288.87	0.1083	2288.87	0.10021	2288.87	0.09934	2288.87	0.12599	2288.87	0.12971	2288.87	0.13789	2288.87	0.13015
	2287.89	0.11713	2287.89	0.10289	2287.89	0.1072	2287.89	0.1371	2287.89	0.11708	2287.89	0.12213	2287.89	0.13053
	2286.91	0.10756	2286.91	0.10052	2286.91	0.09999	2286.91	0.12392	2286.91	0.12787	2286.91	0.1387	2286.91	0.14168
	2285.93	0.11143	2285.93	0.10756	2285.93	0.10134	2285.93	0.13553	2285.93	0.12469	2285.93	0.12974	2285.93	0.1237
	2284.96	0.11142	2284.96	0.10922	2284.96	0.10475	2284.96	0.12692	2284.96	0.12287	2284.96	0.1361	2284.96	0.12927
	2283.98	0.10963	2283.98	0.10584	2283.98	0.10165	2283.98	0.12386	2283.98	0.1224	2283.98	0.1331	2283.98	0.12685
	2283	0.11739	2283	0.10415	2283	0.10608	2283	0.12788	2283	0.12328	2283	0.1216	2283	0.12923
	2282.03	0.11702	2282.03	0.10379	2282.03	0.10093	2282.03	0.12129	2282.03	0.13541	2282.03	0.13349	2282.03	0.12721
	2281.05	0.11594	2281.05	0.10579	2281.05	0.10434	2281.05	0.11976	2281.05	0.12909	2281.05	0.13049	2281.05	0.12799
	2280.07	0.12228	2280.07	0.10342	2280.07	0.10706	2280.07	0.12681	2280.07	0.13042	2280.07	0.12579	2280.07	0.11641
	2279.09	0.10954	2279.09	0.10509	2279.09	0.10636	2279.09	0.12325	2279.09	0.13489	2279.09	0.12705	2279.09	0.12834
	2278.11	0.10387	2278.11	0.10641	2278.11	0.10394	2278.11	0.12626	2278.11	0.12498	2278.11	0.1164	2278.11	0.13111
	2277.13	0.12081	2277.13	0.10438	2277.13	0.10359	2277.13	0.12271	2277.13	0.12586	2277.13	0.12446	2277.13	0.13348
	2276.16	0.10666	2276.16	0.11174	2276.16	0.0981	2276.16	0.12319	2276.16	0.1164	2276.16	0.12104	2276.16	0.1247
	2275.18	0.11053	2275.18	0.10837	2275.18	0.09672	2275.18	0.11409	2275.18	0.13256	2275.18	0.12611	2275.18	0.12229
	2274.2	0.10698	2274.2	0.10668	2274.2	0.10798	2274.2	0.11659	2274.2	0.12715	2274.2	0.13628	2274.2	0.13063
	2273.22	0.10661	2273.22	0.10767	2273.22	0.10352	2273.22	0.12919	2273.22	0.11904	2273.22	0.13796	2273.22	0.12384
	2272.24	0.11083	2272.24	0.09926	2272.24	0.0953	2272.24	0.12362	2272.24	0.12261	2272.24	0.12478	2272.24	0.1278
	2271.26	0.11539	2271.26	0.10394	2271.26	0.10212	2271.26	0.1241	2271.26	0.119	2271.26	0.12433	2271.26	0.13295
	2270.28	0.10585	2270.28	0.10929	2270.28	0.10347	2270.28	0.13417	2270.28	0.13963	2270.28	0.12007	2270.28	0.13134
	2269.3	0.1203	2269.3	0.10089	2269.3	0.1096	2269.3	0.13213	2269.3	0.12345	2269.3	0.12726	2269.3	0.13251
	2268.32	0.11322	2268.32	0.1049	2268.32	0.09729	2268.32	0.12253	2268.32	0.13106	2268.32	0.12046	2268.32	0.13289
	2267.34	0.1199	2267.34	0.09751	2267.34	0.10581	2267.34	0.12654	2267.34	0.12924	2267.34	0.1251	2267.34	0.13525
	2266.36	0.10966	2266.36	0.10687	2266.36	0.10033	2266.36	0.13055	2266.36	0.11711	2266.36	0.11957	2266.36	0.13006
	2265.38	0.10999	2265.38	0.10819	2265.38	0.0969	2265.38	0.11995	2265.38	0.12516	2265.38	0.13227	2265.38	0.14237
	2264.4	0.10821	2264.4	0.10114	2264.4	0.10234	2264.4	0.12597	2264.4	0.12425	2264.4	0.12292	2264.4	0.13558
	2263.42	0.11842	2263.42	0.10782	2263.42	0.10437	2263.42	0.12646	2263.42	0.12378	2263.42	0.12926	2263.42	0.12165
	2262.44	0.11558	2262.44	0.10345	2262.44	0.1006	2262.44	0.12694	2262.44	0.13138	2262.44	0.12923	2262.44	0.13077
	2261.46	0.10992	2261.46	0.10879	2261.46	0.10059	2261.46	0.13145	2261.46	0.12956	2261.46	0.12667	2261.46	0.12956
	2260.48	0.10885	2260.48	0.10242	2260.48	0.10159	2260.48	0.11431	2260.48	0.13223	2260.48	0.13893	2260.48	0.12953
	2259.5	0.11129	2259.5	0.10206	2259.5	0.10328	2259.5	0.13242	2259.5	0.12145	2259.5	0.12451	2259.5	0.12157
	2258.51	0.10881	2258.51	0.09703	2258.51	0.10463	2258.51	0.12384	2258.51	0.13174	2258.51	0.11687	2258.51	0.12711
	2257.53	0.10985	2257.53	0.11106	2257.53	0.09779	2257.53	0.12029	2257.53	0.12097	2257.53	0.12405	2257.53	0.13185
	2256.55	0.11124	2256.55	0.10235	2256.55	0.10391	2256.55	0.12984	2256.55	0.12587	2256.55	0.12149	2256.55	0.12985
	2255.57	0.11896	2255.57	0.10835	2255.57	0.09742	2255.57	0.12428	2255.57	0.13616	2255.57	0.1384	2255.57	0.12268
	2254.59	0.11085	2254.59	0.11134	2254.59	0.11069	2254.59	0.12124	2254.59	0.12225	2254.59	0.12568	2254.59	0.13457
	2253.61	0.11822	2253.61	0.09962	2253.61	0.10216	2253.61	0.12575	2253.61	0.12984	2253.61	0.13243	2253.61	0.12542
	2252.62	0.11257	2252.62	0.10562	2252.62	0.10861	2252.62	0.13377	2252.62	0.12758	2252.62	0.12479	2252.62	0.12659
	2251.64	0.10376	2251.64	0.10561	2251.64	0.10008	2251.64	0.12168	2251.64	0.1289	2251.64	0.12646	2251.64	0.12776
	2250.66	0.11113	2250.66	0.10358	2250.66	0.0987	2250.66	0.12518	2250.66	0.12262	2250.66	0.1201	2250.66	0.13567
	2249.67	0.11357	2249.67	0.09956	2249.67	0.10379	2249.67	0.12717	2249.67	0.13199	2249.67	0.13319	2249.67	0.12732
	2248.69	0.10828	2248.69	0.09787	2248.69	0.10173	2248.69	0.12916	2248.69	0.12347	2248.69	0.12556	2248.69	0.1273
	2247.71	0.10791	2247.71	0.10854	2247.71	0.10308	2247.71	0.12261	2247.71	0.12793	2247.71	0.12934	2247.71	0.12886
	2246.72	0.11703	2246.72	0.10819	2246.72	0.10714	2246.72	0.1256	2246.72	0.13103	2246.72	0.11326	2246.72	0.12052
	2245.74	0.10823	2245.74	0.10817	2245.74	0.10304	2245.74	0.13663	2245.74	0.11536	2245.74	0.12338	2245.74	0.13556
	2244.76	0.11383	2244.76	0.10916	2244.76	0.10779	2244.76	0.13209	2244.76	0.1292	2244.76	0.1204	2244.76	0.13593
	2243.77	0.10819	2243.77	0.09979	2243.77	0.10301	2243.77	0.12404	2243.77	0.12918	2243.77	0.12419	2243.77	0.12323
	2242.79	0.1152	2242.79	0.10879	2242.79	0.10571	2242.79	0.12201	2242.79	0.12961	2242.79	0.12839	2242.79	0.12915
	2241.8	0.10464	2241.8	0.1021	2241.8	0.1023	2241.8	0.13755	2241.8	0.13227	2241.8	0.1347	2241.8	0.12913
	2240.82	0.1134	2240.82	0.10675	2240.82	0.10126	2240.82	0.11946	2240.82	0.1242	2240.82	0.1275	2240.82	0.13228
	2239.84	0.12111	2239.84	0.11207	2239.84	0.11347	2239.84	0.12245	2239.84	0.11436	2239.84	0.11313	2239.84	0.12711
	2238.85	0.11231	2238.85	0.11272	2238.85	0.11006	2238.85	0.12142	2238.85	0.13533	2238.85	0.11564	2238.85	0.12115
	2237.87	0.11545	2237.87	0.1057	2237.87	0.09917	2237.87	0.14097	2237.87	0.12682	2237.87	0.12617	2237.87	0.13063
	2236.88	0.11614	2236.88	0.10535	2236.88	0.10289	2236.88	0.1259	2236.88	0.13037	2236.88	0.12404	2236.88	0.12665
	2235.9	0.1098	2235.9	0.106	2235.9	0.11204	2235.9	0.12337	2235.9	0.12544	2235.9	0.11516	2235.9	0.129
	2234.91	0.1168	2234.91	0.10565	2234.91	0.10761	2234.91	0.12435	2234.91	0.12497	2234.91	0.12358	2234.91	0.12265
	2233.93	0.11889	2233.93	0.10829	2233.93	0.09639	2233.93	0.12333	2233.93	0.11871	2233.93	0.12314	2233.93	0.14122
	2232.94	0.1108	2232.94	0.10994	2232.94	0.09977	2232.94	0.12231	2232.94	0.12627	2232.94	0.12354	2232.94	0.12617
	2231.95	0.11429	2231.95	0.10293	2231.95	0.11163	2231.95	0.12379	2231.95	0.13919	2231.95	0.1193	2231.95	0.12536
	2230.97	0.11883	2230.97	0.10658	2230.97	0.09804	2230.97	0.12628	2230.97	0.12935	2230.97	0.13024	2230.97	0.12574
	2229.98	0.1153	2229.98	0.10223	2229.98	0.10549	2229.98	0.12525	2229.98	0.13335	2229.98	0.11969	2229.98	0.13125
	2229	0.11388	2229	0.09688	2229	0.10852	2229	0.12373	2229	0.1253	2229	0.12093	2229	0.13044
	2228.01	0.11982	2228.01	0.10086	2228.01	0.1024	2228.01	0.12271	2228.01	0.13018	2228.01	0.12681	2228.01	0.12528
	2227.02	0.10789	2227.02	0.1085	2227.02	0.09798	2227.02	0.12319	2227.02	0.12035	2227.02	0.12889	2227.02	0.13632
	2226.04	0.11558	2226.04	0.10482	2226.04	0.0983	2226.04	0.12717	2226.04	0.1239	2226.04	0.12845	2226.04	0.12642
	2225.05	0.10996	2225.05	0.10514	2225.05	0.10472	2225.05	0.13166	2225.05	0.12833	2225.05	0.12043	2225.05	0.12996
	2224.06	0.11029	2224.06	0.09647	2224.06	0.10166	2224.06	0.12613	2224.06	0.12297	2224.06	0.12925	2224.06	0.12283
	2223.07	0.11237	2223.07	0.10111	2223.07	0.10537	2223.07	0.12211	2223.07	0.12072	2223.07	0.12334	2223.07	0.1232
	2222.09	0.1141	2222.09	0.10243	2222.09	0.10264	2222.09	0.12209	2222.09	0.12115	2222.09	0.13005	2222.09	0.13226
	2221.1	0.11443	2221.1	0.10175	2221.1	0.10601	2221.1	0.13958	2221.1	0.12825	2221.1	0.13718	2221.1	0.13263
	2220.11	0.10672	2220.11	0.10173	2220.11	0.10633	2220.11	0.13005	2220.11	0.13669	2220.11	0.12286	2220.11	0.12511
	2219.12	0.11055	2219.12	0.10869	2219.12	0.10767	2219.12	0.12903	2219.12	0.12732	2219.12	0.12326	2219.12	0.12667
	2218.13	0.11473	2218.13	0.10037	2218.13	0.09817	2218.13	0.12451	2218.13	0.13264	2218.13	0.1224	2218.13	0.12744
	2217.15	0.11925	2217.15	0.10301	2217.15	0.10492	2217.15	0.12899	2217.15	0.12016	2217.15	0.13541	2217.15	0.12466
	2216.16	0.11119	2216.16	0.10731	2216.16	0.10998	2216.16	0.12697	2216.16	0.12859	2216.16	0.1232	2216.16	0.1274
	2215.17	0.10978	2215.17	0.10563	2215.17	0.1059	2215.17	0.11095	2215.17	0.13035	2215.17	0.12906	2215.17	0.13842
	2214.18	0.11116	2214.18	0.10429	2214.18	0.10758	2214.18	0.13742	2214.18	0.13389	2214.18	0.12063	2214.18	0.12499
	2213.19	0.10799	2213.19	0.10028	2213.19	0.10655	2213.19	0.1354	2213.19	0.12186	2213.19	0.13112	2213.19	0.12931
	2212.2	0.10937	2212.2	0.10027	2212.2	0.10518	2212.2	0.12339	2212.2	0.12984	2212.2	0.1311	2212.2	0.12219
	2211.21	0.11529	2211.21	0.10921	2211.21	0.10685	2211.21	0.12736	2211.21	0.12226	2211.21	0.13318	2211.21	0.12532
	2210.22	0.11527	2210.22	0.10488	2210.22	0.10446	2210.22	0.12684	2210.22	0.12713	2210.22	0.12602	2210.22	0.13161
	2209.23	0.11141	2209.23	0.10354	2209.23	0.10107	2209.23	0.12482	2209.23	0.13289	2209.23	0.13103	2209.23	0.13237
	2208.25	0.11	2208.25	0.1085	2208.25	0.10511	2208.25	0.13279	2208.25	0.1262	2208.25	0.13353	2208.25	0.13826
	2207.26	0.11696	2207.26	0.09886	2207.26	0.1007	2207.26	0.12528	2207.26	0.11907	2207.26	0.12301	2207.26	0.13351
	2206.27	0.11275	2206.27	0.10614	2206.27	0.1044	2206.27	0.11578	2206.27	0.13327	2206.27	0.12803	2206.27	0.13625
	2205.28	0.10541	2205.28	0.10645	2205.28	0.10472	2205.28	0.13222	2205.28	0.12703	2205.28	0.1129	2205.28	0.13032
	2204.29	0.11342	2204.29	0.10644	2204.29	0.10098	2204.29	0.12522	2204.29	0.13411	2204.29	0.12044	2204.29	0.12439
	2203.29	0.11654	2203.29	0.10973	2203.29	0.10333	2203.29	0.13717	2203.29	0.13054	2203.29	0.11328	2203.29	0.13106
	2202.3	0.11338	2202.3	0.10839	2202.3	0.09994	2202.3	0.12468	2202.3	0.12963	2202.3	0.12711	2202.3	0.12592
	2201.31	0.1151	2201.31	0.11169	2201.31	0.10161	2201.31	0.13014	2201.31	0.12383	2201.31	0.12289	2201.31	0.13141
	2200.32	0.1109	2200.32	0.10405	2200.32	0.09822	2200.32	0.13261	2200.32	0.13047	2200.32	0.12749	2200.32	0.13808
	2199.33	0.10739	2199.33	0.109	2199.33	0.09989	2199.33	0.12412	2199.33	0.12557	2199.33	0.12914	2199.33	0.1294
	2198.34	0.12132	2198.34	0.10567	2198.34	0.11506	2198.34	0.12709	2198.34	0.12067	2198.34	0.12535	2198.34	0.14039
	2197.35	0.12618	2197.35	0.11029	2197.35	0.10762	2197.35	0.12956	2197.35	0.13351	2197.35	0.12407	2197.35	0.12503
	2196.36	0.12163	2196.36	0.11192	2196.36	0.1076	2196.36	0.13253	2196.36	0.1295	2196.36	0.12489	2196.36	0.13052
	2195.37	0.1136	2195.37	0.11187	2195.37	0.10724	2195.37	0.13101	2195.37	0.12238	2195.37	0.1278	2195.37	0.12932
	2194.37	0.1094	2194.37	0.11181	2194.37	0.10352	2194.37	0.13746	2194.37	0.13123	2194.37	0.12275	2194.37	0.12615
	2193.38	0.12296	2193.38	0.11175	2193.38	0.10957	2193.38	0.12549	2193.38	0.1383	2193.38	0.12943	2193.38	0.1281
	2192.39	0.11737	2192.39	0.11169	2192.39	0.09506	2192.39	0.12796	2192.39	0.13252	2192.39	0.11559	2192.39	0.12336
	2191.39	0.1184	2191.39	0.11163	2191.39	0.10347	2191.39	0.11948	2191.39	0.13072	2191.39	0.13148	2191.39	0.13434
	2190.4	0.11281	2190.4	0.11157	2190.4	0.10244	2190.4	0.12991	2190.4	0.12583	2190.4	0.13063	2190.4	0.13432
	2189.41	0.1107	2189.41	0.11151	2189.41	0.10208	2189.41	0.13237	2189.41	0.13024	2189.41	0.13521	2189.41	0.1288
	2188.42	0.11451	2188.42	0.11145	2188.42	0.10308	2188.42	0.12837	2188.42	0.13686	2188.42	0.1197	2188.42	0.13388
	2187.42	0.11588	2187.42	0.11143	2187.42	0.10542	2187.42	0.13631	2187.42	0.12621	2187.42	0.12136	2187.42	0.13504
	2186.43	0.11308	2186.43	0.10612	2186.43	0.1017	2186.43	0.12584	2186.43	0.13637	2186.43	0.13682	2186.43	0.12834
	2185.44	0.11306	2185.44	0.10709	2185.44	0.10606	2185.44	0.12135	2185.44	0.13325	2185.44	0.13052	2185.44	0.1346
	2184.44	0.11583	2184.44	0.10939	2184.44	0.10806	2184.44	0.13177	2184.44	0.12792	2184.44	0.13259	2184.44	0.13497
	2183.45	0.12172	2183.45	0.11036	2183.45	0.10097	2183.45	0.11832	2183.45	0.12745	2183.45	0.1242	2183.45	0.1373
	2182.46	0.11648	2182.46	0.11068	2182.46	0.11206	2182.46	0.11681	2182.46	0.12964	2182.46	0.13213	2182.46	0.1263
	2181.46	0.11507	2181.46	0.11066	2181.46	0.1144	2181.46	0.12972	2181.46	0.12918	2181.46	0.13796	2181.46	0.13451
	2180.47	0.11297	2180.47	0.10668	2180.47	0.10025	2180.47	0.13566	2180.47	0.12341	2180.47	0.13501	2180.47	0.13292
	2179.47	0.11573	2179.47	0.10402	2179.47	0.10427	2179.47	0.13067	2179.47	0.12781	2179.47	0.12788	2179.47	0.13447
	2178.48	0.10668	2178.48	0.10202	2178.48	0.10156	2178.48	0.12021	2178.48	0.13	2178.48	0.12619	2178.48	0.13484
	2177.48	0.11013	2177.48	0.10827	2177.48	0.1113	2177.48	0.1346	2177.48	0.13396	2177.48	0.12408	2177.48	0.12815
	2176.49	0.1188	2176.49	0.10859	2176.49	0.11229	2176.49	0.1306	2176.49	0.12907	2176.49	0.12197	2176.49	0.13127
	2175.49	0.11878	2175.49	0.10923	2175.49	0.10824	2175.49	0.13157	2175.49	0.13701	2175.49	0.1232	2175.49	0.13438
	2174.5	0.11494	2174.5	0.10492	2174.5	0.11124	2174.5	0.12063	2174.5	0.12329	2174.5	0.11943	2174.5	0.13866
	2173.5	0.12534	2173.5	0.11579	2173.5	0.11257	2173.5	0.13749	2173.5	0.13122	2173.5	0.12483	2173.5	0.12493
	2172.51	0.11803	2172.51	0.1095	2172.51	0.0971	2172.51	0.13101	2172.51	0.13473	2172.51	0.12607	2172.51	0.12922
	2171.51	0.11176	2171.51	0.10586	2171.51	0.10145	2171.51	0.13248	2171.51	0.12323	2171.51	0.13481	2171.51	0.13899
	2170.52	0.11591	2170.52	0.10848	2170.52	0.10546	2170.52	0.13543	2170.52	0.12586	2170.52	0.12894	2170.52	0.13192
	2169.52	0.11485	2169.52	0.10648	2169.52	0.10846	2169.52	0.12599	2169.52	0.13334	2169.52	0.13184	2169.52	0.12759
	2168.52	0.11309	2168.52	0.11174	2168.52	0.11281	2168.52	0.12993	2168.52	0.13332	2168.52	0.13224	2168.52	0.13031
	2167.53	0.11273	2167.53	0.11304	2167.53	0.11682	2167.53	0.13338	2167.53	0.12447	2167.53	0.13055	2167.53	0.13537
	2166.53	0.11236	2166.53	0.10412	2166.53	0.11814	2166.53	0.14477	2166.53	0.13239	2166.53	0.12594	2166.53	0.12362
	2165.53	0.12136	2165.53	0.11037	2165.53	0.11343	2165.53	0.13334	2165.53	0.13149	2165.53	0.12258	2165.53	0.1365
	2164.54	0.12307	2164.54	0.10903	2164.54	0.11173	2164.54	0.12242	2164.54	0.13279	2164.54	0.1359	2164.54	0.13413
	2163.54	0.12063	2163.54	0.11264	2163.54	0.10869	2163.54	0.13677	2163.54	0.13541	2163.54	0.14505	2163.54	0.12121
	2162.54	0.1161	2162.54	0.10669	2162.54	0.11136	2162.54	0.13377	2162.54	0.1376	2162.54	0.12711	2162.54	0.12549
	2161.54	0.12128	2161.54	0.11095	2161.54	0.10195	2161.54	0.1278	2161.54	0.13052	2161.54	0.12875	2161.54	0.12469
	2160.55	0.11814	2160.55	0.10106	2160.55	0.1026	2160.55	0.13175	2160.55	0.13006	2160.55	0.13915	2160.55	0.13248
	2159.55	0.11466	2159.55	0.11388	2159.55	0.10493	2159.55	0.11093	2159.55	0.13092	2159.55	0.13079	2159.55	0.13363
	2158.55	0.11949	2158.55	0.11649	2158.55	0.10022	2158.55	0.12477	2158.55	0.13045	2158.55	0.13744	2158.55	0.13478
	2157.55	0.10839	2157.55	0.10562	2157.55	0.11562	2157.55	0.12722	2157.55	0.13352	2157.55	0.13533	2157.55	0.12304
	2156.55	0.11114	2156.55	0.10955	2156.55	0.11058	2156.55	0.13661	2156.55	0.13129	2156.55	0.13947	2156.55	0.13122
	2155.56	0.12531	2155.56	0.11117	2155.56	0.10721	2155.56	0.12718	2155.56	0.12026	2155.56	0.12904	2155.56	0.13511
	2154.56	0.10972	2154.56	0.11411	2154.56	0.09781	2154.56	0.12469	2154.56	0.12464	2154.56	0.12153	2154.56	0.13235
	2153.56	0.12804	2153.56	0.10883	2153.56	0.11052	2153.56	0.13605	2153.56	0.13519	2153.56	0.12151	2153.56	0.13584
	2152.56	0.12075	2152.56	0.1098	2152.56	0.09979	2152.56	0.1202	2152.56	0.1246	2152.56	0.13564	2152.56	0.1409
	2151.56	0.11485	2151.56	0.11636	2151.56	0.11015	2151.56	0.12858	2151.56	0.14175	2151.56	0.12397	2151.56	0.13541
	2150.56	0.1131	2150.56	0.10714	2150.56	0.09708	2150.56	0.13153	2150.56	0.11928	2150.56	0.13185	2150.56	0.12992
	2149.56	0.11724	2149.56	0.10121	2149.56	0.10409	2149.56	0.1231	2149.56	0.14126	2149.56	0.1206	2149.56	0.13614
	2148.56	0.11341	2148.56	0.11269	2148.56	0.10776	2148.56	0.13841	2148.56	0.12188	2148.56	0.13305	2148.56	0.12637
	2147.56	0.12446	2147.56	0.1061	2147.56	0.11075	2147.56	0.12603	2147.56	0.12758	2147.56	0.13137	2147.56	0.12869
	2146.56	0.11925	2146.56	0.1028	2146.56	0.10538	2146.56	0.13688	2146.56	0.13372	2146.56	0.12968	2146.56	0.13335
	2145.56	0.11543	2145.56	0.1146	2145.56	0.11239	2145.56	0.13241	2145.56	0.13413	2145.56	0.1226	2145.56	0.13333
	2144.56	0.11576	2144.56	0.10703	2144.56	0.1117	2144.56	0.13584	2144.56	0.13499	2144.56	0.13047	2144.56	0.12902
	2143.56	0.11505	2143.56	0.10406	2143.56	0.11068	2143.56	0.12545	2143.56	0.13101	2143.56	0.13128	2143.56	0.13367
	2142.56	0.11917	2142.56	0.10929	2142.56	0.10364	2142.56	0.13382	2142.56	0.13495	2142.56	0.12752	2142.56	0.13131
	2141.56	0.12364	2141.56	0.10074	2141.56	0.11298	2141.56	0.1259	2141.56	0.1213	2141.56	0.12086	2141.56	0.13246
	2140.56	0.11465	2140.56	0.10237	2140.56	0.11129	2140.56	0.13674	2140.56	0.13798	2140.56	0.12956	2140.56	0.1449
	2139.56	0.0984	2139.56	0.11547	2139.56	0.11161	2139.56	0.13178	2139.56	0.12258	2139.56	0.12663	2139.56	0.13125
	2138.56	0.12151	2138.56	0.11414	2138.56	0.10791	2138.56	0.1362	2138.56	0.12871	2138.56	0.13408	2138.56	0.14369
	2137.56	0.11562	2137.56	0.10265	2137.56	0.10957	2137.56	0.12039	2137.56	0.12517	2137.56	0.13198	2137.56	0.13354
	2136.56	0.12113	2136.56	0.11115	2136.56	0.10921	2136.56	0.12777	2136.56	0.13086	2136.56	0.13279	2136.56	0.14325
	2135.55	0.11731	2135.55	0.10327	2135.55	0.10385	2135.55	0.13466	2135.55	0.13216	2135.55	0.12115	2135.55	0.1335
	2134.55	0.11281	2134.55	0.11374	2134.55	0.10918	2134.55	0.12724	2134.55	0.13038	2134.55	0.12445	2134.55	0.14204
	2133.55	0.11969	2133.55	0.10782	2133.55	0.10482	2133.55	0.13659	2133.55	0.11851	2133.55	0.12236	2133.55	0.13306
	2132.55	0.11898	2132.55	0.1078	2132.55	0.11482	2132.55	0.12276	2132.55	0.12858	2132.55	0.12068	2132.55	0.12876
	2131.55	0.11965	2131.55	0.11237	2131.55	0.10445	2131.55	0.13703	2131.55	0.13075	2131.55	0.13019	2131.55	0.1338
	2130.54	0.11446	2130.54	0.10056	2130.54	0.11044	2130.54	0.13602	2130.54	0.12196	2130.54	0.13763	2130.54	0.12522
	2129.54	0.11857	2129.54	0.11365	2129.54	0.10709	2129.54	0.13452	2129.54	0.13773	2129.54	0.14093	2129.54	0.12948
	2128.54	0.10753	2128.54	0.10741	2128.54	0.1094	2128.54	0.12711	2128.54	0.13069	2128.54	0.12723	2128.54	0.12401
	2127.54	0.1175	2127.54	0.10542	2127.54	0.10272	2127.54	0.1266	2127.54	0.13505	2127.54	0.13384	2127.54	0.12982
	2126.53	0.12437	2126.53	0.10606	2126.53	0.1057	2126.53	0.12953	2126.53	0.12714	2126.53	0.12884	2126.53	0.13174
	2125.53	0.1185	2125.53	0.1031	2125.53	0.11002	2125.53	0.13247	2125.53	0.13632	2125.53	0.12261	2125.53	0.13211
	2124.53	0.11572	2124.53	0.10243	2124.53	0.113	2124.53	0.13244	2124.53	0.13718	2124.53	0.12176	2124.53	0.13869
	2123.52	0.11605	2123.52	0.11451	2123.52	0.09931	2123.52	0.12504	2123.52	0.12445	2123.52	0.12712	2123.52	0.12935
	2122.52	0.10949	2122.52	0.10468	2122.52	0.11163	2122.52	0.12551	2122.52	0.12399	2122.52	0.12338	2122.52	0.12855
	2121.51	0.11016	2121.51	0.10695	2121.51	0.11161	2121.51	0.12795	2121.51	0.13054	2121.51	0.12667	2121.51	0.13513
	2120.51	0.12081	2120.51	0.10955	2120.51	0.10559	2120.51	0.1235	2120.51	0.13621	2120.51	0.12416	2120.51	0.13938
	2119.51	0.11631	2119.51	0.11084	2119.51	0.10491	2119.51	0.12643	2119.51	0.12393	2119.51	0.12787	2119.51	0.12577
	2118.5	0.11595	2118.5	0.10854	2118.5	0.11322	2118.5	0.12592	2118.5	0.13398	2118.5	0.1266	2118.5	0.13623
	2117.5	0.11765	2117.5	0.10917	2117.5	0.10954	2117.5	0.12393	2117.5	0.12301	2117.5	0.13362	2117.5	0.13543
	2116.49	0.11488	2116.49	0.10817	2116.49	0.10386	2116.49	0.12686	2116.49	0.13131	2116.49	0.1278	2116.49	0.13192
	2115.49	0.11761	2115.49	0.11567	2115.49	0.11083	2115.49	0.13126	2115.49	0.12822	2115.49	0.12654	2115.49	0.13849
	2114.48	0.11347	2114.48	0.10781	2114.48	0.10782	2114.48	0.13026	2114.48	0.12908	2114.48	0.11784	2114.48	0.13459
	2113.48	0.11826	2113.48	0.10747	2113.48	0.10714	2113.48	0.12582	2113.48	0.12643	2113.48	0.13436	2113.48	0.13185
	2112.47	0.11996	2112.47	0.10908	2112.47	0.10812	2112.47	0.12235	2112.47	0.13428	2112.47	0.13103	2112.47	0.1326
	2111.46	0.11272	2111.46	0.10351	2111.46	0.11109	2111.46	0.11939	2111.46	0.12464	2111.46	0.13307	2111.46	0.13568
	2110.46	0.11683	2110.46	0.11427	2110.46	0.10708	2110.46	0.13607	2110.46	0.12768	2110.46	0.13346	2110.46	0.1345
	2109.45	0.11922	2109.45	0.10348	2109.45	0.10075	2109.45	0.12475	2109.45	0.13028	2109.45	0.13303	2109.45	0.13138
	2108.45	0.11645	2108.45	0.10803	2108.45	0.10406	2108.45	0.13995	2108.45	0.14119	2108.45	0.12929	2108.45	0.1298
	2107.44	0.12158	2107.44	0.10377	2107.44	0.1067	2107.44	0.12913	2107.44	0.12368	2107.44	0.13422	2107.44	0.13172
	2106.44	0.11332	2106.44	0.11485	2106.44	0.10136	2106.44	0.13058	2106.44	0.1324	2106.44	0.12759	2106.44	0.13557
	2105.43	0.12257	2105.43	0.10439	2105.43	0.11098	2105.43	0.13301	2105.43	0.13544	2105.43	0.135	2105.43	0.13206
	2104.42	0.12015	2104.42	0.11253	2104.42	0.10465	2104.42	0.12857	2104.42	0.12581	2104.42	0.12714	2104.42	0.13475
	2103.41	0.11738	2103.41	0.10338	2103.41	0.10929	2103.41	0.12266	2103.41	0.13627	2103.41	0.13083	2103.41	0.13938
	2102.41	0.11393	2102.41	0.1076	2102.41	0.11259	2102.41	0.13491	2102.41	0.1262	2102.41	0.12833	2102.41	0.1378
	2101.4	0.11391	2101.4	0.10628	2101.4	0.10991	2101.4	0.1236	2101.4	0.13841	2101.4	0.13409	2101.4	0.13778
	2100.39	0.12075	2100.39	0.10724	2100.39	0.10193	2100.39	0.1226	2100.39	0.12965	2100.39	0.12499	2100.39	0.13853
	2099.38	0.10427	2099.38	0.10852	2099.38	0.10257	2099.38	0.12945	2099.38	0.13312	2099.38	0.12745	2099.38	0.13077
	2098.38	0.1214	2098.38	0.11013	2098.38	0.11019	2098.38	0.13237	2098.38	0.12088	2098.38	0.12743	2098.38	0.13423
	2097.37	0.10698	2097.37	0.11207	2097.37	0.10387	2097.37	0.12548	2097.37	0.1357	2097.37	0.1171	2097.37	0.13885
	2096.36	0.11347	2096.36	0.10391	2096.36	0.10053	2096.36	0.14115	2096.36	0.12695	2096.36	0.13357	2096.36	0.1396
	2095.35	0.11346	2095.35	0.10161	2095.35	0.11113	2095.35	0.12838	2095.35	0.14001	2095.35	0.1286	2095.35	0.13803
	2094.34	0.11926	2094.34	0.1029	2094.34	0.09785	2094.34	0.13375	2094.34	0.12865	2094.34	0.12569	2094.34	0.13608
	2093.34	0.1165	2093.34	0.10842	2093.34	0.10247	2093.34	0.12736	2093.34	0.13168	2093.34	0.12814	2093.34	0.13644
	2092.33	0.11169	2092.33	0.11393	2092.33	0.1061	2092.33	0.13224	2092.33	0.14082	2092.33	0.12524	2092.33	0.13603
	2091.32	0.11509	2091.32	0.10838	2091.32	0.10642	2091.32	0.12585	2091.32	0.13948	2091.32	0.13181	2091.32	0.12558
	2090.31	0.11713	2090.31	0.10283	2090.31	0.11071	2090.31	0.12338	2090.31	0.12726	2090.31	0.11902	2090.31	0.13097
	2089.3	0.11814	2089.3	0.10249	2089.3	0.10605	2089.3	0.12728	2089.3	0.13029	2089.3	0.1223	2089.3	0.13712
	2088.29	0.11743	2088.29	0.1093	2088.29	0.10968	2088.29	0.13362	2088.29	0.12852	2088.29	0.13751	2088.29	0.12706
	2087.28	0.11776	2087.28	0.10636	2087.28	0.10668	2087.28	0.1336	2087.28	0.12763	2087.28	0.12596	2087.28	0.12936
	2086.27	0.11603	2086.27	0.11024	2086.27	0.10235	2086.27	0.13651	2086.27	0.13109	2086.27	0.12882	2086.27	0.1193
	2085.26	0.11258	2085.26	0.10372	2085.26	0.09737	2085.26	0.12573	2085.26	0.13151	2085.26	0.12427	2085.26	0.12931
	2084.25	0.11017	2084.25	0.11118	2084.25	0.11159	2084.25	0.13108	2084.25	0.13845	2084.25	0.12549	2084.25	0.12929
	2083.24	0.11563	2083.24	0.10889	2083.24	0.10661	2083.24	0.12519	2083.24	0.12406	2083.24	0.12464	2083.24	0.12966
	2082.23	0.11732	2082.23	0.10659	2082.23	0.10262	2082.23	0.12909	2082.23	0.1358	2082.23	0.12874	2082.23	0.12462
	2081.22	0.1214	2081.22	0.10853	2081.22	0.10823	2081.22	0.12711	2081.22	0.13055	2081.22	0.1209	2081.22	0.12923
	2080.21	0.10941	2080.21	0.11208	2080.21	0.09994	2080.21	0.13051	2080.21	0.11791	2080.21	0.13486	2080.21	0.12959
	2079.2	0.1176	2079.2	0.10167	2079.2	0.10455	2079.2	0.13	2079.2	0.13529	2079.2	0.12662	2079.2	0.13381
	2078.19	0.11451	2078.19	0.10782	2078.19	0.10288	2078.19	0.12558	2078.19	0.12222	2078.19	0.12906	2078.19	0.1415
	2077.18	0.11073	2077.18	0.10228	2077.18	0.09856	2077.18	0.13093	2077.18	0.13568	2077.18	0.12082	2077.18	0.14225
	2076.16	0.11242	2076.16	0.10584	2076.16	0.10781	2076.16	0.11723	2076.16	0.11914	2076.16	0.12655	2076.16	0.13298
	2075.15	0.11342	2075.15	0.10323	2075.15	0.10217	2075.15	0.12747	2075.15	0.13173	2075.15	0.13105	2075.15	0.11985
	2074.14	0.11648	2074.14	0.09899	2074.14	0.10579	2074.14	0.13185	2074.14	0.13084	2074.14	0.11953	2074.14	0.12985
	2073.13	0.11065	2073.13	0.10806	2073.13	0.10875	2073.13	0.12938	2073.13	0.13777	2073.13	0.14045	2073.13	0.1306
	2072.12	0.1103	2072.12	0.10447	2072.12	0.10344	2072.12	0.12594	2072.12	0.12688	2072.12	0.13058	2072.12	0.13096
	2071.1	0.11335	2071.1	0.10737	2071.1	0.10838	2071.1	0.1308	2071.1	0.13338	2071.1	0.12316	2071.1	0.12901
	2070.09	0.11162	2070.09	0.10865	2070.09	0.10473	2070.09	0.12541	2070.09	0.12858	2070.09	0.1371	2070.09	0.13169
	2069.08	0.11536	2069.08	0.10993	2069.08	0.1133	2069.08	0.13369	2069.08	0.12638	2069.08	0.12887	2069.08	0.12397
	2068.07	0.11602	2068.07	0.10311	2068.07	0.1146	2068.07	0.13172	2068.07	0.13288	2068.07	0.11818	2068.07	0.13126
	2067.05	0.11089	2067.05	0.10374	2067.05	0.10435	2067.05	0.12243	2067.05	0.12808	2067.05	0.12555	2067.05	0.13008
	2066.04	0.11087	2066.04	0.11215	2066.04	0.10466	2066.04	0.13021	2066.04	0.12762	2066.04	0.12183	2066.04	0.13045
	2065.03	0.11597	2065.03	0.09981	2065.03	0.11058	2065.03	0.1258	2065.03	0.13108	2065.03	0.12919	2065.03	0.12927
	2064.01	0.12345	2064.01	0.10595	2064.01	0.10462	2064.01	0.12529	2064.01	0.12541	2064.01	0.12917	2064.01	0.14118
	2063	0.1149	2063	0.10594	2063	0.09999	2063	0.11796	2063	0.13103	2063	0.1312	2063	0.13538
	2061.99	0.10841	2061.99	0.11207	2061.99	0.10228	2061.99	0.12671	2061.99	0.13318	2061.99	0.13159	2061.99	0.13575
	2060.97	0.1193	2060.97	0.09683	2060.97	0.10721	2060.97	0.13302	2060.97	0.13012	2060.97	0.12788	2060.97	0.1215
	2059.96	0.11485	2059.96	0.11009	2059.96	0.1039	2059.96	0.12764	2059.96	0.12967	2059.96	0.12786	2059.96	0.12494
	2058.94	0.12164	2058.94	0.10198	2058.94	0.10454	2058.94	0.12519	2058.94	0.12444	2058.94	0.12866	2058.94	0.1303
	2057.93	0.11992	2057.93	0.10455	2057.93	0.10221	2057.93	0.12614	2057.93	0.13179	2057.93	0.12208	2057.93	0.13373
	2056.91	0.11683	2056.91	0.10648	2056.91	0.10187	2056.91	0.13294	2056.91	0.12874	2056.91	0.13804	2056.91	0.12449
	2055.9	0.12056	2055.9	0.10323	2055.9	0.10778	2055.9	0.12366	2055.9	0.12351	2055.9	0.13064	2055.9	0.12678
	2054.88	0.11612	2054.88	0.10968	2054.88	0.10546	2054.88	0.12657	2054.88	0.12869	2054.88	0.12161	2054.88	0.12829
	2053.87	0.1178	2053.87	0.11225	2053.87	0.1061	2053.87	0.11827	2053.87	0.1369	2053.87	0.13469	2053.87	0.13403
	2052.85	0.11472	2052.85	0.10414	2052.85	0.10872	2052.85	0.12506	2052.85	0.13255	2052.85	0.13262	2052.85	0.12863
	2051.84	0.11197	2051.84	0.10898	2051.84	0.10606	2051.84	0.13769	2051.84	0.13339	2051.84	0.12155	2051.84	0.12861
	2050.82	0.11774	2050.82	0.10249	2050.82	0.10638	2050.82	0.12308	2050.82	0.12904	2050.82	0.12767	2050.82	0.12744
	2049.81	0.11704	2049.81	0.10765	2049.81	0.09813	2049.81	0.12792	2049.81	0.12253	2049.81	0.13297	2049.81	0.13317
	2048.79	0.11294	2048.79	0.11151	2048.79	0.11128	2048.79	0.12936	2048.79	0.12121	2048.79	0.12967	2048.79	0.13277
	2047.78	0.11462	2047.78	0.1144	2047.78	0.10336	2047.78	0.12788	2047.78	0.12075	2047.78	0.12597	2047.78	0.13044
	2046.76	0.11664	2046.76	0.10501	2046.76	0.10038	2046.76	0.1332	2046.76	0.14194	2046.76	0.12554	2046.76	0.12851
	2045.74	0.11764	2045.74	0.10984	2045.74	0.10695	2045.74	0.11568	2045.74	0.13889	2045.74	0.12879	2045.74	0.13155
	2044.72	0.11966	2044.72	0.11176	2044.72	0.10561	2044.72	0.11858	2044.72	0.12978	2044.72	0.11691	2044.72	0.13153
	2043.71	0.11522	2043.71	0.10754	2043.71	0.10592	2043.71	0.13314	2043.71	0.12803	2043.71	0.12916	2043.71	0.13151
	2042.69	0.11147	2042.69	0.11366	2042.69	0.10985	2042.69	0.12874	2042.69	0.12498	2042.69	0.11974	2042.69	0.13225
	2041.67	0.11281	2041.67	0.11526	2041.67	0.11148	2041.67	0.12241	2041.67	0.12842	2041.67	0.12666	2041.67	0.12993
	2040.66	0.11755	2040.66	0.11459	2040.66	0.10719	2040.66	0.13259	2040.66	0.12321	2040.66	0.12623	2040.66	0.1234
	2039.64	0.11073	2039.64	0.10489	2039.64	0.11473	2039.64	0.11605	2039.64	0.13183	2039.64	0.12417	2039.64	0.13181
	2038.62	0.11751	2038.62	0.10552	2038.62	0.10288	2038.62	0.1238	2038.62	0.12835	2038.62	0.12415	2038.62	0.136
	2037.6	0.11307	2037.6	0.11131	2037.6	0.11436	2037.6	0.13301	2037.6	0.13049	2037.6	0.12617	2037.6	0.12333
	2036.59	0.10762	2036.59	0.10484	2036.59	0.10975	2036.59	0.13881	2036.59	0.13047	2036.59	0.12166	2036.59	0.12982
	2035.57	0.11745	2035.57	0.10901	2035.57	0.10546	2035.57	0.13733	2035.57	0.13736	2035.57	0.13021	2035.57	0.13593
	2034.55	0.11505	2034.55	0.09868	2034.55	0.10544	2034.55	0.11984	2034.55	0.13086	2034.55	0.12448	2034.55	0.13438
	2033.53	0.11402	2033.53	0.10027	2033.53	0.11035	2033.53	0.13195	2033.53	0.13343	2033.53	0.12119	2033.53	0.13091
	2032.51	0.11773	2032.51	0.10703	2032.51	0.10146	2032.51	0.12756	2032.51	0.11959	2032.51	0.12892	2032.51	0.1328
	2031.49	0.11432	2031.49	0.10765	2031.49	0.11097	2031.49	0.12463	2031.49	0.12821	2031.49	0.12523	2031.49	0.12819
	2030.47	0.11159	2030.47	0.11182	2030.47	0.09979	2030.47	0.12025	2030.47	0.13336	2030.47	0.12602	2030.47	0.13084
	2029.46	0.11801	2029.46	0.11245	2029.46	0.10798	2029.46	0.11829	2029.46	0.12471	2029.46	0.12111	2029.46	0.13427
	2028.44	0.11426	2028.44	0.10438	2028.44	0.10665	2028.44	0.10857	2028.44	0.13202	2028.44	0.12109	2028.44	0.12698
	2027.42	0.11187	2027.42	0.10661	2027.42	0.10729	2027.42	0.13133	2027.42	0.12208	2027.42	0.11985	2027.42	0.12696
	2026.4	0.11524	2026.4	0.11143	2026.4	0.10366	2026.4	0.11678	2026.4	0.12939	2026.4	0.12757	2026.4	0.12808
	2025.38	0.11319	2025.38	0.10594	2025.38	0.09971	2025.38	0.12112	2025.38	0.12937	2025.38	0.12266	2025.38	0.13685
	2024.36	0.11588	2024.36	0.10914	2024.36	0.1092	2024.36	0.12594	2024.36	0.13927	2024.36	0.12264	2024.36	0.13874
	2023.34	0.11688	2023.34	0.10719	2023.34	0.10492	2023.34	0.11139	2023.34	0.1345	2023.34	0.12425	2023.34	0.1219
	2022.32	0.1216	2022.32	0.10299	2022.32	0.10457	2022.32	0.11379	2022.32	0.12241	2022.32	0.12993	2022.32	0.12953
	2021.3	0.11142	2021.3	0.10812	2021.3	0.10226	2021.3	0.12733	2021.3	0.13273	2021.3	0.12339	2021.3	0.12912
	2020.28	0.11648	2020.28	0.1052	2020.28	0.10782	2020.28	0.1307	2020.28	0.12668	2020.28	0.1246	2020.28	0.13139
	2019.25	0.10834	2019.25	0.10358	2019.25	0.10452	2019.25	0.13116	2019.25	0.13312	2019.25	0.13353	2019.25	0.13481
	2018.23	0.11644	2018.23	0.10517	2018.23	0.10975	2018.23	0.12436	2018.23	0.12836	2018.23	0.13274	2018.23	0.13173
	2017.21	0.12218	2017.21	0.0984	2017.21	0.10776	2017.21	0.11902	2017.21	0.12576	2017.21	0.13194	2017.21	0.1298
	2016.19	0.11979	2016.19	0.11092	2016.19	0.10938	2016.19	0.13206	2016.19	0.13262	2016.19	0.13115	2016.19	0.13054
	2015.17	0.11808	2015.17	0.10705	2015.17	0.10478	2015.17	0.12285	2015.17	0.12442	2015.17	0.13036	2015.17	0.12823
	2014.15	0.12381	2014.15	0.11185	2014.15	0.11164	2014.15	0.12815	2014.15	0.13473	2014.15	0.12956	2014.15	0.12859
	2013.13	0.11296	2013.13	0.10444	2013.13	0.10376	2013.13	0.12523	2013.13	0.12395	2013.13	0.12877	2013.13	0.13391
	2012.1	0.11159	2012.1	0.11085	2012.1	0.11062	2012.1	0.11699	2012.1	0.12694	2012.1	0.12797	2012.1	0.13389
	2011.08	0.11969	2011.08	0.11501	2011.08	0.10438	2011.08	0.12084	2011.08	0.13596	2011.08	0.12718	2011.08	0.12929
	2010.06	0.1102	2010.06	0.10567	2010.06	0.10371	2010.06	0.11695	2010.06	0.12518	2010.06	0.12638	2010.06	0.12774
	2009.04	0.1112	2009.04	0.10501	2009.04	0.10468	2009.04	0.12804	2009.04	0.13376	2009.04	0.12559	2009.04	0.13001
	2008.01	0.11659	2008.01	0.11463	2008.01	0.10401	2008.01	0.11981	2008.01	0.13331	2008.01	0.12841	2008.01	0.13799
	2006.99	0.11488	2006.99	0.10626	2006.99	0.10464	2006.99	0.12945	2006.99	0.12125	2006.99	0.12717	2006.99	0.13187
	2005.97	0.10979	2005.97	0.10978	2005.97	0.1092	2005.97	0.12363	2005.97	0.13499	2005.97	0.12553	2005.97	0.12842
	2004.95	0.11687	2004.95	0.10623	2004.95	0.10657	2004.95	0.13134	2004.95	0.12809	2004.95	0.12144	2004.95	0.13145
	2003.92	0.11077	2003.92	0.11455	2003.92	0.10819	2003.92	0.13228	2003.92	0.14096	2003.92	0.12995	2003.92	0.13105
	2002.9	0.11413	2002.9	0.10619	2002.9	0.09836	2002.9	0.12261	2002.9	0.13621	2002.9	0.12871	2002.9	0.12798
	2001.88	0.1077	2001.88	0.09976	2001.88	0.10194	2001.88	0.1221	2001.88	0.12673	2001.88	0.11854	2001.88	0.13062
	2000.85	0.11949	2000.85	0.10231	2000.85	0.11271	2000.85	0.1327	2000.85	0.13273	2000.85	0.13232	2000.85	0.13098
	1999.83	0.108	1999.83	0.11063	1999.83	0.10779	1999.83	0.13171	1999.83	0.12755	1999.83	0.12743	1999.83	0.13248
	1998.8	0.11574	1998.8	0.10869	1998.8	0.10973	1998.8	0.12253	1998.8	0.12538	1998.8	0.12741	1998.8	0.13208
	1997.78	0.11572	1997.78	0.10611	1997.78	0.10351	1997.78	0.12974	1997.78	0.13609	1997.78	0.12495	1997.78	0.13434
	1996.75	0.11604	1996.75	0.11186	1996.75	0.10806	1996.75	0.1302	1996.75	0.13135	1996.75	0.12777	1996.75	0.1229
	1995.73	0.11669	1995.73	0.10383	1995.73	0.10608	1995.73	0.13066	1995.73	0.13347	1995.73	0.12451	1995.73	0.13772
	1994.7	0.11701	1994.7	0.10733	1994.7	0.109	1994.7	0.12486	1994.7	0.12058	1994.7	0.12124	1994.7	0.13123
	1993.68	0.11194	1993.68	0.10443	1993.68	0.09952	1993.68	0.1311	1993.68	0.12785	1993.68	0.12447	1993.68	0.1255
	1992.65	0.11428	1992.65	0.11082	1992.65	0.10571	1992.65	0.12	1992.65	0.11797	1992.65	0.13255	1992.65	0.13005
	1991.63	0.12033	1991.63	0.11176	1991.63	0.10634	1991.63	0.13106	1991.63	0.12695	1991.63	0.12199	1991.63	0.12736
	1990.6	0.11458	1990.6	0.10534	1990.6	0.09915	1990.6	0.12429	1990.6	0.12993	1990.6	0.12197	1990.6	0.13152
	1989.58	0.12467	1989.58	0.11461	1989.58	0.10859	1989.58	0.13246	1989.58	0.13034	1989.58	0.12601	1989.58	0.13074
	1988.55	0.1142	1988.55	0.10467	1988.55	0.10009	1988.55	0.13003	1988.55	0.13418	1988.55	0.12922	1988.55	0.13452
	1987.53	0.11688	1987.53	0.10977	1987.53	0.10301	1987.53	0.1223	1987.53	0.13416	1987.53	0.12394	1987.53	0.12348
	1986.5	0.11517	1986.5	0.10463	1986.5	0.10462	1986.5	0.11939	1986.5	0.13028	1986.5	0.1308	1986.5	0.12802
	1985.47	0.11583	1985.47	0.10909	1985.47	0.11471	1985.47	0.12274	1985.47	0.13711	1985.47	0.12795	1985.47	0.1299
	1984.45	0.11918	1984.45	0.10876	1984.45	0.10785	1984.45	0.13427	1984.45	0.13966	1984.45	0.13764	1984.45	0.13025
	1983.42	0.11512	1983.42	0.10746	1983.42	0.1049	1983.42	0.1304	1983.42	0.13964	1983.42	0.1275	1983.42	0.1272
	1982.39	0.11577	1982.39	0.10488	1982.39	0.10977	1982.39	0.13038	1982.39	0.13105	1982.39	0.12222	1982.39	0.12262
	1981.37	0.11474	1981.37	0.10423	1981.37	0.10421	1981.37	0.1318	1981.37	0.12931	1981.37	0.11734	1981.37	0.12715
	1980.34	0.11405	1980.34	0.10709	1980.34	0.10419	1980.34	0.12024	1980.34	0.13015	1980.34	0.12541	1980.34	0.13624
	1979.31	0.11	1979.31	0.10803	1979.31	0.10483	1979.31	0.12839	1979.31	0.12285	1979.31	0.12175	1979.31	0.12635
	1978.28	0.11267	1978.28	0.10769	1978.28	0.10807	1978.28	0.1351	1978.28	0.1331	1978.28	0.12942	1978.28	0.13278
	1977.25	0.11736	1977.25	0.10639	1977.25	0.11195	1977.25	0.12835	1977.25	0.14078	1977.25	0.13182	1977.25	0.12897
	1976.23	0.117	1976.23	0.11021	1976.23	0.10673	1976.23	0.11343	1976.23	0.12364	1976.23	0.12937	1976.23	0.1335
	1975.2	0.11597	1975.2	0.10923	1975.2	0.11712	1975.2	0.12543	1975.2	0.1279	1975.2	0.11965	1975.2	0.12324
	1974.17	0.11495	1974.17	0.10794	1974.17	0.11027	1974.17	0.12108	1974.17	0.1266	1974.17	0.13256	1974.17	0.12776
	1973.14	0.12098	1973.14	0.10217	1973.14	0.10537	1973.14	0.1249	1973.14	0.13171	1973.14	0.13012	1973.14	0.12661
	1972.11	0.11726	1972.11	0.10822	1972.11	0.10731	1972.11	0.12344	1972.11	0.13126	1972.11	0.12969	1972.11	0.12469
	1971.08	0.11556	1971.08	0.10788	1971.08	0.10534	1971.08	0.1311	1971.08	0.12397	1971.08	0.12159	1971.08	0.13111
	1970.05	0.11017	1970.05	0.1117	1970.05	0.10305	1970.05	0.12244	1970.05	0.12609	1970.05	0.12359	1970.05	0.13488
	1969.03	0.10511	1969.03	0.11008	1969.03	0.10335	1969.03	0.12002	1969.03	0.12991	1969.03	0.12317	1969.03	0.13637
	1968	0.10946	1968	0.11613	1968	0.10236	1968	0.13152	1968	0.13074	1968	0.12961	1968	0.1284
	1966.97	0.10877	1966.97	0.11355	1966.97	0.11144	1966.97	0.11518	1966.97	0.12602	1966.97	0.12757	1966.97	0.13216
	1965.94	0.11211	1965.94	0.09823	1965.94	0.1098	1965.94	0.13675	1965.94	0.13155	1965.94	0.12149	1965.94	0.1329
	1964.91	0.11545	1964.91	0.10682	1964.91	0.10621	1964.91	0.12666	1964.91	0.12897	1964.91	0.12712	1964.91	0.12568
	1963.88	0.11576	1963.88	0.11095	1963.88	0.10424	1963.88	0.13143	1963.88	0.13365	1963.88	0.12549	1963.88	0.13664
	1962.85	0.11608	1962.85	0.10455	1962.85	0.1052	1962.85	0.12757	1962.85	0.12978	1962.85	0.11861	1962.85	0.13094
	1961.82	0.107	1961.82	0.10454	1961.82	0.11427	1961.82	0.12324	1961.82	0.12976	1961.82	0.1198	1961.82	0.13357
	1960.79	0.12577	1960.79	0.10643	1960.79	0.11101	1960.79	0.12801	1960.79	0.13059	1960.79	0.12502	1960.79	0.12749
	1959.76	0.11703	1959.76	0.11119	1959.76	0.10482	1959.76	0.1347	1959.76	0.13142	1959.76	0.12581	1959.76	0.12558
	1958.72	0.11935	1958.72	0.10353	1958.72	0.1087	1958.72	0.1203	1958.72	0.1361	1958.72	0.12417	1958.72	0.13274
	1957.7	0.11464	1957.7	0.10893	1957.7	0.10609	1957.7	0.11405	1957.7	0.12498	1957.7	0.12133	1957.7	0.13045
	1956.66	0.11831	1956.66	0.10477	1956.66	0.11126	1956.66	0.12601	1956.66	0.1224	1956.66	0.12735	1956.66	0.12363
	1955.63	0.10958	1955.63	0.11367	1955.63	0.10054	1955.63	0.13797	1955.63	0.13219	1955.63	0.12693	1955.63	0.12927
	1954.6	0.10621	1954.6	0.10537	1954.6	0.11317	1954.6	0.12693	1954.6	0.12577	1954.6	0.12409	1954.6	0.12812
	1953.57	0.11356	1953.57	0.11554	1953.57	0.10602	1953.57	0.13217	1953.57	0.12362	1953.57	0.13172	1953.57	0.13225
	1952.54	0.11254	1952.54	0.10311	1952.54	0.10438	1952.54	0.12162	1952.54	0.12232	1952.54	0.12365	1952.54	0.1311
	1951.5	0.11587	1951.5	0.1085	1951.5	0.09982	1951.5	0.12878	1951.5	0.13168	1951.5	0.12322	1951.5	0.13599
	1950.47	0.11886	1950.47	0.11262	1950.47	0.10629	1950.47	0.12349	1950.47	0.13293	1950.47	0.12642	1950.47	0.13143
	1949.44	0.11717	1949.44	0.10942	1949.44	0.10659	1949.44	0.12395	1949.44	0.13206	1949.44	0.12197	1949.44	0.13443
	1948.41	0.11614	1948.41	0.10781	1948.41	0.10431	1948.41	0.13589	1948.41	0.11926	1948.41	0.11712	1948.41	0.13441
	1947.38	0.11579	1947.38	0.1097	1947.38	0.10785	1947.38	0.13826	1947.38	0.13372	1947.38	0.12556	1947.38	0.12571
	1946.34	0.12447	1946.34	0.1065	1946.34	0.10622	1946.34	0.13967	1946.34	0.1239	1946.34	0.11789	1946.34	0.13248
	1945.31	0.11508	1945.31	0.11284	1945.31	0.10749	1945.31	0.12722	1945.31	0.13751	1945.31	0.1235	1945.31	0.12982
	1944.28	0.11473	1944.28	0.10933	1944.28	0.10618	1944.28	0.12528	1944.28	0.12854	1944.28	0.12308	1944.28	0.13168
	1943.24	0.10769	1943.24	0.10867	1943.24	0.09904	1943.24	0.12048	1943.24	0.13874	1943.24	0.1315	1943.24	0.1309
	1942.21	0.11269	1942.21	0.10866	1942.21	0.11359	1942.21	0.12333	1942.21	0.11999	1942.21	0.11701	1942.21	0.12824
	1941.17	0.11701	1941.17	0.10991	1941.17	0.09933	1941.17	0.13	1941.17	0.12593	1941.17	0.12463	1941.17	0.12709
	1940.14	0.11532	1940.14	0.11465	1940.14	0.10708	1940.14	0.1252	1940.14	0.12761	1940.14	0.12099	1940.14	0.1199
	1939.11	0.11831	1939.11	0.10828	1939.11	0.11159	1939.11	0.13282	1939.11	0.12504	1939.11	0.11976	1939.11	0.13233
	1938.07	0.11963	1938.07	0.10477	1938.07	0.1064	1938.07	0.12516	1938.07	0.12587	1938.07	0.12818	1938.07	0.12514
	1937.04	0.11159	1937.04	0.10952	1937.04	0.10574	1937.04	0.12036	1937.04	0.12414	1937.04	0.13258	1937.04	0.1206
	1936	0.11992	1936	0.10474	1936	0.10055	1936	0.12655	1936	0.12285	1936	0.12452	1936	0.13527
	1934.97	0.1159	1934.97	0.11075	1934.97	0.10408	1934.97	0.13083	1934.97	0.12793	1934.97	0.11928	1934.97	0.1345
	1933.93	0.10586	1933.93	0.10439	1933.93	0.09534	1933.93	0.13367	1933.93	0.13471	1933.93	0.12207	1933.93	0.12883
	1932.9	0.12053	1932.9	0.11072	1932.9	0.11148	1932.9	0.13412	1932.9	0.12831	1932.9	0.11844	1932.9	0.11977
	1931.86	0.12084	1931.86	0.10943	1931.86	0.105	1931.86	0.12503	1931.86	0.12659	1931.86	0.13127	1931.86	0.12615
	1930.83	0.11281	1930.83	0.11575	1930.83	0.11048	1930.83	0.13122	1930.83	0.1219	1930.83	0.12803	1930.83	0.11935
	1929.79	0.11613	1929.79	0.10939	1929.79	0.10755	1929.79	0.11116	1929.79	0.11975	1929.79	0.13082	1929.79	0.13627
	1928.76	0.11711	1928.76	0.11318	1928.76	0.10979	1928.76	0.12593	1928.76	0.11294	1928.76	0.12598	1928.76	0.13248
	1927.72	0.11843	1927.72	0.10555	1927.72	0.11074	1927.72	0.13163	1927.72	0.13669	1927.72	0.12035	1927.72	0.1302
	1926.68	0.11474	1926.68	0.11061	1926.68	0.10847	1926.68	0.13161	1926.68	0.13879	1926.68	0.12674	1926.68	0.12905
	1925.65	0.11772	1925.65	0.10932	1925.65	0.10522	1925.65	0.12396	1925.65	0.12646	1925.65	0.1179	1925.65	0.12715
	1924.61	0.11604	1924.61	0.11152	1924.61	0.10908	1924.61	0.11488	1924.61	0.13026	1924.61	0.13071	1924.61	0.1324
	1923.57	0.11935	1923.57	0.11118	1923.57	0.10196	1923.57	0.1263	1923.57	0.13873	1923.57	0.11866	1923.57	0.13839
	1922.54	0.12433	1922.54	0.1099	1922.54	0.10291	1922.54	0.12866	1922.54	0.13616	1922.54	0.12546	1922.54	0.12784
	1921.5	0.11498	1921.5	0.10513	1921.5	0.10999	1921.5	0.11577	1921.5	0.1268	1921.5	0.12744	1921.5	0.12669
	1920.46	0.12229	1920.46	0.10448	1920.46	0.10352	1920.46	0.13052	1920.46	0.13357	1920.46	0.12301	1920.46	0.13156
	1919.43	0.11761	1919.43	0.11364	1919.43	0.10512	1919.43	0.1305	1919.43	0.12634	1919.43	0.13461	1919.43	0.12665
	1918.39	0.11092	1918.39	0.11046	1918.39	0.10542	1918.39	0.13286	1918.39	0.13013	1918.39	0.12097	1918.39	0.12963
	1917.35	0.11324	1917.35	0.11044	1917.35	0.10734	1917.35	0.12236	1917.35	0.13011	1917.35	0.12856	1917.35	0.13337
	1916.31	0.11488	1916.31	0.10821	1916.31	0.10571	1916.31	0.12663	1916.31	0.12924	1916.31	0.12493	1916.31	0.13785
	1915.28	0.1162	1915.28	0.11167	1915.28	0.11085	1915.28	0.12899	1915.28	0.13007	1915.28	0.11651	1915.28	0.13332
	1914.24	0.10719	1914.24	0.11766	1914.24	0.11115	1914.24	0.12135	1914.24	0.1436	1914.24	0.11889	1914.24	0.13143
	1913.2	0.11117	1913.2	0.11416	1913.2	0.10888	1913.2	0.12181	1913.2	0.13892	1913.2	0.12087	1913.2	0.1314
	1912.16	0.12047	1912.16	0.10624	1912.16	0.11272	1912.16	0.12416	1912.16	0.11561	1912.16	0.12965	1912.16	0.12613
	1911.12	0.11612	1911.12	0.10306	1911.12	0.11367	1911.12	0.12843	1911.12	0.13252	1911.12	0.12403	1911.12	0.12911
	1910.08	0.11643	1910.08	0.11221	1910.08	0.10271	1910.08	0.1284	1910.08	0.13631	1910.08	0.12721	1910.08	0.12158
	1909.04	0.11741	1909.04	0.10745	1909.04	0.1043	1909.04	0.12696	1909.04	0.1274	1909.04	0.12119	1909.04	0.13169
	1908	0.11141	1908	0.11691	1908	0.10879	1908	0.12408	1908	0.12865	1908	0.11837	1908	0.13092
	1906.96	0.11305	1906.96	0.11026	1906.96	0.10909	1906.96	0.12786	1906.96	0.12482	1906.96	0.13274	1906.96	0.12902
	1905.93	0.1127	1905.93	0.11403	1905.93	0.10972	1905.93	0.12927	1905.93	0.1396	1905.93	0.13152	1905.93	0.1215
	1904.88	0.117	1904.88	0.11338	1904.88	0.10037	1904.88	0.12782	1904.88	0.13154	1904.88	0.12511	1904.88	0.13198
	1903.85	0.11964	1903.85	0.1102	1903.85	0.10485	1903.85	0.1297	1903.85	0.12476	1903.85	0.12828	1903.85	0.13758
	1902.8	0.11397	1902.8	0.11145	1902.8	0.11481	1902.8	0.12018	1902.8	0.12854	1902.8	0.13146	1902.8	0.12819
	1901.77	0.11096	1901.77	0.10322	1901.77	0.10996	1901.77	0.12918	1901.77	0.13444	1901.77	0.12784	1901.77	0.12854
	1900.72	0.11427	1900.72	0.1051	1900.72	0.10416	1900.72	0.12394	1900.72	0.12385	1900.72	0.12862	1900.72	0.13002
	1899.68	0.1189	1899.68	0.11423	1899.68	0.11314	1899.68	0.12202	1899.68	0.12552	1899.68	0.12261	1899.68	0.13037
	1898.64	0.11024	1898.64	0.11232	1898.64	0.1067	1898.64	0.11535	1898.64	0.13564	1898.64	0.13137	1898.64	0.12099
	1897.6	0.11952	1897.6	0.10915	1897.6	0.10668	1897.6	0.12862	1897.6	0.13308	1897.6	0.12656	1897.6	0.12808
	1896.56	0.10822	1896.56	0.1044	1896.56	0.10955	1896.56	0.12386	1896.56	0.13053	1896.56	0.12614	1896.56	0.1318
	1895.52	0.11716	1895.52	0.10974	1895.52	0.09604	1895.52	0.12573	1895.52	0.13853	1895.52	0.11933	1895.52	0.12879
	1894.48	0.11515	1894.48	0.10972	1894.48	0.10117	1894.48	0.13188	1894.48	0.12626	1894.48	0.13408	1894.48	0.14411
	1893.44	0.11911	1893.44	0.11506	1893.44	0.11142	1893.44	0.12806	1893.44	0.13173	1893.44	0.12887	1893.44	0.13024
	1892.39	0.10781	1892.39	0.11189	1892.39	0.11558	1892.39	0.12615	1892.39	0.13086	1892.39	0.12286	1892.39	0.13471
	1891.35	0.1131	1891.35	0.10652	1891.35	0.10304	1891.35	0.11806	1891.35	0.13126	1891.35	0.12763	1891.35	0.1287
	1890.31	0.11739	1890.31	0.11438	1890.31	0.10527	1890.31	0.13321	1890.31	0.13377	1890.31	0.11963	1890.31	0.13317
	1889.27	0.11737	1889.27	0.1068	1889.27	0.10622	1889.27	0.1275	1889.27	0.13459	1889.27	0.13038	1889.27	0.13203
	1888.22	0.11139	1888.22	0.10646	1888.22	0.11422	1888.22	0.12559	1888.22	0.13204	1888.22	0.11959	1888.22	0.13948
	1887.18	0.11667	1887.18	0.10456	1887.18	0.10907	1887.18	0.13694	1887.18	0.13624	1887.18	0.12435	1887.18	0.12824
	1886.14	0.11599	1886.14	0.11556	1886.14	0.10905	1886.14	0.12365	1886.14	0.13326	1886.14	0.13191	1886.14	0.12673
	1885.1	0.11564	1885.1	0.1083	1885.1	0.10935	1885.1	0.11842	1885.1	0.12734	1885.1	0.1275	1885.1	0.13792
	1884.05	0.12191	1884.05	0.11426	1884.05	0.11126	1884.05	0.12361	1884.05	0.13954	1884.05	0.13585	1884.05	0.12706
	1883.01	0.10865	1883.01	0.10354	1883.01	0.11188	1883.01	0.12548	1883.01	0.12982	1883.01	0.12387	1883.01	0.13451
	1881.97	0.11128	1881.97	0.10793	1881.97	0.11122	1881.97	0.1302	1881.97	0.13317	1881.97	0.12943	1881.97	0.13449
	1880.92	0.11457	1880.92	0.11137	1880.92	0.11184	1880.92	0.13538	1880.92	0.1243	1880.92	0.12861	1880.92	0.13297
	1879.88	0.1215	1879.88	0.11356	1879.88	0.10734	1879.88	0.12258	1879.88	0.13481	1879.88	0.12222	1879.88	0.13519
	1878.83	0.11983	1878.83	0.11071	1878.83	0.10476	1878.83	0.13439	1878.83	0.12468	1878.83	0.13454	1878.83	0.13106
	1877.79	0.11584	1877.79	0.10786	1877.79	0.10634	1877.79	0.13248	1877.79	0.1314	1877.79	0.12855	1877.79	0.13029
	1876.75	0.11052	1876.75	0.11382	1876.75	0.11465	1876.75	0.1282	1876.75	0.1339	1876.75	0.12733	1876.75	0.13438
	1875.7	0.11844	1875.7	0.10657	1875.7	0.10567	1875.7	0.13054	1875.7	0.13346	1875.7	0.12413	1875.7	0.13585
	1874.66	0.11115	1874.66	0.11378	1874.66	0.10565	1874.66	0.13525	1874.66	0.12797	1874.66	0.13047	1874.66	0.14329
	1873.61	0.12006	1873.61	0.11187	1873.61	0.10211	1873.61	0.12482	1873.61	0.13131	1873.61	0.13125	1873.61	0.12685
	1872.57	0.12202	1872.57	0.10966	1872.57	0.1149	1872.57	0.12433	1872.57	0.12624	1872.57	0.14117	1872.57	0.12944
	1871.52	0.12399	1871.52	0.11561	1871.52	0.11008	1871.52	0.12384	1871.52	0.12874	1871.52	0.12723	1871.52	0.12196
	1870.48	0.11901	1870.48	0.11119	1870.48	0.1171	1870.48	0.13705	1870.48	0.13335	1870.48	0.12482	1870.48	0.13275
	1869.43	0.12262	1869.43	0.10929	1869.43	0.11228	1869.43	0.12852	1869.43	0.14006	1869.43	0.12718	1869.43	0.13161
	1868.38	0.11368	1868.38	0.11523	1868.38	0.1129	1868.38	0.13795	1868.38	0.127	1868.38	0.13869	1868.38	0.13643
	1867.34	0.1173	1867.34	0.10831	1867.34	0.10745	1867.34	0.12848	1867.34	0.12109	1867.34	0.1327	1867.34	0.13268
	1866.29	0.11992	1866.29	0.11174	1866.29	0.11031	1866.29	0.13649	1866.29	0.13242	1866.29	0.12672	1866.29	0.13303
	1865.25	0.11924	1865.25	0.11455	1865.25	0.10933	1865.25	0.1223	1865.25	0.12862	1865.25	0.12392	1865.25	0.13413
	1864.2	0.12219	1864.2	0.11202	1864.2	0.1026	1864.2	0.13314	1864.2	0.12944	1864.2	0.14495	1864.2	0.1356
	1863.15	0.12283	1863.15	0.10886	1863.15	0.10929	1863.15	0.1265	1863.15	0.13151	1863.15	0.12229	1863.15	0.13185
	1862.11	0.1106	1862.11	0.117	1862.11	0.11087	1862.11	0.11704	1862.11	0.13779	1862.11	0.12307	1862.11	0.13667
	1861.06	0.1218	1861.06	0.11416	1861.06	0.11117	1861.06	0.12977	1861.06	0.12937	1861.06	0.13019	1861.06	0.13776
	1860.01	0.11815	1860.01	0.1132	1860.01	0.10509	1860.01	0.12786	1860.01	0.13901	1860.01	0.14009	1860.01	0.13663
	1858.96	0.11582	1858.96	0.11914	1858.96	0.10954	1858.96	0.13161	1858.96	0.14276	1858.96	0.13848	1858.96	0.13549
	1857.92	0.1158	1857.92	0.1116	1857.92	0.11271	1857.92	0.12593	1857.92	0.13644	1857.92	0.12814	1857.92	0.1377
	1856.87	0.11941	1856.87	0.11534	1856.87	0.1095	1856.87	0.12261	1856.87	0.13138	1856.87	0.12693	1856.87	0.12837
	1855.82	0.12632	1855.82	0.11344	1855.82	0.10661	1855.82	0.12494	1855.82	0.12759	1855.82	0.13643	1855.82	0.13988
	1854.77	0.12893	1854.77	0.11436	1854.77	0.10564	1854.77	0.13577	1854.77	0.12798	1854.77	0.12848	1854.77	0.13354
	1853.72	0.12891	1853.72	0.11747	1853.72	0.11104	1853.72	0.1183	1853.72	0.14391	1853.72	0.12687	1853.72	0.12496
	1852.68	0.11109	1852.68	0.11119	1852.68	0.1139	1852.68	0.12488	1852.68	0.13633	1852.68	0.12923	1852.68	0.13461
	1851.63	0.12491	1851.63	0.11462	1851.63	0.11324	1851.63	0.11921	1851.63	0.13379	1851.63	0.11969	1851.63	0.13533
	1850.58	0.12292	1850.58	0.11554	1850.58	0.10939	1850.58	0.13191	1850.58	0.14383	1850.58	0.12601	1850.58	0.13791
	1849.53	0.114	1849.53	0.11239	1849.53	0.1014	1849.53	0.12765	1849.53	0.13962	1849.53	0.13431	1849.53	0.1312
	1848.48	0.11596	1848.48	0.11832	1848.48	0.11159	1848.48	0.14317	1848.48	0.13163	1848.48	0.13825	1848.48	0.13526
	1847.43	0.11989	1847.43	0.11047	1847.43	0.11444	1847.43	0.13278	1847.43	0.13077	1847.43	0.12991	1847.43	0.13821
	1846.38	0.11493	1846.38	0.11233	1846.38	0.10964	1846.38	0.1177	1846.38	0.12991	1846.38	0.13306	1846.38	0.13299
	1845.33	0.13105	1845.33	0.11763	1845.33	0.10612	1845.33	0.13368	1845.33	0.14162	1845.33	0.12828	1845.33	0.13557
	1844.28	0.12148	1844.28	0.11511	1844.28	0.10737	1844.28	0.13554	1844.28	0.14578	1844.28	0.13024	1844.28	0.14334
	1843.23	0.11915	1843.23	0.11478	1843.23	0.10608	1843.23	0.12893	1843.23	0.13026	1843.23	0.13022	1843.23	0.13032
	1842.18	0.11551	1842.18	0.10882	1842.18	0.11657	1842.18	0.12938	1842.18	0.12438	1842.18	0.13693	1842.18	0.13401
	1841.13	0.11878	1841.13	0.11005	1841.13	0.11401	1841.13	0.11948	1841.13	0.13692	1841.13	0.13255	1841.13	0.13882
	1840.08	0.12008	1840.08	0.11878	1840.08	0.11845	1840.08	0.13169	1840.08	0.1369	1840.08	0.13372	1840.08	0.14102
	1839.03	0.1194	1839.03	0.11751	1839.03	0.11811	1839.03	0.1312	1839.03	0.1306	1839.03	0.13369	1839.03	0.1384
	1837.98	0.12103	1837.98	0.11593	1837.98	0.1149	1837.98	0.13305	1837.98	0.14062	1837.98	0.13683	1837.98	0.13615
	1836.93	0.12298	1836.93	0.11497	1836.93	0.11361	1836.93	0.13914	1836.93	0.13683	1836.93	0.13167	1836.93	0.13279
	1835.88	0.11704	1835.88	0.11371	1835.88	0.11264	1835.88	0.1269	1835.88	0.13262	1835.88	0.1273	1835.88	0.13017
	1834.83	0.11834	1834.83	0.11462	1834.83	0.11644	1834.83	0.14239	1834.83	0.13344	1834.83	0.13163	1834.83	0.12941
	1833.78	0.117	1833.78	0.11148	1833.78	0.11642	1833.78	0.13156	1833.78	0.13216	1833.78	0.14346	1833.78	0.13309
	1832.72	0.1229	1832.72	0.11053	1832.72	0.11735	1832.72	0.12402	1832.72	0.12963	1832.72	0.13633	1832.72	0.13752
	1831.67	0.12682	1831.67	0.10957	1831.67	0.11352	1831.67	0.12916	1831.67	0.12752	1831.67	0.1367	1831.67	0.13416
	1830.62	0.12154	1830.62	0.11205	1830.62	0.10746	1830.62	0.13008	1830.62	0.13544	1830.62	0.12443	1830.62	0.14229
	1829.57	0.11693	1829.57	0.1139	1829.57	0.11126	1829.57	0.13569	1829.57	0.13374	1829.57	0.13231	1829.57	0.13523
	1828.51	0.1261	1828.51	0.11108	1828.51	0.11314	1828.51	0.12769	1828.51	0.13581	1828.51	0.13387	1828.51	0.13854
	1827.46	0.12148	1827.46	0.10763	1827.46	0.11344	1827.46	0.12251	1827.46	0.14247	1827.46	0.1295	1827.46	0.14037
	1826.41	0.12212	1826.41	0.11697	1826.41	0.11724	1826.41	0.13422	1826.41	0.13785	1826.41	0.12869	1826.41	0.12961
	1825.36	0.12111	1825.36	0.11664	1825.36	0.11658	1825.36	0.13654	1825.36	0.12572	1825.36	0.12788	1825.36	0.13958
	1824.3	0.12306	1824.3	0.12067	1824.3	0.11815	1824.3	0.14309	1824.3	0.13823	1824.3	0.12115	1824.3	0.13215
	1823.25	0.12698	1823.25	0.12314	1823.25	0.11432	1823.25	0.13134	1823.25	0.13737	1823.25	0.13691	1823.25	0.13546
	1822.2	0.12565	1822.2	0.1144	1822.2	0.11589	1822.2	0.11912	1822.2	0.13735	1822.2	0.13689	1822.2	0.12804
	1821.14	0.1171	1821.14	0.115	1821.14	0.11904	1821.14	0.1388	1821.14	0.13691	1821.14	0.13647	1821.14	0.14356
	1820.09	0.12495	1820.09	0.11155	1820.09	0.11141	1820.09	0.14299	1820.09	0.13605	1820.09	0.13329	1820.09	0.14316
	1819.04	0.11345	1819.04	0.11372	1819.04	0.11393	1819.04	0.13547	1819.04	0.1331	1819.04	0.12815	1819.04	0.12983
	1817.98	0.11835	1817.98	0.1112	1817.98	0.1193	1817.98	0.13263	1817.98	0.1335	1817.98	0.12655	1817.98	0.13239
	1816.93	0.12227	1816.93	0.11555	1816.93	0.11643	1816.93	0.13027	1816.93	0.14015	1816.93	0.12771	1816.93	0.13718
	1815.87	0.11503	1815.87	0.12425	1815.87	0.11165	1815.87	0.12837	1815.87	0.13471	1815.87	0.14306	1815.87	0.13863
	1814.82	0.12419	1814.82	0.11675	1814.82	0.11353	1814.82	0.12882	1814.82	0.14136	1814.82	0.13437	1814.82	0.13344
	1813.76	0.12876	1813.76	0.12856	1813.76	0.12113	1813.76	0.12646	1813.76	0.1405	1813.76	0.1308	1813.76	0.13304
	1812.71	0.12218	1812.71	0.11858	1812.71	0.11572	1812.71	0.13252	1812.71	0.13339	1812.71	0.13787	1812.71	0.13709
	1811.65	0.12773	1811.65	0.11701	1811.65	0.1157	1811.65	0.1325	1811.65	0.14045	1811.65	0.12248	1811.65	0.13817
	1810.6	0.12345	1810.6	0.12539	1810.6	0.10839	1810.6	0.14184	1810.6	0.14918	1810.6	0.13467	1810.6	0.13445
	1809.54	0.1254	1809.54	0.12195	1809.54	0.11312	1809.54	0.13854	1809.54	0.13499	1809.54	0.12638	1809.54	0.14182
	1808.48	0.1221	1808.48	0.12037	1808.48	0.12293	1808.48	0.13665	1808.48	0.13497	1808.48	0.13266	1808.48	0.14549
	1807.43	0.12339	1807.43	0.11382	1807.43	0.11213	1807.43	0.12774	1807.43	0.14036	1807.43	0.13578	1807.43	0.14214
	1806.37	0.12861	1806.37	0.12251	1806.37	0.11813	1806.37	0.1338	1806.37	0.13534	1806.37	0.13615	1806.37	0.13953
	1805.32	0.13317	1805.32	0.11596	1805.32	0.11463	1805.32	0.14126	1805.32	0.13615	1805.32	0.13928	1805.32	0.14172
	1804.26	0.12562	1804.26	0.11532	1804.26	0.11904	1804.26	0.13235	1804.26	0.13613	1804.26	0.13926	1804.26	0.13506
	1803.2	0.12102	1803.2	0.12276	1803.2	0.11396	1803.2	0.13326	1803.2	0.13527	1803.2	0.13805	1803.2	0.12692
	1802.15	0.12492	1802.15	0.1246	1802.15	0.12249	1802.15	0.12623	1802.15	0.13566	1802.15	0.1337	1802.15	0.13059
	1801.09	0.12621	1801.09	0.10656	1801.09	0.11677	1801.09	0.13088	1801.09	0.13731	1801.09	0.13997	1801.09	0.13831
	1800.03	0.12129	1800.03	0.11431	1800.03	0.12055	1800.03	0.13834	1800.03	0.13811	1800.03	0.14427	1800.03	0.13607
	1798.97	0.13434	1798.97	0.12298	1798.97	0.12274	1798.97	0.13644	1798.97	0.13019	1798.97	0.13717	1798.97	0.13495
	1797.92	0.12549	1797.92	0.11582	1797.92	0.10754	1797.92	0.12194	1797.92	0.1389	1797.92	0.13283	1797.92	0.14045
	1796.86	0.12449	1796.86	0.11487	1796.86	0.11827	1796.86	0.13219	1796.86	0.1343	1796.86	0.13556	1796.86	0.1338
	1795.8	0.12349	1795.8	0.11175	1795.8	0.1211	1795.8	0.14245	1795.8	0.1426	1795.8	0.14379	1795.8	0.14041
	1794.74	0.13131	1794.74	0.11856	1794.74	0.12329	1794.74	0.13775	1794.74	0.14257	1794.74	0.13748	1794.74	0.14149
	1793.69	0.12574	1793.69	0.11761	1793.69	0.11126	1793.69	0.12933	1793.69	0.14213	1793.69	0.13078	1793.69	0.13631
	1792.63	0.13486	1792.63	0.12162	1792.63	0.11788	1792.63	0.13584	1792.63	0.13255	1792.63	0.13704	1792.63	0.14476
	1791.57	0.1221	1791.57	0.11757	1791.57	0.12355	1791.57	0.14515	1791.57	0.14749	1791.57	0.13191	1791.57	0.14031
	1790.51	0.12763	1790.51	0.12623	1790.51	0.11247	1790.51	0.1386	1790.51	0.14289	1790.51	0.1311	1790.51	0.13771
	1789.45	0.12402	1789.45	0.11877	1789.45	0.11719	1789.45	0.13251	1789.45	0.1383	1789.45	0.13422	1789.45	0.14321
	1788.39	0.12988	1788.39	0.11844	1788.39	0.11812	1788.39	0.12362	1788.39	0.14077	1788.39	0.14048	1788.39	0.14098
	1787.33	0.11941	1787.33	0.11718	1787.33	0.1181	1787.33	0.13759	1787.33	0.15154	1787.33	0.14046	1787.33	0.13838
	1786.27	0.13407	1786.27	0.12615	1786.27	0.11082	1786.27	0.13058	1786.27	0.14197	1786.27	0.13023	1786.27	0.14314
	1785.21	0.12035	1785.21	0.11962	1785.21	0.11522	1785.21	0.14547	1785.21	0.13074	1785.21	0.14159	1785.21	0.1468
	1784.15	0.13142	1784.15	0.11805	1784.15	0.12372	1784.15	0.13892	1784.15	0.13404	1784.15	0.13293	1784.15	0.15008
	1783.09	0.1327	1783.09	0.11493	1783.09	0.12338	1783.09	0.14216	1783.09	0.1419	1783.09	0.13095	1783.09	0.1416
	1782.03	0.13692	1782.03	0.1208	1782.03	0.12746	1782.03	0.13608	1782.03	0.13938	1782.03	0.13799	1782.03	0.14047
	1780.97	0.13331	1780.97	0.11985	1780.97	0.12523	1780.97	0.13606	1780.97	0.15305	1780.97	0.13953	1780.97	0.14155
	1779.91	0.12644	1779.91	0.12602	1779.91	0.11323	1779.91	0.12765	1779.91	0.14929	1779.91	0.13794	1779.91	0.14116
	1778.85	0.12186	1778.85	0.11919	1778.85	0.11731	1778.85	0.14347	1778.85	0.14346	1778.85	0.14732	1778.85	0.15437
	1777.79	0.1264	1777.79	0.12939	1777.79	0.12296	1777.79	0.14205	1777.79	0.13556	1777.79	0.14025	1777.79	0.14699
	1776.73	0.12671	1776.73	0.13122	1776.73	0.12074	1776.73	0.14202	1776.73	0.14631	1776.73	0.13826	1776.73	0.14182
	1775.67	0.13678	1775.67	0.12903	1775.67	0.11914	1775.67	0.13455	1775.67	0.14007	1775.67	0.1308	1775.67	0.1418
	1774.61	0.13415	1774.61	0.1219	1774.61	0.12605	1774.61	0.14291	1774.61	0.13798	1774.61	0.14448	1774.61	0.13627
	1773.54	0.12957	1773.54	0.11538	1773.54	0.12729	1773.54	0.13543	1773.54	0.14624	1773.54	0.13193	1773.54	0.15571
	1772.48	0.13216	1772.48	0.12649	1772.48	0.12475	1772.48	0.13867	1772.48	0.14953	1772.48	0.14209	1772.48	0.1421
	1771.42	0.12628	1771.42	0.1172	1771.42	0.12221	1771.42	0.154	1771.42	0.14578	1771.42	0.13345	1771.42	0.15052
	1770.36	0.12625	1770.36	0.11965	1770.36	0.12156	1770.36	0.14048	1770.36	0.14244	1770.36	0.13578	1770.36	0.14792
	1769.3	0.1373	1769.3	0.12179	1769.3	0.13099	1769.3	0.14976	1769.3	0.14739	1769.3	0.13967	1769.3	0.15597
	1768.23	0.14053	1768.23	0.12765	1768.23	0.12247	1768.23	0.14323	1768.23	0.15026	1768.23	0.14121	1768.23	0.14751
	1767.17	0.13692	1767.17	0.12021	1767.17	0.12402	1767.17	0.13112	1767.17	0.14113	1767.17	0.15174	1767.17	0.14271
	1766.11	0.12877	1766.11	0.12204	1766.11	0.11739	1766.11	0.14318	1766.11	0.13697	1766.11	0.13451	1766.11	0.14085
	1765.05	0.13103	1765.05	0.12913	1765.05	0.12429	1765.05	0.15013	1765.05	0.14481	1765.05	0.13488	1765.05	0.14156
	1763.98	0.1297	1763.98	0.13899	1763.98	0.12836	1763.98	0.14639	1763.98	0.15223	1763.98	0.13877	1763.98	0.14117
	1762.92	0.13586	1762.92	0.13032	1762.92	0.1318	1762.92	0.14683	1762.92	0.14641	1762.92	0.15321	1762.92	0.14078
	1761.86	0.13194	1761.86	0.13246	1761.86	0.13021	1761.86	0.14355	1761.86	0.13977	1761.86	0.14576	1761.86	0.15396
	1760.79	0.13321	1760.79	0.12256	1760.79	0.1261	1760.79	0.14074	1760.79	0.15091	1760.79	0.1344	1760.79	0.1466
	1759.73	0.14326	1759.73	0.12563	1759.73	0.11853	1759.73	0.14722	1759.73	0.14758	1759.73	0.13321	1759.73	0.14511
	1758.66	0.12765	1758.66	0.12962	1758.66	0.12008	1758.66	0.14301	1758.66	0.14466	1758.66	0.14334	1758.66	0.14545
	1757.6	0.14127	1757.6	0.12682	1757.6	0.12792	1757.6	0.13185	1757.6	0.1434	1757.6	0.14175	1757.6	0.14873
	1756.54	0.12501	1756.54	0.13543	1756.54	0.11847	1756.54	0.14761	1756.54	0.13511	1756.54	0.14095	1756.54	0.15676
	1755.47	0.13278	1755.47	0.1348	1755.47	0.12725	1755.47	0.14016	1755.47	0.145	1755.47	0.14327	1755.47	0.15124
	1754.41	0.13243	1754.41	0.13539	1754.41	0.12974	1754.41	0.14431	1754.41	0.15489	1754.41	0.14637	1754.41	0.15305
	1753.34	0.14409	1753.34	0.12612	1753.34	0.13129	1753.34	0.1364	1753.34	0.15156	1753.34	0.15298	1753.34	0.14789
	1752.28	0.12947	1752.28	0.12733	1752.28	0.12656	1752.28	0.14333	1752.28	0.14658	1752.28	0.15217	1752.28	0.15775
	1751.21	0.13431	1751.21	0.13255	1751.21	0.12465	1751.21	0.15027	1751.21	0.14738	1751.21	0.14981	1751.21	0.15151
	1750.15	0.14434	1750.15	0.12513	1750.15	0.12777	1750.15	0.14978	1750.15	0.15396	1750.15	0.15212	1750.15	0.15807
	1749.08	0.14692	1749.08	0.13651	1749.08	0.12398	1749.08	0.13631	1749.08	0.15394	1749.08	0.15366	1749.08	0.15475
	1748.01	0.13619	1748.01	0.12786	1748.01	0.13181	1748.01	0.15297	1748.01	0.15061	1748.01	0.1509	1748.01	0.15143
	1746.95	0.13682	1746.95	0.134	1746.95	0.12865	1746.95	0.14321	1746.95	0.15719	1746.95	0.1536	1746.95	0.14665
	1745.88	0.13971	1745.88	0.13398	1745.88	0.13553	1745.88	0.14226	1745.88	0.16541	1745.88	0.15631	1745.88	0.15211
	1744.82	0.13774	1744.82	0.12687	1744.82	0.13456	1744.82	0.15429	1744.82	0.15136	1744.82	0.14966	1744.82	0.15391
	1743.75	0.14064	1743.75	0.14409	1743.75	0.13799	1743.75	0.15102	1743.75	0.14968	1743.75	0.14028	1743.75	0.14585
	1742.68	0.15033	1742.68	0.13699	1742.68	0.12793	1742.68	0.15099	1742.68	0.15502	1742.68	0.1574	1742.68	0.15532
	1741.62	0.14739	1741.62	0.14035	1741.62	0.14202	1741.62	0.14773	1741.62	0.16035	1741.62	0.15387	1741.62	0.15859
	1740.55	0.14542	1740.55	0.1394	1740.55	0.12758	1740.55	0.16298	1740.55	0.15208	1740.55	0.15579	1740.55	0.16075
	1739.48	0.14475	1739.48	0.13846	1739.48	0.14103	1739.48	0.15925	1739.48	0.15741	1739.48	0.1581	1739.48	0.15269
	1738.41	0.14797	1738.41	0.13721	1738.41	0.14038	1738.41	0.14858	1738.41	0.15574	1738.41	0.1608	1738.41	0.16216
	1737.35	0.14794	1737.35	0.14118	1737.35	0.13472	1737.35	0.15318	1737.35	0.15077	1737.35	0.15843	1737.35	0.15994
	1736.28	0.15471	1736.28	0.14454	1736.28	0.1441	1736.28	0.15454	1736.28	0.15528	1736.28	0.15802	1736.28	0.15882
	1735.21	0.1521	1735.21	0.13437	1735.21	0.13499	1735.21	0.15776	1735.21	0.15854	1735.21	0.15955	1735.21	0.16062
	1734.14	0.15304	1734.14	0.14234	1734.14	0.13872	1734.14	0.16374	1734.14	0.15646	1734.14	0.15913	1734.14	0.16242
	1733.07	0.1514	1733.07	0.14416	1733.07	0.14277	1733.07	0.15308	1733.07	0.16755	1733.07	0.163	1733.07	0.17334
	1732.01	0.14846	1732.01	0.14629	1732.01	0.14807	1732.01	0.15629	1732.01	0.16423	1732.01	0.14858	1732.01	0.16273
	1730.94	0.14747	1730.94	0.15026	1730.94	0.14272	1730.94	0.16274	1730.94	0.15803	1730.94	0.16022	1730.94	0.15905
	1729.87	0.15618	1729.87	0.14778	1729.87	0.14583	1729.87	0.16595	1729.87	0.15759	1729.87	0.1633	1729.87	0.1583
	1728.8	0.15647	1728.8	0.14591	1728.8	0.14236	1728.8	0.15852	1728.8	0.15921	1728.8	0.16328	1728.8	0.17504
	1727.73	0.15774	1727.73	0.1468	1727.73	0.14046	1727.73	0.1645	1727.73	0.16535	1727.73	0.16636	1727.73	0.16699
	1726.66	0.15642	1726.66	0.14217	1726.66	0.14075	1726.66	0.17233	1726.66	0.15998	1726.66	0.16167	1726.66	0.1604
	1725.59	0.16189	1725.59	0.14952	1725.59	0.14229	1725.59	0.16861	1725.59	0.16406	1725.59	0.15426	1725.59	0.17569
	1724.52	0.15314	1724.52	0.15041	1724.52	0.14727	1724.52	0.16211	1724.52	0.17267	1724.52	0.16705	1724.52	0.16436
	1723.45	0.16151	1723.45	0.14609	1723.45	0.14225	1723.45	0.15931	1723.45	0.17346	1723.45	0.16081	1723.45	0.17053
	1722.38	0.16536	1722.38	0.14914	1722.38	0.15129	1722.38	0.16114	1722.38	0.17754	1722.38	0.16311	1722.38	0.15629
	1721.31	0.15242	1721.31	0.14911	1721.31	0.15064	1721.31	0.17034	1721.31	0.1808	1721.31	0.16386	1721.31	0.16865
	1720.24	0.16143	1720.24	0.15768	1720.24	0.15717	1720.24	0.17262	1720.24	0.17543	1720.24	0.17044	1720.24	0.17663
	1719.17	0.16818	1719.17	0.15642	1719.17	0.16527	1719.17	0.15921	1719.17	0.18403	1719.17	0.17895	1719.17	0.17806
	1718.1	0.17138	1718.1	0.16161	1718.1	0.15618	1718.1	0.16933	1718.1	0.17743	1718.1	0.17116	1718.1	0.17512
	1717.03	0.16522	1717.03	0.16066	1717.03	0.15709	1717.03	0.17991	1717.03	0.17534	1717.03	0.17035	1717.03	0.17705
	1715.96	0.1681	1715.96	0.16677	1715.96	0.16737	1715.96	0.18173	1715.96	0.17942	1715.96	0.18778	1715.96	0.17899
	1714.88	0.17259	1714.88	0.17011	1714.88	0.15049	1714.88	0.17893	1714.88	0.17611	1714.88	0.17223	1714.88	0.18092
	1713.81	0.17901	1713.81	0.15599	1713.81	0.16544	1713.81	0.18351	1713.81	0.17854	1713.81	0.18229	1713.81	0.18286
	1712.74	0.1735	1712.74	0.16944	1712.74	0.16167	1712.74	0.18256	1712.74	0.17892	1712.74	0.18226	1712.74	0.18479
	1711.67	0.17024	1711.67	0.17524	1711.67	0.17038	1711.67	0.18898	1711.67	0.1953	1711.67	0.1896	1711.67	0.18622
	1710.6	0.17731	1710.6	0.17337	1710.6	0.16973	1710.6	0.17236	1710.6	0.18255	1710.6	0.1791	1710.6	0.18291
	1709.53	0.17405	1709.53	0.17089	1709.53	0.17064	1709.53	0.18155	1709.53	0.18088	1709.53	0.19069	1709.53	0.19161
	1708.45	0.19207	1708.45	0.17913	1708.45	0.16375	1708.45	0.18705	1708.45	0.18618	1708.45	0.19028	1708.45	0.1963
	1707.38	0.18076	1707.38	0.1791	1707.38	0.16746	1707.38	0.20129	1707.38	0.19968	1707.38	0.18831	1707.38	0.17991
	1706.31	0.18105	1706.31	0.17264	1706.31	0.17305	1706.31	0.1856	1706.31	0.19719	1706.31	0.18634	1706.31	0.18897
	1705.23	0.17651	1705.23	0.17414	1705.23	0.17925	1705.23	0.1911	1705.23	0.19101	1705.23	0.1836	1705.23	0.18748
	1704.16	0.18357	1704.16	0.18207	1704.16	0.19356	1704.16	0.18692	1704.16	0.19016	1704.16	0.2006	1704.16	0.20017
	1703.09	0.18901	1703.09	0.18081	1703.09	0.18013	1703.09	0.20116	1703.09	0.20242	1703.09	0.18315	1703.09	0.21139
	1702.02	0.19124	1702.02	0.17222	1702.02	0.19163	1702.02	0.1864	1702.02	0.19173	1702.02	0.20286	1702.02	0.20337
	1700.94	0.18895	1700.94	0.18626	1700.94	0.17757	1700.94	0.20063	1700.94	0.20399	1700.94	0.19315	1700.94	0.21205
	1699.87	0.18345	1699.87	0.18134	1699.87	0.18627	1699.87	0.19876	1699.87	0.19044	1699.87	0.20434	1699.87	0.2004
	1698.79	0.2024	1698.79	0.19048	1698.79	0.19433	1698.79	0.19689	1698.79	0.20515	1698.79	0.21437	1698.79	0.20799
	1697.72	0.20494	1697.72	0.19014	1697.72	0.19212	1697.72	0.20329	1697.72	0.20675	1697.72	0.20079	1697.72	0.1967
	1696.64	0.19397	1696.64	0.18491	1696.64	0.19333	1696.64	0.2051	1696.64	0.2104	1696.64	0.21546	1696.64	0.20719
	1695.57	0.20327	1695.57	0.19741	1695.57	0.18427	1695.57	0.20506	1695.57	0.21405	1695.57	0.22122	1695.57	0.21695
	1694.5	0.20709	1694.5	0.19157	1694.5	0.19078	1694.5	0.22158	1694.5	0.21933	1694.5	0.20881	1694.5	0.2122
	1693.42	0.20256	1693.42	0.20345	1693.42	0.19604	1693.42	0.19994	1693.42	0.22093	1693.42	0.20684	1693.42	0.21325
	1692.35	0.21667	1692.35	0.20861	1692.35	0.20192	1692.35	0.2261	1692.35	0.21271	1692.35	0.21647	1692.35	0.2114
	1691.27	0.22274	1691.27	0.20522	1691.27	0.19939	1691.27	0.21963	1691.27	0.21595	1691.27	0.22069	1691.27	0.2208
	1690.2	0.2137	1690.2	0.20702	1690.2	0.20993	1690.2	0.22327	1690.2	0.21755	1690.2	0.21563	1690.2	0.23055
	1689.12	0.2307	1689.12	0.20698	1689.12	0.20337	1689.12	0.23058	1689.12	0.23305	1689.12	0.23182	1689.12	0.23558
	1688.04	0.2268	1688.04	0.20939	1688.04	0.19992	1688.04	0.21998	1688.04	0.23587	1688.04	0.21401	1688.04	0.22721
	1686.97	0.22837	1686.97	0.2179	1686.97	0.21356	1686.97	0.23647	1686.97	0.21744	1686.97	0.23213	1686.97	0.22898
	1685.89	0.23925	1685.89	0.21908	1685.89	0.21321	1685.89	0.22679	1685.89	0.23702	1685.89	0.24136	1685.89	0.23691
	1684.81	0.22027	1684.81	0.21356	1684.81	0.22188	1684.81	0.22997	1684.81	0.23576	1684.81	0.23861	1684.81	0.22601
	1683.74	0.23339	1683.74	0.2184	1683.74	0.2178	1683.74	0.2336	1683.74	0.2398	1683.74	0.22931	1683.74	0.23647
	1682.66	0.23175	1682.66	0.21653	1682.66	0.23144	1682.66	0.23586	1682.66	0.23895	1682.66	0.22927	1682.66	0.23172
	1681.58	0.2423	1681.58	0.23266	1681.58	0.22643	1681.58	0.24637	1681.58	0.24381	1681.58	0.24621	1681.58	0.22951
	1680.51	0.25381	1680.51	0.23354	1680.51	0.23167	1680.51	0.24403	1680.51	0.25152	1680.51	0.24424	1680.51	0.23925
	1679.43	0.25056	1679.43	0.22862	1679.43	0.23567	1679.43	0.25317	1679.43	0.2425	1679.43	0.23687	1679.43	0.25296
	1678.35	0.24314	1678.35	0.23529	1678.35	0.22818	1678.35	0.25358	1678.35	0.2543	1678.35	0.23567	1678.35	0.25835
	1677.28	0.25497	1677.28	0.24226	1677.28	0.24397	1677.28	0.25033	1677.28	0.2514	1677.28	0.25299	1677.28	0.24817
	1676.2	0.25845	1676.2	0.24343	1676.2	0.24393	1676.2	0.25304	1676.2	0.2534	1676.2	0.26143	1676.2	0.25934
	1675.12	0.25296	1675.12	0.24278	1675.12	0.23737	1675.12	0.25804	1675.12	0.26559	1675.12	0.24982	1675.12	0.26653
	1674.04	0.25933	1674.04	0.24731	1674.04	0.24416	1674.04	0.26304	1674.04	0.25372	1674.04	0.26443	1674.04	0.26432
	1672.96	0.25544	1672.96	0.26128	1672.96	0.26211	1672.96	0.26024	1672.96	0.26591	1672.96	0.26246	1672.96	0.27838
	1671.88	0.27654	1671.88	0.25697	1671.88	0.26268	1671.88	0.26661	1671.88	0.26872	1671.88	0.28361	1671.88	0.2664
	1670.8	0.27041	1670.8	0.25297	1670.8	0.25861	1670.8	0.26794	1670.8	0.29069	1670.8	0.27662	1670.8	0.28406
	1669.73	0.27357	1669.73	0.27028	1669.73	0.28089	1669.73	0.28026	1669.73	0.27801	1669.73	0.29199	1669.73	0.26487
	1668.65	0.28217	1668.65	0.27328	1668.65	0.27681	1668.65	0.27335	1668.65	0.2963	1668.65	0.285	1668.65	0.28397
	1667.57	0.2834	1667.57	0.27506	1667.57	0.27521	1667.57	0.29207	1667.57	0.29014	1667.57	0.29035	1667.57	0.28573
	1666.49	0.28624	1666.49	0.2744	1666.49	0.27703	1666.49	0.2934	1666.49	0.31087	1666.49	0.28722	1666.49	0.29146
	1665.41	0.29804	1665.41	0.29443	1665.41	0.29402	1665.41	0.30387	1665.41	0.30023	1665.41	0.28679	1665.41	0.29755
	1664.33	0.30119	1664.33	0.29955	1664.33	0.2949	1664.33	0.30748	1664.33	0.30629	1664.33	0.30829	1664.33	0.31086
	1663.25	0.3293	1663.25	0.29585	1663.25	0.30476	1663.25	0.29965	1663.25	0.3266	1663.25	0.32094	1663.25	0.31875
	1662.17	0.31644	1662.17	0.30553	1662.17	0.30657	1662.17	0.30509	1662.17	0.31473	1662.17	0.32204	1662.17	0.31328
	1661.09	0.33495	1661.09	0.31065	1661.09	0.30404	1661.09	0.33111	1661.09	0.3155	1661.09	0.32506	1661.09	0.32045
	1660.01	0.33553	1660.01	0.31759	1660.01	0.30987	1660.01	0.32099	1660.01	0.3362	1660.01	0.31732	1660.01	0.3157
	1658.93	0.33068	1658.93	0.32665	1658.93	0.3287	1658.93	0.32917	1658.93	0.35202	1658.93	0.33572	1658.93	0.33585
	1657.85	0.33926	1657.85	0.33784	1657.85	0.32462	1657.85	0.32729	1657.85	0.34423	1657.85	0.36143	1657.85	0.35671
	1656.77	0.34208	1656.77	0.33292	1656.77	0.33849	1656.77	0.33866	1656.77	0.36899	1656.77	0.35214	1656.77	0.34764
	1655.69	0.37366	1655.69	0.35169	1655.69	0.36628	1655.69	0.35734	1655.69	0.37421	1655.69	0.36246	1655.69	0.35119
	1654.6	0.37552	1654.6	0.3571	1654.6	0.36065	1654.6	0.37418	1654.6	0.36357	1654.6	0.3697	1654.6	0.37023
	1653.52	0.38376	1653.52	0.36767	1653.52	0.37482	1653.52	0.38691	1653.52	0.40174	1653.52	0.36733	1653.52	0.38747
	1652.44	0.40095	1652.44	0.37489	1652.44	0.38867	1652.44	0.37999	1652.44	0.39923	1652.44	0.37803	1652.44	0.39281
	1651.36	0.40376	1651.36	0.38697	1651.36	0.38953	1651.36	0.40459	1651.36	0.38575	1651.36	0.40562	1651.36	0.39635
	1650.28	0.41295	1650.28	0.39176	1650.28	0.40461	1650.28	0.41959	1650.28	0.40804	1650.28	0.41477	1650.28	0.41898
	1649.19	0.42087	1649.19	0.41293	1649.19	0.4132	1649.19	0.43915	1649.19	0.42951	1649.19	0.41777	1649.19	0.40703
	1648.11	0.44155	1648.11	0.4159	1648.11	0.4258	1648.11	0.43816	1648.11	0.44893	1648.11	0.42423	1648.11	0.41956
	1647.03	0.45552	1647.03	0.43736	1647.03	0.44488	1647.03	0.46091	1647.03	0.45739	1647.03	0.43913	1647.03	0.45118
	1645.95	0.45225	1645.95	0.43698	1645.95	0.45314	1645.95	0.46037	1645.95	0.46706	1645.95	0.45748	1645.95	0.46587
	1644.86	0.4892	1644.86	0.45965	1644.86	0.45307	1644.86	0.47535	1644.86	0.47592	1644.86	0.47083	1644.86	0.46759
	1643.78	0.50698	1643.78	0.4811	1643.78	0.47553	1643.78	0.49306	1643.78	0.50994	1643.78	0.49646	1643.78	0.48083
	1642.7	0.50849	1642.7	0.47587	1642.7	0.49274	1642.7	0.51943	1642.7	0.51838	1642.7	0.50635	1642.7	0.50377
	1641.61	0.5049	1641.61	0.49488	1641.61	0.51334	1641.61	0.51569	1641.61	0.52032	1641.61	0.51509	1641.61	0.50549
	1640.53	0.53415	1640.53	0.51479	1640.53	0.52684	1640.53	0.5384	1640.53	0.53322	1640.53	0.54453	1640.53	0.53346
	1639.45	0.55734	1639.45	0.52864	1639.45	0.5286	1639.45	0.54241	1639.45	0.52421	1639.45	0.5429	1639.45	0.53625
	1638.36	0.55342	1638.36	0.53764	1638.36	0.5606	1638.36	0.59382	1638.36	0.54724	1638.36	0.55163	1638.36	0.56493
	1637.28	0.58488	1637.28	0.56087	1637.28	0.56914	1637.28	0.57321	1637.28	0.57514	1637.28	0.57185	1637.28	0.57598
	1636.19	0.6055	1636.19	0.57743	1636.19	0.59681	1636.19	0.59726	1636.19	0.60667	1636.19	0.5936	1636.19	0.56834
	1635.11	0.63216	1635.11	0.60761	1635.11	0.61058	1635.11	0.64272	1635.11	0.60941	1635.11	0.58201	1635.11	0.60454
	1634.02	0.63492	1634.02	0.61992	1634.02	0.63114	1634.02	0.62712	1634.02	0.64904	1634.02	0.61026	1634.02	0.62528
	1632.94	0.64628	1632.94	0.63495	1632.94	0.65107	1632.94	0.6507	1632.94	0.65095	1632.94	0.64386	1632.94	0.64745
	1631.85	0.67675	1631.85	0.63393	1631.85	0.6673	1631.85	0.67836	1631.85	0.66462	1631.85	0.66558	1631.85	0.6416
	1630.77	0.6967	1630.77	0.66892	1630.77	0.67458	1630.77	0.6828	1630.77	0.67059	1630.77	0.68079	1630.77	0.67454
	1629.68	0.69817	1629.68	0.6921	1629.68	0.69727	1629.68	0.70271	1629.68	0.70491	1629.68	0.70364	1629.68	0.70351
	1628.6	0.7267	1628.6	0.70287	1628.6	0.7104	1628.6	0.71806	1628.6	0.70115	1628.6	0.7108	1628.6	0.71524
	1627.51	0.74631	1627.51	0.72755	1627.51	0.74416	1627.51	0.73842	1627.51	0.74963	1627.51	0.71986	1627.51	0.72302
	1626.42	0.76687	1626.42	0.74285	1626.42	0.7619	1626.42	0.73465	1626.42	0.73007	1626.42	0.76681	1626.42	0.74803
	1625.34	0.79124	1625.34	0.75451	1625.34	0.76147	1625.34	0.7791	1625.34	0.77043	1625.34	0.79652	1625.34	0.754
	1624.25	0.81369	1624.25	0.76648	1624.25	0.78535	1624.25	0.78261	1624.25	0.76869	1624.25	0.77573	1624.25	0.76966
	1623.16	0.81865	1623.16	0.78901	1623.16	0.7963	1623.16	0.81658	1623.16	0.79405	1623.16	0.79778	1623.16	0.78424
	1622.08	0.85094	1622.08	0.80761	1622.08	0.81771	1622.08	0.81644	1622.08	0.81901	1622.08	0.81333	1622.08	0.8164
	1620.99	0.8721	1620.99	0.81896	1620.99	0.84096	1620.99	0.84858	1620.99	0.84153	1620.99	0.81166	1620.99	0.82917
	1619.9	0.86115	1619.9	0.83664	1619.9	0.86789	1619.9	0.86116	1619.9	0.82844	1619.9	0.83293	1619.9	0.85879
	1618.81	0.88039	1618.81	0.85673	1618.81	0.86313	1618.81	0.86919	1618.81	0.85743	1618.81	0.86643	1618.81	0.86259
	1617.73	0.90472	1617.73	0.86625	1617.73	0.88636	1617.73	0.90766	1617.73	0.88518	1617.73	0.88539	1617.73	0.88181
	1616.64	0.90075	1616.64	0.89328	1616.64	0.89667	1616.64	0.91296	1616.64	0.8915	1616.64	0.86575	1616.64	0.88883
	1615.55	0.93078	1615.55	0.89011	1615.55	0.92542	1615.55	0.92371	1615.55	0.9241	1615.55	0.89999	1615.55	0.90839
	1614.46	0.92872	1614.46	0.91441	1614.46	0.91205	1614.46	0.934	1614.46	0.92192	1614.46	0.91626	1614.46	0.91719
	1613.38	0.96635	1613.38	0.91727	1613.38	0.93372	1613.38	0.93339	1613.38	0.93713	1613.38	0.90542	1613.38	0.94999
	1612.29	0.98397	1612.29	0.92315	1612.29	0.96491	1612.29	0.97	1612.29	0.95151	1612.29	0.93085	1612.29	0.93981
	1611.2	0.99206	1611.2	0.93506	1611.2	0.95	1611.2	0.98209	1611.2	0.95459	1611.2	0.92993	1611.2	0.9572
	1610.11	1.01697	1610.11	0.9533	1610.11	0.93694	1610.11	0.97013	1610.11	0.95725	1610.11	0.94809	1610.11	0.95954
	1609.02	1.0095	1609.02	0.96942	1609.02	0.96104	1609.02	0.98947	1609.02	0.97002	1609.02	0.95709	1609.02	1.00377
	1607.93	1.01377	1607.93	0.98132	1607.93	0.9962	1607.93	0.99611	1607.93	0.99812	1607.93	0.9577	1607.93	0.97103
	1606.84	1.00187	1606.84	0.98055	1606.84	0.99327	1606.84	1.02452	1606.84	0.98261	1606.84	0.98577	1606.84	0.99234
	1605.75	1.01153	1605.75	0.98672	1605.75	0.98512	1605.75	0.98898	1605.75	1.01272	1605.75	0.98102	1605.75	0.99826
	1604.66	1.05259	1604.66	0.9977	1604.66	0.98894	1604.66	0.97566	1604.66	1.00448	1604.66	0.96942	1604.66	0.98986
	1603.57	1.03878	1603.57	1.00748	1603.57	0.99062	1603.57	1.04349	1603.57	1.01198	1603.57	1.00586	1603.57	0.99184
	1602.48	1.02973	1602.48	1.0052	1602.48	1.00702	1602.48	1.01749	1602.48	1.00293	1602.48	0.98091	1602.48	0.98703
	1601.39	1.04319	1601.39	1.00172	1601.39	1.00808	1601.39	0.99511	1601.39	1.00155	1601.39	0.99371	1601.39	1.00796
	1600.3	1.02114	1600.3	0.99945	1600.3	0.99135	1600.3	0.9809	1600.3	0.97558	1600.3	0.95657	1600.3	0.97347
	1599.21	1.03809	1599.21	0.99807	1599.21	0.98904	1599.21	0.99297	1599.21	0.99598	1599.21	0.98842	1599.21	0.98975
	1598.12	1.03538	1598.12	1.00393	1598.12	1.01861	1598.12	0.98646	1598.12	1.00024	1598.12	0.98597	1598.12	1.01067
	1597.03	1.03425	1597.03	0.98841	1597.03	0.99729	1597.03	1.00622	1597.03	0.97952	1597.03	1.00409	1597.03	1.00264
	1595.94	1.01064	1595.94	0.99396	1595.94	0.99804	1595.94	0.99609	1595.94	1.0116	1595.94	0.98831	1595.94	0.99175
	1594.85	1.03011	1594.85	0.97063	1594.85	0.99941	1594.85	0.99819	1594.85	0.96469	1594.85	0.97215	1594.85	1.01088
	1593.75	1.01695	1593.75	0.97859	1593.75	0.97503	1593.75	0.98173	1593.75	0.98749	1593.75	0.97389	1593.75	0.98964
	1592.66	1.02818	1592.66	0.97572	1592.66	0.98192	1592.66	0.96572	1592.66	0.97685	1592.66	0.97791	1592.66	0.97519
	1591.57	1.01155	1591.57	0.95029	1591.57	0.98635	1591.57	0.96556	1591.57	0.97306	1591.57	0.9728	1591.57	0.96396
	1590.48	0.99999	1590.48	0.95765	1590.48	0.94943	1590.48	0.96585	1590.48	0.94833	1590.48	0.96313	1590.48	0.97986
	1589.39	0.99381	1589.39	0.95268	1589.39	0.98694	1589.39	0.93403	1589.39	0.91516	1589.39	0.93062	1589.39	0.96399
	1588.29	0.9832	1588.29	0.9402	1588.29	0.92952	1588.29	0.9203	1588.29	0.94439	1588.29	0.93655	1588.29	0.95205
	1587.2	0.96975	1587.2	0.9172	1587.2	0.92416	1587.2	0.97531	1587.2	0.93297	1587.2	0.92879	1587.2	0.92442
	1586.11	0.96516	1586.11	0.92576	1586.11	0.91911	1586.11	0.9001	1586.11	0.94207	1586.11	0.92407	1586.11	0.93533
	1585.02	0.9571	1585.02	0.91088	1585.02	0.90855	1585.02	0.90267	1585.02	0.91173	1585.02	0.90149	1585.02	0.95265
	1583.92	0.94145	1583.92	0.91854	1583.92	0.90166	1583.92	0.8989	1583.92	0.90796	1583.92	0.89525	1583.92	0.90934
	1582.83	0.94129	1582.83	0.90998	1582.83	0.88469	1582.83	0.89559	1582.83	0.9058	1582.83	0.90042	1582.83	0.90491
	1581.73	0.92975	1581.73	0.8822	1581.73	0.88638	1581.73	0.89815	1581.73	0.90765	1581.73	0.90065	1581.73	0.92472
	1580.64	0.90843	1580.64	0.88415	1580.64	0.85809	1580.64	0.8736	1580.64	0.86971	1580.64	0.87504	1580.64	0.91209
	1579.55	0.90385	1579.55	0.86059	1579.55	0.87293	1579.55	0.8572	1579.55	0.87197	1579.55	0.8502	1579.55	0.88663
	1578.45	0.87401	1578.45	0.86645	1578.45	0.84802	1578.45	0.87737	1578.45	0.88831	1578.45	0.88197	1578.45	0.86226
	1577.36	0.88018	1577.36	0.8357	1577.36	0.84146	1577.36	0.82666	1577.36	0.82305	1577.36	0.85524	1577.36	0.88028
	1576.26	0.86961	1576.26	0.82506	1576.26	0.83918	1576.26	0.84684	1576.26	0.84461	1576.26	0.86952	1576.26	0.85484
	1575.17	0.85305	1575.17	0.82072	1575.17	0.81368	1575.17	0.80788	1575.17	0.83724	1575.17	0.84166	1575.17	0.84687
	1574.07	0.87942	1574.07	0.80169	1574.07	0.82851	1574.07	0.82489	1574.07	0.82304	1574.07	0.83545	1574.07	0.84174
	1572.98	0.84614	1572.98	0.82105	1572.98	0.80363	1572.98	0.8049	1572.98	0.80443	1572.98	0.84328	1572.98	0.84373
	1571.88	0.83748	1571.88	0.79452	1571.88	0.79983	1571.88	0.80387	1571.88	0.80148	1571.88	0.81885	1571.88	0.82722
	1570.79	0.81304	1570.79	0.7761	1570.79	0.7884	1570.79	0.77983	1570.79	0.80376	1570.79	0.82403	1570.79	0.82815
	1569.69	0.80029	1569.69	0.77597	1569.69	0.79254	1569.69	0.77293	1569.69	0.78315	1569.69	0.79544	1569.69	0.83868
	1568.6	0.80299	1568.6	0.78154	1568.6	0.77562	1568.6	0.75161	1568.6	0.78262	1568.6	0.79038	1568.6	0.79763
	1567.5	0.80664	1567.5	0.75864	1567.5	0.76329	1567.5	0.75239	1567.5	0.78289	1567.5	0.79024	1567.5	0.80354
	1566.41	0.78191	1566.41	0.74233	1566.41	0.74515	1566.41	0.73288	1566.41	0.76069	1566.41	0.79011	1566.41	0.78029
	1565.31	0.76476	1565.31	0.75569	1565.31	0.75083	1565.31	0.72555	1565.31	0.76217	1565.31	0.76572	1565.31	0.79474
	1564.21	0.77157	1564.21	0.71124	1564.21	0.7446	1564.21	0.70695	1564.21	0.75201	1564.21	0.75649	1564.21	0.78536
	1563.12	0.74623	1563.12	0.73328	1563.12	0.70513	1563.12	0.72756	1563.12	0.75429	1563.12	0.75599	1563.12	0.77066
	1562.02	0.7398	1562.02	0.7125	1562.02	0.70471	1562.02	0.72158	1562.02	0.7261	1562.02	0.75283	1562.02	0.76164
	1560.92	0.73464	1560.92	0.71836	1560.92	0.6866	1560.92	0.72641	1560.92	0.72398	1560.92	0.76558	1560.92	0.75938
	1559.82	0.7279	1559.82	0.69909	1559.82	0.6874	1559.82	0.68486	1559.82	0.71744	1559.82	0.74084	1559.82	0.76281
	1558.73	0.72526	1558.73	0.68401	1558.73	0.68637	1558.73	0.69375	1558.73	0.7081	1558.73	0.73087	1558.73	0.76588
	1557.63	0.71947	1557.63	0.66684	1557.63	0.68595	1557.63	0.68058	1557.63	0.72361	1557.63	0.73453	1557.63	0.74941
	1556.53	0.72564	1556.53	0.65866	1556.53	0.67731	1556.53	0.67687	1556.53	0.70947	1556.53	0.73933	1556.53	0.75994
	1555.43	0.7101	1555.43	0.67021	1555.43	0.67506	1555.43	0.68036	1555.43	0.71816	1555.43	0.73391	1555.43	0.73034
	1554.34	0.69361	1554.34	0.668	1554.34	0.65789	1554.34	0.68744	1554.34	0.70242	1554.34	0.70691	1554.34	0.74123
	1553.24	0.69067	1553.24	0.6646	1553.24	0.65839	1553.24	0.66213	1553.24	0.70351	1553.24	0.71512	1553.24	0.72371
	1552.14	0.66349	1552.14	0.65732	1552.14	0.66498	1552.14	0.66382	1552.14	0.68137	1552.14	0.71727	1552.14	0.7392
	1551.04	0.66087	1551.04	0.64735	1551.04	0.64234	1551.04	0.63808	1551.04	0.70687	1551.04	0.71261	1551.04	0.72489
	1549.94	0.66579	1549.94	0.64634	1549.94	0.63675	1549.94	0.64921	1549.94	0.67394	1549.94	0.71136	1549.94	0.71767
	1548.84	0.66379	1548.84	0.61994	1548.84	0.63239	1548.84	0.64776	1548.84	0.68983	1548.84	0.70783	1548.84	0.7179
	1547.74	0.65771	1547.74	0.63298	1547.74	0.60763	1547.74	0.6454	1547.74	0.68451	1547.74	0.7183	1547.74	0.71672
	1546.64	0.65099	1546.64	0.62003	1546.64	0.63856	1546.64	0.66012	1546.64	0.6852	1546.64	0.70457	1546.64	0.7244
	1545.54	0.6336	1545.54	0.63396	1545.54	0.61929	1545.54	0.63036	1545.54	0.67829	1545.54	0.71239	1545.54	0.72605
	1544.44	0.64166	1544.44	0.59594	1544.44	0.62132	1544.44	0.61138	1544.44	0.68057	1544.44	0.70018	1544.44	0.71813
	1543.34	0.6491	1543.34	0.61614	1543.34	0.62	1543.34	0.62296	1543.34	0.66407	1543.34	0.70535	1543.34	0.69887
	1542.24	0.64145	1542.24	0.59813	1542.24	0.60196	1542.24	0.60399	1542.24	0.68354	1542.24	0.70221	1542.24	0.71116
	1541.14	0.63851	1541.14	0.60817	1541.14	0.59365	1541.14	0.61332	1541.14	0.67663	1541.14	0.69869	1541.14	0.71423
	1540.04	0.62993	1540.04	0.58689	1540.04	0.60388	1540.04	0.61277	1540.04	0.67412	1540.04	0.68159	1540.04	0.70986
	1538.94	0.62825	1538.94	0.585	1538.94	0.59132	1538.94	0.60549	1538.94	0.65563	1538.94	0.68562	1538.94	0.72284
	1537.84	0.62093	1537.84	0.6025	1537.84	0.57968	1537.84	0.58923	1537.84	0.66031	1537.84	0.70325	1537.84	0.69652
	1536.74	0.60701	1536.74	0.59405	1536.74	0.58717	1536.74	0.61067	1536.74	0.663	1536.74	0.70691	1536.74	0.71552
	1535.64	0.59373	1535.64	0.57934	1535.64	0.57705	1535.64	0.59711	1535.64	0.66648	1535.64	0.6932	1535.64	0.7023
	1534.54	0.60022	1534.54	0.55956	1534.54	0.56238	1534.54	0.57727	1534.54	0.64401	1534.54	0.69309	1534.54	0.71634
	1533.43	0.59353	1533.43	0.5851	1533.43	0.60054	1533.43	0.59108	1533.43	0.66386	1533.43	0.69787	1533.43	0.70348
	1532.33	0.58214	1532.33	0.55401	1532.33	0.56189	1532.33	0.59098	1532.33	0.64739	1532.33	0.69851	1532.33	0.69133
	1531.23	0.58455	1531.23	0.55958	1531.23	0.55967	1531.23	0.58191	1531.23	0.66963	1531.23	0.67124	1531.23	0.70466
	1530.13	0.58226	1530.13	0.55949	1530.13	0.55563	1530.13	0.56613	1530.13	0.63759	1530.13	0.68923	1530.13	0.68792
	1529.03	0.59031	1529.03	0.55909	1529.03	0.54401	1529.03	0.56962	1529.03	0.65185	1529.03	0.69251	1529.03	0.70089
	1527.92	0.58175	1527.92	0.5596	1527.92	0.55939	1527.92	0.56818	1527.92	0.64815	1527.92	0.68334	1527.92	0.69016
	1526.82	0.58353	1526.82	0.56397	1526.82	0.55687	1526.82	0.55554	1526.82	0.64764	1526.82	0.67343	1526.82	0.69712
	1525.72	0.56745	1525.72	0.55792	1525.72	0.54525	1525.72	0.56709	1525.72	0.63836	1525.72	0.6639	1525.72	0.66201
	1524.62	0.56924	1524.62	0.54771	1524.62	0.5394	1524.62	0.58446	1524.62	0.62231	1524.62	0.67245	1524.62	0.66932
	1523.51	0.55192	1523.51	0.54702	1523.51	0.54295	1523.51	0.5669	1523.51	0.60706	1523.51	0.68025	1523.51	0.66991
	1522.41	0.55088	1522.41	0.54306	1522.41	0.54952	1522.41	0.59232	1522.41	0.61891	1522.41	0.66997	1522.41	0.66839
	1521.3	0.55392	1521.3	0.54624	1521.3	0.54004	1521.3	0.56626	1521.3	0.60247	1521.3	0.65931	1521.3	0.65062
	1520.2	0.54506	1520.2	0.52354	1520.2	0.54388	1520.2	0.54737	1520.2	0.62149	1520.2	0.64791	1520.2	0.66216
	1519.1	0.55436	1519.1	0.54011	1519.1	0.5241	1519.1	0.53519	1519.1	0.60227	1519.1	0.63688	1519.1	0.6398
	1517.99	0.56022	1517.99	0.5311	1517.99	0.52795	1517.99	0.53197	1517.99	0.60774	1517.99	0.63151	1517.99	0.64146
	1516.89	0.55574	1516.89	0.53101	1516.89	0.5215	1516.89	0.55112	1516.89	0.57618	1516.89	0.63968	1516.89	0.64488
	1515.78	0.54282	1515.78	0.53092	1515.78	0.51263	1515.78	0.52106	1515.78	0.59759	1515.78	0.64935	1515.78	0.64866
	1514.68	0.54461	1514.68	0.5338	1514.68	0.53404	1514.68	0.5326	1514.68	0.57519	1514.68	0.63119	1514.68	0.63161
	1513.57	0.54733	1513.57	0.52925	1513.57	0.52366	1513.57	0.54145	1513.57	0.58982	1513.57	0.62093	1513.57	0.62163
	1512.47	0.54411	1512.47	0.53214	1512.47	0.52539	1512.47	0.52661	1512.47	0.57062	1512.47	0.60954	1512.47	0.606
	1511.36	0.5362	1511.36	0.5169	1511.36	0.51532	1511.36	0.56228	1511.36	0.57729	1511.36	0.58688	1511.36	0.61719
	1510.26	0.54455	1510.26	0.49335	1510.26	0.51039	1510.26	0.54341	1510.26	0.5585	1510.26	0.59317	1510.26	0.61532
	1509.15	0.54477	1509.15	0.51732	1509.15	0.51726	1509.15	0.52858	1509.15	0.57312	1509.15	0.60961	1509.15	0.60817
	1508.04	0.54375	1508.04	0.52079	1508.04	0.52897	1508.04	0.50883	1508.04	0.57183	1508.04	0.59748	1508.04	0.62111
	1506.94	0.53959	1506.94	0.51714	1506.94	0.53039	1506.94	0.52483	1506.94	0.55186	1506.94	0.58649	1506.94	0.5995
	1505.83	0.53919	1505.83	0.52121	1505.83	0.51246	1505.83	0.53367	1505.83	0.55971	1505.83	0.57437	1505.83	0.57896
	1504.72	0.52942	1504.72	0.49976	1504.72	0.52235	1504.72	0.5059	1504.72	0.56677	1504.72	0.59005	1504.72	0.60529
	1503.62	0.53557	1503.62	0.50383	1503.62	0.50927	1503.62	0.52099	1503.62	0.56668	1503.62	0.56554	1503.62	0.56644
	1502.51	0.53455	1502.51	0.50107	1502.51	0.5113	1502.51	0.51733	1502.51	0.54553	1502.51	0.57596	1502.51	0.58959
	1501.4	0.52977	1501.4	0.51493	1501.4	0.5227	1501.4	0.5168	1501.4	0.54782	1501.4	0.54358	1501.4	0.5909
	1500.3	0.52157	1500.3	0.51692	1500.3	0.51173	1500.3	0.51359	1500.3	0.53343	1500.3	0.53335	1500.3	0.56792
	1499.19	0.5193	1499.19	0.51713	1499.19	0.51769	1499.19	0.53447	1499.19	0.525	1499.19	0.55465	1499.19	0.56993
	1498.08	0.52171	1498.08	0.512	1498.08	0.50703	1498.08	0.50271	1498.08	0.54635	1498.08	0.55081	1498.08	0.56139
	1496.97	0.53971	1496.97	0.50717	1496.97	0.516	1496.97	0.50887	1496.97	0.52839	1496.97	0.54921	1496.97	0.56446
	1495.87	0.5365	1495.87	0.49612	1495.87	0.50686	1495.87	0.52172	1495.87	0.53307	1495.87	0.5525	1495.87	0.54889
	1494.76	0.52675	1494.76	0.51234	1494.76	0.49168	1494.76	0.5136	1494.76	0.55163	1494.76	0.53628	1494.76	0.54774
	1493.65	0.52011	1493.65	0.5007	1493.65	0.50639	1493.65	0.51842	1493.65	0.52694	1493.65	0.53019	1493.65	0.53323
	1492.54	0.53187	1492.54	0.50269	1492.54	0.49574	1492.54	0.50363	1492.54	0.53637	1492.54	0.53797	1492.54	0.54404
	1491.43	0.53178	1491.43	0.51238	1491.43	0.49868	1491.43	0.52359	1491.43	0.52438	1491.43	0.52064	1491.43	0.54184
	1490.32	0.50894	1490.32	0.50104	1490.32	0.48834	1490.32	0.52974	1490.32	0.52747	1490.32	0.54229	1490.32	0.55194
	1489.21	0.53285	1489.21	0.50569	1489.21	0.50152	1489.21	0.51228	1489.21	0.51667	1489.21	0.51147	1489.21	0.54236
	1488.11	0.52684	1488.11	0.49702	1488.11	0.50626	1488.11	0.51264	1488.11	0.49755	1488.11	0.51139	1488.11	0.54227
	1487	0.50806	1487	0.50582	1487	0.4902	1487	0.51256	1487	0.51888	1487	0.52404	1487	0.53866
	1485.89	0.51981	1485.89	0.50248	1485.89	0.50248	1485.89	0.50579	1485.89	0.51879	1485.89	0.51721	1485.89	0.53998
	1484.78	0.52221	1484.78	0.50387	1484.78	0.51234	1484.78	0.49814	1484.78	0.50681	1484.78	0.51188	1484.78	0.53532
	1483.67	0.52991	1483.67	0.51148	1483.67	0.50562	1483.67	0.51319	1483.67	0.51544	1483.67	0.52115	1483.67	0.53453
	1482.56	0.51114	1482.56	0.50488	1482.56	0.50132	1482.56	0.51755	1482.56	0.51655	1482.56	0.51844	1482.56	0.539
	1481.45	0.52973	1481.45	0.50983	1481.45	0.51057	1481.45	0.50278	1481.45	0.51131	1481.45	0.52996	1481.45	0.5354
	1480.33	0.53058	1480.33	0.50501	1480.33	0.49332	1480.33	0.49869	1480.33	0.52192	1480.33	0.52089	1480.33	0.53917
	1479.22	0.51897	1479.22	0.51498	1479.22	0.50016	1479.22	0.50306	1479.22	0.50599	1479.22	0.51369	1479.22	0.52961
	1478.11	0.53071	1478.11	0.49716	1478.11	0.50369	1478.11	0.51542	1478.11	0.51184	1478.11	0.51473	1478.11	0.5218
	1477	0.51973	1477	0.49855	1477	0.50421	1477	0.51667	1477	0.51413	1477	0.52511	1477	0.52908
	1475.89	0.51778	1475.89	0.50674	1475.89	0.50473	1475.89	0.49036	1475.89	0.4998	1475.89	0.52091	1475.89	0.51741
	1474.78	0.51645	1474.78	0.5099	1474.78	0.49953	1474.78	0.51783	1474.78	0.52504	1474.78	0.50737	1474.78	0.51276
	1473.67	0.54092	1473.67	0.50155	1473.67	0.52983	1473.67	0.52219	1473.67	0.51862	1473.67	0.5241	1473.67	0.50391
	1472.55	0.5228	1472.55	0.5121	1472.55	0.50808	1472.55	0.51455	1472.55	0.51023	1472.55	0.50047	1472.55	0.52697
	1471.44	0.50904	1471.44	0.50817	1471.44	0.49717	1471.44	0.50069	1471.44	0.52122	1471.44	0.51757	1471.44	0.53389
	1470.33	0.52107	1470.33	0.50395	1470.33	0.51333	1470.33	0.50416	1470.33	0.51243	1470.33	0.50702	1470.33	0.53345
	1469.22	0.52099	1469.22	0.49767	1469.22	0.48377	1469.22	0.5094	1469.22	0.50839	1469.22	0.49984	1469.22	0.5253
	1468.11	0.52431	1468.11	0.52119	1468.11	0.50924	1468.11	0.51909	1468.11	0.49882	1468.11	0.51843	1468.11	0.54028
	1466.99	0.54441	1466.99	0.52081	1466.99	0.51457	1466.99	0.53143	1466.99	0.51928	1466.99	0.52059	1466.99	0.50971
	1465.88	0.52818	1465.88	0.50361	1465.88	0.50667	1465.88	0.50559	1465.88	0.50537	1465.88	0.51863	1465.88	0.52328
	1464.77	0.53895	1464.77	0.50235	1464.77	0.49246	1464.77	0.5206	1464.77	0.51318	1464.77	0.51145	1464.77	0.51864
	1463.65	0.53545	1463.65	0.50344	1463.65	0.51972	1463.65	0.51119	1463.65	0.53601	1463.65	0.51211	1463.65	0.51891
	1462.54	0.52636	1462.54	0.50572	1462.54	0.51993	1462.54	0.51244	1462.54	0.51933	1462.54	0.52061	1462.54	0.53282
	1461.43	0.52968	1461.43	0.52185	1461.43	0.51894	1461.43	0.54695	1461.43	0.52043	1461.43	0.51381	1461.43	0.52923
	1460.31	0.53673	1460.31	0.50643	1460.31	0.50925	1460.31	0.52424	1460.31	0.51284	1460.31	0.5223	1460.31	0.52879
	1459.2	0.53633	1459.2	0.50222	1459.2	0.51156	1459.2	0.51307	1459.2	0.52025	1459.2	0.52855	1459.2	0.52661
	1458.08	0.52972	1458.08	0.51392	1458.08	0.52288	1458.08	0.54224	1458.08	0.52569	1458.08	0.52287	1458.08	0.52022
	1456.97	0.53677	1456.97	0.52091	1456.97	0.52159	1456.97	0.51245	1456.97	0.52442	1456.97	0.51495	1456.97	0.53167
	1455.85	0.53513	1455.85	0.51257	1455.85	0.52991	1455.85	0.51813	1455.85	0.50776	1455.85	0.52307	1455.85	0.53893
	1454.74	0.55426	1454.74	0.51838	1454.74	0.50762	1454.74	0.51095	1454.74	0.53095	1454.74	0.51403	1454.74	0.53185
	1453.62	0.53743	1453.62	0.5283	1453.62	0.52013	1453.62	0.54897	1453.62	0.53677	1453.62	0.52885	1453.62	0.54155
	1452.51	0.53796	1452.51	0.51231	1452.51	0.50745	1452.51	0.51919	1452.51	0.52446	1452.51	0.51498	1452.51	0.54215
	1451.39	0.54871	1451.39	0.5293	1451.39	0.53405	1451.39	0.52929	1451.39	0.54448	1451.39	0.53613	1451.39	0.54905
	1450.28	0.54583	1450.28	0.52156	1450.28	0.53576	1450.28	0.51858	1450.28	0.52349	1450.28	0.55094	1450.28	0.54022
	1449.16	0.55689	1449.16	0.54472	1449.16	0.52008	1449.16	0.5362	1449.16	0.54942	1449.16	0.52962	1449.16	0.53559
	1448.04	0.55989	1448.04	0.53227	1448.04	0.52239	1448.04	0.54009	1448.04	0.54933	1448.04	0.52655	1448.04	0.56135
	1446.93	0.53874	1446.93	0.54601	1446.93	0.54058	1446.93	0.55151	1446.93	0.55357	1446.93	0.53018	1446.93	0.54659
	1445.81	0.57673	1445.81	0.54562	1445.81	0.5378	1445.81	0.54567	1445.81	0.54048	1445.81	0.53865	1445.81	0.53986
	1444.7	0.56766	1444.7	0.53524	1444.7	0.5386	1444.7	0.55088	1444.7	0.54275	1444.7	0.53596	1444.7	0.54431
	1443.58	0.5657	1443.58	0.54691	1443.58	0.54959	1443.58	0.56052	1443.58	0.53832	1443.58	0.55038	1443.58	0.55294
	1442.46	0.56468	1442.46	0.54123	1442.46	0.53962	1442.46	0.54804	1442.46	0.53587	1442.46	0.54508	1442.46	0.5546
	1441.35	0.55716	1441.35	0.54702	1441.35	0.5533	1441.35	0.56034	1441.35	0.56137	1441.35	0.54685	1441.35	0.56986
	1440.23	0.59264	1440.23	0.55045	1440.23	0.5571	1440.23	0.55803	1440.23	0.56442	1440.23	0.56201	1440.23	0.55127
	1439.11	0.57769	1439.11	0.55271	1439.11	0.53935	1439.11	0.57341	1439.11	0.56984	1439.11	0.57232	1439.11	0.55571
	1437.99	0.57667	1437.99	0.56496	1437.99	0.54345	1437.99	0.56359	1437.99	0.5603	1437.99	0.54285	1437.99	0.57864
	1436.88	0.59234	1436.88	0.55869	1436.88	0.5631	1436.88	0.56128	1436.88	0.5425	1436.88	0.58812	1436.88	0.56773
	1435.76	0.5774	1435.76	0.57035	1435.76	0.57288	1435.76	0.57091	1435.76	0.56522	1435.76	0.57538	1435.76	0.57984
	1434.64	0.59121	1434.64	0.56996	1434.64	0.58594	1434.64	0.57877	1434.64	0.57811	1434.64	0.56153	1434.64	0.58846
	1433.52	0.59513	1433.52	0.59041	1433.52	0.58285	1433.52	0.5853	1433.52	0.567	1433.52	0.56664	1433.52	0.5664
	1432.4	0.60183	1432.4	0.57564	1432.4	0.58575	1432.4	0.58034	1432.4	0.60543	1432.4	0.57249	1432.4	0.58686
	1431.28	0.6079	1431.28	0.57026	1431.28	0.57788	1431.28	0.60762	1431.28	0.58961	1431.28	0.58131	1431.28	0.58084
	1430.16	0.6112	1430.16	0.58425	1430.16	0.57927	1430.16	0.55807	1430.16	0.59069	1430.16	0.59384	1430.16	0.5898
	1429.04	0.61881	1429.04	0.60058	1429.04	0.58515	1429.04	0.60124	1429.04	0.59845	1429.04	0.59262	1429.04	0.59388
	1427.93	0.61686	1427.93	0.59021	1427.93	0.60029	1427.93	0.60643	1427.93	0.5842	1427.93	0.61443	1427.93	0.61642
	1426.8	0.63034	1426.8	0.59158	1426.8	0.59481	1426.8	0.60942	1426.8	0.61553	1426.8	0.58723	1426.8	0.60204
	1425.69	0.64288	1425.69	0.58796	1425.69	0.61503	1425.69	0.59211	1425.69	0.60678	1425.69	0.6016	1425.69	0.59846
	1424.56	0.63167	1424.56	0.60369	1424.56	0.6188	1424.56	0.61186	1424.56	0.61336	1424.56	0.60447	1424.56	0.62551
	1423.45	0.63434	1423.45	0.59714	1423.45	0.61124	1423.45	0.6069	1423.45	0.61757	1423.45	0.61809	1423.45	0.63132
	1422.32	0.633	1422.32	0.61463	1422.32	0.62009	1422.32	0.60548	1422.32	0.61551	1422.32	0.62022	1422.32	0.61346
	1421.21	0.66836	1421.21	0.62595	1421.21	0.63431	1421.21	0.63845	1421.21	0.63032	1421.21	0.62493	1421.21	0.64328
	1420.08	0.64111	1420.08	0.6279	1420.08	0.63062	1420.08	0.63657	1420.08	0.64238	1420.08	0.63966	1420.08	0.631
	1418.96	0.65673	1418.96	0.60699	1418.96	0.63887	1418.96	0.65189	1418.96	0.64109	1418.96	0.63473	1418.96	0.63889
	1417.84	0.63719	1417.84	0.62447	1417.84	0.64443	1417.84	0.63416	1417.84	0.66138	1417.84	0.63055	1417.84	0.64922
	1416.72	0.66575	1416.72	0.64193	1416.72	0.65208	1416.72	0.6433	1416.72	0.66676	1416.72	0.64193	1416.72	0.65954
	1415.6	0.6678	1415.6	0.64797	1415.6	0.64034	1415.6	0.65817	1415.6	0.64586	1415.6	0.64812	1415.6	0.65247
	1414.48	0.67569	1414.48	0.66543	1414.48	0.63844	1414.48	0.67392	1414.48	0.66771	1414.48	0.65098	1414.48	0.66627
	1413.36	0.70053	1413.36	0.65712	1413.36	0.66666	1413.36	0.65179	1413.36	0.67544	1413.36	0.6705	1413.36	0.6731
	1412.23	0.673	1412.23	0.65847	1412.23	0.66625	1412.23	0.67369	1412.23	0.69532	1412.23	0.69002	1412.23	0.66604
	1411.11	0.70122	1411.11	0.66977	1411.11	0.66047	1411.11	0.68855	1411.11	0.70421	1411.11	0.70805	1411.11	0.69268
	1409.99	0.70141	1409.99	0.68195	1409.99	0.67347	1409.99	0.72409	1409.99	0.70096	1409.99	0.6846	1409.99	0.70333
	1408.87	0.71145	1408.87	0.69558	1408.87	0.69481	1408.87	0.69756	1408.87	0.70789	1408.87	0.71521	1408.87	0.68376
	1407.74	0.71995	1407.74	0.70278	1407.74	0.7084	1407.74	0.70272	1407.74	0.71443	1407.74	0.72065	1407.74	0.70066
	1406.62	0.72075	1406.62	0.69915	1406.62	0.70054	1406.62	0.7026	1406.62	0.72645	1406.62	0.73089	1406.62	0.73595
	1405.5	0.74156	1405.5	0.71219	1405.5	0.70667	1405.5	0.74119	1405.5	0.76313	1405.5	0.73224	1405.5	0.73548
	1404.37	0.7079	1404.37	0.71762	1404.37	0.70536	1404.37	0.72348	1404.37	0.75948	1404.37	0.7447	1404.37	0.73744
	1403.25	0.74284	1403.25	0.71633	1403.25	0.70554	1403.25	0.73303	1403.25	0.74409	1403.25	0.732	1403.25	0.75848
	1402.12	0.74856	1402.12	0.73579	1402.12	0.7587	1402.12	0.74038	1402.12	0.76627	1402.12	0.76146	1402.12	0.76633
	1401	0.76073	1401	0.72865	1401	0.72375	1401	0.75124	1401	0.76106	1401	0.77094	1401	0.76794
	1399.88	0.7603	1399.88	0.72853	1399.88	0.73107	1399.88	0.76782	1399.88	0.80866	1399.88	0.79965	1399.88	0.79728
	1398.75	0.76878	1398.75	0.77747	1398.75	0.75147	1398.75	0.76285	1398.75	0.79327	1398.75	0.78991	1398.75	0.80096
	1397.63	0.78863	1397.63	0.7496	1397.63	0.74302	1397.63	0.75306	1397.63	0.79665	1397.63	0.82156	1397.63	0.81435
	1396.5	0.77835	1396.5	0.76962	1396.5	0.74557	1396.5	0.76963	1396.5	0.81724	1396.5	0.79666	1396.5	0.81248
	1395.38	0.80096	1395.38	0.77854	1395.38	0.78826	1395.38	0.78531	1395.38	0.80186	1395.38	0.80835	1395.38	0.81165
	1394.25	0.7956	1394.25	0.78804	1394.25	0.78278	1394.25	0.77727	1394.25	0.81188	1394.25	0.80895	1394.25	0.82191
	1393.13	0.79884	1393.13	0.77944	1393.13	0.78354	1393.13	0.78109	1393.13	0.81175	1393.13	0.83023	1393.13	0.83701
	1392	0.81928	1392	0.7834	1392	0.784	1392	0.79062	1392	0.82802	1392	0.84302	1392	0.84484
	1390.88	0.83265	1390.88	0.78502	1390.88	0.79546	1390.88	0.80848	1390.88	0.82319	1390.88	0.84768	1390.88	0.83257
	1389.75	0.85738	1389.75	0.7808	1389.75	0.82087	1389.75	0.80308	1389.75	0.83868	1389.75	0.85086	1389.75	0.84248
	1388.62	0.84588	1388.62	0.80137	1388.62	0.82608	1388.62	0.8398	1388.62	0.85182	1388.62	0.85477	1388.62	0.85895
	1387.5	0.83315	1387.5	0.81815	1387.5	0.8304	1387.5	0.83001	1387.5	0.8712	1387.5	0.84725	1387.5	0.87058
	1386.37	0.86462	1386.37	0.81189	1386.37	0.81036	1386.37	0.81451	1386.37	0.85231	1386.37	0.846	1386.37	0.85555
	1385.25	0.86907	1385.25	0.82283	1385.25	0.83843	1385.25	0.83367	1385.25	0.85998	1385.25	0.87758	1385.25	0.86994
	1384.12	0.88641	1384.12	0.83901	1384.12	0.85788	1384.12	0.84844	1384.12	0.86959	1384.12	0.84756	1384.12	0.86495
	1382.99	0.88718	1382.99	0.86305	1382.99	0.85328	1382.99	0.8312	1382.99	0.86125	1382.99	0.86696	1382.99	0.88244
	1381.87	0.87906	1381.87	0.84718	1381.87	0.84424	1381.87	0.85692	1381.87	0.88958	1381.87	0.88414	1381.87	0.8688
	1380.74	0.87308	1380.74	0.85839	1380.74	0.85329	1380.74	0.8708	1380.74	0.88163	1380.74	0.85524	1380.74	0.88491
	1379.61	0.8855	1379.61	0.84835	1379.61	0.88252	1379.61	0.89607	1379.61	0.86588	1379.61	0.89269	1379.61	0.89963
	1378.48	0.89608	1378.48	0.86771	1378.48	0.88533	1378.48	0.88715	1378.48	0.87822	1378.48	0.86453	1378.48	0.886
	1377.36	0.91217	1377.36	0.88678	1377.36	0.90832	1377.36	0.88613	1377.36	0.89405	1377.36	0.8806	1377.36	0.87928
	1376.23	0.9209	1376.23	0.88081	1376.23	0.90609	1376.23	0.89255	1376.23	0.89741	1376.23	0.8996	1376.23	0.89675
	1375.1	0.92074	1375.1	0.90889	1375.1	0.89289	1375.1	0.91911	1375.1	0.91051	1375.1	0.89945	1375.1	0.90593
	1373.97	0.91171	1373.97	0.8939	1373.97	0.90697	1373.97	0.90232	1373.97	0.92595	1373.97	0.91624	1373.97	0.92409
	1372.84	0.94156	1372.84	0.90044	1372.84	0.90148	1372.84	0.92143	1372.84	0.92501	1372.84	0.91351	1372.84	0.9229
	1371.71	0.92303	1371.71	0.89214	1371.71	0.92207	1371.71	0.90945	1371.71	0.93615	1371.71	0.93508	1371.71	0.94173
	1370.58	0.9642	1370.58	0.91758	1370.58	0.92576	1370.58	0.92637	1370.58	0.92197	1370.58	0.94228	1370.58	0.94365
	1369.45	0.95884	1369.45	0.9215	1369.45	0.91998	1369.45	0.94984	1369.45	0.93389	1369.45	0.94065	1369.45	0.94487
	1368.32	0.9547	1368.32	0.92076	1368.32	0.92723	1368.32	0.92605	1368.32	0.94464	1368.32	0.95263	1368.32	0.95472
	1367.2	0.96922	1367.2	0.92468	1367.2	0.93507	1367.2	0.96176	1367.2	0.95499	1367.2	0.95174	1367.2	0.95663
	1366.06	0.97823	1366.06	0.95184	1366.06	0.95238	1366.06	0.97865	1366.06	0.9595	1366.06	0.93613	1366.06	0.96026
	1364.94	0.97226	1364.94	0.93134	1364.94	0.95074	1364.94	0.96187	1364.94	0.94571	1364.94	0.94663	1364.94	0.96183
	1363.8	0.98065	1363.8	0.93322	1363.8	0.96271	1363.8	0.98182	1363.8	0.95956	1363.8	0.93508	1363.8	0.97201
	1362.67	0.96979	1362.67	0.9746	1362.67	0.96817	1362.67	0.97685	1362.67	0.97224	1362.67	0.95992	1362.67	0.96323
	1361.54	0.99622	1361.54	0.97589	1361.54	0.96238	1361.54	0.96576	1361.54	0.97013	1361.54	0.966	1361.54	0.99134
	1360.41	0.99544	1360.41	0.95772	1360.41	0.99003	1360.41	0.97695	1360.41	0.98552	1360.41	0.96033	1360.41	0.98565
	1359.28	0.99405	1359.28	0.94391	1359.28	0.9804	1359.28	1.00213	1359.28	0.95853	1359.28	0.99581	1359.28	0.9879
	1358.15	1.00152	1358.15	0.95972	1358.15	0.97993	1358.15	0.96876	1358.15	1.00113	1358.15	0.98499	1358.15	0.96499
	1357.02	1.00716	1357.02	0.96913	1357.02	0.98213	1357.02	0.96467	1357.02	0.98308	1357.02	0.96352	1357.02	1.00549
	1355.89	0.99141	1355.89	0.9771	1355.89	0.98019	1355.89	0.97324	1355.89	0.99496	1355.89	0.97694	1355.89	1.01255
	1354.76	1.04835	1354.76	0.94937	1354.76	0.99422	1354.76	1.00145	1354.76	0.9777	1354.76	0.99771	1354.76	1.01204
	1353.62	0.98741	1353.62	0.97212	1353.62	0.98991	1353.62	0.98339	1353.62	0.98647	1353.62	0.99717	1353.62	0.99774
	1352.49	1.02327	1352.49	0.97399	1352.49	0.98915	1352.49	1.02511	1352.49	0.99096	1352.49	1.00728	1352.49	1.00309
	1351.36	1.02584	1351.36	0.98659	1351.36	0.98101	1351.36	1.004	1351.36	1.00905	1351.36	1.00014	1351.36	1.01393
	1350.23	1.0278	1350.23	0.9638	1350.23	0.99414	1350.23	1.00296	1350.23	0.99102	1350.23	0.99116	1350.23	1.00137
	1349.09	1.03587	1349.09	0.97901	1349.09	0.99249	1349.09	1.015	1349.09	1.00988	1349.09	0.99797	1349.09	1.00843
	1347.96	1	1347.96	1	1347.96	1	1347.96	1	1347.96	1	1347.96	1	1347.96	1
	1346.83	1.02027	1346.83	0.98215	1346.83	0.97887	1346.83	1.00637	1346.83	0.99595	1346.83	0.98589	1346.83	0.99605
	1345.7	1.03321	1345.7	0.9817	1345.7	0.98756	1345.7	0.96522	1345.7	1.00859	1345.7	0.96482	1345.7	1.00241
	1344.56	1.0245	1344.56	0.98906	1344.56	0.98326	1344.56	0.97988	1344.56	1.00764	1344.56	0.96759	1344.56	1.0105
	1343.43	1.01274	1343.43	0.99035	1343.43	0.98664	1343.43	0.99715	1343.43	0.99894	1343.43	0.98503	1343.43	1.01618
	1342.29	1.01866	1342.29	0.9951	1342.29	0.97674	1342.29	0.95689	1342.29	1.00226	1342.29	0.98523	1342.29	0.98609
	1341.16	1.01605	1341.16	0.98712	1341.16	0.97126	1341.16	0.99681	1341.16	0.99395	1341.16	0.98286	1341.16	0.99899
	1340.03	1.02137	1340.03	0.96726	1340.03	0.96933	1340.03	0.97617	1340.03	0.9678	1340.03	0.95888	1340.03	0.99229
	1338.89	1.01175	1338.89	0.96739	1338.89	0.97329	1338.89	0.98123	1338.89	0.9878	1338.89	0.96568	1338.89	0.98662
	1337.76	1.00457	1337.76	0.97562	1337.76	0.97608	1337.76	0.97758	1337.76	0.96747	1337.76	0.97394	1337.76	0.96928
	1336.62	1.00867	1336.62	0.96851	1336.62	0.96324	1336.62	0.98482	1336.62	0.97196	1336.62	0.96096	1336.62	0.96843
	1335.49	0.97226	1335.49	0.95995	1335.49	0.96366	1335.49	0.97812	1335.49	0.947	1335.49	0.95201	1335.49	0.99299
	1334.35	0.97788	1334.35	0.96471	1334.35	0.96291	1334.35	0.97491	1334.35	0.9573	1334.35	0.94965	1334.35	0.96947
	1333.22	0.9698	1333.22	0.94199	1333.22	0.95804	1333.22	0.95212	1333.22	0.93157	1333.22	0.95132	1333.22	0.96416
	1332.08	0.98181	1332.08	0.95455	1332.08	0.96435	1332.08	0.96066	1332.08	0.9531	1332.08	0.92518	1332.08	0.97567
	1330.95	0.98286	1330.95	0.94051	1330.95	0.93739	1330.95	0.93874	1330.95	0.94249	1330.95	0.94258	1330.95	0.97859
	1329.81	0.96931	1329.81	0.92446	1329.81	0.94312	1329.81	0.94076	1329.81	0.93884	1329.81	0.90657	1329.81	0.95715
	1328.67	0.96367	1328.67	0.92199	1328.67	0.91058	1328.67	0.94017	1328.67	0.95533	1328.67	0.90569	1328.67	0.94429
	1327.54	0.96838	1327.54	0.91027	1327.54	0.90189	1327.54	0.92175	1327.54	0.94743	1327.54	0.90663	1327.54	0.94482
	1326.4	0.94084	1326.4	0.93179	1326.4	0.91645	1326.4	0.92594	1326.4	0.95694	1326.4	0.91525	1326.4	0.94432
	1325.26	0.9492	1325.26	0.9065	1325.26	0.92542	1325.26	0.931	1325.26	0.92235	1325.26	0.92972	1325.26	0.93078
	1324.13	0.9235	1324.13	0.8971	1324.13	0.89673	1324.13	0.93041	1324.13	0.91755	1324.13	0.88899	1324.13	0.91519
	1322.99	0.93733	1322.99	0.89839	1322.99	0.88216	1322.99	0.90765	1322.99	0.89883	1322.99	0.90967	1322.99	0.92155
	1321.85	0.90982	1321.85	0.8968	1321.85	0.9126	1321.85	0.90403	1321.85	0.90834	1321.85	0.87079	1321.85	0.89637
	1320.71	0.9279	1320.71	0.88452	1320.71	0.8851	1320.71	0.86869	1320.71	0.87803	1320.71	0.86625	1320.71	0.89142
	1319.58	0.92804	1319.58	0.88322	1319.58	0.87907	1319.58	0.85769	1319.58	0.89489	1319.58	0.88182	1319.58	0.87037
	1318.44	0.896	1318.44	0.89404	1318.44	0.88539	1318.44	0.88881	1318.44	0.85455	1318.44	0.84733	1318.44	0.88084
	1317.3	0.89463	1317.3	0.86445	1317.3	0.84879	1317.3	0.85002	1317.3	0.86986	1317.3	0.84829	1317.3	0.86425
	1316.16	0.87808	1316.16	0.8444	1316.16	0.85688	1316.16	0.87114	1316.16	0.87242	1316.16	0.84741	1316.16	0.87301
	1315.02	0.87824	1315.02	0.82753	1315.02	0.84263	1315.02	0.85624	1315.02	0.83518	1315.02	0.83522	1315.02	0.88006
	1313.88	0.8702	1313.88	0.82883	1313.88	0.85923	1313.88	0.80923	1313.88	0.825	1313.88	0.84713	1313.88	0.85012
	1312.75	0.87096	1312.75	0.82235	1312.75	0.82267	1312.75	0.84727	1312.75	0.85382	1312.75	0.84333	1312.75	0.83697
	1311.61	0.86899	1311.61	0.80953	1311.61	0.81019	1311.61	0.83368	1311.61	0.84055	1311.61	0.82312	1311.61	0.83101
	1310.47	0.84427	1310.47	0.81659	1310.47	0.80184	1310.47	0.81056	1310.47	0.84311	1310.47	0.82372	1310.47	0.83361
	1309.33	0.83382	1309.33	0.80493	1309.33	0.79759	1309.33	0.81129	1309.33	0.80823	1309.33	0.78491	1309.33	0.81533
	1308.19	0.83974	1308.19	0.80335	1308.19	0.82152	1308.19	0.80378	1308.19	0.81543	1308.19	0.77348	1308.19	0.80322
	1307.05	0.82959	1307.05	0.77498	1307.05	0.81199	1307.05	0.77807	1307.05	0.79523	1307.05	0.79376	1307.05	0.82053
	1305.91	0.80884	1305.91	0.78263	1305.91	0.79161	1305.91	0.77967	1305.91	0.77002	1305.91	0.80384	1305.91	0.79372
	1304.77	0.81022	1304.77	0.78509	1304.77	0.77534	1304.77	0.77521	1304.77	0.77799	1304.77	0.77017	1304.77	0.78332
	1303.63	0.79553	1303.63	0.76854	1303.63	0.77815	1303.63	0.76338	1303.63	0.7794	1303.63	0.75911	1303.63	0.77259
	1302.49	0.80358	1302.49	0.75143	1302.49	0.76159	1302.49	0.77711	1302.49	0.78235	1302.49	0.75351	1302.49	0.77246
	1301.35	0.76103	1301.35	0.73057	1301.35	0.75061	1301.35	0.75403	1301.35	0.76101	1301.35	0.75083	1301.35	0.76379
	1300.21	0.76181	1300.21	0.76297	1300.21	0.75606	1300.21	0.7526	1300.21	0.77283	1300.21	0.75471	1300.21	0.76127
	1299.06	0.76289	1299.06	0.73608	1299.06	0.7442	1299.06	0.75247	1299.06	0.70796	1299.06	0.72873	1299.06	0.76148
	1297.92	0.75731	1297.92	0.74344	1297.92	0.72093	1297.92	0.73416	1297.92	0.74406	1297.92	0.73261	1297.92	0.74257
	1296.78	0.73539	1296.78	0.72087	1296.78	0.71963	1296.78	0.73707	1296.78	0.72005	1296.78	0.7405	1296.78	0.71956
	1295.64	0.72497	1295.64	0.72363	1295.64	0.70838	1295.64	0.72483	1295.64	0.72108	1295.64	0.71926	1295.64	0.74197
	1294.5	0.73998	1294.5	0.70251	1294.5	0.71031	1294.5	0.73206	1294.5	0.71172	1294.5	0.70713	1294.5	0.71727
	1293.36	0.71777	1293.36	0.69291	1293.36	0.68471	1293.36	0.70295	1293.36	0.69042	1293.36	0.70337	1293.36	0.73831
	1292.21	0.72581	1292.21	0.70918	1292.21	0.69426	1292.21	0.69678	1292.21	0.70031	1292.21	0.70252	1292.21	0.71259
	1291.07	0.72146	1291.07	0.6602	1291.07	0.69531	1291.07	0.67807	1291.07	0.68826	1291.07	0.67912	1291.07	0.70633
	1289.93	0.70924	1289.93	0.68623	1289.93	0.68231	1289.93	0.71687	1289.93	0.70123	1289.93	0.68847	1289.93	0.68744
	1288.79	0.70277	1288.79	0.65595	1288.79	0.66786	1288.79	0.67913	1288.79	0.69111	1288.79	0.68253	1288.79	0.67778
	1287.64	0.71142	1287.64	0.64665	1287.64	0.66014	1287.64	0.69199	1287.64	0.6983	1287.64	0.6806	1287.64	0.67493
	1286.5	0.69316	1286.5	0.63304	1286.5	0.64832	1286.5	0.65125	1286.5	0.68818	1286.5	0.65613	1286.5	0.68027
	1285.36	0.68276	1285.36	0.65906	1285.36	0.64851	1285.36	0.6412	1285.36	0.64614	1285.36	0.6433	1285.36	0.6713
	1284.21	0.67147	1284.21	0.64172	1284.21	0.65074	1284.21	0.64412	1284.21	0.66103	1284.21	0.66717	1284.21	0.66982
	1283.07	0.66017	1283.07	0.63702	1283.07	0.62928	1283.07	0.63753	1283.07	0.63593	1283.07	0.65761	1283.07	0.65744
	1281.92	0.66429	1281.92	0.63864	1281.92	0.63297	1281.92	0.64994	1281.92	0.65965	1281.92	0.62917	1281.92	0.66687
	1280.78	0.66599	1280.78	0.61299	1280.78	0.61884	1280.78	0.63343	1280.78	0.64378	1280.78	0.63305	1280.78	0.65585
	1279.63	0.6535	1279.63	0.61834	1279.63	0.62282	1279.63	0.62727	1279.63	0.61293	1279.63	0.65219	1279.63	0.65983
	1278.49	0.63104	1278.49	0.62196	1278.49	0.61161	1278.49	0.62415	1278.49	0.6036	1278.49	0.63139	1278.49	0.63451
	1277.35	0.63516	1277.35	0.61583	1277.35	0.60946	1277.35	0.58822	1277.35	0.62386	1277.35	0.64253	1277.35	0.61738
	1276.2	0.62751	1276.2	0.60397	1276.2	0.60381	1276.2	0.62221	1276.2	0.60955	1276.2	0.61194	1276.2	0.61795
	1275.05	0.62499	1275.05	0.5772	1275.05	0.59319	1275.05	0.61218	1275.05	0.61367	1275.05	0.59986	1275.05	0.60934
	1273.91	0.60738	1273.91	0.59545	1273.91	0.57528	1273.91	0.59698	1273.91	0.5959	1273.91	0.61645	1273.91	0.60005
	1272.76	0.60366	1272.76	0.58704	1272.76	0.58307	1272.76	0.58394	1272.76	0.59657	1272.76	0.59929	1272.76	0.60641
	1271.62	0.59722	1271.62	0.56802	1271.62	0.58151	1271.62	0.58471	1271.62	0.58956	1271.62	0.60137	1271.62	0.59644
	1270.47	0.60195	1270.47	0.5642	1270.47	0.56857	1270.47	0.57943	1270.47	0.59445	1270.47	0.59401	1270.47	0.60416
	1269.33	0.59612	1269.33	0.56984	1269.33	0.57168	1269.33	0.56683	1269.33	0.58322	1269.33	0.56853	1269.33	0.59828
	1268.18	0.56436	1268.18	0.53823	1268.18	0.55408	1268.18	0.54303	1268.18	0.5766	1268.18	0.59091	1268.18	0.58254
	1267.03	0.57723	1267.03	0.55647	1267.03	0.56594	1267.03	0.55113	1267.03	0.5742	1267.03	0.58066	1267.03	0.5804
	1265.89	0.57984	1265.89	0.54864	1265.89	0.54485	1265.89	0.56655	1265.89	0.57487	1265.89	0.55049	1265.89	0.5599
	1264.74	0.57312	1264.74	0.54282	1264.74	0.55788	1264.74	0.5643	1264.74	0.55445	1264.74	0.57177	1264.74	0.56219
	1263.59	0.55856	1263.59	0.54932	1263.59	0.52425	1263.59	0.55128	1263.59	0.56662	1263.59	0.55283	1263.59	0.57059
	1262.45	0.55876	1262.45	0.5249	1262.45	0.53233	1262.45	0.54171	1262.45	0.5581	1262.45	0.55202	1262.45	0.57423
	1261.3	0.56379	1261.3	0.52595	1261.3	0.52787	1261.3	0.53516	1261.3	0.55379	1261.3	0.55518	1261.3	0.56802
	1260.15	0.54743	1260.15	0.51985	1260.15	0.52894	1260.15	0.54024	1260.15	0.53913	1260.15	0.5359	1260.15	0.55841
	1259	0.54614	1259	0.50232	1259	0.53322	1259	0.52594	1259	0.54325	1259	0.54124	1259	0.54235
	1257.85	0.54093	1257.85	0.52282	1257.85	0.50342	1257.85	0.51596	1257.85	0.53857	1257.85	0.53789	1257.85	0.56501
	1256.71	0.54083	1256.71	0.51988	1256.71	0.50217	1256.71	0.50468	1256.71	0.53426	1256.71	0.53201	1256.71	0.54862
	1255.56	0.53322	1255.56	0.49463	1255.56	0.50296	1255.56	0.51406	1255.56	0.53302	1255.56	0.533	1255.56	0.54276
	1254.41	0.53975	1254.41	0.49797	1254.41	0.50316	1254.41	0.5058	1254.41	0.52413	1254.41	0.51265	1254.41	0.52841
	1253.26	0.51319	1253.26	0.4876	1253.26	0.49289	1253.26	0.49583	1253.26	0.51791	1253.26	0.5151	1253.26	0.51848
	1252.11	0.52543	1252.11	0.50066	1252.11	0.48	1252.11	0.48671	1252.11	0.49869	1252.11	0.51139	1252.11	0.53366
	1250.96	0.5076	1250.96	0.47229	1250.96	0.48312	1250.96	0.49566	1250.96	0.50511	1250.96	0.50805	1250.96	0.51559
	1249.81	0.49038	1249.81	0.48193	1249.81	0.4938	1249.81	0.46979	1249.81	0.50388	1249.81	0.51014	1249.81	0.50974
	1248.66	0.50442	1248.66	0.46185	1248.66	0.48324	1248.66	0.49119	1248.66	0.51068	1248.66	0.50933	1248.66	0.51779
	1247.51	0.48901	1247.51	0.47291	1247.51	0.47211	1247.51	0.50357	1247.51	0.49567	1247.51	0.50743	1247.51	0.50482
	1246.36	0.49494	1246.36	0.46712	1246.36	0.46156	1246.36	0.49403	1246.36	0.49406	1246.36	0.5059	1246.36	0.50067
	1245.21	0.49846	1245.21	0.47075	1245.21	0.46759	1245.21	0.49223	1245.21	0.50354	1245.21	0.48883	1245.21	0.51482
	1244.06	0.47584	1244.06	0.47324	1244.06	0.46256	1244.06	0.45393	1244.06	0.46713	1244.06	0.48333	1244.06	0.49236
	1242.91	0.48687	1242.91	0.46117	1242.91	0.46103	1242.91	0.46029	1242.91	0.49992	1242.91	0.49661	1242.91	0.49499
	1241.76	0.46877	1241.76	0.45967	1241.76	0.44729	1241.76	0.47138	1241.76	0.48494	1241.76	0.49111	1241.76	0.49558
	1240.61	0.46479	1240.61	0.45702	1240.61	0.43705	1240.61	0.46142	1240.61	0.47874	1240.61	0.4885	1240.61	0.49686
	1239.46	0.46381	1239.46	0.46265	1239.46	0.44511	1239.46	0.44761	1239.46	0.47102	1239.46	0.46821	1239.46	0.4988
	1238.3	0.46103	1238.3	0.45145	1238.3	0.44707	1238.3	0.45097	1238.3	0.47209	1238.3	0.47607	1238.3	0.48653
	1237.15	0.45075	1237.15	0.44966	1237.15	0.44205	1237.15	0.44703	1237.15	0.47468	1237.15	0.46155	1237.15	0.47494
	1236	0.46088	1236	0.41994	1236	0.44343	1236	0.4491	1236	0.44978	1236	0.46797	1236	0.46166
	1234.85	0.4527	1234.85	0.42671	1234.85	0.4451	1234.85	0.45417	1234.85	0.47223	1234.85	0.47005	1234.85	0.46361
	1233.7	0.45862	1233.7	0.4312	1233.7	0.42006	1233.7	0.43051	1233.7	0.45268	1233.7	0.46096	1233.7	0.4615
	1232.54	0.45464	1232.54	0.42884	1232.54	0.42115	1232.54	0.42186	1232.54	0.45032	1232.54	0.4616	1232.54	0.47259
	1231.39	0.45247	1231.39	0.42962	1231.39	0.42601	1231.39	0.42351	1231.39	0.44566	1231.39	0.46152	1231.39	0.46236
	1230.24	0.45539	1230.24	0.42813	1230.24	0.42274	1230.24	0.42643	1230.24	0.4391	1230.24	0.45856	1230.24	0.4403
	1229.09	0.44872	1229.09	0.42293	1229.09	0.42064	1229.09	0.43193	1229.09	0.44169	1229.09	0.43289	1229.09	0.46186
	1227.93	0.43725	1227.93	0.41004	1227.93	0.41216	1227.93	0.43057	1227.93	0.43895	1227.93	0.43678	1227.93	0.45097
	1226.78	0.43448	1226.78	0.41339	1226.78	0.41702	1226.78	0.41851	1226.78	0.44917	1226.78	0.44716	1226.78	0.45968
	1225.63	0.4431	1225.63	0.40165	1225.63	0.42652	1225.63	0.44199	1225.63	0.44338	1225.63	0.43591	1225.63	0.46231
	1224.47	0.42085	1224.47	0.40727	1224.47	0.39919	1224.47	0.41965	1224.47	0.4292	1224.47	0.44232	1224.47	0.44736
	1223.32	0.43186	1223.32	0.40976	1223.32	0.39942	1223.32	0.41444	1223.32	0.42188	1223.32	0.4372	1223.32	0.44357
	1222.16	0.41682	1222.16	0.41283	1222.16	0.38949	1222.16	0.40067	1222.16	0.42715	1222.16	0.42237	1222.16	0.43843
	1221.01	0.41196	1221.01	0.4082	1221.01	0.39146	1221.01	0.41088	1221.01	0.41641	1221.01	0.43526	1221.01	0.43903
	1219.86	0.4089	1219.86	0.39505	1219.86	0.39226	1219.86	0.39968	1219.86	0.4331	1219.86	0.41358	1219.86	0.43423
	1218.7	0.40284	1218.7	0.39271	1218.7	0.38959	1218.7	0.40261	1218.7	0.44026	1218.7	0.42575	1218.7	0.42841
	1217.55	0.39948	1217.55	0.38525	1217.55	0.38894	1217.55	0.40211	1217.55	0.41734	1217.55	0.40697	1217.55	0.43172
	1216.39	0.41377	1216.39	0.38917	1216.39	0.38974	1216.39	0.38836	1216.39	0.40737	1216.39	0.41697	1216.39	0.43671
	1215.24	0.40772	1215.24	0.39166	1215.24	0.37868	1215.24	0.38872	1215.24	0.41415	1215.24	0.41223	1215.24	0.41605
	1214.08	0.38253	1214.08	0.38591	1214.08	0.39164	1214.08	0.40148	1214.08	0.39467	1214.08	0.40928	1214.08	0.41834
	1212.92	0.39443	1212.92	0.38414	1212.92	0.37652	1212.92	0.39457	1212.92	0.41021	1212.92	0.41316	1212.92	0.41051
	1211.77	0.40901	1211.77	0.37413	1211.77	0.38254	1211.77	0.38596	1211.77	0.4265	1211.77	0.41813	1211.77	0.41786
	1210.61	0.39818	1210.61	0.37549	1210.61	0.37553	1210.61	0.39016	1210.61	0.39523	1210.61	0.40512	1210.61	0.4043
	1209.46	0.39094	1209.46	0.38082	1209.46	0.38212	1209.46	0.38924	1209.46	0.38528	1209.46	0.39642	1209.46	0.40086
	1208.3	0.3828	1208.3	0.37905	1208.3	0.38176	1208.3	0.39089	1208.3	0.40194	1208.3	0.38198	1208.3	0.40956
	1207.14	0.38184	1207.14	0.36451	1207.14	0.35567	1207.14	0.3763	1207.14	0.39579	1207.14	0.39485	1207.14	0.41286
	1205.99	0.38088	1205.99	0.36615	1205.99	0.36689	1205.99	0.36897	1205.99	0.40181	1205.99	0.40125	1205.99	0.40874
	1204.83	0.38948	1204.83	0.37261	1204.83	0.36191	1204.83	0.37702	1204.83	0.36867	1204.83	0.39472	1204.83	0.39722
	1203.67	0.38344	1203.67	0.35723	1203.67	0.3604	1203.67	0.34025	1203.67	0.38305	1203.67	0.38388	1203.67	0.38907
	1202.51	0.37949	1202.51	0.36908	1202.51	0.36439	1202.51	0.3611	1202.51	0.3826	1202.51	0.38345	1202.51	0.39203
	1201.36	0.37973	1201.36	0.35229	1201.36	0.35479	1201.36	0.37299	1201.36	0.36506	1201.36	0.38554	1201.36	0.39264
	1200.2	0.37071	1200.2	0.36867	1200.2	0.366	1200.2	0.36439	1200.2	0.39615	1200.2	0.37184	1200.2	0.38214
	1199.04	0.37064	1199.04	0.35755	1199.04	0.35727	1199.04	0.36647	1199.04	0.38469	1199.04	0.3933	1199.04	0.37938
	1197.88	0.38192	1197.88	0.35834	1197.88	0.35577	1197.88	0.35446	1197.88	0.3645	1197.88	0.37745	1197.88	0.37528
	1196.72	0.36038	1196.72	0.3563	1196.72	0.3482	1196.72	0.36719	1196.72	0.37962	1196.72	0.36627	1196.72	0.38632
	1195.56	0.36837	1195.56	0.35709	1195.56	0.33919	1195.56	0.35477	1195.56	0.37348	1195.56	0.3827	1195.56	0.38457
	1194.41	0.37576	1194.41	0.34938	1194.41	0.35039	1194.41	0.34746	1194.41	0.36849	1194.41	0.3708	1194.41	0.38249
	1193.25	0.35065	1193.25	0.34053	1193.25	0.3411	1193.25	0.34697	1193.25	0.36387	1193.25	0.36321	1193.25	0.38444
	1192.09	0.35804	1192.09	0.34048	1192.09	0.35085	1192.09	0.34436	1192.09	0.3805	1192.09	0.37606	1192.09	0.37529
	1190.93	0.36275	1190.93	0.34722	1190.93	0.34415	1190.93	0.34217	1190.93	0.36223	1190.93	0.36452	1190.93	0.37657
	1189.77	0.35077	1189.77	0.35197	1189.77	0.33833	1189.77	0.35532	1189.77	0.37279	1189.77	0.36267	1189.77	0.35836
	1188.61	0.37425	1188.61	0.33238	1188.61	0.33885	1188.61	0.33609	1188.61	0.37083	1188.61	0.36619	1188.61	0.3704
	1187.45	0.36257	1187.45	0.34279	1187.45	0.34225	1187.45	0.35222	1187.45	0.37304	1187.45	0.3586	1187.45	0.37302
	1186.29	0.35953	1186.29	0.33962	1186.29	0.33931	1186.29	0.34321	1186.29	0.35706	1186.29	0.36893	1186.29	0.36053
	1185.13	0.36185	1185.13	0.3257	1185.13	0.3355	1185.13	0.34358	1185.13	0.36912	1185.13	0.36851	1185.13	0.36248
	1183.97	0.35107	1183.97	0.32876	1183.97	0.32968	1183.97	0.35246	1183.97	0.34974	1183.97	0.36523	1183.97	0.37115
	1182.8	0.3519	1182.8	0.32983	1182.8	0.32444	1182.8	0.3324	1182.8	0.35915	1182.8	0.36874	1182.8	0.37109
	1181.64	0.34767	1181.64	0.3227	1181.64	0.33159	1181.64	0.3349	1181.64	0.3606	1181.64	0.36331	1181.64	0.37606
	1180.48	0.34821	1180.48	0.32746	1180.48	0.31742	1180.48	0.32803	1180.48	0.34577	1180.48	0.35323	1180.48	0.36996
	1179.32	0.33357	1179.32	0.32797	1179.32	0.32024	1179.32	0.3301	1179.32	0.3442	1179.32	0.34959	1179.32	0.36721
	1178.16	0.33411	1178.16	0.31915	1178.16	0.32192	1178.16	0.35897	1178.16	0.34528	1178.16	0.35418	1178.16	0.36312
	1177	0.34	1177	0.32673	1177	0.31294	1177	0.34487	1177	0.36187	1177	0.34268	1177	0.37044
	1175.84	0.33251	1175.84	0.32554	1175.84	0.31807	1175.84	0.32738	1175.84	0.34743	1175.84	0.34798	1175.84	0.36702
	1174.67	0.3378	1174.67	0.31446	1174.67	0.31427	1174.67	0.3184	1174.67	0.35153	1174.67	0.354	1174.67	0.37199
	1173.51	0.33299	1173.51	0.31385	1173.51	0.30674	1173.51	0.32132	1173.51	0.34504	1173.51	0.34071	1173.51	0.36254
	1172.35	0.33264	1172.35	0.31916	1172.35	0.30409	1172.35	0.33062	1172.35	0.34234	1172.35	0.35174	1172.35	0.36583
	1171.19	0.33912	1171.19	0.31995	1171.19	0.31238	1171.19	0.33353	1171.19	0.34984	1171.19	0.37133	1171.19	0.36945
	1170.02	0.32955	1170.02	0.31086	1170.02	0.30773	1170.02	0.32711	1170.02	0.35167	1170.02	0.35519	1170.02	0.36168
	1168.86	0.3188	1168.86	0.31504	1168.86	0.31314	1168.86	0.31983	1168.86	0.34254	1168.86	0.35299	1168.86	0.35894
	1167.7	0.32588	1167.7	0.3212	1167.7	0.31568	1167.7	0.3134	1167.7	0.34021	1167.7	0.35293	1167.7	0.34246
	1166.53	0.33443	1166.53	0.31155	1166.53	0.30154	1166.53	0.3176	1166.53	0.34129	1166.53	0.34537	1166.53	0.36049
	1165.37	0.31389	1165.37	0.29457	1165.37	0.30608	1165.37	0.3133	1165.37	0.3435	1165.37	0.33638	1165.37	0.34703
	1164.21	0.32244	1164.21	0.30891	1164.21	0.29827	1164.21	0.30773	1164.21	0.33097	1164.21	0.34418	1164.21	0.35702
	1163.04	0.31645	1163.04	0.29475	1163.04	0.2942	1163.04	0.30683	1163.04	0.33658	1163.04	0.34055	1163.04	0.3506
	1161.88	0.31669	1161.88	0.29639	1161.88	0.293	1161.88	0.29999	1161.88	0.32822	1161.88	0.333	1161.88	0.3569
	1160.71	0.31308	1160.71	0.29324	1160.71	0.29037	1160.71	0.30503	1160.71	0.33307	1160.71	0.34186	1160.71	0.33642
	1159.55	0.30116	1159.55	0.29347	1159.55	0.29003	1159.55	0.28164	1159.55	0.33263	1159.55	0.32896	1159.55	0.35142
	1158.38	0.31001	1158.38	0.29511	1158.38	0.28539	1158.38	0.29559	1158.38	0.32465	1158.38	0.32391	1158.38	0.34869
	1157.22	0.29453	1157.22	0.29563	1157.22	0.28419	1157.22	0.29385	1157.22	0.3261	1157.22	0.34097	1157.22	0.34629
	1156.05	0.29567	1156.05	0.28853	1156.05	0.28988	1156.05	0.301	1156.05	0.32152	1156.05	0.32879	1156.05	0.33586
	1154.88	0.29977	1154.88	0.28313	1154.88	0.28553	1154.88	0.29926	1154.88	0.31467	1154.88	0.30378	1154.88	0.34249
	1153.72	0.29023	1153.72	0.28506	1153.72	0.26511	1153.72	0.29666	1153.72	0.31538	1153.72	0.3023	1153.72	0.3334
	1152.55	0.29967	1152.55	0.28191	1152.55	0.27482	1152.55	0.27966	1152.55	0.30401	1152.55	0.31793	1152.55	0.33067
	1151.39	0.30347	1151.39	0.2751	1151.39	0.27592	1151.39	0.28639	1151.39	0.30358	1151.39	0.30434	1151.39	0.32527
	1150.22	0.29512	1150.22	0.27562	1150.22	0.27989	1150.22	0.27025	1150.22	0.30013	1150.22	0.30464	1150.22	0.32855
	1149.05	0.2924	1149.05	0.26854	1149.05	0.28213	1149.05	0.29011	1149.05	0.2948	1149.05	0.30174	1149.05	0.33217
	1147.89	0.29265	1147.89	0.28397	1147.89	0.26087	1147.89	0.28752	1147.89	0.29362	1147.89	0.30952	1147.89	0.31107
	1146.72	0.28016	1146.72	0.26873	1146.72	0.26685	1146.72	0.27688	1146.72	0.28302	1146.72	0.29665	1146.72	0.30834
	1145.55	0.27656	1145.55	0.26755	1145.55	0.26307	1145.55	0.26372	1145.55	0.28674	1145.55	0.29375	1145.55	0.30428
	1144.39	0.27178	1144.39	0.26863	1144.39	0.26962	1144.39	0.2679	1144.39	0.2833	1144.39	0.31293	1144.39	0.29187
	1143.22	0.26581	1143.22	0.24496	1143.22	0.25869	1143.22	0.27378	1143.22	0.27233	1143.22	0.2965	1143.22	0.3172
	1142.05	0.28086	1142.05	0.25167	1142.05	0.25091	1142.05	0.2822	1142.05	0.27304	1142.05	0.30072	1142.05	0.3118
	1140.88	0.27105	1140.88	0.2536	1140.88	0.25144	1140.88	0.26734	1140.88	0.28391	1140.88	0.28288	1140.88	0.30808
	1139.71	0.27514	1139.71	0.25721	1139.71	0.25827	1139.71	0.25968	1139.71	0.2752	1139.71	0.27714	1139.71	0.29334
	1138.55	0.26445	1138.55	0.25463	1138.55	0.25708	1138.55	0.25499	1138.55	0.28231	1138.55	0.28136	1138.55	0.28862
	1137.38	0.26203	1137.38	0.25375	1137.38	0.24473	1137.38	0.26044	1137.38	0.26946	1137.38	0.26815	1137.38	0.29458
	1136.21	0.26909	1136.21	0.2405	1136.21	0.24984	1136.21	0.24856	1136.21	0.27318	1136.21	0.27771	1136.21	0.28185
	1135.04	0.26431	1135.04	0.25507	1135.04	0.24093	1135.04	0.25021	1135.04	0.26787	1135.04	0.26593	1135.04	0.2758
	1133.87	0.26072	1133.87	0.24884	1133.87	0.24031	1133.87	0.2489	1133.87	0.27346	1133.87	0.27121	1133.87	0.28843
	1132.7	0.24058	1132.7	0.24038	1132.7	0.23913	1132.7	0.25266	1132.7	0.25988	1132.7	0.25873	1132.7	0.26471
	1131.53	0.26388	1131.53	0.25044	1131.53	0.24595	1131.53	0.24206	1131.53	0.25683	1131.53	0.2594	1131.53	0.27133
	1130.36	0.25763	1130.36	0.24591	1130.36	0.24133	1130.36	0.24413	1130.36	0.25791	1130.36	0.25757	1130.36	0.27728
	1129.19	0.23868	1129.19	0.23183	1129.19	0.22757	1129.19	0.25084	1129.19	0.25148	1129.19	0.25753	1129.19	0.2799
	1128.02	0.24219	1128.02	0.23629	1128.02	0.23239	1128.02	0.24067	1128.02	0.26271	1128.02	0.24719	1128.02	0.26886
	1126.85	0.24096	1126.85	0.23232	1126.85	0.23235	1126.85	0.25202	1126.85	0.25628	1126.85	0.24892	1126.85	0.25582
	1125.68	0.24447	1125.68	0.23845	1125.68	0.23545	1125.68	0.23341	1125.68	0.25661	1125.68	0.24994	1125.68	0.2641
	1124.51	0.23852	1124.51	0.22466	1124.51	0.22656	1124.51	0.24054	1124.51	0.24755	1124.51	0.26375	1124.51	0.26206
	1123.34	0.24733	1123.34	0.22491	1123.34	0.23252	1123.34	0.23291	1123.34	0.24525	1123.34	0.24418	1123.34	0.25902
	1122.17	0.2529	1122.17	0.2344	1122.17	0.21734	1122.17	0.23877	1122.17	0.2546	1122.17	0.25266	1122.17	0.24732
	1121	0.23663	1121	0.22932	1121	0.21816	1121	0.22819	1121	0.23954	1121	0.24268	1121	0.25594
	1119.82	0.24632	1119.82	0.229	1119.82	0.22412	1119.82	0.23321	1119.82	0.2455	1119.82	0.2437	1119.82	0.24957
	1118.65	0.23478	1118.65	0.21915	1118.65	0.22009	1118.65	0.23064	1118.65	0.23157	1118.65	0.22983	1118.65	0.25319
	1117.48	0.22884	1117.48	0.22864	1117.48	0.21719	1117.48	0.23187	1117.48	0.24092	1117.48	0.23298	1117.48	0.23917
	1116.31	0.23263	1116.31	0.21963	1116.31	0.2163	1116.31	0.24068	1116.31	0.24988	1116.31	0.2301	1116.31	0.23414
	1115.14	0.23702	1115.14	0.21848	1115.14	0.21198	1115.14	0.22547	1115.14	0.23446	1115.14	0.22546	1115.14	0.23876
	1113.96	0.22489	1113.96	0.21984	1113.96	0.21994	1113.96	0.23048	1113.96	0.23067	1113.96	0.24881	1113.96	0.24537
	1112.79	0.23075	1112.79	0.2114	1112.79	0.21305	1112.79	0.22581	1112.79	0.24038	1112.79	0.21935	1112.79	0.23436
	1111.62	0.23041	1111.62	0.22648	1111.62	0.22072	1111.62	0.2363	1111.62	0.24296	1111.62	0.22357	1111.62	0.23631
	1110.45	0.2236	1110.45	0.21777	1110.45	0.21241	1110.45	0.23079	1110.45	0.2298	1110.45	0.22176	1110.45	0.22863
	1109.27	0.22474	1109.27	0.20878	1109.27	0.20525	1109.27	0.21896	1109.27	0.22639	1109.27	0.22668	1109.27	0.23424
	1108.1	0.21881	1108.1	0.21042	1108.1	0.21063	1108.1	0.2185	1108.1	0.22335	1108.1	0.22664	1108.1	0.22755
	1106.92	0.22289	1106.92	0.20395	1106.92	0.19777	1106.92	0.22141	1106.92	0.22106	1106.92	0.23085	1106.92	0.22519
	1105.75	0.22138	1105.75	0.21622	1105.75	0.20372	1105.75	0.20496	1105.75	0.21279	1105.75	0.22161	1105.75	0.21386
	1104.58	0.22105	1104.58	0.20388	1104.58	0.20539	1104.58	0.21418	1104.58	0.21799	1104.58	0.21591	1104.58	0.21283
	1103.4	0.22249	1103.4	0.20888	1103.4	0.20735	1103.4	0.21498	1103.4	0.21646	1103.4	0.21764	1103.4	0.22873
	1102.23	0.22363	1102.23	0.20716	1102.23	0.20732	1102.23	0.20948	1102.23	0.21979	1102.23	0.22433	1102.23	0.22437
	1101.05	0.21182	1101.05	0.19763	1101.05	0.19675	1101.05	0.21449	1101.05	0.22762	1101.05	0.22641	1101.05	0.22533
	1099.88	0.22561	1099.88	0.20178	1099.88	0.19899	1099.88	0.21067	1099.88	0.20998	1099.88	0.19984	1099.88	0.21832
	1098.7	0.21557	1098.7	0.2065	1098.7	0.20152	1098.7	0.20895	1098.7	0.20695	1098.7	0.2136	1098.7	0.20435
	1097.53	0.21642	1097.53	0.19808	1097.53	0.20063	1097.53	0.21312	1097.53	0.21403	1097.53	0.20649	1097.53	0.21427
	1096.35	0.20286	1096.35	0.19051	1096.35	0.19661	1096.35	0.2135	1096.35	0.22073	1096.35	0.21106	1096.35	0.22053
	1095.18	0.2184	1095.18	0.20165	1095.18	0.1852	1095.18	0.20254	1095.18	0.19525	1095.18	0.2089	1095.18	0.20889
	1094	0.20778	1094	0.19156	1094	0.19455	1094	0.20419	1094	0.20457	1094	0.21558	1094	0.21615
	1092.82	0.20187	1092.82	0.19432	1092.82	0.19253	1092.82	0.19659	1092.82	0.20902	1092.82	0.19787	1092.82	0.2128
	1091.65	0.21241	1091.65	0.19764	1091.65	0.19961	1091.65	0.21336	1091.65	0.20338	1091.65	0.20561	1091.65	0.21442
	1090.47	0.21326	1090.47	0.19565	1090.47	0.18593	1090.47	0.20954	1090.47	0.21493	1090.47	0.20593	1090.47	0.21306
	1089.29	0.19766	1089.29	0.19868	1089.29	0.19527	1089.29	0.22	1089.29	0.21078	1089.29	0.2059	1089.29	0.2054
	1088.12	0.20761	1088.12	0.19837	1088.12	0.18643	1088.12	0.20066	1088.12	0.21523	1088.12	0.20304	1088.12	0.21398
	1086.94	0.20023	1086.94	0.19248	1086.94	0.19265	1086.94	0.2065	1086.94	0.20399	1086.94	0.20477	1086.94	0.20864
	1085.76	0.19902	1085.76	0.19301	1085.76	0.19148	1085.76	0.19136	1085.76	0.20582	1085.76	0.20403	1085.76	0.20364
	1084.59	0.1987	1084.59	0.19492	1084.59	0.19429	1084.59	0.19888	1084.59	0.19682	1084.59	0.20293	1084.59	0.21685
	1083.41	0.20306	1083.41	0.19155	1083.41	0.19426	1083.41	0.18961	1083.41	0.20015	1083.41	0.19513	1083.41	0.19529
	1082.23	0.19423	1082.23	0.18705	1082.23	0.19053	1082.23	0.1921	1082.23	0.19937	1082.23	0.18946	1082.23	0.20056
	1081.05	0.19918	1081.05	0.18535	1081.05	0.18794	1081.05	0.20003	1081.05	0.19896	1081.05	0.20953	1081.05	0.19258
	1079.87	0.1968	1079.87	0.18587	1079.87	0.17599	1079.87	0.19832	1079.87	0.20341	1079.87	0.20632	1079.87	0.19916
	1078.69	0.1909	1078.69	0.18779	1078.69	0.1771	1078.69	0.20541	1078.69	0.2015	1078.69	0.19006	1078.69	0.21964
	1077.52	0.19761	1077.52	0.19473	1077.52	0.18813	1077.52	0.19113	1077.52	0.19998	1077.52	0.19603	1077.52	0.20207
	1076.34	0.20139	1076.34	0.18717	1076.34	0.18498	1076.34	0.1869	1076.34	0.20815	1076.34	0.20692	1076.34	0.21064
	1075.16	0.18905	1075.16	0.1877	1075.16	0.18183	1075.16	0.18562	1075.16	0.20961	1075.16	0.18574	1075.16	0.20465
	1073.98	0.19839	1073.98	0.18321	1073.98	0.17868	1073.98	0.18265	1073.98	0.20249	1073.98	0.19698	1073.98	0.20263
	1072.8	0.18605	1072.8	0.18151	1072.8	0.17553	1072.8	0.18262	1072.8	0.19835	1072.8	0.19519	1072.8	0.19764
	1071.62	0.18836	1071.62	0.18259	1071.62	0.17238	1071.62	0.19515	1071.62	0.19608	1071.62	0.19973	1071.62	0.21181
	1070.44	0.18247	1070.44	0.18005	1070.44	0.17972	1070.44	0.20559	1070.44	0.19642	1070.44	0.18984	1070.44	0.18733
	1069.26	0.19767	1069.26	0.17223	1069.26	0.18026	1069.26	0.19676	1069.26	0.18781	1069.26	0.1972	1069.26	0.20613
	1068.08	0.18827	1068.08	0.185	1068.08	0.17456	1068.08	0.18291	1068.08	0.19486	1068.08	0.19787	1068.08	0.19651
	1066.9	0.19321	1066.9	0.17829	1066.9	0.17169	1066.9	0.18581	1066.9	0.20302	1066.9	0.19396	1066.9	0.19615
	1065.72	0.18528	1065.72	0.1841	1065.72	0.1728	1065.72	0.19373	1065.72	0.20001	1065.72	0.19288	1065.72	0.19942
	1064.54	0.17968	1064.54	0.17684	1064.54	0.18353	1064.54	0.187	1064.54	0.20072	1064.54	0.19953	1064.54	0.20236
	1063.35	0.18492	1063.35	0.1707	1063.35	0.17727	1063.35	0.18614	1063.35	0.19138	1063.35	0.18788	1063.35	0.201
	1062.17	0.17465	1062.17	0.18123	1062.17	0.17384	1062.17	0.18025	1062.17	0.19805	1062.17	0.17835	1062.17	0.19734
	1060.99	0.18778	1060.99	0.17203	1060.99	0.18146	1060.99	0.17436	1060.99	0.18312	1060.99	0.18571	1060.99	0.19631
	1059.81	0.18746	1059.81	0.1695	1059.81	0.1735	1059.81	0.18897	1059.81	0.19128	1059.81	0.17724	1059.81	0.18968
	1058.63	0.17544	1058.63	0.17836	1058.63	0.16894	1058.63	0.18016	1058.63	0.18939	1058.63	0.18459	1058.63	0.18965
	1057.45	0.17161	1057.45	0.16638	1057.45	0.1658	1057.45	0.17678	1057.45	0.19308	1057.45	0.19229	1057.45	0.18929
	1056.26	0.1783	1056.26	0.17136	1056.26	0.17313	1056.26	0.17049	1056.26	0.18523	1056.26	0.17644	1056.26	0.19486
	1055.08	0.17535	1055.08	0.17688	1055.08	0.16376	1055.08	0.17714	1055.08	0.18371	1055.08	0.17747	1055.08	0.19153
	1053.9	0.16977	1053.9	0.17518	1053.9	0.16204	1053.9	0.17711	1053.9	0.17922	1053.9	0.1799	1053.9	0.18688
	1052.71	0.17821	1052.71	0.15961	1052.71	0.16343	1052.71	0.18084	1052.71	0.19071	1052.71	0.18268	1052.71	0.1885
	1051.53	0.17204	1051.53	0.16819	1051.53	0.16679	1051.53	0.17037	1051.53	0.18399	1051.53	0.18721	1051.53	0.19143
	1050.35	0.17727	1050.35	0.15983	1050.35	0.17015	1050.35	0.17869	1050.35	0.17578	1050.35	0.1777	1050.35	0.18547
	1049.16	0.17257	1049.16	0.16591	1049.16	0.16645	1049.16	0.16822	1049.16	0.18281	1049.16	0.18258	1049.16	0.17819
	1047.98	0.18451	1047.98	0.16422	1047.98	0.15625	1047.98	0.17404	1047.98	0.18352	1047.98	0.17729	1047.98	0.17948
	1046.8	0.17018	1046.8	0.16668	1046.8	0.16074	1046.8	0.17609	1046.8	0.17866	1046.8	0.17129	1046.8	0.19624
	1045.61	0.17861	1045.61	0.15501	1045.61	0.16213	1045.61	0.17064	1045.61	0.18086	1045.61	0.1688	1045.61	0.18798
	1044.43	0.16603	1044.43	0.16025	1044.43	0.16916	1044.43	0.1752	1044.43	0.17935	1044.43	0.1793	1044.43	0.184
	1043.24	0.16746	1043.24	0.1641	1043.24	0.17083	1043.24	0.16349	1043.24	0.18043	1043.24	0.1691	1043.24	0.17705
	1042.06	0.17619	1042.06	0.1577	1042.06	0.15358	1042.06	0.16555	1042.06	0.18114	1042.06	0.17784	1042.06	0.19084
	1040.87	0.17178	1040.87	0.16405	1040.87	0.15863	1040.87	0.16927	1040.87	0.16738	1040.87	0.17149	1040.87	0.17337
	1039.69	0.16942	1039.69	0.16319	1039.69	0.15832	1039.69	0.16924	1039.69	0.17254	1039.69	0.16831	1039.69	0.16709
	1038.5	0.17056	1038.5	0.16039	1038.5	0.16281	1038.5	0.17463	1038.5	0.1766	1038.5	0.17038	1038.5	0.172
	1037.32	0.16907	1037.32	0.16119	1037.32	0.15404	1037.32	0.16794	1037.32	0.17249	1037.32	0.16194	1037.32	0.18414
	1036.13	0.167	1036.13	0.15978	1036.13	0.16388	1036.13	0.16583	1036.13	0.17209	1036.13	0.17208	1036.13	0.17424
	1034.95	0.17397	1034.95	0.15643	1034.95	0.16188	1034.95	0.17371	1034.95	0.16983	1034.95	0.16784	1034.95	0.18374
	1033.76	0.15849	1033.76	0.16	1033.76	0.15931	1033.76	0.16827	1033.76	0.16758	1033.76	0.17447	1033.76	0.17747
	1032.57	0.17507	1032.57	0.15333	1032.57	0.15393	1032.57	0.16116	1032.57	0.1631	1032.57	0.16919	1032.57	0.1804
	1031.39	0.173	1031.39	0.15303	1031.39	0.16095	1031.39	0.15988	1031.39	0.17753	1031.39	0.16916	1031.39	0.17544
	1030.2	0.1622	1030.2	0.15633	1030.2	0.16036	1030.2	0.16901	1030.2	0.16564	1030.2	0.16773	1030.2	0.16818
	1029.01	0.17091	1029.01	0.15962	1029.01	0.15752	1029.01	0.17023	1029.01	0.17969	1029.01	0.16875	1029.01	0.17308
	1027.82	0.15399	1027.82	0.15931	1027.82	0.15636	1027.82	0.16854	1027.82	0.17114	1027.82	0.15927	1027.82	0.17272
	1026.64	0.15833	1026.64	0.14795	1026.64	0.1569	1026.64	0.17226	1026.64	0.18111	1026.64	0.17044	1026.64	0.17663
	1025.45	0.16063	1025.45	0.15097	1025.45	0.14532	1025.45	0.16682	1025.45	0.16553	1025.45	0.17356	1025.45	0.16774
	1024.26	0.15624	1024.26	0.1584	1024.26	0.15234	1024.26	0.1618	1024.26	0.1729	1024.26	0.17458	1024.26	0.17821
	1023.07	0.15505	1023.07	0.15174	1023.07	0.15288	1023.07	0.14846	1023.07	0.17065	1023.07	0.16861	1023.07	0.17096
	1021.88	0.15328	1021.88	0.15144	1021.88	0.14694	1021.88	0.15842	1021.88	0.15693	1021.88	0.16088	1021.88	0.15846
	1020.7	0.16227	1020.7	0.14644	1020.7	0.14579	1020.7	0.15673	1020.7	0.16282	1020.7	0.16051	1020.7	0.16041
	1019.51	0.15904	1019.51	0.14476	1019.51	0.14492	1019.51	0.16834	1019.51	0.15835	1019.51	0.16852	1019.51	0.17481
	1018.32	0.1564	1018.32	0.14584	1018.32	0.14996	1018.32	0.1575	1018.32	0.15648	1018.32	0.15521	1018.32	0.16986
	1017.13	0.15928	1017.13	0.14858	1017.13	0.14515	1017.13	0.15374	1017.13	0.16274	1017.13	0.16427	1017.13	0.17016
	1015.94	0.15402	1015.94	0.14827	1015.94	0.15188	1015.94	0.16202	1015.94	0.15569	1015.94	0.16389	1015.94	0.16947
	1014.75	0.15719	1014.75	0.14328	1014.75	0.14763	1014.75	0.16033	1014.75	0.16305	1014.75	0.16177	1014.75	0.16453
	1013.56	0.15658	1013.56	0.14629	1013.56	0.13945	1013.56	0.15366	1013.56	0.15637	1013.56	0.16314	1013.56	0.15729
	1012.37	0.15656	1012.37	0.15013	1012.37	0.1428	1012.37	0.16609	1012.37	0.16078	1012.37	0.16066	1012.37	0.16054
	1011.18	0.15595	1011.18	0.15286	1011.18	0.14222	1011.18	0.15195	1011.18	0.16149	1011.18	0.15819	1011.18	0.16445
	1009.99	0.1504	1009.99	0.14346	1009.99	0.145	1009.99	0.16811	1009.99	0.15592	1009.99	0.16515	1009.99	0.16737
	1008.8	0.15299	1008.8	0.14178	1008.8	0.14413	1008.8	0.16185	1008.8	0.15479	1008.8	0.15988	1008.8	0.16079
	1007.61	0.14803	1007.61	0.14755	1007.61	0.14973	1007.61	0.15477	1007.61	0.1555	1007.61	0.16055	1007.61	0.16436
	1006.42	0.1541	1006.42	0.14449	1006.42	0.15195	1006.42	0.15226	1006.42	0.1636	1006.42	0.1525	1006.42	0.15713
	1005.23	0.15146	1005.23	0.14171	1005.23	0.1376	1005.23	0.1514	1005.23	0.16135	1005.23	0.15841	1005.23	0.17805
	1004.04	0.15492	1004.04	0.13782	1004.04	0.14825	1004.04	0.15801	1004.04	0.16059	1004.04	0.14931	1004.04	0.15413
	1002.85	0.1488	1002.85	0.14138	1002.85	0.13868	1002.85	0.15342	1002.85	0.16019	1002.85	0.15486	1002.85	0.15607
	1001.65	0.14558	1001.65	0.14384	1001.65	0.14371	1001.65	0.1621	1001.65	0.15426	1001.65	0.1524	1001.65	0.15539
	1000.46	0.15658	1000.46	0.14326	1000.46	0.13554	1000.46	0.1571	1000.46	0.16272	1000.46	0.15621	1000.46	0.16158
	999.27	0.15336	999.27	0.14434	999.27	0.13861	999.27	0.13925	999.27	0.1579	999.27	0.15792	999.27	0.15305
	998.078	0.15334	998.078	0.13908	998.078	0.13886	998.078	0.15166	998.078	0.15861	998.078	0.15546	998.078	0.15531
	996.885	0.14433	996.885	0.14925	996.885	0.13435	996.885	0.15039	996.885	0.15969	996.885	0.15055	996.885	0.15888
	995.691	0.14372	995.691	0.1338	995.691	0.13377	995.691	0.14954	995.691	0.15265	995.691	0.15854	995.691	0.16375
	994.5	0.14804	994.5	0.14286	994.5	0.13907	994.5	0.15076	994.5	0.15852	994.5	0.15712	994.5	0.16013
	993.307	0.14193	993.307	0.13761	993.307	0.13681	993.307	0.15777	993.307	0.15555	993.307	0.15361	993.307	0.16174
	992.113	0.14741	992.113	0.13346	992.113	0.13286	992.113	0.14698	992.113	0.16105	992.113	0.15532	992.113	0.15648
	990.92	0.13581	990.92	0.13701	990.92	0.13816	990.92	0.15772	990.92	0.15771	990.92	0.15286	990.92	0.15384
	989.725	0.14939	989.725	0.13892	989.725	0.13533	989.725	0.15272	989.725	0.15547	989.725	0.15109	989.725	0.15186
	988.531	0.14328	988.531	0.14109	988.531	0.13167	988.531	0.15063	988.531	0.15986	988.531	0.15211	988.531	0.16097
	987.338	0.13921	987.338	0.13309	987.338	0.13221	987.338	0.14191	987.338	0.17088	987.338	0.1493	987.338	0.15246
	986.143	0.15307	986.143	0.13829	986.143	0.14087	986.143	0.1423	986.143	0.14987	986.143	0.14649	986.143	0.15276
	984.949	0.13366	984.949	0.13827	984.949	0.13944	984.949	0.14228	984.949	0.1561	984.949	0.16247	984.949	0.15404
	983.754	0.14029	983.754	0.141	983.754	0.1369	983.754	0.14308	983.754	0.15534	983.754	0.1447	983.754	0.15075
	982.559	0.14432	982.559	0.1374	982.559	0.12932	982.559	0.14388	982.559	0.15016	982.559	0.15094	982.559	0.14746
	981.363	0.14458	981.363	0.1393	981.363	0.13629	981.363	0.14758	981.363	0.15124	981.363	0.15682	981.363	0.15004
	980.168	0.14745	980.168	0.12939	980.168	0.13431	980.168	0.15293	980.168	0.15121	980.168	0.15575	980.168	0.15654
	978.973	0.14251	978.973	0.13403	978.973	0.1382	978.973	0.14546	978.973	0.15192	978.973	0.14321	978.973	0.15097
	977.777	0.13815	977.777	0.13264	977.777	0.13343	977.777	0.14792	977.777	0.14858	977.777	0.14632	977.777	0.15453
	976.58	0.14102	976.58	0.13261	976.58	0.12417	976.58	0.14789	976.58	0.1401	976.58	0.1456	976.58	0.15451
	975.385	0.1433	975.385	0.13094	975.385	0.13674	975.385	0.13754	975.385	0.14302	975.385	0.14766	975.385	0.14601
	974.188	0.14155	974.188	0.13449	974.188	0.12721	974.188	0.13999	974.188	0.1474	974.188	0.14242	974.188	0.15185
	972.992	0.14759	972.992	0.13255	972.992	0.13026	972.992	0.14203	972.992	0.13746	972.992	0.13892	972.992	0.14824
	971.795	0.14467	971.795	0.13444	971.795	0.13052	971.795	0.14655	971.795	0.14368	971.795	0.1448	971.795	0.14593
	970.598	0.14436	970.598	0.13607	970.598	0.12994	970.598	0.1391	970.598	0.15541	970.598	0.14964	970.598	0.15665
	969.4	0.14491	969.4	0.13741	969.4	0.12516	969.4	0.14072	969.4	0.15428	969.4	0.15343	969.4	0.16119
	968.203	0.15066	968.203	0.13191	968.203	0.1352	968.203	0.15225	968.203	0.14324	968.203	0.14681	968.203	0.15204
	967.006	0.13967	967.006	0.13874	967.006	0.12903	967.006	0.14521	967.006	0.15754	967.006	0.14331	967.006	0.14583
	965.807	0.13157	965.807	0.13214	965.807	0.13431	965.807	0.13611	965.807	0.14906	965.807	0.14954	965.807	0.14385
	964.609	0.13299	964.609	0.13842	964.609	0.12536	964.609	0.15424	964.609	0.1461	964.609	0.14118	964.609	0.1396
	963.41	0.13787	963.41	0.13401	963.41	0.13092	963.41	0.13772	963.41	0.14791	963.41	0.1422	963.41	0.15291
	962.213	0.13669	962.213	0.14001	962.213	0.13648	962.213	0.14264	962.213	0.14018	962.213	0.15154	962.213	0.14378
	961.014	0.13696	961.014	0.13396	961.014	0.12501	961.014	0.1488	961.014	0.14786	961.014	0.14701	961.014	0.15091
	959.814	0.14443	959.814	0.12654	959.814	0.12499	959.814	0.14259	959.814	0.14637	959.814	0.15045	959.814	0.14861
	958.615	0.13691	958.615	0.13145	958.615	0.12497	958.615	0.15204	958.615	0.14231	958.615	0.14557	958.615	0.14923
	957.416	0.13141	957.416	0.1276	957.416	0.12495	957.416	0.13883	957.416	0.14302	957.416	0.14624	957.416	0.14953
	956.217	0.1334	956.217	0.13524	956.217	0.13023	956.217	0.13716	956.217	0.15509	956.217	0.15106	956.217	0.14788
	955.018	0.14289	955.018	0.13303	955.018	0.1316	955.018	0.14867	955.018	0.13894	955.018	0.14827	955.018	0.15566
	953.818	0.13883	953.818	0.133	953.818	0.12795	953.818	0.14206	953.818	0.14001	953.818	0.13889	953.818	0.15108
	952.617	0.13074	952.617	0.12997	952.617	0.12654	952.617	0.14162	952.617	0.14365	952.617	0.13921	952.617	0.14813
	951.418	0.13763	951.418	0.12503	951.418	0.12874	951.418	0.14777	951.418	0.14803	951.418	0.14784	951.418	0.15038
	950.217	0.1379	950.217	0.1261	950.217	0.12287	950.217	0.14404	950.217	0.14727	950.217	0.14193	950.217	0.14905
	949.016	0.12895	949.016	0.13127	949.016	0.12313	949.016	0.13167	949.016	0.14175	949.016	0.14087	949.016	0.14838
	947.814	0.14447	947.814	0.12934	947.814	0.12784	947.814	0.14276	947.814	0.14758	947.814	0.14396	947.814	0.14965
	946.613	0.13783	946.613	0.12986	946.613	0.12225	946.613	0.1415	946.613	0.13255	946.613	0.13875	946.613	0.15092
	945.412	0.1424	945.412	0.13394	945.412	0.13198	945.412	0.14312	945.412	0.1479	945.412	0.1446	945.412	0.15155
	944.211	0.14037	944.211	0.12654	944.211	0.12221	944.211	0.15255	944.211	0.1314	944.211	0.14216	944.211	0.15574
	943.01	0.1366	943.01	0.13635	943.01	0.12859	943.01	0.14143	943.01	0.14236	943.01	0.14663	943.01	0.14923
	941.807	0.13486	941.807	0.13469	941.807	0.12523	941.807	0.14469	941.807	0.13575	941.807	0.14937	941.807	0.14725
	940.605	0.14058	940.605	0.13439	940.605	0.12103	940.605	0.15946	940.605	0.14304	940.605	0.14485	940.605	0.14431
	939.402	0.13653	939.402	0.13082	939.402	0.12825	939.402	0.14341	939.402	0.15033	939.402	0.13515	939.402	0.13975
	938.201	0.13134	938.201	0.12779	938.201	0.13462	938.201	0.14585	938.201	0.14116	938.201	0.14134	938.201	0.15755
	936.998	0.13965	936.998	0.12313	936.998	0.1193	936.998	0.14459	936.998	0.13456	936.998	0.14581	936.998	0.1478
	935.795	0.13848	935.795	0.12611	935.795	0.12345	935.795	0.14046	935.795	0.14989	935.795	0.14648	935.795	0.15134
	934.592	0.1284	934.592	0.13428	934.592	0.12927	934.592	0.14454	934.592	0.13634	934.592	0.14127	934.592	0.14289
	933.389	0.13268	933.389	0.12989	933.389	0.12619	933.389	0.14657	933.389	0.14509	933.389	0.13814	933.389	0.14092
	932.184	0.14214	932.184	0.13014	932.184	0.11894	932.184	0.13423	932.184	0.15091	932.184	0.1502	932.184	0.14122
	930.98	0.13666	930.98	0.12903	930.98	0.12893	930.98	0.14406	930.98	0.14211	930.98	0.13706	930.98	0.14703
	929.777	0.13175	929.777	0.135	929.777	0.12585	929.777	0.14485	929.777	0.13807	929.777	0.13427	929.777	0.14279
	928.572	0.13489	928.572	0.1268	928.572	0.12777	928.572	0.13006	928.572	0.15375	928.572	0.14288	928.572	0.1473
	927.367	0.13429	927.367	0.12596	927.367	0.12664	927.367	0.14152	927.367	0.15117	927.367	0.14458	927.367	0.14825
	926.164	0.13169	926.164	0.13112	926.164	0.12439	926.164	0.13904	926.164	0.14238	926.164	0.14007	926.164	0.15599
	924.959	0.13683	924.959	0.12565	924.959	0.11993	924.959	0.14558	924.959	0.1398	924.959	0.14418	924.959	0.14787
	923.754	0.13336	923.754	0.12263	923.754	0.11797	923.754	0.13981	923.754	0.14489	923.754	0.14347	923.754	0.14396
	922.549	0.13649	922.549	0.1316	922.549	0.12794	922.549	0.1361	922.549	0.14231	922.549	0.13758	922.549	0.13812
	921.342	0.1379	921.342	0.13321	921.342	0.13707	921.342	0.14099	921.342	0.13462	921.342	0.13308	921.342	0.14036
	920.137	0.13415	920.137	0.13101	920.137	0.13344	920.137	0.14711	920.137	0.14117	920.137	0.14029	920.137	0.15133
	918.932	0.13012	918.932	0.13316	918.932	0.12399	918.932	0.14299	918.932	0.14442	918.932	0.14199	918.932	0.1471
	917.725	0.14013	917.725	0.13096	917.725	0.12563	917.725	0.14338	917.725	0.14367	917.725	0.14162	917.725	0.14222
	916.52	0.13609	916.52	0.13176	916.52	0.13171	916.52	0.14049	916.52	0.15422	916.52	0.14539	916.52	0.14705
	915.312	0.13005	915.312	0.13718	915.312	0.13086	915.312	0.14128	915.312	0.13633	915.312	0.14846	915.312	0.14088
	914.105	0.13261	914.105	0.13117	914.105	0.12917	914.105	0.13593	914.105	0.14615	914.105	0.14499	914.105	0.15055
	912.898	0.14032	912.898	0.13305	912.898	0.13081	912.898	0.14246	912.898	0.14394	912.898	0.14118	912.898	0.14568
	911.691	0.136	911.691	0.12976	911.691	0.1294	911.691	0.13998	911.691	0.1461	911.691	0.14253	911.691	0.14081
	910.484	0.13483	910.484	0.13001	910.484	0.12273	910.484	0.15141	910.484	0.14972	910.484	0.14733	910.484	0.15015
	909.277	0.13452	909.277	0.13461	909.277	0.1313	909.277	0.14484	909.277	0.14131	909.277	0.14421	909.277	0.15045
	908.068	0.13535	908.068	0.12888	908.068	0.13017	908.068	0.13418	908.068	0.15076	908.068	0.14349	908.068	0.14623
	906.861	0.1299	906.861	0.12641	906.861	0.13291	906.861	0.14438	906.861	0.15401	906.861	0.14588	906.861	0.14717
	905.652	0.13674	905.652	0.13074	905.652	0.12293	905.652	0.14436	905.652	0.15034	905.652	0.14035	905.652	0.14069
	904.443	0.12985	904.443	0.13207	904.443	0.12844	904.443	0.14311	904.443	0.15068	904.443	0.13757	904.443	0.14454
	903.236	0.1324	903.236	0.12961	903.236	0.12786	903.236	0.13777	903.236	0.13828	903.236	0.1403	903.236	0.14871
	902.027	0.13009	902.027	0.12306	902.027	0.12701	902.027	0.14224	902.027	0.13898	902.027	0.14303	902.027	0.15352
	900.818	0.13722	900.818	0.12875	900.818	0.12699	900.818	0.13241	900.818	0.14987	900.818	0.14025	900.818	0.14317
	899.609	0.12948	899.609	0.12954	899.609	0.12863	899.609	0.15282	899.609	0.16003	899.609	0.13645	899.609	0.14605
	898.398	0.13374	898.398	0.12707	898.398	0.12142	898.398	0.1487	898.398	0.14691	898.398	0.14605	898.398	0.13764
	897.189	0.13143	897.189	0.12814	897.189	0.12167	897.189	0.14133	897.189	0.13962	897.189	0.1419	897.189	0.13762
	895.98	0.13484	895.98	0.12269	895.98	0.12718	895.98	0.14089	895.98	0.1465	895.98	0.14359	895.98	0.15725
	894.77	0.13796	894.77	0.12891	894.77	0.12412	894.77	0.14291	894.77	0.14357	894.77	0.13841	894.77	0.15014
	893.561	0.12765	893.561	0.12861	893.561	0.13156	893.561	0.14697	893.561	0.15117	893.561	0.14698	893.561	0.1572
	892.35	0.13591	892.35	0.12859	892.35	0.12988	892.35	0.14735	892.35	0.14097	892.35	0.14455	892.35	0.14268
	891.139	0.13674	891.139	0.13535	891.139	0.12709	891.139	0.13672	891.139	0.14422	891.139	0.1483	891.139	0.14974
	889.928	0.139	889.928	0.12746	889.928	0.12652	889.928	0.15016	889.928	0.1431	889.928	0.14793	889.928	0.15229
	888.717	0.13555	888.717	0.13069	888.717	0.12401	888.717	0.14891	888.717	0.15071	888.717	0.13967	888.717	0.14969
	887.506	0.13211	887.506	0.12579	887.506	0.12427	887.506	0.1444	887.506	0.14669	887.506	0.1544	887.506	0.15192
	886.295	0.12923	886.295	0.13472	886.295	0.12204	886.295	0.14559	886.295	0.14376	886.295	0.1458	886.295	0.1461
	885.082	0.13349	885.082	0.12738	885.082	0.12671	885.082	0.14394	885.082	0.14264	885.082	0.14131	885.082	0.14543
	883.871	0.13347	883.871	0.12437	883.871	0.12227	883.871	0.1484	883.871	0.14843	883.871	0.14609	883.871	0.14959
	882.658	0.13344	882.658	0.1295	882.658	0.12335	882.658	0.14022	882.658	0.14586	882.658	0.14161	882.658	0.14634
	881.445	0.12487	881.445	0.12866	881.445	0.1294	881.445	0.14509	881.445	0.15672	881.445	0.1457	881.445	0.14439
	880.234	0.13454	880.234	0.12106	880.234	0.12772	880.234	0.14547	880.234	0.14363	880.234	0.14259	880.234	0.14436
	879.021	0.12853	879.021	0.13187	879.021	0.13129	879.021	0.13526	879.021	0.14651	879.021	0.14702	879.021	0.1498
	877.809	0.13022	877.809	0.13455	877.809	0.1263	877.809	0.1446	877.809	0.14576	877.809	0.15419	877.809	0.14656
	876.596	0.1282	876.596	0.12424	876.596	0.12986	876.596	0.13969	876.596	0.15117	876.596	0.14114	876.596	0.13851
	875.381	0.13672	875.381	0.12504	875.381	0.12819	875.381	0.13845	875.381	0.14027	875.381	0.14283	875.381	0.14716
	874.168	0.13129	874.168	0.12339	874.168	0.13285	874.168	0.13761	874.168	0.14967	874.168	0.13904	874.168	0.14103
	872.953	0.13212	872.953	0.12337	872.953	0.12263	872.953	0.13311	872.953	0.15907	872.953	0.14244	872.953	0.15
	871.74	0.13551	871.74	0.12551	871.74	0.12619	871.74	0.13756	871.74	0.14237	871.74	0.14755	871.74	0.1458
	870.525	0.12724	870.525	0.12549	870.525	0.12562	870.525	0.14568	870.525	0.14416	870.525	0.14581	870.525	0.14995
	869.312	0.1275	869.312	0.12385	869.312	0.12257	869.312	0.1424	869.312	0.14921	869.312	0.13963	869.312	0.14703
	868.098	0.13146	868.098	0.13275	868.098	0.12888	868.098	0.1383	868.098	0.13759	868.098	0.14337	868.098	0.14733
	866.883	0.13684	866.883	0.12407	866.883	0.1217	866.883	0.14479	866.883	0.13504	866.883	0.13924	866.883	0.14858
	865.668	0.1354	865.668	0.13459	865.668	0.12581	865.668	0.14558	865.668	0.1437	865.668	0.14605	865.668	0.15273
	864.451	0.13225	864.451	0.1243	864.451	0.13047	864.451	0.14149	864.451	0.14838	864.451	0.14842	864.451	0.15527
	863.236	0.13962	863.236	0.12833	863.236	0.12934	863.236	0.14431	863.236	0.14293	863.236	0.14224	863.236	0.14562
	862.021	0.13106	862.021	0.12345	862.021	0.12519	862.021	0.14306	862.021	0.1552	862.021	0.14461	862.021	0.1488
	860.805	0.14213	860.805	0.12343	860.805	0.12352	860.805	0.14751	860.805	0.14613	860.805	0.15894	860.805	0.14621
	859.59	0.13272	859.59	0.12881	859.59	0.12405	859.59	0.15155	859.59	0.14358	859.59	0.14012	859.59	0.14939
	858.373	0.13554	858.373	0.12474	858.373	0.12871	858.373	0.14583	858.373	0.1497	858.373	0.14317	858.373	0.15321
	857.156	0.13978	857.156	0.12633	857.156	0.12676	857.156	0.14784	857.156	0.1475	857.156	0.14656	857.156	0.1471
	855.939	0.13919	855.939	0.12172	855.939	0.12921	855.939	0.14578	855.939	0.14856	855.939	0.15064	855.939	0.15733
	854.723	0.13547	854.723	0.12683	854.723	0.12397	854.723	0.15144	854.723	0.14673	854.723	0.14412	854.723	0.14513
	853.506	0.13715	853.506	0.13247	853.506	0.12999	853.506	0.13477	853.506	0.14237	853.506	0.15024	853.506	0.15183
	852.289	0.13003	852.289	0.12328	852.289	0.1275	852.289	0.14814	852.289	0.16041	852.289	0.1468	852.289	0.15052
	851.07	0.13711	851.07	0.12865	851.07	0.13022	851.07	0.15299	851.07	0.15424	851.07	0.14336	851.07	0.1553
	849.854	0.13084	849.854	0.12108	849.854	0.12498	849.854	0.15215	849.854	0.15024	849.854	0.15017	849.854	0.14983
	848.635	0.13621	848.635	0.13184	848.635	0.12798	848.635	0.15131	848.635	0.14661	848.635	0.14332	848.635	0.14852
	847.416	0.14072	847.416	0.12939	847.416	0.12878	847.416	0.14358	847.416	0.1455	847.416	0.14295	847.416	0.14594
	846.199	0.13928	846.199	0.12802	846.199	0.12958	846.199	0.14761	846.199	0.15486	846.199	0.14258	846.199	0.14559
	844.98	0.13869	844.98	0.1183	844.98	0.13093	844.98	0.1411	844.98	0.14003	844.98	0.14938	844.98	0.14525
	843.762	0.13044	843.762	0.13175	843.762	0.13365	843.762	0.14999	843.762	0.14217	843.762	0.1439	843.762	0.14874
	842.543	0.14204	842.543	0.1382	842.543	0.13363	842.543	0.14024	842.543	0.14143	842.543	0.14831	842.543	0.14967
	841.322	0.1389	841.322	0.12659	841.322	0.12483	841.322	0.13454	841.322	0.15006	841.322	0.1401	841.322	0.14677
	840.104	0.13293	840.104	0.12334	840.104	0.12344	840.104	0.14262	840.104	0.1403	840.104	0.14485	840.104	0.14802
	838.885	0.1329	838.885	0.12655	838.885	0.13164	838.885	0.14948	838.885	0.14208	838.885	0.13869	838.885	0.1496
	837.664	0.13288	837.664	0.13299	837.664	0.12888	837.664	0.14905	837.664	0.13809	837.664	0.13866	837.664	0.15053
	836.443	0.13399	836.443	0.13135	836.443	0.12803	836.443	0.14214	836.443	0.15573	836.443	0.14545	836.443	0.14635
	835.225	0.13057	835.225	0.13025	835.225	0.12253	835.225	0.14698	835.225	0.14272	835.225	0.13964	835.225	0.15112
	834.004	0.13366	834.004	0.12511	834.004	0.12443	834.004	0.14128	834.004	0.14558	834.004	0.14064	834.004	0.15141
	832.783	0.13987	832.783	0.13666	832.783	0.1318	832.783	0.14571	832.783	0.1524	832.783	0.14231	832.783	0.15011
	831.562	0.12739	831.562	0.13933	831.562	0.12301	831.562	0.14407	831.562	0.15634	831.562	0.15046	831.562	0.14306
	830.34	0.13218	830.34	0.12128	830.34	0.13532	830.34	0.13595	830.34	0.14335	830.34	0.14295	830.34	0.1475
	829.119	0.13385	829.119	0.12825	829.119	0.12954	829.119	0.14726	829.119	0.13756	829.119	0.14394	829.119	0.15641
	827.898	0.13411	827.898	0.12904	827.898	0.11966	827.898	0.14642	827.898	0.15014	827.898	0.14664	827.898	0.14681
	826.676	0.13975	826.676	0.12633	826.676	0.1358	826.676	0.1464	826.676	0.14507	826.676	0.14797	826.676	0.14423
	825.455	0.12615	825.455	0.12873	825.455	0.13194	825.455	0.14354	825.455	0.14793	825.455	0.14455	825.455	0.14708
	824.232	0.13348	824.232	0.13005	824.232	0.12891	824.232	0.14392	824.232	0.14394	824.232	0.14248	824.232	0.15025
	823.01	0.1261	823.01	0.12788	823.01	0.12697	823.01	0.14551	823.01	0.14284	823.01	0.14042	823.01	0.14671
	821.787	0.13343	821.787	0.12839	821.787	0.11874	821.787	0.14427	821.787	0.14893	821.787	0.14583	821.787	0.13839
	820.564	0.13143	820.564	0.12944	820.564	0.12556	820.564	0.14263	820.564	0.13739	820.564	0.15227	820.564	0.14602
	819.342	0.13254	819.342	0.12888	819.342	0.13101	819.342	0.14827	819.342	0.14061	819.342	0.13593	819.342	0.15142
	818.119	0.14014	818.119	0.1243	818.119	0.12333	818.119	0.14582	818.119	0.1467	818.119	0.13251	818.119	0.14661
	816.895	0.14436	816.895	0.12964	816.895	0.12194	816.895	0.14296	816.895	0.14128	816.895	0.13588	816.895	0.15009
	815.672	0.13586	815.672	0.13204	815.672	0.12657	815.672	0.15223	815.672	0.15276	815.672	0.13858	815.672	0.14847
	814.447	0.13555	814.447	0.12745	814.447	0.1301	814.447	0.14251	814.447	0.14339	814.447	0.14806	814.447	0.15259
	813.223	0.13948	813.223	0.1277	813.223	0.12051	813.223	0.15096	813.223	0.14372	813.223	0.14702	813.223	0.14938
	812	0.14059	812	0.12553	812	0.12022	812	0.14165	812	0.14226	812	0.14088	812	0.14139
	810.775	0.13689	810.775	0.12122	810.775	0.12457	810.775	0.14768	810.775	0.14295	810.775	0.14764	810.775	0.14964
	809.551	0.13574	809.551	0.12468	809.551	0.12892	809.551	0.14443	809.551	0.13646	809.551	0.14694	809.551	0.14866
	808.326	0.13515	808.326	0.12359	808.326	0.12726	808.326	0.14441	808.326	0.14685	808.326	0.1347	808.326	0.14514
	807.1	0.13654	807.1	0.12223	807.1	0.12068	807.1	0.1468	807.1	0.15293	807.1	0.14384	807.1	0.14638
	805.875	0.13849	805.875	0.12623	805.875	0.12858	805.875	0.15202	805.875	0.14465	805.875	0.14313	805.875	0.15336
	804.648	0.13283	804.648	0.12192	804.648	0.12828	804.648	0.1532	804.648	0.14965	804.648	0.14311	804.648	0.14411
	803.424	0.13168	803.424	0.13101	803.424	0.12471	803.424	0.14189	803.424	0.1428	803.424	0.1458	803.424	0.14981
	802.197	0.12827	802.197	0.12456	802.197	0.12851	802.197	0.15476	802.197	0.14135	802.197	0.14645	802.197	0.14342
	800.971	0.13727	800.971	0.12855	800.971	0.1233	800.971	0.14144	800.971	0.14921	800.971	0.14744	800.971	0.14053
	799.746	0.13161	799.746	0.12612	799.746	0.13474	799.746	0.14061	799.746	0.14596	799.746	0.15148	799.746	0.1475
	798.52	0.12652	798.52	0.12556	798.52	0.1249	798.52	0.15186	798.52	0.14844	798.52	0.14299	798.52	0.1478
	797.291	0.13466	797.291	0.12474	797.291	0.12978	797.291	0.13734	797.291	0.13623	797.291	0.13957	797.291	0.14714
	796.064	0.13042	796.064	0.12793	796.064	0.12731	796.064	0.14214	796.064	0.1509	796.064	0.13887	796.064	0.1506
	794.838	0.14138	794.838	0.13005	794.838	0.12729	794.838	0.14896	794.838	0.14084	794.838	0.14122	794.838	0.14423
	793.609	0.13854	793.609	0.12708	793.609	0.12972	793.609	0.1433	793.609	0.14547	793.609	0.14187	793.609	0.14388
	792.383	0.12753	792.383	0.12733	792.383	0.12833	792.383	0.14408	792.383	0.14294	792.383	0.13745	792.383	0.14767
	791.154	0.12132	791.154	0.12463	791.154	0.1294	791.154	0.14366	791.154	0.15044	791.154	0.14588	791.154	0.15399
	789.928	0.12693	789.928	0.12247	789.928	0.12992	789.928	0.14041	789.928	0.14289	789.928	0.133	789.928	0.1454
	788.699	0.13675	788.699	0.12592	788.699	0.13072	788.699	0.13797	788.699	0.1486	788.699	0.13805	788.699	0.14918
	787.471	0.13617	787.471	0.1251	787.471	0.12253	787.471	0.14157	787.471	0.15108	787.471	0.13904	787.471	0.14566
	786.242	0.12967	786.242	0.12936	786.242	0.12741	786.242	0.14557	786.242	0.13817	786.242	0.12853	786.242	0.15198
	785.012	0.12965	785.012	0.12051	785.012	0.12766	785.012	0.14474	785.012	0.15246	785.012	0.14982	785.012	0.14022
	783.783	0.12907	783.783	0.11542	783.783	0.1309	783.783	0.13587	783.783	0.15172	783.783	0.13424	783.783	0.14464
	782.555	0.1327	782.555	0.12902	782.555	0.12353	782.555	0.14911	782.555	0.14632	782.555	0.13793	782.555	0.14303
	781.324	0.12987	781.324	0.12366	781.324	0.12324	781.324	0.14667	781.324	0.15488	781.324	0.14704	781.324	0.14903
	780.096	0.13209	780.096	0.12257	780.096	0.1311	780.096	0.1362	780.096	0.1452	780.096	0.1362	780.096	0.1452
	778.865	0.1346	778.865	0.12201	778.865	0.13353	778.865	0.14863	778.865	0.14088	778.865	0.14056	778.865	0.14073
	777.635	0.12924	777.635	0.13	777.635	0.11937	777.635	0.15182	777.635	0.14515	777.635	0.14122	777.635	0.14293
	776.404	0.13792	776.404	0.1177	776.404	0.12723	776.404	0.13934	776.404	0.14977	776.404	0.13984	776.404	0.14354
	775.174	0.13509	775.174	0.12702	775.174	0.1283	775.174	0.14253	775.174	0.14117	775.174	0.13543	775.174	0.14161
	773.943	0.13338	773.943	0.1318	773.943	0.12746	773.943	0.15375	773.943	0.13864	773.943	0.13878	773.943	0.1438
	772.713	0.13336	772.713	0.12698	772.713	0.13151	772.713	0.13686	772.713	0.14612	772.713	0.13774	772.713	0.1498
	771.48	0.12323	771.48	0.13309	771.48	0.12769	771.48	0.14446	771.48	0.14395	771.48	0.13772	771.48	0.14027
	770.25	0.13836	770.25	0.1272	770.25	0.11979	770.25	0.14644	770.25	0.14428	770.25	0.1377	770.25	0.15133
	769.018	0.13217	769.018	0.12931	769.018	0.13172	769.018	0.14201	769.018	0.14676	769.018	0.14341	769.018	0.15732
	767.785	0.13944	767.785	0.12875	767.785	0.12898	767.785	0.14479	767.785	0.16137	767.785	0.13562	767.785	0.13767
	766.555	0.13605	766.555	0.12154	766.555	0.11972	766.555	0.14637	766.555	0.14278	766.555	0.15483	766.555	0.14524
	765.322	0.13042	765.322	0.13191	765.322	0.13083	765.322	0.14594	765.322	0.14561	765.322	0.13828	765.322	0.14458
	764.09	0.13348	764.09	0.12949	764.09	0.12511	764.09	0.14552	764.09	0.15344	764.09	0.145	764.09	0.14487
	762.855	0.13289	762.855	0.12387	762.855	0.1278	762.855	0.14509	762.855	0.14021	762.855	0.13486	762.855	0.14326
	761.623	0.12839	761.623	0.12545	761.623	0.12398	761.623	0.14867	761.623	0.13769	761.623	0.14899	761.623	0.13565
	760.391	0.12892	760.391	0.13342	760.391	0.1302	760.391	0.14704	760.391	0.1423	760.391	0.14896	760.391	0.135
	759.156	0.13339	759.156	0.1286	759.156	0.11879	759.156	0.15183	759.156	0.1355	759.156	0.13984	759.156	0.14762
	757.924	0.13056	757.924	0.12033	757.924	0.12067	757.924	0.13818	757.924	0.14439	757.924	0.14251	757.924	0.13653
	756.689	0.13334	756.689	0.1243	756.689	0.12769	756.689	0.14737	756.689	0.13724	756.689	0.14114	756.689	0.14946
	755.455	0.13136	755.455	0.12348	755.455	0.12767	755.455	0.14214	755.455	0.1365	755.455	0.1428	755.455	0.14027
	754.221	0.12265	754.221	0.13144	754.221	0.12331	754.221	0.15252	754.221	0.14325	754.221	0.14143	754.221	0.14625
	752.986	0.13663	752.986	0.11785	752.986	0.12681	752.986	0.14729	752.986	0.14607	752.986	0.14713	752.986	0.14338
	751.752	0.12821	751.752	0.12102	751.752	0.12625	751.752	0.14206	751.752	0.14178	751.752	0.14172	751.752	0.14367
	750.518	0.1349	750.518	0.12605	750.518	0.13029	750.518	0.14804	750.518	0.14389	750.518	0.14842	750.518	0.14428
	749.283	0.12984	749.283	0.13188	749.283	0.13081	749.283	0.14882	749.283	0.14279	749.283	0.14032	749.283	0.1452
	748.047	0.14073	748.047	0.13611	748.047	0.12943	748.047	0.14639	748.047	0.13885	748.047	0.1366	748.047	0.14897
	746.812	0.13455	746.812	0.12678	746.812	0.12589	746.812	0.14477	746.812	0.14702	746.812	0.12951	746.812	0.1461
	745.576	0.13201	745.576	0.12092	745.576	0.12885	745.576	0.14034	745.576	0.1413	745.576	0.13823	745.576	0.1385
	744.34	0.13115	744.34	0.1286	744.34	0.12531	744.34	0.14472	744.34	0.15408	744.34	0.13753	744.34	0.14132
	743.104	0.13141	743.104	0.12672	743.104	0.12042	743.104	0.14749	743.104	0.14623	743.104	0.14625	743.104	0.14729
	741.867	0.13446	741.867	0.13068	741.867	0.12959	741.867	0.14786	741.867	0.143	741.867	0.15295	741.867	0.15167
	740.631	0.13779	740.631	0.12906	740.631	0.12822	740.631	0.14025	740.631	0.14049	740.631	0.14318	740.631	0.1403
	739.395	0.13134	739.395	0.12479	739.395	0.12522	739.395	0.14981	739.395	0.14722	739.395	0.13408	739.395	0.1491
	738.158	0.12713	738.158	0.12636	738.158	0.13196	738.158	0.14659	738.158	0.13688	738.158	0.1317	738.158	0.14025
	736.92	0.13158	736.92	0.13032	736.92	0.12842	736.92	0.15255	736.92	0.14077	736.92	0.13739	736.92	0.14936
	735.684	0.14217	735.684	0.13216	735.684	0.12326	735.684	0.14694	735.684	0.14963	735.684	0.1414	735.684	0.14776
	734.445	0.13237	734.445	0.12418	734.445	0.12919	734.445	0.15011	734.445	0.14463	734.445	0.13432	734.445	0.14207
	733.207	0.13597	733.207	0.12707	733.207	0.12538	733.207	0.14609	733.207	0.14425	733.207	0.13732	733.207	0.14708
	731.969	0.13372	731.969	0.13183	731.969	0.12455	731.969	0.14527	731.969	0.14423	731.969	0.143	731.969	0.14107
	730.73	0.13286	730.73	0.12783	730.73	0.12291	730.73	0.14604	730.73	0.16196	730.73	0.13257	730.73	0.14168
	729.492	0.13228	729.492	0.12913	729.492	0.12775	729.492	0.1512	729.492	0.15163	729.492	0.13154	729.492	0.1426
	728.254	0.12946	728.254	0.12699	728.254	0.12908	728.254	0.14838	728.254	0.14699	728.254	0.14192	728.254	0.14572
	727.016	0.13195	727.016	0.1267	727.016	0.12933	727.016	0.15075	727.016	0.13703	727.016	0.14056	727.016	0.14475
	725.775	0.12802	725.775	0.12535	725.775	0.12903	725.775	0.13956	725.775	0.13949	725.775	0.14154	725.775	0.14504
	724.537	0.13414	724.537	0.12798	724.537	0.1228	724.537	0.13754	724.537	0.14053	724.537	0.14286	724.537	0.13873
	723.297	0.13802	723.297	0.12239	723.297	0.13196	723.297	0.13911	723.297	0.15008	723.297	0.14216	723.297	0.14499
	722.059	0.13242	722.059	0.12555	722.059	0.12627	722.059	0.14586	722.059	0.14509	722.059	0.14281	722.059	0.14056
	720.818	0.1349	720.818	0.12606	720.818	0.1249	720.818	0.14863	720.818	0.14187	720.818	0.13977	720.818	0.13488
	719.578	0.13377	719.578	0.13372	719.578	0.12838	719.578	0.15059	719.578	0.14859	719.578	0.1374	719.578	0.14963
	718.338	0.13374	718.338	0.13184	718.338	0.13214	718.338	0.15296	718.338	0.15423	718.338	0.14541	718.338	0.14206
	717.096	0.13595	717.096	0.13235	717.096	0.13319	717.096	0.14576	717.096	0.13719	717.096	0.13835	717.096	0.14958
	715.855	0.1401	715.855	0.12783	715.855	0.13829	715.855	0.14693	715.855	0.15312	715.855	0.15106	715.855	0.14201
	714.615	0.13813	714.615	0.13336	714.615	0.12506	714.615	0.14491	714.615	0.14565	714.615	0.14165	714.615	0.1445
	713.373	0.13783	713.373	0.12857	713.373	0.1307	713.373	0.14967	713.373	0.15059	713.373	0.14498	713.373	0.14165
	712.133	0.13335	712.133	0.12326	712.133	0.13472	712.133	0.1576	712.133	0.13851	712.133	0.14562	712.133	0.14571
	710.891	0.13054	710.891	0.13382	710.891	0.13227	710.891	0.14365	710.891	0.14062	710.891	0.13489	710.891	0.13909
	709.648	0.12579	709.648	0.12507	709.648	0.1309	709.648	0.14601	709.648	0.13917	709.648	0.14658	709.648	0.1466
	708.406	0.13105	708.406	0.13298	708.406	0.13061	708.406	0.13604	708.406	0.1388	708.406	0.13451	708.406	0.15003
	707.164	0.13326	707.164	0.12661	707.164	0.13543	707.164	0.14596	707.164	0.14833	707.164	0.13582	707.164	0.13808
	705.922	0.13657	705.922	0.12395	705.922	0.12599	705.922	0.14275	705.922	0.14583	705.922	0.14014	705.922	0.14276
	704.68	0.13571	704.68	0.12763	704.68	0.13458	704.68	0.15147	704.68	0.13589	704.68	0.14179	704.68	0.15152
	703.436	0.13513	703.436	0.12391	703.436	0.12513	703.436	0.15145	703.436	0.15215	703.436	0.14578	703.436	0.14428
[truncated: 464 more rows]
